# Supplementary material for: Chromosome compartment assembly is essential for subtelomeric gene silencing in trypanosomes
Source: Nat Commun. 2025 Nov 26;16:11669. doi: 10.1038/s41467-025-66824-3 (PMC12749359; doi:10.1038/s41467-025-66824-3)
Supplement: Supplementary file 3 — Supplementary Data 1 [file 41467_2025_66824_MOESM3_ESM.xlsx]

## Sheet: Metadata
Gene ID Protein 1	Gene identification from TrytripDB of gene encoding protein 1
Product Description Protein 1	Annotation of the protein 1
Localisation Protein 1	Localization of the protein 1
Peptide 1 Score	Score of the higher scoring peptide 1
Peptide 1 E-value	The lower of the two e-values for a peptide 1
Peptide 1	The shorter peptide sequence in a cross-link for protein 1
Linked AA 1 position	The site of the cross-link, relative to the peptide sequence for protein 1
Protein 1 Site	Site of crosslinking in the protein 2
Gene ID Protein 2	Gene identification from TrytripDB of gene encoding protein 2
Product Description Protein 2	Annotation of the protein 2
Localisation Protein 2	Localization of the protein 2
Peptide 2 Score	Score of the higher scoring peptide 2
Peptide 2 E-value	The lower of the two e-values for a peptide 2
Peptide 2	The shorter peptide sequence in a cross-link for protein 2
Linked AA 2 position	The site of the cross-link, relative to the peptide sequence for protein 2
Protein 2 Site	Site of crosslinking in the protein 2
Linker Mass	The mass of the cross-linker. This value may be negative if cross-linking produces a loss of mass
Obs Mass	The observed precursor mass for the spectrum
Charge	The observed precursor charge for the spectrum
PSM Mass	The calculated exact mass of the matching peptide(s).
PPM Error	The mass error between Obs Mass and PSM Mass, in parts per million
Score	The Kojak cross correlation score. For cross-linked PSMs, this is the summed Score of each peptide
dScore	The delta score, or difference between the Score of this PSM and the Score of the next best PSM
E-value	Number of hits with this score that one can expect to see by any chance

## Sheet: Supplementary Data 1
Gene ID Protein 1	Product Description Protein 1	Localisation Protein 1	Peptide 1 Score	Peptide 1 E-value	Peptide 1	Linked AA 1 position	Protein 1 Site	Gene ID Protein 2	Product Description Protein 2	Localisation Protein 2	Peptide 2 Score	Peptide 2 E-value	Peptide 2	Linked AA 2 position	Protein 2 Site	Linker Mass	Obs Mass	Charge	PSM Mass	PPM Error	Score	dScore	E-value
Tb927.1.1000	developmentally regulated phosphoprotein	mitochondrion,kinetoplast[region,strong,cell cycle dependent]	0.5	0.466	KCLIGSHLGQEDGGENVAPLAGYGFGLPMSR	1	362	Tb927.4.2560	cardiolipin synthetase	mitochondrion,kinetoplast[region,50%]	0.365	12	RGCKTELLYDCGGNITGR	4	148;196	138.068	5436.52	5	5436.61	15.9343	0.865	0.115	4.37
Tb927.1.1000	developmentally regulated phosphoprotein	mitochondrion,kinetoplast[region,strong,cell cycle dependent]	0.685	0.393	ISDEGLGMTVAQAKMAMSYAHTSAK	14	350	Tb927.10.12640	chaperone protein DnaJ, putative	cytoplasm[weak],hook complex[25%],basal body[25%]	0.355	21.5	GGKVPTHCATTSIYEELNTYALR	3	101	138.068	5315.48	5	5315.56	14.2714	1.04	0.04	21.6
Tb927.1.1010	E3 ubiquitin-protein ligase KCMF1, putative	cytoplasm,flagellar cytoplasm,nuclear lumen	0.645	3.58	DILIDKEYHFR	6	547	Tb927.7.2220	hypothetical protein, conserved	mitochondrion,kinetoplast[region,strong,50%]	0.25	217	KCGNER	1	143	138.068	2348.12	4	2348.16	18.218	0.895	0.33	28.2
Tb927.1.1010	E3 ubiquitin-protein ligase KCMF1, putative	cytoplasm,flagellar cytoplasm,nuclear lumen	1.08	2.41	QKLAFFSSDSLTLTER	2	32	Tb927.9.8410	NADH dehydrogenase (ubiquinone) 1 alpha subcomplex subunit, putative	cytoplasm[reticulated,weak]	0.4	282	GRYKSWFAAc[15.99]	4	455	138.068	3080.53	4	3080.56	9.7604	1.48	0.08	39.9
Tb927.1.1010	E3 ubiquitin-protein ligase KCMF1, putative	cytoplasm,flagellar cytoplasm,nuclear lumen	0.625	0.205	GVLVTNKR	7	613	Tb927.11.4030	hypothetical protein, conserved	flagellum[cell cycle dependent],cytoplasm	0.1	230	TKHSK	2	783	138.068	1622.92	2	1622.95	19.2641	0.725	0.12	85
Tb927.1.1010	E3 ubiquitin-protein ligase KCMF1, putative	cytoplasm,flagellar cytoplasm,nuclear lumen	0.48	0.355	TYHSLGTPTLASSESHQPDVSSFVSLSGTISSLDLAKLK	37	487	Tb927.10.3000	Orofaciodigital syndrome 1-like protein, putative	basal body,pro-basal body	0.25	27.4	AFEQQKLLEVR	6	268	138.068	5557.86	5	5557.88	3.7233	0.73	0.005	159
Tb927.1.1020	leucine-rich repeat-containing protein	hook complex	0.735	0.538	n[15.99]GCAGSQQQKPR	9	10	Tb927.10.870	Furrow 1 protein	flagellum[proximal],basal body,flagellum attachment zone[distal,cell cycle dependent],cleavage furrow	0.215	382	n[15.99]MSEPR	1	1	138.068	1987.89	3	1987.92	15.1294	0.95	0.165	0.131
Tb927.1.1020	leucine-rich repeat-containing protein	hook complex	0.735	0.538	n[15.99]GCAGSQQQKPR	9	10	Tb927.11.16130	nucleoside diphosphate kinase	cytoplasm[75%],flagellar cytoplasm[75%]	0.215	382	n[15.99]MPSER	1	1	138.068	1987.89	3	1987.92	15.1294	0.95	0.165	0.131
Tb927.1.1020	leucine-rich repeat-containing protein	hook complex	0.7	0.526	AFGKPPK	4	303	Tb927.10.40	hypothetical protein	cytoplasm[75%],flagellar cytoplasm[75%],nuclear lumen[75%]	0.215	129	n[15.99]MYRR	1	1;1;1;1	138.068	1521.8	3	1521.81	9.3706	0.915	0.215	1.07
Tb927.1.1020	leucine-rich repeat-containing protein	hook complex	0.7	0.526	AFGKPPK	4	303	Tb927.7.4620	mitoribosome receptor MBA1-like protein	mitochondrion,kinetoplast[region]	0.215	129	n[15.99]MRYR	1	1	138.068	1521.8	3	1521.81	9.3706	0.915	0.215	1.07
Tb927.1.1020	leucine-rich repeat-containing protein	hook complex	0.605	41.8	n[15.99]MGCAGSQQQKPR	1	1	Tb927.10.6460	protein phosphatase 2B, putative	cytoplasm,flagellar cytoplasm,nuclear lumen	0.385	190	GECLKK	5	165	138.068	2234.03	4	2234.06	15.7029	0.99	0.075	13.4
Tb927.1.1020	leucine-rich repeat-containing protein	hook complex	0.605	41.8	n[15.99]MGCAGSQQQKPR	1	1	Tb927.11.13730	ornithine decarboxylase	cytoplasm,flagellar cytoplasm	0.385	190	DALCKK	5	25	138.068	2234.03	4	2234.06	15.7029	0.99	0.075	13.4
Tb927.1.1020	leucine-rich repeat-containing protein	hook complex	0.67	1.32	AFGKPPK	4	303	Tb927.1.4520	Zinc finger, C3HC4 type (RING finger), putative	paraflagellar rod,cytoplasm[weak]	0.25	180	n[15.99]YSGDR	1	2	138.068	1477.77	3	1477.76	-10.7815	0.92	0.025	14.9
Tb927.1.1020	leucine-rich repeat-containing protein	hook complex	0.625	0.0887	ASKISGK	3	79	Tb927.8.4480	hypothetical protein, conserved	nucleoplasm	0.155	261	n[15.99]MTASR	1	1	138.068	1407.73	2	1407.74	8.4874	0.78	0.125	15.2
Tb927.1.1020	leucine-rich repeat-containing protein	hook complex	0.625	0.0887	ASKISGK	3	79	Tb927.9.16250	variant surface glycoprotein (VSG, atypical), putative		0.155	261	n[15.99]MTEGK	1	1	138.068	1407.73	2	1407.73	0.5083	0.78	0.125	15.2
Tb927.1.1020	leucine-rich repeat-containing protein	hook complex	0.94	0.244	KASKISGK	4	79	Tb927.11.8460	amastin-like protein	cytoplasm,flagellar cytoplasm,nuclear lumen	0.165	983	n[15.99]MESK	1	1;1;1	138.068	1464.76	3	1464.79	19.5295	1.105	0.09	16.2
Tb927.1.1020	leucine-rich repeat-containing protein	hook complex	0.68	2.51	AFGKPPK	4	303	Tb927.3.5330	centaurin beta 5	Golgi apparatus,nucleolus	0.25	327	n[15.99]MTEK	1	1	138.068	1388.72	3	1388.74	15.2781	0.93	0.12	41.4
Tb927.1.1020	leucine-rich repeat-containing protein	hook complex	0.7575	0.453	AFGKPPK	4	303	Tb927.5.3510	structural maintenance of chromosome 3 , putative	nucleoplasm	0.1125	1000	n[15.99]MYIK	1	1	138.068	1450.77	3	1450.79	11.43	0.87	0.06	66.7
Tb927.1.1020	leucine-rich repeat-containing protein	hook complex	0.66	2.89	AFGKPPK	4	303	Tb927.10.9240	Tir chaperone protein (CesT) family, putative	cell tip[posterior],basal body,pro-basal body,hook complex	0.2	388	n[15.99]MDDK	1	1	138.068	1388.72	3	1388.7	-11.1196	0.86	0.06	160
Tb927.1.1020	leucine-rich repeat-containing protein	hook complex	0.64	2.01	AFGKPPK	4	303	Tb927.11.12470	hypothetical protein, conserved	endocytic,cytoplasm[weak]	0.105	937	n[15.99]MSSGR	1	1	138.068	1433.75	3	1433.73	-8.4845	0.745	0.09	166
Tb927.1.1020	leucine-rich repeat-containing protein	hook complex	0.595	3.12	AFGKPPK	4	303	Tb927.1.570	Histone H3-K76 methyltransferase	nuclear lumen[50%],cytoplasm[reticulated,points]	0.105	896	n[15.99]MDAR	1	1	138.068	1388.72	3	1388.71	-2.9648	0.7	0.1	407
Tb927.1.1020	leucine-rich repeat-containing protein	hook complex	0.595	3.12	AFGKPPK	4	303	Tb927.10.13570	RNA-binding protein, putative	nucleoplasm,cytoplasm[weak]	0.105	896	n[15.99]MADR	1	1;1;1;1;1	138.068	1388.72	3	1388.71	-2.9648	0.7	0.1	407
Tb927.1.1020	leucine-rich repeat-containing protein	hook complex	0.595	3.12	AFGKPPK	4	303	Tb927.7.7020	hypothetical protein	cytoplasm,flagellar cytoplasm,nuclear lumen	0.105	896	n[15.99]MEGR	1	1;1;1;1;1;1	138.068	1388.72	3	1388.71	-2.9648	0.7	0.1	407
Tb927.1.1020	leucine-rich repeat-containing protein	hook complex	0.5	1.03	AFGKPPK	4	303	Tb927.9.1780	sec1 family transport protein, putative	Golgi apparatus[strong],endoplasmic reticulum	0.135	401	n[15.99]MPPQR	1	1;1	138.068	1524.84	2	1524.81	-18.8338	0.635	0.11	441
Tb927.1.1020	leucine-rich repeat-containing protein	hook complex	0.245	29.3	AFGKPPK	4	303	Tb927.6.860	hypothetical protein	cytoplasm[points,reticulated,weak]	0.11	124	VAPKR	4	169	138.068	1450.88	2	1450.87	-8.7451	0.355	0	2040
Tb927.1.1020	leucine-rich repeat-containing protein	hook complex	0.245	29.3	AFGKPPK	4	303	Tb927.9.15360	40S ribosomal protein S6, putative	cytoplasm	0.11	124	LGPKR	4	139;139	138.068	1450.88	2	1450.87	-8.7451	0.355	0	2040
Tb927.1.1020	leucine-rich repeat-containing protein	hook complex	0.245	29.3	AFGKPPK	4	303	Tb927.9.4900	condensin subunit 1, putative	nucleoplasm,cytoplasm[weak]	0.11	124	AVPKR	4	436	138.068	1450.88	2	1450.87	-8.7451	0.355	0	2040
Tb927.1.1020	leucine-rich repeat-containing protein	hook complex	0.35	5.58	AFGKPPK	4	303	Tb927.6.860	hypothetical protein	cytoplasm[points,reticulated,weak]	0.125	255	VAPKR	4	169	138.068	1450.88	2	1450.87	-9.3776	0.475	0.005	2360
Tb927.1.1020	leucine-rich repeat-containing protein	hook complex	0.35	5.58	AFGKPPK	4	303	Tb927.9.15360	40S ribosomal protein S6, putative	cytoplasm	0.125	255	LGPKR	4	139;139	138.068	1450.88	2	1450.87	-9.3776	0.475	0.005	2360
Tb927.1.1020	leucine-rich repeat-containing protein	hook complex	0.35	5.58	AFGKPPK	4	303	Tb927.9.4900	condensin subunit 1, putative	nucleoplasm,cytoplasm[weak]	0.125	255	AVPKR	4	436	138.068	1450.88	2	1450.87	-9.3776	0.475	0.005	2360
Tb927.1.1025	conserved protein, unknown function	cytoplasm[reticulated]	0.25	66.8	MSKYIK	3	21	Tb927.10.1230	Enriched in surface-labeled proteome protein 23	flagellum attachment zone[cell cycle dependent,points],cytoplasm[points]	0.245	105	n[15.99]AEER	1	2	138.068	1409.71	2	1409.72	5.3673	0.495	0.12	2.34
Tb927.1.1025	conserved protein, unknown function	cytoplasm[reticulated]	0.745	0.0338	MSKYIKSR	6	24	Tb927.1.1930	Target of rapamycin kinase 4, putative	endocytic,cytoplasm[points]	0.31	40.2	DNKWR	3	1469	138.068	1866.96	3	1866.98	9.9879	1.055	0.01	26.5
Tb927.1.1030	Nucleolar protein 49	cytoplasm,nucleoplasm,flagellar cytoplasm	0.5	1.37	KETVEFTANKQEESAESVADDGGSK	1	374;374	Tb927.11.14470	Bardet-Biedl syndrome 9 protein	basal body,cytoplasm[weak]	0.25	84.9	CGKTRSGEK	3	113	138.068	3814.76	4	3814.78	6.1533	0.75	0.005	0.926
Tb927.1.1030	Nucleolar protein 49	cytoplasm,nucleoplasm,flagellar cytoplasm	0.73	0.845	KTEASGWc[15.99]	1	451;451	Tb927.7.4450	nucleus and spindle associated protein 3	nucleoplasm	0.13	569	KGGCPR	1	310	138.068	1604.74	2	1604.76	15.0894	0.86	0.075	21.7
Tb927.1.1050	Metallo-dependent phosphatase-like domain-containing protein	endoplasmic reticulum,nuclear envelope	0.44	0.751	DIADMCLGEDEVVHSTPLLFAIPGNHDWLDGLVTFKK	36	588	Tb927.9.12280	hypothetical protein, conserved	nucleolus[strong],nucleoplasm	0.33	4.89	KIAAAVLARASPR	1	79	138.068	5612.82	5	5612.92	16.7845	0.77	0.08	0.387
Tb927.1.1050	Metallo-dependent phosphatase-like domain-containing protein	endoplasmic reticulum,nuclear envelope	0.375	14	LSFTKHR	5	337;337	Tb927.4.3950	Calpain-like protein 1	cortical cytoskeleton[anterior,middle]	0.285	45.7	n[15.99]MGCGGSK	1	1;2;1	138.068	1736.81	2	1736.83	14.132	0.66	0.05	3.35
Tb927.1.1050	Metallo-dependent phosphatase-like domain-containing protein	endoplasmic reticulum,nuclear envelope	0.445	4.03	LSFTKHRSK	5	337;337	Tb927.6.1160	leucine-rich repeat protein (LRRP), putative	cell cortex	0.32	11.2	DLDYKR	5	603	138.068	2049.06	2	2049.1	19.8699	0.765	0.07	6.6
Tb927.1.1050	Metallo-dependent phosphatase-like domain-containing protein	endoplasmic reticulum,nuclear envelope	0.505	3.51	KLQPKPKR	1	243;243	Tb927.8.2160	p-glycoprotein	cytoplasm,endocytic	0.365	2.58	ALLKR	4	1475;369	138.068	1731.1	2	1731.12	16.3567	0.87	0.085	13.9
Tb927.1.1050	Metallo-dependent phosphatase-like domain-containing protein	endoplasmic reticulum,nuclear envelope	0.505	3.51	KLQPKPKR	1	243;243	Tb927.8.7020	Peptidase 1	cytoplasm,flagellar cytoplasm,nucleoplasm[weak]	0.365	2.58	IAIKR	4	1044	138.068	1731.1	2	1731.12	16.3567	0.87	0.085	13.9
Tb927.1.1050	Metallo-dependent phosphatase-like domain-containing protein	endoplasmic reticulum,nuclear envelope	0.49	0.589	KLQPKPKR	1	243;243	Tb927.8.2160	p-glycoprotein	cytoplasm,endocytic	0.2	49.1	ALLKR	4	1475;369	138.068	1731.09	2	1731.12	17.344	0.69	0.055	23.5
Tb927.1.1050	Metallo-dependent phosphatase-like domain-containing protein	endoplasmic reticulum,nuclear envelope	0.49	0.589	KLQPKPKR	1	243;243	Tb927.8.7020	Peptidase 1	cytoplasm,flagellar cytoplasm,nucleoplasm[weak]	0.2	49.1	IAIKR	4	1044	138.068	1731.09	2	1731.12	17.344	0.69	0.055	23.5
Tb927.1.1050	Metallo-dependent phosphatase-like domain-containing protein	endoplasmic reticulum,nuclear envelope	0.44	5.16	LVVPEEDNKDVAR	9	532	Tb927.11.5660	hypothetical protein, conserved	axoneme,cytoplasm[points],endocytic	0.125	352	GCKMc[15.99]	3	407	138.068	2130.99	3	2131.03	19.9946	0.565	0.09	42.5
Tb927.1.1050	Metallo-dependent phosphatase-like domain-containing protein	endoplasmic reticulum,nuclear envelope	0.49	2.28	KLQPKPKR	1	243;243	Tb927.8.2160	p-glycoprotein	cytoplasm,endocytic	0.18	54.3	ALLKR	4	1475;369	138.068	1731.09	2	1731.12	17.485	0.67	0	44.4
Tb927.1.1050	Metallo-dependent phosphatase-like domain-containing protein	endoplasmic reticulum,nuclear envelope	0.49	0.461	KLQPKPKR	1	243;243	Tb927.8.2160	p-glycoprotein	cytoplasm,endocytic	0.195	49	ALLKR	4	1475;369	138.068	1731.09	2	1731.12	17.344	0.685	0.02	49.4
Tb927.1.1050	Metallo-dependent phosphatase-like domain-containing protein	endoplasmic reticulum,nuclear envelope	0.49	1.66	KLQPKPKR	1	243;243	Tb927.8.2160	p-glycoprotein	cytoplasm,endocytic	0.18	67.8	ALLKR	4	1475;369	138.068	1731.09	2	1731.12	17.1324	0.67	0	54.4
Tb927.1.1050	Metallo-dependent phosphatase-like domain-containing protein	endoplasmic reticulum,nuclear envelope	0.44	5.28	KLQPKPKR	1	243;243	Tb927.8.2160	p-glycoprotein	cytoplasm,endocytic	0.21	39.7	ALLKR	4	1475;369	138.068	1731.1	2	1731.12	16.3567	0.65	0.065	94.3
Tb927.1.1050	Metallo-dependent phosphatase-like domain-containing protein	endoplasmic reticulum,nuclear envelope	0.44	5.28	KLQPKPKR	1	243;243	Tb927.8.7020	Peptidase 1	cytoplasm,flagellar cytoplasm,nucleoplasm[weak]	0.21	39.7	IAIKR	4	1044	138.068	1731.1	2	1731.12	16.3567	0.65	0.065	94.3
Tb927.1.1050	Metallo-dependent phosphatase-like domain-containing protein	endoplasmic reticulum,nuclear envelope	0.5	3.87	KLQPKPKR	1	243;243	Tb927.8.2160	p-glycoprotein	cytoplasm,endocytic	0.245	33	ALLKR	4	1475;369	138.068	1731.1	2	1731.12	16.0747	0.745	0.005	96.8
Tb927.1.1050	Metallo-dependent phosphatase-like domain-containing protein	endoplasmic reticulum,nuclear envelope	0.5	3.87	KLQPKPKR	1	243;243	Tb927.8.7020	Peptidase 1	cytoplasm,flagellar cytoplasm,nucleoplasm[weak]	0.245	33	IAIKR	4	1044	138.068	1731.1	2	1731.12	16.0747	0.745	0.005	96.8
Tb927.1.1050	Metallo-dependent phosphatase-like domain-containing protein	endoplasmic reticulum,nuclear envelope	0.48	2.21	KLQPKPKR	1	243;243	Tb927.8.2160	p-glycoprotein	cytoplasm,endocytic	0.36	2.52	ALLKR	4	1475;369	138.068	1731.09	2	1731.12	17.2029	0.84	0.03	130
Tb927.1.1050	Metallo-dependent phosphatase-like domain-containing protein	endoplasmic reticulum,nuclear envelope	0.25	34.3	TKHLPPHLKK	9	1079	Tb927.11.16210	cAMP response protein 1, putative	endocytic,axoneme,cytoplasm	0.165	60.1	LLPIIKR	6	196	138.068	2187.44	3	2187.4	-19.3552	0.415	0.005	160
Tb927.1.1050	Metallo-dependent phosphatase-like domain-containing protein	endoplasmic reticulum,nuclear envelope	0.43	5.95	KLQPKPKR	1	243;243	Tb927.8.2160	p-glycoprotein	cytoplasm,endocytic	0.21	55.5	ALLKR	4	1475;369	138.068	1731.1	2	1731.12	16.7093	0.64	0.025	194
Tb927.1.1050	Metallo-dependent phosphatase-like domain-containing protein	endoplasmic reticulum,nuclear envelope	0.78	0.0412	LSFTKHRSK	5	337;337	Tb927.11.6060	major facilitator superfamily, putative	endoplasmic reticulum,flagellum attachment zone[points,50%]	0.14	386	n[15.99]MEGGLR	1	1	138.068	1918	3	1918.01	2.3616	0.92	0.005	245
Tb927.1.1050	Metallo-dependent phosphatase-like domain-containing protein	endoplasmic reticulum,nuclear envelope	0.25	81.8	KHPSR	1	1080	Tb927.6.4770	protein MKT1	cytoplasm[points,75%,strong]	0.125	334	n[15.99]MYPR	1	1	138.068	1342.66	2	1342.68	16.842	0.375	0.01	857
Tb927.1.1050	Metallo-dependent phosphatase-like domain-containing protein	endoplasmic reticulum,nuclear envelope	0.5	2.82	CCAPLCKLVKK	7	515	Tb927.4.530	hypothetical protein, conserved	nucleoplasm[50%]	0.125	312	AKKPR	2	239	138.068	2112.16	3	2112.17	7.5839	0.625	0.005	13800
Tb927.1.1050	Metallo-dependent phosphatase-like domain-containing protein	endoplasmic reticulum,nuclear envelope	0.5	2.82	CCAPLCKLVKK	10	518	Tb927.4.530	hypothetical protein, conserved	nucleoplasm[50%]	0.125	312	AKKPR	3	240	138.068	2112.16	3	2112.17	7.5839	0.625	0.005	13800
Tb927.1.1050	Metallo-dependent phosphatase-like domain-containing protein	endoplasmic reticulum,nuclear envelope	0.5	2.82	CCAPLCKLVKK	10	518	Tb927.4.530	hypothetical protein, conserved	nucleoplasm[50%]	0.125	312	AKKPR	2	239	138.068	2112.16	3	2112.17	7.5839	0.625	0.005	13800
Tb927.1.1050	Metallo-dependent phosphatase-like domain-containing protein	endoplasmic reticulum,nuclear envelope	0.5	2.82	CCAPLCKLVKK	7	515	Tb927.4.530	hypothetical protein, conserved	nucleoplasm[50%]	0.125	312	AKKPR	3	240	138.068	2112.16	3	2112.17	7.5839	0.625	0.005	13800
Tb927.1.1050	Metallo-dependent phosphatase-like domain-containing protein	endoplasmic reticulum,nuclear envelope	0.5	2.82	CCAPLCKLVKK	10	518	Tb927.9.10400	hypothetical protein, conserved	nucleolus,nucleus[points],cytoplasm[patchy,weak]	0.125	312	KPAKR	4	263;236;74	138.068	2112.16	3	2112.17	7.5839	0.625	0.005	13800
Tb927.1.1050	Metallo-dependent phosphatase-like domain-containing protein	endoplasmic reticulum,nuclear envelope	0.5	2.82	CCAPLCKLVKK	7	515	Tb927.9.10400	hypothetical protein, conserved	nucleolus,nucleus[points],cytoplasm[patchy,weak]	0.125	312	KPAKR	4	263;236;74	138.068	2112.16	3	2112.17	7.5839	0.625	0.005	13800
Tb927.1.1050	Metallo-dependent phosphatase-like domain-containing protein	endoplasmic reticulum,nuclear envelope	0.5	2.82	CCAPLCKLVKK	10	518	Tb927.9.10400	hypothetical protein, conserved	nucleolus,nucleus[points],cytoplasm[patchy,weak]	0.125	312	KPAKR	1	260;233;71	138.068	2112.16	3	2112.17	7.5839	0.625	0.005	13800
Tb927.1.1050	Metallo-dependent phosphatase-like domain-containing protein	endoplasmic reticulum,nuclear envelope	0.5	2.82	CCAPLCKLVKK	7	515	Tb927.9.10400	hypothetical protein, conserved	nucleolus,nucleus[points],cytoplasm[patchy,weak]	0.125	312	KPAKR	1	260;233;71	138.068	2112.16	3	2112.17	7.5839	0.625	0.005	13800
Tb927.1.1060	Cell cycle checkpoint protein RAD1-like, putative	nucleus[patchy],cytoplasm[weak],flagellum[weak]	0.495	4.26	ITLRSKLITQRPK	6	121	Tb927.8.5750	hypothetical protein, conserved	mitochondrion,kinetoplast[region]	0.25	132	SRGLIPVKHK	8	201	138.068	2824.79	5	2824.75	-13.1441	0.745	0.055	11.7
Tb927.1.1060	Cell cycle checkpoint protein RAD1-like, putative	nucleus[patchy],cytoplasm[weak],flagellum[weak]	0.43	19.5	SGGKQR	4	230	Tb927.7.5750	Anaphase promoting complex-associated Protein AP2	cell tip[posterior],cytoplasm[points]	0.355	54.9	VLKTSc[15.99]	3	1061	138.068	1331.74	3	1331.74	3.0742	0.785	0.055	12.9
Tb927.1.1060	Cell cycle checkpoint protein RAD1-like, putative	nucleus[patchy],cytoplasm[weak],flagellum[weak]	0.265	43.6	SGGKQR	4	230	Tb927.11.14930	hypothetical protein, conserved	mitochondrion,tripartite attachment complex[50%]	0.105	283	n[15.99]DREK	1	2	138.068	1315.69	2	1315.68	-0.6033	0.37	0.05	108
Tb927.1.1080	TFIIH basal transcription factor subunit, putative	cytoplasm,nucleoplasm[points],glycosome[<10%]	0.42	30.6	AQVKGR	4	305	Tb927.8.480	phosphatidic acid phosphatase protein, putative		0.345	58.5	n[15.99]ADDGK	1	2;2	138.068	1299.67	2	1299.68	9.3123	0.765	0.265	3.26
Tb927.1.1080	TFIIH basal transcription factor subunit, putative	cytoplasm,nucleoplasm[points],glycosome[<10%]	0.2	198	SAKSR	3	167;488	Tb927.7.520	cytochrome b5-like Heme/Steroid binding domain containing protein, putative	cytoplasm,flagellar cytoplasm[weak]	0.315	54.4	EKGPGc[15.99]	2	179	138.068	1187.6	2	1187.61	12.9673	0.515	0.005	3.29
Tb927.1.1080	TFIIH basal transcription factor subunit, putative	cytoplasm,nucleoplasm[points],glycosome[<10%]	0.25	205	SFPKDAc[15.99]	4	483	Tb927.1.2760	hypothetical protein	cytoplasm[50%],endocytic[50%],cytoplasm[weak,50%],flagellar cytoplasm[50%],nuclear lumen[50%]	0.365	38.6	VKEDc[15.99]	2	35	138.068	1322.6	2	1322.62	18.917	0.615	0.25	5.14
Tb927.1.1080	TFIIH basal transcription factor subunit, putative	cytoplasm,nucleoplasm[points],glycosome[<10%]	0.615	82.7	SFPKDAc[15.99]	4	483	Tb927.11.14210	conserved protein		0.165	1680	SKMSSc[15.99]	2	1453	138.068	1371.65	2	1371.62	-18.4089	0.78	0.115	7.71
Tb927.1.1080	TFIIH basal transcription factor subunit, putative	cytoplasm,nucleoplasm[points],glycosome[<10%]	0.7	2.44	NSETTRKK	7	448	Tb927.8.2350	hypothetical protein, conserved	cytoplasm[reticulated,points],flagellar cytoplasm	0.435	77.8	n[15.99]EAGTSPIR	1	2	138.068	1930.01	4	1930.01	2.3186	1.135	0.01	40.9
Tb927.1.1080	TFIIH basal transcription factor subunit, putative	cytoplasm,nucleoplasm[points],glycosome[<10%]	0.595	0.0426	DGKLDLPAGVTAQFMLYNR	3	199	Tb927.8.6560	Mitoribosomal LSU assembly factor 6	mitochondrion,kinetoplast[region,strong]	0.11	141	n[15.99]NTVKVLLRK	1	2	138.068	3315.83	5	3315.84	3.0797	0.705	0.05	233
Tb927.1.1080	TFIIH basal transcription factor subunit, putative	cytoplasm,nucleoplasm[points],glycosome[<10%]	0.595	0.0426	DGKLDLPAGVTAQFMLYNR	3	199	Tb927.8.6560	Mitoribosomal LSU assembly factor 6	mitochondrion,kinetoplast[region,strong]	0.11	141	n[15.99]NTVKVLLRK	4	5	138.068	3315.83	5	3315.84	3.0797	0.705	0.05	233
Tb927.1.1080	TFIIH basal transcription factor subunit, putative	cytoplasm,nucleoplasm[points],glycosome[<10%]	0.5	3.88	VKVSANSVGSQR	2	285	Tb927.5.1910	hypothetical protein, conserved	cytoplasm[weak],endocytic	0.125	85	CNNKKTFK	5	542	138.068	2407.25	2	2407.26	5.6983	0.625	0.125	1500
Tb927.1.1080	TFIIH basal transcription factor subunit, putative	cytoplasm,nucleoplasm[points],glycosome[<10%]	0.5	3.88	VKVSANSVGSQR	2	285	Tb927.5.1910	hypothetical protein, conserved	cytoplasm[weak],endocytic	0.125	85	CNNKKTFK	4	541	138.068	2407.25	2	2407.26	5.6983	0.625	0.125	1500
Tb927.1.1090	hypothetical protein, conserved	endocytic,cytoplasm	0.62	0.59	QPKVHLATEVSVEASVPWEDVSSWECGSQTSRNSSR	3	25	Tb927.11.13200	LEM3 (ligand-effect modulator 3) family / CDC50 family, putative	endoplasmic reticulum	0.25	71.9	TKRYEICPQSSDDEc[15.99]	2	458	138.068	5909.61	5	5909.7	15.7876	0.87	0.12	1.69
Tb927.1.1090	hypothetical protein, conserved	endocytic,cytoplasm	0.49	1.95	QPKVHLATEVSVEASVPWEDVSSWECGSQTSR	3	25	Tb927.10.11730	zinc finger protein family member, putative	cytoplasm[points]	0.24	31.3	n[15.99]MDSSLCFVCSRCEHPICSHVDIITK	1	1	138.068	6789	5	6789.1	14.1559	0.73	0.005	169
Tb927.1.1090	hypothetical protein, conserved	endocytic,cytoplasm	0.625	0.0998	QPKVHLATEVSVEASVPWEDVSSWECGSQTSRNSSR	3	25	Tb927.7.5260	Cytochrome c oxidase biogenesis protein Cmc1 like, putative	endocytic,cytoplasm[weak,reticulated]	0.12	313	n[15.99]MGTTASTDSADSPFSVR	1	1	138.068	5911.62	5	5911.72	16.5506	0.745	0.005	564
Tb927.1.1090	hypothetical protein, conserved	endocytic,cytoplasm	0.49	0.000328	KPLKTRK	4	161	Tb927.10.3520	protease regulatory ATPase subunit 4	cytoplasm[reticulated,weak]	0.125	59.4	VADSKK	5	387	138.068	1653.98	2	1654.01	18.8076	0.615	0.49	8970
Tb927.1.1100	Basal body protein	basal body[50%],pro-basal body[50%]	0.345	48.1	KYHALK	1	516	Tb927.11.3250	dynein heavy chain, putative	axoneme	0.265	114	QPAKK	4	4643	138.068	1466.83	3	1466.86	17.8303	0.61	0.01	4.53
Tb927.1.1100	Basal body protein	basal body[50%],pro-basal body[50%]	0.345	48.1	KYHALK	1	516	Tb927.3.1370	40S ribosomal protein S25, putative	cytoplasm[patchy]	0.265	114	QAPKK	4	15;15	138.068	1466.83	3	1466.86	17.8303	0.61	0.01	4.53
Tb927.1.1100	Basal body protein	basal body[50%],pro-basal body[50%]	0.79	6.32	LYESTKRASR	6	35	Tb927.9.8620	hypothetical protein, conserved	flagellar pocket collar[cell cycle dependent],basal body[cell cycle dependent]	0.27	461	ENTGNKK	6	1066	138.068	2137.08	2	2137.11	14.0494	1.06	0.045	9.6
Tb927.1.1100	Basal body protein	basal body[50%],pro-basal body[50%]	0.78	4.49	KEHELR	1	569	Tb927.10.14330	Utp14 protein, putative	nucleolus	0.415	169	SKQNGK	2	96	138.068	1608.85	3	1608.86	4.281	1.195	0.045	16.5
Tb927.1.1100	Basal body protein	basal body[50%],pro-basal body[50%]	0.695	6.85	LIKEASEK	3	501	Tb927.1.4490	N-acetyltransferase 2, putative	cytoplasm[points]	0.25	262	n[15.99]TSAYR	1	2	138.068	1650.89	3	1650.88	-4.477	0.945	0.07	22.6
Tb927.1.1100	Basal body protein	basal body[50%],pro-basal body[50%]	0.695	6.85	LIKEASEK	3	501	Tb927.8.2395	hypothetical protein	endocytic[weak],cytoplasm[weak]	0.25	262	n[15.99]MKYR	1	1	138.068	1650.89	3	1650.9	6.8055	0.945	0.07	22.6
Tb927.1.1100	Basal body protein	basal body[50%],pro-basal body[50%]	0.375	10.9	MEQQQEKSAR	7	597	Tb927.10.5380	intraflagellar transport protein 122	intraflagellar transport particle	0.25	58.8	MGKKPEK	3	1220;1209	138.068	2188.07	2	2188.1	12.2368	0.625	0.01	30.9
Tb927.1.1100	Basal body protein	basal body[50%],pro-basal body[50%]	0.375	10.9	MEQQQEKSAR	7	597	Tb927.10.5380	intraflagellar transport protein 122	intraflagellar transport particle	0.25	58.8	MGKKPEK	4	1221;1210	138.068	2188.07	2	2188.1	12.2368	0.625	0.01	30.9
Tb927.1.1100	Basal body protein	basal body[50%],pro-basal body[50%]	0.495	0.33	TKHCMEVTR	2	324	Tb927.7.1050	40S ribosomal protein S16, putative		0.125	1120	n[15.99]MSGEK	1	1;1	138.068	1864.86	2	1864.85	-7.991	0.62	0.1	33
Tb927.1.1100	Basal body protein	basal body[50%],pro-basal body[50%]	0.38	34.4	n[15.99]MPKSSSAYR	3	3	Tb927.11.1770	hypothetical protein, conserved	cytoplasm	0.115	782	n[15.99]MSGCGR	1	1	138.068	1861.78	3	1861.81	17.8473	0.495	0.01	56.5
Tb927.1.1100	Basal body protein	basal body[50%],pro-basal body[50%]	0.99	0.958	TMSDGYEKLIK	8	498	Tb927.2.4970	UV radiation resistance protein and autophagy-related subunit 14, putative	endocytic,cytoplasm[weak,points,reticulated]	0.235	443	ALMDKADK	5	284	138.068	2312.18	3	2312.16	-6.7341	1.225	0.11	70.5
Tb927.1.1100	Basal body protein	basal body[50%],pro-basal body[50%]	0.375	17.9	n[15.99]MPKSSSAYR	3	3	Tb927.3.3670	Triple RNA binding domain protein 3	nucleolus	0.24	138	GKKSSc[15.99]	3	621	138.068	1700.83	3	1700.84	5.9693	0.615	0.365	1150
Tb927.1.1100	Basal body protein	basal body[50%],pro-basal body[50%]	0.375	17.9	n[15.99]MPKSSSAYR	3	3	Tb927.3.3670	Triple RNA binding domain protein 3	nucleolus	0.24	138	GKKSSc[15.99]	2	620	138.068	1700.83	3	1700.84	5.9693	0.615	0.365	1150
Tb927.1.1100	Basal body protein	basal body[50%],pro-basal body[50%]	0.25	35.7	NGKGRR	3	133	Tb927.9.13970	NUFIP body protein 2	nucleoplasm[point,strong],nucleoplasm	0.145	227	GPAKR	4	57	138.068	1351.77	2	1351.78	4.527	0.395	0.02	3640
Tb927.1.1100	Basal body protein	basal body[50%],pro-basal body[50%]	0.25	22.4	TKTIAK	2	413	Tb927.10.11430	hypothetical protein, conserved	nucleoplasm	0.115	49.1	QKPR	2	309;106	138.068	1325.78	2	1325.8	19.292	0.365	0	6590
Tb927.1.1100	Basal body protein	basal body[50%],pro-basal body[50%]	0.25	22.4	TKTIAK	2	413	Tb927.3.3870	lipase domain protein, putative	endocytic,cytoplasm[reticulated,weak]	0.115	49.1	GKAPR	2	993	138.068	1325.78	2	1325.8	19.292	0.365	0	6590
Tb927.1.1100	Basal body protein	basal body[50%],pro-basal body[50%]	0.25	22.4	TKTIAK	2	413	Tb927.3.4970	hypothetical protein, conserved	axoneme[50%],cytoplasm[points,weak]	0.115	49.1	AGKPR	3	560	138.068	1325.78	2	1325.8	19.292	0.365	0	6590
Tb927.1.1100	Basal body protein	basal body[50%],pro-basal body[50%]	0.43	1.46	GEKEELER	3	545	Tb927.10.5360	40S ribosomal protein S10, putative	cytoplasm[patchy]	0.11	230	n[15.99]TTYVPK	1	2;2	138.068	1833.93	2	1833.94	5.7415	0.54	0.075	7250
Tb927.1.1120	ribosomal RNA-processing protein 8, putative	nucleolus[strong],nucleoplasm	0.495	2.45	GRFVANKAK	7	206	Tb927.9.12400	STE/STE11 serine/threonine-protein kinase, putative	cytoplasm[reticulated,weak]	0.2	36.9	n[15.99]MCALR	1	1	138.068	1792.97	2	1792.94	-14.9473	0.695	0.08	1.52
Tb927.1.1120	ribosomal RNA-processing protein 8, putative	nucleolus[strong],nucleoplasm	0.245	53.7	ILKPKRLLK	3	294	Tb927.7.1970	retrotransposon hot spot protein 7 (RHS7), putative		0.125	364	VVLHKR	5	231;231	138.068	1996.35	3	1996.34	-4.4573	0.37	0.37	3.78
Tb927.1.1120	ribosomal RNA-processing protein 8, putative	nucleolus[strong],nucleoplasm	0.245	53.7	ILKPKRLLK	5	296	Tb927.7.1970	retrotransposon hot spot protein 7 (RHS7), putative		0.125	364	VVLHKR	5	231;231	138.068	1996.35	3	1996.34	-4.4573	0.37	0.37	3.78
Tb927.1.1120	ribosomal RNA-processing protein 8, putative	nucleolus[strong],nucleoplasm	0.63	0.00106	AKHIPKYAPNPTGGK	6	90	Tb927.11.8700	hypothetical protein, conserved	mitochondrion,kinetoplast[strong]	0.22	51.6	KAVAVSEGGSPTTGGR	1	511	138.068	3188.65	3	3188.69	13.4177	0.85	0.005	10.3
Tb927.1.1120	ribosomal RNA-processing protein 8, putative	nucleolus[strong],nucleoplasm	1.005	0.527	KAGALYGPVVVHSSGCASR	1	44	Tb927.7.4700	WD domain, G-beta repeat, putative	microtubule quartet,hook complex,cytoplasm	0.6	19.9	VYTLKGHEDK	5	495;495	138.068	3241.61	4	3241.66	14.3868	1.605	0.18	10.9
Tb927.1.1120	ribosomal RNA-processing protein 8, putative	nucleolus[strong],nucleoplasm	0.5	0.643	KAKHIPK	3	86	Tb927.8.8160	SUMO-interacting motif-containing protein	microtubule quartet	0.23	48.6	VPKGAK	3	569	138.068	1556.96	2	1556.98	10.6733	0.73	0.125	29.5
Tb927.1.1120	ribosomal RNA-processing protein 8, putative	nucleolus[strong],nucleoplasm	0.585	9.77	NKHEER	2	76	Tb927.3.3500	closed mitosis protein 1	endoplasmic reticulum,nuclear envelope[points,cell cycle dependent],spindle	0.18	805	n[15.99]MSSCER	1	1	138.068	1733.73	3	1733.75	10.9022	0.765	0.185	40.4
Tb927.1.1120	ribosomal RNA-processing protein 8, putative	nucleolus[strong],nucleoplasm	0.375	14.8	n[15.99]SRGGIFGDPRK	1	2	Tb927.6.4350	ribosomal RNA assembly protein, putative	nucleolus	0.24	54.1	n[15.99]MTSSSK	1	1	138.068	1982.03	2	1981.99	-18.6423	0.615	0.01	67.8
Tb927.1.1120	ribosomal RNA-processing protein 8, putative	nucleolus[strong],nucleoplasm	0.705	2.54	FVANKAK	5	206	Tb927.11.16000	exonuclease, putative	nuclear lumen,cytoplasm[weak,reticulated,points]	0.295	193	SCSKR	4	357	138.068	1550.8	2	1550.82	15.2254	1	0.005	81.9
Tb927.1.1120	ribosomal RNA-processing protein 8, putative	nucleolus[strong],nucleoplasm	0.57	0.671	EYKKAK	4	84	Tb927.11.3580	Thiamin pyrophosphokinase, vitamin B1 binding domain containing protein, putative	cytoplasm,flagellar cytoplasm	0.12	741	QKKEGGc[15.99]	2	431	138.068	1564.82	3	1564.85	15.3438	0.69	0.005	1130
Tb927.1.1120	ribosomal RNA-processing protein 8, putative	nucleolus[strong],nucleoplasm	0.57	0.671	EYKKAK	4	84	Tb927.11.3580	Thiamin pyrophosphokinase, vitamin B1 binding domain containing protein, putative	cytoplasm,flagellar cytoplasm	0.12	741	QKKEGGc[15.99]	3	432	138.068	1564.82	3	1564.85	15.3438	0.69	0.005	1130
Tb927.1.1130	glycerol-3-phosphate dehydrogenase (FAD-dependent), putative	mitochondrion	0.335	24.8	n[15.99]MGRYTR	1	1;1	Tb927.10.14430	hypothetical protein, conserved	endocytic,pellicular membrane	0.25	111	n[15.99]CTTR	1	2	138.068	1472.68	2	1472.69	2.384	0.585	0.125	3.9
Tb927.1.1130	glycerol-3-phosphate dehydrogenase (FAD-dependent), putative	mitochondrion	0.335	24.8	n[15.99]MGRYTR	1	1;1	Tb927.11.4180	PSP1 C-terminal conserved region, putative	cytoplasm[patchy,50%],cytoplasm[50%,weak]	0.25	111	n[15.99]MSGSR	1	2;1	138.068	1472.68	2	1472.69	2.3847	0.585	0.125	3.9
Tb927.1.1130	glycerol-3-phosphate dehydrogenase (FAD-dependent), putative	mitochondrion	0.375	6.93	DAKWLR	3	130;130;83	Tb927.9.3470	Mitoribosomal SSU assembly factor 26	antipodal sites,mitochondrion	0.115	263	n[15.99]MSTSSR	1	1	138.068	1608.8	3	1608.79	-5.5494	0.49	0.125	478
Tb927.1.1130	glycerol-3-phosphate dehydrogenase (FAD-dependent), putative	mitochondrion	0.25	105	n[15.99]MGRYTR	1	1;1	Tb927.10.13517	40S ribosomal protein S27-like, putative	cytoplasm[patchy]	0.12	1090	KPDHc[15.99]	1	83;83	138.068	1447.67	3	1447.69	12.8547	0.37	0.12	761
Tb927.1.1140	Transmembrane protein 231, putative	cytoplasm[reticulated,25%],transition zone[25%],cytoplasm[weak,75%]	0.6	1.48	YTTVRGKEK	7	74	Tb927.4.4220	small GTP-binding rab protein, putative	flagellar pocket	0.25	179	SKRSGCc[15.99]	2	559	138.068	1927.95	2	1927.98	16.7661	0.85	0.09	8.33
Tb927.1.1140	Transmembrane protein 231, putative	cytoplasm[reticulated,25%],transition zone[25%],cytoplasm[weak,75%]	0.35	37.2	n[15.99]MATIYHEGFK	1	1	Tb927.11.6000	mitochondrial ribosomal protein L4	mitochondrion[25%]	0.1	306	MKGPK	2	324	138.068	1908.92	2	1908.95	16.3481	0.45	0.325	188
Tb927.1.1140	Transmembrane protein 231, putative	cytoplasm[reticulated,25%],transition zone[25%],cytoplasm[weak,75%]	0.35	37.2	n[15.99]MATIYHEGFK	1	1	Tb927.6.3340	Domain of unknown function (DUF814), putative	cytoplasm,flagellar cytoplasm,nuclear lumen	0.1	306	MPKGK	3	54	138.068	1908.92	2	1908.95	16.3481	0.45	0.325	188
Tb927.1.1140	Transmembrane protein 231, putative	cytoplasm[reticulated,25%],transition zone[25%],cytoplasm[weak,75%]	0.36	2.03	GMLLKSGMIGSTAIFHRGYAPRc[15.99]	5	340	Tb927.4.3720	Uncharacterized conserved protein (DUF2039), putative	cytoplasm,flagellar cytoplasm,nuclear lumen	0.25	8.5	RCCDILQWKVDYGK	9	59	138.068	4356.12	5	4356.18	12.441	0.61	0.01	1440
Tb927.1.1140	Transmembrane protein 231, putative	cytoplasm[reticulated,25%],transition zone[25%],cytoplasm[weak,75%]	0.25	49	n[15.99]MATIYHEGFK	1	1	Tb927.9.11410	60S ribosomal protein L23, putative	nucleolus[strong],cytoplasm[patchy]	0.105	115	n[15.99]MGKDK	3	3;3	138.068	1942.89	2	1942.92	15.078	0.355	0.25	2580
Tb927.1.1150	zeta tubulin	cytoplasm,cytoplasm[points]	0.675	0.127	n[15.99]AIVVVQVGQCGNQLGEELWRQLSIATDKGAVR	28	29;29	Tb927.10.13580	major facilitator superfamily protein (MFS), putative	cytoplasm[weak,points]	0.4	5.83	NDIDNLCKWINK	8	408	138.068	5163.67	5	5163.66	-2.0861	1.075	0.12	7.89
Tb927.1.1150	zeta tubulin	cytoplasm,cytoplasm[points]	0.38	13.8	SVALKLADAEEDc[15.99]	5	473	Tb927.10.14120	hypothetical protein	cytoplasm,flagellar cytoplasm,nuclear lumen	0.2	71.6	IKRGLSc[15.99]	2	142	138.068	2102.07	2	2102.11	17.7158	0.58	0.11	9.15
Tb927.1.1150	zeta tubulin	cytoplasm,cytoplasm[points]	0.38	13.8	SVALKLADAEEDc[15.99]	5	473	Tb927.10.7500	fibrillarin	nucleolus[strong],nucleus[points]	0.2	71.6	LRKDR	3	266	138.068	2100.07	2	2100.11	18.8241	0.58	0.335	9.15
Tb927.1.1150	zeta tubulin	cytoplasm,cytoplasm[points]	0.38	13.8	SVALKLADAEEDc[15.99]	5	473	Tb927.8.2250	Fungal tRNA ligase phosphodiesterase domain containing protein, putative	endocytic,cytoplasm[weak]	0.2	71.6	RKLDR	2	420	138.068	2100.07	2	2100.11	18.8241	0.58	0.335	9.15
Tb927.1.1160	Mitoribosomal LSU assembly factor 26	mitochondrion[<10%],kinetoplast[strong,region,<10%]	0.745	2.64	TLNLLLKGLLTER	7	473	Tb927.7.720	conserved protein	cytoplasm[points]	0.65	2.34	ALIKYGK	4	680	138.068	2412.49	4	2412.47	-5.7788	1.395	0.095	6.76
Tb927.1.1160	Mitoribosomal LSU assembly factor 26	mitochondrion[<10%],kinetoplast[strong,region,<10%]	1.19	0.071	TLNLLLKGLLTER	7	473	Tb927.6.1100	hypothetical protein, conserved	flagellar tip,flagellum[distal],cytoplasm[weak,reticulated,points]	0.36	93.6	KKRPLPVLRPAR	2	356	138.068	3050.92	6	3050.92	-1.3744	1.55	0.005	13.2
Tb927.1.1160	Mitoribosomal LSU assembly factor 26	mitochondrion[<10%],kinetoplast[strong,region,<10%]	0.7	0.271	TLNLLLKGLLTER	7	473	Tb927.11.2490	Unc104-like kinesin, putative	endocytic,cytoplasm[points,weak]	0.28	67	LLLSLGKRTK	7	1010	138.068	2748.77	5	2748.72	-18.81	0.98	0.02	29
Tb927.1.1160	Mitoribosomal LSU assembly factor 26	mitochondrion[<10%],kinetoplast[strong,region,<10%]	0.75	0.0604	TLNLLLKGLLTER	7	473	Tb927.10.4250	ADP-ribosylation factor-like 2, arl2	cytoplasm,cytoplasm[points]	0.195	234	n[15.99]GLLSIIRKTK	8	9	138.068	2748.77	4	2748.72	-19.4135	0.945	0.025	41.8
Tb927.1.1160	Mitoribosomal LSU assembly factor 26	mitochondrion[<10%],kinetoplast[strong,region,<10%]	0.435	14.9	TAGGEQLKR	8	517	Tb927.9.2120	hypothetical protein, conserved	nucleolus	0.25	59.9	n[15.99]PRGER	1	2	138.068	1709.89	2	1709.92	13.0552	0.685	0.185	106
Tb927.1.1160	Mitoribosomal LSU assembly factor 26	mitochondrion[<10%],kinetoplast[strong,region,<10%]	0.375	17.1	VKGDGR	2	462	Tb927.6.3950	hypothetical protein, conserved	cytoplasm[points]	0.125	659	n[15.99]EDPR	1	2	138.068	1283.67	2	1283.65	-18.1409	0.5	0.105	743
Tb927.1.120	retrotransposon hot spot protein 4 (RHS4), putative	nucleolus,nucleus[weak]	0.605	1.12	KLCVLSEEAPRDK	1	460;459;24;460	Tb927.7.3450	protein I/6	cortical cytoskeleton,cortical cytoskeleton[posterior,strong]	0.45	14.3	n[15.99]MLCPPDVAFEKR	11	11;11	138.068	3159.57	5	3159.58	2.8517	1.055	0.065	14.5
Tb927.1.120	retrotransposon hot spot protein 4 (RHS4), putative	nucleolus,nucleus[weak]	0.25	47.3	KNMAR	1	736	Tb927.11.15100	Tb5.20	paraflagellar rod	0.205	84.2	n[15.99]AVVHK	1	2	138.068	1308.75	2	1308.73	-13.0085	0.455	0.08	144
Tb927.1.120	retrotransposon hot spot protein 4 (RHS4), putative	nucleolus,nucleus[weak]	0.25	51.8	KNMAR	1	736	Tb927.1.400	hypothetical protein, conserved		0.125	242	n[15.99]PPLAR	1	2	138.068	1308.75	2	1308.73	-13.0085	0.375	0	2600
Tb927.1.120	retrotransposon hot spot protein 4 (RHS4), putative	nucleolus,nucleus[weak]	0.25	25.5	KNMAR	1	736	Tb927.1.400	hypothetical protein, conserved		0.125	40.7	n[15.99]PPLAR	1	2	138.068	1308.75	2	1308.73	-12.4489	0.375	0	3590
Tb927.1.120	retrotransposon hot spot protein 4 (RHS4), putative	nucleolus,nucleus[weak]	0.235	25.5	KNMAR	1	736	Tb927.1.400	hypothetical protein, conserved		0.115	93.3	n[15.99]PPLAR	1	2	138.068	1308.75	2	1308.73	-12.7287	0.35	0	4330
Tb927.1.120	retrotransposon hot spot protein 4 (RHS4), putative	nucleolus,nucleus[weak]	0.25	17.8	KNMAR	1	736	Tb927.1.400	hypothetical protein, conserved		0.125	33.1	n[15.99]PPLAR	1	2	138.068	1308.75	2	1308.73	-13.1018	0.375	0	4420
Tb927.1.120	retrotransposon hot spot protein 4 (RHS4), putative	nucleolus,nucleus[weak]	0.25	8.32	n[15.99]MNQQFPIEGR	1	1	Tb927.6.2700	small nuclear ribonucleoprotein Sm-E	nucleoplasm	0.145	60.9	n[15.99]SVTTK	1	2	138.068	1906.96	3	1906.95	-9.8862	0.395	0.045	8870
Tb927.1.120	retrotransposon hot spot protein 4 (RHS4), putative	nucleolus,nucleus[weak]	0.25	11.7	n[15.99]MNQQFPIEGRGDIEGR	1	1	Tb927.11.9560	oxidoreductase, putative	mitochondrion	0.235	24.3	n[15.99]MTCK	1	1	138.068	2538.17	2	2538.17	-1.6452	0.485	0.365	1000000000000
Tb927.1.1200	Mitochondrial ribosomal protein S15	mitochondrion,kinetoplast[region,strong,cell cycle dependent]	0.52	2.03	LLGTKVVR	5	417	Tb927.5.1010	hypothetical protein, conserved	paraflagellar rod[points,weak],cytoplasm[points,weak]	0.245	97.6	n[15.99]ETAAEPR	1	2	138.068	1794.99	2	1795.02	19.1891	0.765	0.02	0.993
Tb927.1.1200	Mitochondrial ribosomal protein S15	mitochondrion,kinetoplast[region,strong,cell cycle dependent]	0.49	0.58	KVDFKK	5	272	Tb927.10.10050	hypothetical protein, conserved	cytoplasm[reticulated]	0.155	197	n[15.99]LLGLK	1	2	138.068	1443.9	2	1443.91	7.4027	0.645	0.04	4.68
Tb927.1.1200	Mitochondrial ribosomal protein S15	mitochondrion,kinetoplast[region,strong,cell cycle dependent]	0.645	1.59	GRGKIR	4	52	Tb927.9.15460	calcium motive p-type ATPase, putative	pellicular membrane	0.17	4840	n[15.99]TGSGGR	1	2	138.068	1356.75	3	1356.76	9.4161	0.815	0.005	10.5
Tb927.1.1200	Mitochondrial ribosomal protein S15	mitochondrion,kinetoplast[region,strong,cell cycle dependent]	0.915	0.0129	GMMSIQEKQFAQEAMYMERYAEHDFDTTSPAVLAVK	8	199	Tb927.10.7250	hypothetical protein, conserved	cytoplasm[reticulated]	0.24	285	n[15.99]MPATFSQCFPDPLSSQWPATNHPVLCECR	1	1	138.068	7738.36	6	7738.49	16.0359	1.155	0.065	12.4
Tb927.1.1200	Mitochondrial ribosomal protein S15	mitochondrion,kinetoplast[region,strong,cell cycle dependent]	0.705	2.9	WASKR	4	424	Tb927.4.1130	Complex 1 protein (LYR family), putative	cytoplasm[points],mitochondrion[<10%]	0.105	10000	n[15.99]MYSK	1	1	138.068	1327.67	2	1327.66	-5.473	0.81	0.07	13.3
Tb927.1.1200	Mitochondrial ribosomal protein S15	mitochondrion,kinetoplast[region,strong,cell cycle dependent]	1.04	1.49	n[15.99]FVRSFCFLR	1	2	Tb927.5.1170	hypothetical protein, conserved	nucleoplasm	0.175	1830	n[15.99]ENKMSAEPR	3	4	138.068	2429.15	3	2429.2	19.8106	1.215	0.04	27.9
Tb927.1.1200	Mitochondrial ribosomal protein S15	mitochondrion,kinetoplast[region,strong,cell cycle dependent]	0.525	0.281	DHDVQDILQPPNLVTYRQGSYWKYDWNAGLAISTNLADVMDPR	23	302	Tb927.5.920	rhodanese-like domain containing protein, putative	mitochondrion,kinetoplast[region,strong,75%]	0.35	13.7	ESDWAEPSLKDLDR	10	92	138.068	6772.29	5	6772.25	-7.1872	0.875	0.075	28.4
Tb927.1.1200	Mitochondrial ribosomal protein S15	mitochondrion,kinetoplast[region,strong,cell cycle dependent]	0.525	8.81	KYPTR	1	159	Tb927.10.7820	hypothetical protein, conserved	endocytic,cytoplasm	0.195	633	KEKEc[15.99]	3	139	138.068	1349.71	3	1349.72	9.7909	0.72	0.025	38.1
Tb927.1.1200	Mitochondrial ribosomal protein S15	mitochondrion,kinetoplast[region,strong,cell cycle dependent]	0.24	69.7	n[15.99]MFVR	1	1;1;1;1;1	Tb927.9.7890	hypothetical protein, conserved	endocytic[weak],cytoplasm[weak]	0.115	377	SKCLc[15.99]	2	107	138.068	1227.62	2	1227.6	-15.1076	0.355	0.105	43
Tb927.1.1200	Mitochondrial ribosomal protein S15	mitochondrion,kinetoplast[region,strong,cell cycle dependent]	0.5	7.6	TTNFRKAEK	6	33	Tb927.8.4370	hypothetical protein, conserved	cytoplasm[patchy]	0.27	57.1	LALKYGR	4	250	138.068	2051.11	3	2051.15	19.5425	0.77	0.015	56.2
Tb927.1.1200	Mitochondrial ribosomal protein S15	mitochondrion,kinetoplast[region,strong,cell cycle dependent]	0.485	0.634	n[15.99]FVRSFCFLR	1	2	Tb927.7.490	hypothetical protein, conserved	hook complex[50%]	0.25	12.4	VEHVKR	5	498	138.068	2135.13	2	2135.15	5.507	0.735	0.055	138
Tb927.1.1200	Mitochondrial ribosomal protein S15	mitochondrion,kinetoplast[region,strong,cell cycle dependent]	0.25	71.5	LLGTKVVR	5	417	Tb927.2.5910	40S ribosomal protein S13, putative	cytoplasm[patchy],nucleolus[50%]	0.25	84.2	ILKHK	3	76;76	138.068	1660.1	2	1660.08	-15.0814	0.5	0.125	396
Tb927.1.1200	Mitochondrial ribosomal protein S15	mitochondrion,kinetoplast[region,strong,cell cycle dependent]	0.23	23.6	KVDFKK	1	268	Tb927.9.8820	hypothetical protein, conserved	cytoplasm	0.12	386	n[15.99]MKAAR	2	2	138.068	1492.83	3	1492.84	8.1342	0.35	0.005	14700
Tb927.1.1210	conserved protein, unknown function	cytoplasm[reticulated]	0.25	34.8	n[15.99]MGYTR	1	1	Tb927.10.5070	ribonuclease H, putative	nucleoplasm	0.125	244	n[15.99]MAEPR	1	1	138.068	1398.65	2	1398.63	-14.7531	0.375	0.005	58.4
Tb927.1.1210	conserved protein, unknown function	cytoplasm[reticulated]	0.25	34.8	n[15.99]MGYTR	1	1	Tb927.11.9990	glycosyl transferase-like protein	basal body[75%]	0.125	244	n[15.99]MSLPR	1	1	138.068	1398.65	2	1398.66	11.2608	0.375	0.005	58.4
Tb927.1.1220	RWD domain-containing protein	cytoplasm	1.075	1.42	EANEKKVSGK	5	172	Tb927.10.11650	hypothetical protein, conserved	flagellum attachment zone[50%],flagellum attachment zone[distal,strong,50%],hook complex[strong,50%]	0.345	759	n[15.99]MGCGDSK	1	1;1	138.068	1995.92	4	1995.92	4.3235	1.42	0.09	7.26
Tb927.1.1230	chaperone protein DnaJ, putative	mitochondrion	0.34	49.1	n[15.99]MRGITLALAPPSLLFVPKIQR	1	1	Tb927.10.7370	hypothetical protein, conserved	cytoplasm[reticulated]	0.24	97.7	RPLHLLLLGPSRSGKSALLR	15	299	138.068	4657.86	5	4657.78	-17.0734	0.58	0.095	4.29
Tb927.1.1230	chaperone protein DnaJ, putative	mitochondrion	0.225	80	KCPQCR	1	241	Tb927.9.4450	hypothetical protein	endocytic,cytoplasm	0.15	214	n[15.99]MENAR	1	1	138.068	1620.69	2	1620.72	18.9241	0.375	0.375	5.38
Tb927.1.1230	chaperone protein DnaJ, putative	mitochondrion	0.79	2.11	QGFMREAMKLK	9	70	Tb927.10.14150	EnigmRBP1	endoplasmic reticulum	0.25	308	ELDDKR	5	86	138.068	2250.11	3	2250.15	18.6184	1.04	0.005	11
Tb927.1.1230	chaperone protein DnaJ, putative	mitochondrion	0.425	2.59	SSSDKQR	5	157	Tb927.11.12010	hypothetical protein		0.245	79.5	HNKAK	3	118;328	138.068	1540.82	3	1540.8	-18.4093	0.67	0.005	18
Tb927.1.1230	chaperone protein DnaJ, putative	mitochondrion	0.76	6.1	SSSDKQR	5	157	Tb927.3.2090	Xaa-Pro aminopeptidase, putative	cytoplasm,flagellar cytoplasm	0.105	2580	n[15.99]MSTNSAK	1	1;1	138.068	1697.8	2	1697.79	-7.8182	0.865	0.1	37.7
Tb927.1.1230	chaperone protein DnaJ, putative	mitochondrion	0.25	12.6	n[15.99]RGITLALAPPSLLFVPKIQR	17	18	Tb927.7.4140	mitochondrial ribosomal protein L21	mitochondrion,kinetoplast[region]	0.245	25.6	VEIGSHIALKK	10	62	138.068	3521.18	3	3521.12	-16.8656	0.495	0.125	57.2
Tb927.1.1240	cytidine triphosphate synthase, putative	cytoplasm,basal body[region]	0.625	5.29	TKPTQHSTR	2	218;218	Tb927.10.12780	Zinc finger CCCH domain-containing protein 37	cytoplasm[points]	0.25	79	n[15.99]PSKKSMAK	1	2	138.068	2068.08	2	2068.11	12.9112	0.875	0.13	1.75
Tb927.1.1240	cytidine triphosphate synthase, putative	cytoplasm,basal body[region]	0.625	5.29	TKPTQHSTR	2	218;218	Tb927.10.12780	Zinc finger CCCH domain-containing protein 37	cytoplasm[points]	0.25	79	n[15.99]PSKKSMAK	3	4	138.068	2068.08	2	2068.11	12.9112	0.875	0.13	1.75
Tb927.1.1240	cytidine triphosphate synthase, putative	cytoplasm,basal body[region]	0.25	55.7	RLKQAc[15.99]	3	587;587	Tb927.11.6150	60Kd inner membrane protein, putative	mitochondrion,kinetoplast[region,25%]	0.185	121	KVKDc[15.99]	3	417	138.068	1272.75	2	1272.74	-6.5709	0.435	0	16300
Tb927.1.1270	homocysteine S-methyltransferase, putative	cytoplasm[weak]	0.44	2.22	FMAFVNHVDEKEAHLK	11	204;204	Tb927.6.5140	ribosomal P protein AGP2beta-1, putative	cytoplasm[reticulated,points,weak]	0.44	0.993	APRGWEEEYTSAAEKR	15	59	138.068	3930.85	5	3930.9	13.4691	0.88	0.125	2.41
Tb927.1.1310	transmembrane protein, conserved	cytoplasm[points]	0.67	1.02	n[15.99]MSLLVALVR	1	1;1	Tb927.5.3330	hypothetical protein, conserved	mitochondrion[weak],antipodal sites	0.475	16.5	LQMKTKEK	6	778	138.068	2159.22	4	2159.24	8.4451	1.145	0.19	1.8
Tb927.1.1310	transmembrane protein, conserved	cytoplasm[points]	0.62	40.4	EDKSCGGGGGVGGDAWR	3	98;98	Tb927.3.1770	leucine-rich repeat protein (LRRP), putative	axoneme,cytoplasm[points]	0.37	134	CTASVTESKR	9	750	138.068	2939.27	3	2939.31	16.5146	0.99	0.165	22.2
Tb927.1.1340	Quinonprotein alcohol dehydrogenase-like protein, putative	endocytic,cytoplasm	0.645	5.6	GGSTTSSRKR	9	135	Tb927.10.4970	hypothetical protein, conserved	flagellar pocket,cytoplasm[points]	0.315	136	n[15.99]MEDMGDLAK	1	1	138.068	2198.01	3	2198.03	11.4244	0.96	0.005	5.82
Tb927.1.1340	Quinonprotein alcohol dehydrogenase-like protein, putative	endocytic,cytoplasm	0.135	461	n[15.99]MACSTK	1	1	Tb927.8.6490	Calcium/calmodulin-dependent protein kinase kinase, putative	cytoplasm[reticulated,points],flagellum	0.25	95.5	n[15.99]GCGASSR	1	2	138.068	1543.64	3	1543.64	4.8892	0.385	0.13	20.2
Tb927.1.1340	Quinonprotein alcohol dehydrogenase-like protein, putative	endocytic,cytoplasm	0.495	68.2	n[15.99]MACSTK	1	1	Tb927.11.4180	PSP1 C-terminal conserved region, putative	cytoplasm[patchy,50%],cytoplasm[50%,weak]	0.26	1320	n[15.99]MMSGSR	1	1	138.068	1533.6	4	1533.63	19.9889	0.755	0.245	31.6
Tb927.1.1340	Quinonprotein alcohol dehydrogenase-like protein, putative	endocytic,cytoplasm	0.15	2110	n[15.99]MACSTK	1	1	Tb927.11.4180	PSP1 C-terminal conserved region, putative	cytoplasm[patchy,50%],cytoplasm[50%,weak]	0.285	288	n[15.99]MMSGSR	1	1	138.068	1533.6	4	1533.63	19.9093	0.435	0.3	53
Tb927.1.1340	Quinonprotein alcohol dehydrogenase-like protein, putative	endocytic,cytoplasm	0.825	0.000512	TLRLLLVTLEGQCEVIEGFITGSKTIACSSR	24	119	Tb927.9.5210	glutaminyl-tRNA synthetase, putative	cytoplasm	0.23	64.4	n[15.99]MTTTVDSAPTAAEPMLEVK	1	1	138.068	5595.88	6	5595.84	-6.6738	1.055	0.025	62.4
Tb927.1.1340	Quinonprotein alcohol dehydrogenase-like protein, putative	endocytic,cytoplasm	0.42	7.05	KRDEDATAGVMGSEMCSGGSHSGVYSECLDK	1	135	Tb927.11.7590	Tripartite attachment complex associated protein 110	tripartite attachment complex	0.205	112	TSKTK	3	773	138.068	4020.7	6	4020.78	19.1099	0.625	0.01	1640
Tb927.1.1340	Quinonprotein alcohol dehydrogenase-like protein, putative	endocytic,cytoplasm	0.245	25.2	n[15.99]ACSTKR	1	2	Tb927.5.3910	small nuclear RNA-activating protein	nucleus[points],cytoplasm,cytoplasm[points,weak]	0.125	119	YKQLK	2	33	138.068	1537.86	2	1537.83	-18.5847	0.37	0.12	1670
Tb927.1.1350	kinesin heavy chain, putative	cytoplasm[reticulated]	0.805	0.0915	n[15.99]QTSRPSADNVHVSCR	1	2	Tb927.10.12620	Protein of unknown function (DUF3648), putative	cytoplasm	0.215	234	HSKEDKEGR	3	95	138.068	2935.35	4	2935.4	14.3885	1.02	0.06	1.29
Tb927.1.1350	kinesin heavy chain, putative	cytoplasm[reticulated]	0.805	0.0915	n[15.99]QTSRPSADNVHVSCR	1	2	Tb927.10.12620	Protein of unknown function (DUF3648), putative	cytoplasm	0.215	234	HSKEDKEGR	6	98	138.068	2935.35	4	2935.4	14.3885	1.02	0.06	1.29
Tb927.1.1350	kinesin heavy chain, putative	cytoplasm[reticulated]	0.62	0.693	n[15.99]MQTSRPSADNVHVSCR	1	1	Tb927.8.6930	serine/threonine-protein kinase NRKB, putative		0.245	91.5	VMDLSKMSQR	6	55	138.068	3191.46	4	3191.49	11.6395	0.865	0.12	3.18
Tb927.1.1350	kinesin heavy chain, putative	cytoplasm[reticulated]	0.93	0.751	GGGSKLEHAFAc[15.99]	5	880;131	Tb927.10.3780	hypothetical protein, conserved	cortical cytoskeleton[middle,dorsal],basal body[25%]	0.355	227	KQGNLSPR	1	698	138.068	2125.07	4	2125.09	10.4614	1.285	0.05	20.2
Tb927.1.1350	kinesin heavy chain, putative	cytoplasm[reticulated]	0.53	0.311	DVMKGYNGTLLVYGQTGSGK	4	115	Tb927.8.5580	N-terminal region of Chorein, a TM vesicle-mediated sorter/Integral peroxisomal membrane peroxin, putative	cytoplasm[reticulated]	0.22	107	SVTAAPKRER	7	418	138.068	3338.75	3	3338.73	-6.9204	0.75	0.095	62.8
Tb927.1.1350	kinesin heavy chain, putative	cytoplasm[reticulated]	0.705	3.12	GGGSKLEHAFAc[15.99]	5	880;131	Tb927.10.530	Enriched in surface-labeled proteome protein 22	cytoplasm[reticulated,weak]	0.135	1090	n[15.99]MGNEPDEAR	1	1	138.068	2260	3	2260.01	2.6067	0.84	0.035	150
Tb927.1.1370	rRNA biogenesis protein, putative	nucleolus	0.57	1.89	DFNATSASAKGSSVSDEATDK	10	660;660	Tb927.4.770	ubiquitin-protein ligase, putative	nucleolus	0.475	13	RSPSTSSTSSQKR	12	769	138.068	3632.68	3	3632.7	7.6713	1.045	0.08	16.6
Tb927.1.1370	rRNA biogenesis protein, putative	nucleolus	0.28	88.6	n[15.99]MQYREYR	1	1;1	Tb927.11.4670	hypothetical protein, conserved	cell tip[posterior]	0.155	666	n[15.99]MPGIER	1	1	138.068	1915.89	2	1915.89	0.6804	0.435	0.005	1000000000000
Tb927.1.1380	serine/threonine protein phosphatase 2A regulatory subunit, putative	basal body[region],hook complex,cell tip[anterior]	0.875	0.112	NVKSMIANLRSEDPEAR	3	9;9	Tb927.3.3070	3', 5'-cyclic nucleotide phosphodiesterase, putative	cytoplasm,cortical cytoskeleton[weak]	0.57	11.8	TATKVQPPSDTSSDR	4	104	138.068	3655.81	5	3655.81	0.355	1.445	0.085	15.3
Tb927.1.1390	hypothetical protein, conserved	cytoplasm[patchy]	0.645	0.188	KPLVMNNIKAIPRDLGEIPR	9	63	Tb927.7.5270	hypothetical protein, conserved	cytoplasm[reticulated]	0.345	24.3	n[15.99]IQIIAPR	1	2	138.068	3220.94	3	3220.88	-17.9623	0.99	0.02	4.53
Tb927.1.1390	hypothetical protein, conserved	cytoplasm[patchy]	0.595	1.04	SKPYVTESGAVNVGWGLNDGGSAACSSDLDGQQVAc[15.99]	2	212	Tb927.11.20720	variant surface glycoprotein (VSG), putative		0.25	95	CTADKDCEHSDGK	5	432	138.068	5171.18	5	5171.23	9.5323	0.845	0.12	4.9
Tb927.1.1390	hypothetical protein, conserved	cytoplasm[patchy]	0.55	0.00743	SKPYVTESGAVNVGWGLNDGGSAACSSDLDGQQVAc[15.99]	2	212	Tb927.8.6730	Enriched in surface-labeled proteome protein 24		0.105	484	WDEDEEKDSENK	7	579	138.068	5172.17	5	5172.25	15.3252	0.655	0.115	6.67
Tb927.1.1390	hypothetical protein, conserved	cytoplasm[patchy]	0.585	0.212	SKPYVTESGAVNVGWGLNDGGSAACSSDLDGQQVAc[15.99]	2	212	Tb927.8.6730	Enriched in surface-labeled proteome protein 24		0.12	304	WDEDEEKDSENK	7	579	138.068	5172.17	5	5172.25	15.3252	0.705	0.005	18.2
Tb927.1.1390	hypothetical protein, conserved	cytoplasm[patchy]	0.25	26.3	LVLKIAK	4	115	Tb927.10.5520	AmmeMemoRadiSam system protein B, putative	cytoplasm,flagellar cytoplasm,nuclear lumen	0.25	38.8	n[15.99]TYSR	1	2	138.068	1446.89	2	1446.88	-7.865	0.5	0.125	67.1
Tb927.1.1390	hypothetical protein, conserved	cytoplasm[patchy]	0.25	26.3	LVLKIAK	4	115	Tb927.4.2190	GTP-binding protein, putative		0.25	38.8	n[15.99]METK	1	1;1;1;1	138.068	1444.89	2	1444.86	-19.5049	0.5	0.125	67.1
Tb927.1.1390	hypothetical protein, conserved	cytoplasm[patchy]	0.5	1.9	ASEVRKK	6	157	Tb927.9.6360	hypothetical protein, conserved	endocytic[75%]	0.125	175	HAKAK	3	474;474;219	138.068	1507.87	2	1507.88	9.4603	0.625	0.115	328
Tb927.1.1420	conserved protein, unknown function	cytoplasm[points,50%],cytoplasm[50%]	0.62	1.07	APATIAPGKVPDQGIGHALVDYFISSTEGSFFVTTKDAVVSK	9	80	Tb927.10.7350	hypothetical protein, conserved	axoneme[<10%],cytoplasm[reticulated],flagellar cytoplasm	0.25	75	RATYMGKK	7	1545	138.068	5411.75	5	5411.81	11.1693	0.87	0.005	11.7
Tb927.1.1470	conserved protein, unknown function	cytoplasm[75%]	0.465	0.663	KTILK	1	157;157	Tb927.4.3710	Predicted membrane protein, putative	endocytic	0.41	2.21	n[15.99]RVNR	1	2	138.068	1282.82	3	1282.81	-6.7083	0.875	0.11	5.62
Tb927.1.1470	conserved protein, unknown function	cytoplasm[75%]	0.72	3.06	DPLAMLKR	7	201;201	Tb927.9.7820	KKT-interacting protein 11		0.175	1750	EKSEc[15.99]	2	769	138.068	1587.79	3	1587.82	16.3102	0.895	0.065	5.84
Tb927.1.1470	conserved protein, unknown function	cytoplasm[75%]	1.075	7.44	n[15.99]GGIPSRDAPTTLFCLR	1	2;2	Tb927.4.2800	R3H-associated N-terminal domain containing protein, putative	cytoplasm[weak,reticulated]	0.59	56.2	TTVVSWPKR	8	374	138.068	2970.55	3	2970.57	7.8935	1.665	0.065	9.12
Tb927.1.1470	conserved protein, unknown function	cytoplasm[75%]	0.265	30.2	KTILK	1	157;157	Tb927.8.8270	hypothetical protein, conserved		0.245	69.5	n[15.99]SHKR	1	2	138.068	1265.79	3	1265.78	-7.3263	0.51	0	10.3
Tb927.1.1470	conserved protein, unknown function	cytoplasm[75%]	1.095	0.035	SSGVHLTDSPSSGGENKSR	17	429;429	Tb927.2.5480	hypothetical protein, conserved	cytoplasm[points]	0.55	31.6	DMDSTGKEPTAR	7	729;729	138.068	3345.56	4	3345.54	-6.1615	1.645	0.07	27.4
Tb927.1.1470	conserved protein, unknown function	cytoplasm[75%]	0.375	15.3	n[15.99]MGGIPSR	1	1;1	Tb927.10.5890	Galactose oxidase, central domain containing protein, putative	axoneme[weak,points],cytoplasm[reticulated]	0.125	277	SKNHc[15.99]	2	903	138.068	1370.69	2	1370.66	-18.6457	0.5	0.125	236
Tb927.1.1470	conserved protein, unknown function	cytoplasm[75%]	0.265	24.7	KTILK	1	157;157	Tb927.10.13190	actin-related protein 2/3 complex subunit 1, putative	cytoplasm,nuclear lumen	0.22	54	n[15.99]RPQK	1	2	138.068	1266.79	3	1266.8	5.9185	0.485	0.045	405
Tb927.1.1500	conserved protein, unknown function	cytoplasm[points]	0.6	0.435	n[15.99]MGGAPSR	1	1	Tb927.8.1340	60S ribosomal protein L7a, putative	cytoplasm[patchy],nucleolus	0.375	16.2	n[15.99]AGKEVK	3	4;4	138.068	1458.73	3	1458.75	13.1391	0.975	0.025	0.061
Tb927.1.1500	conserved protein, unknown function	cytoplasm[points]	0.125	57.7	n[15.99]GGAPSR	1	2	Tb927.8.1910	metallo-peptidase, Clan MH, Family M18	glycosome	0.25	25.1	KPHLc[15.99]	1	391	138.068	1190.65	2	1190.64	-8.1056	0.375	0.375	0.325
Tb927.1.1500	conserved protein, unknown function	cytoplasm[points]	0.49	12.7	KADAEGHHAEK	1	327	Tb927.5.3020	hypothetical protein, conserved	nucleoplasm[cell cycle dependent],cytoplasm[weak]	0.32	64	n[15.99]MLNNK	1	1	138.068	1963.91	3	1963.94	16.6781	0.81	0.085	2.47
Tb927.1.1500	conserved protein, unknown function	cytoplasm[points]	1.075	2.2	KADAEGHHAEKSPPQR	11	337	Tb927.3.5380	Tubulin-tyrosine ligase family, putative	cytoplasm,flagellar cytoplasm	0.695	26.4	KCIVVMCADTR	1	16	138.068	3246.52	4	3246.57	14.7943	1.77	0.07	6.9
Tb927.1.1500	conserved protein, unknown function	cytoplasm[points]	0.25	21.1	n[15.99]GGAPSR	1	2	Tb927.8.1910	metallo-peptidase, Clan MH, Family M18	glycosome	0.125	209	KPHLc[15.99]	1	391	138.068	1190.65	2	1190.64	-8.8233	0.375	0.13	41.3
Tb927.1.1530	STE group serine/threonine-protein kinase, putative	cytoplasm[reticulated]	0.365	70.4	ETGKK	4	59	Tb927.11.9590	S-adenosylhomocysteine hydrolase, putative	cytoplasm,flagellar cytoplasm,nucleoplasm	0.595	3.76	n[15.99]TDYK	1	2	138.068	1224.6	3	1224.62	16.5353	0.96	0.265	0.0931
Tb927.1.1530	STE group serine/threonine-protein kinase, putative	cytoplasm[reticulated]	0.5	0.789	ASGGANNLKVSSAGEIVYAGK	9	766	Tb927.6.5740	variant surface glycoprotein (VSG, atypical), putative		0.25	118	CPGAKGGNR	5	202	138.068	3045.47	3	3045.53	18.7319	0.75	0	1.19
Tb927.1.1530	STE group serine/threonine-protein kinase, putative	cytoplasm[reticulated]	0.7975	3.08	KEFSDGNEAK	1	60	Tb927.4.3020	ATP-dependent DEAH-box RNA helicase, putative	mitochondrion,antipodal sites	0.5325	52	AADMTKGEK	6	260;260	138.068	2211	4	2211.04	18.3753	1.33	0.125	6.64
Tb927.1.1530	STE group serine/threonine-protein kinase, putative	cytoplasm[reticulated]	0.5	4.3	VQKMKK	5	1332;205	Tb927.11.14120	phenylalanyl-tRNA synthetase alpha chain, putative	cytoplasm[75%]	0.24	67.1	KMHEK	1	297	138.068	1569.88	2	1569.87	-2.7842	0.74	0.125	7.53
Tb927.1.1530	STE group serine/threonine-protein kinase, putative	cytoplasm[reticulated]	0.5	2.97	RCLHVDPKERPTAQELLTSNLFQR	8	1634;507	Tb927.11.7180	MORN repeat, putative	axoneme,cytoplasm[weak]	0.5	4.03	KHIAEEPLCPVTREYEAILTK	1	487	138.068	5541.83	6	5541.89	9.645	1	0.095	7.91
Tb927.1.1530	STE group serine/threonine-protein kinase, putative	cytoplasm[reticulated]	0.78	28.9	KEFSDGNEAK	1	60	Tb927.10.7040	hypothetical protein, conserved	cytoplasm[weak,reticulated]	0.35	699	n[15.99]MVGCR	1	1	138.068	1898.84	4	1898.85	2.984	1.13	0.1	16.6
Tb927.1.1530	STE group serine/threonine-protein kinase, putative	cytoplasm[reticulated]	0.6975	2.81	KEFSDGNEAK	1	60	Tb927.2.6090	60S ribosomal protein L44	nucleolus[strong],cytoplasm	0.3525	133	n[15.99]MVNYPK	1	1;1	138.068	2027.99	4	2027.95	-19.9058	1.05	0.095	33.4
Tb927.1.1530	STE group serine/threonine-protein kinase, putative	cytoplasm[reticulated]	0.89	6.16	KEFSDGNEAK	1	60	Tb927.10.7040	hypothetical protein, conserved	cytoplasm[weak,reticulated]	0.36	600	n[15.99]MVGCR	1	1	138.068	1898.84	5	1898.85	3.6499	1.25	0.06	42.7
Tb927.1.1530	STE group serine/threonine-protein kinase, putative	cytoplasm[reticulated]	0.5	2.45	CGVLASGAKASGGANNLKVSSAGEIVYAGK	9	757	Tb927.4.3950	Calpain-like protein 1	cortical cytoskeleton[anterior,middle]	0.22	72.3	AMFASTTPAEKQMGAYR	11	302;319	138.068	4832.31	5	4832.39	17.536	0.72	0.035	50.8
Tb927.1.1530	STE group serine/threonine-protein kinase, putative	cytoplasm[reticulated]	0.765	0.603	VSSAGEIVYAGKCNYYR	12	778	Tb927.10.2590	Mitoribosomal SSU assembly factor 4	mitochondrion,kinetoplast[region,25%]	0.395	31.1	n[15.99]RIATSPTGRGK	1	2	138.068	3216.59	5	3216.63	13.6823	1.16	0.01	69.2
Tb927.1.1530	STE group serine/threonine-protein kinase, putative	cytoplasm[reticulated]	0.605	14.3	KGTAKLSGc[15.99]	5	1739;612	Tb927.6.4180	FUN14 family, putative	mitochondrion[50%],cytoplasm[weak,50%],flagellar cytoplasm[weak,50%],nuclear lumen[weak,50%]	0.125	2290	n[15.99]MSAPR	1	1	138.068	1490.76	2	1490.78	13.9935	0.73	0.06	82.9
Tb927.1.1530	STE group serine/threonine-protein kinase, putative	cytoplasm[reticulated]	0.935	32.3	KEFSDGNEAK	1	60	Tb927.10.7040	hypothetical protein, conserved	cytoplasm[weak,reticulated]	0.49	418	n[15.99]MVGCR	1	1	138.068	1898.84	4	1898.85	4.0125	1.425	0.15	92.7
Tb927.1.1530	STE group serine/threonine-protein kinase, putative	cytoplasm[reticulated]	0.87	0.502	EQLKLVR	4	846	Tb927.4.2360	hypothetical protein, conserved	mitochondrion,kinetoplast[region]	0.205	277	YPQKK	4	313	138.068	1684.97	3	1684.99	13.2541	1.075	0.005	96.3
Tb927.1.1530	STE group serine/threonine-protein kinase, putative	cytoplasm[reticulated]	0.25	509	VKIGDFGTAKR	2	1522;395	-	-	-	0	999	-	10	1530;403	138.068	1328.73	2	1328.75	14.9401	0.25	0	509
Tb927.1.1530	STE group serine/threonine-protein kinase, putative	cytoplasm[reticulated]	0.275	13.5	KLSNTR	1	239	Tb927.8.8270	hypothetical protein, conserved		0.245	23.6	n[15.99]MSHKR	1	1	138.068	1528.8	3	1528.81	10.1769	0.52	0.13	865
Tb927.1.1530	STE group serine/threonine-protein kinase, putative	cytoplasm[reticulated]	0.5	7.49	GTAKLSGc[15.99]	4	1739;612	Tb927.11.11090	Nucleoporin NUP140	cytoplasm,flagellar cytoplasm,nuclear lumen	0.125	417	n[15.99]SLDPR	1	2	138.068	1372.71	2	1372.72	8.2089	0.625	0.005	1040
Tb927.1.1530	STE group serine/threonine-protein kinase, putative	cytoplasm[reticulated]	0.5	7.49	GTAKLSGc[15.99]	4	1739;612	Tb927.11.6430	hypothetical protein, conserved	cytoplasm[50%],cytoplasm[reticulated,50%]	0.125	417	n[15.99]ESVPR	1	2	138.068	1372.71	2	1372.72	8.2089	0.625	0.005	1040
Tb927.1.1530	STE group serine/threonine-protein kinase, putative	cytoplasm[reticulated]	0.25	1430	VKIGDFGTAKR	2	1522;395	-	-	-	0	999	-	10	1530;403	138.068	1328.72	2	1328.75	15.7669	0.25	0	1430
Tb927.1.1540	Tubulin/FtsZ family, putative	cytoplasm,flagellar cytoplasm,nuclear lumen	0.25	37.4	AIKRR	3	191;55;55;19	Tb927.9.12070	hypothetical protein, conserved	cytoplasm[points,strong],cell tip[posterior]	0.12	258	n[15.99]ASAPR	1	2	138.068	1280.75	2	1280.77	15.266	0.37	0.02	2400
Tb927.1.1550	tubulin-tyrosine ligase, putative	endocytic[weak],cytoplasm[weak]	1.055	2.21	TLTAHLTNFTINKK	13	436	Tb927.4.1510	phospholipid-translocating ATPase, putative	flagellar pocket[ring],endocytic,cytoplasm[weak]	0.475	136	ATSKTFVR	4	768	138.068	2647.42	4	2647.47	17.5645	1.53	0.13	13.2
Tb927.1.1560	N-ethylmaleimide sensitive factor (NsF)	endocytic	0.245	17.3	KVGVK	1	231;231	Tb927.9.3930	hypothetical protein, conserved	nuclear lumen[points,cell cycle dependent]	0.245	17.3	n[15.99]VVKR	1	2;2	138.068	1167.76	2	1167.77	5.6152	0.49	0	1.13
Tb927.1.1560	N-ethylmaleimide sensitive factor (NsF)	endocytic	0.245	17.3	KVGVK	1	231;231	Tb927.9.6580	hypothetical protein, conserved	nucleolus[strong],nucleoplasm[weak]	0.245	17.3	n[15.99]VRVK	1	2	138.068	1167.76	2	1167.77	5.6152	0.49	0	1.13
Tb927.1.1560	N-ethylmaleimide sensitive factor (NsF)	endocytic	0.315	160	KVGVK	1	231;231	Tb927.4.1090	endosomal integral membrane protein, putative	endocytic,endoplasmic reticulum	0.27	341	n[15.99]MGYK	1	1	138.068	1180.65	3	1180.65	0.3654	0.585	0.02	13.7
Tb927.1.1560	N-ethylmaleimide sensitive factor (NsF)	endocytic	0.295	167	KVGVK	1	231;231	Tb927.9.6855	hypothetical protein		0.345	64.5	VSVKGc[15.99]	4	30	138.068	1171.73	2	1171.72	-14.1699	0.64	0.15	23.7
Tb927.1.1560	N-ethylmaleimide sensitive factor (NsF)	endocytic	0.12	116	KVGVK	1	231;231	Tb927.11.14010	hypothetical protein, conserved	mitochondrion	0.12	105	n[15.99]LLKK	1	2	138.068	1167.78	2	1167.8	11.4736	0.24	0	46.2
Tb927.1.1580	electron transport protein SCO1/2, putative	mitochondrion[50%]	0.39	2.93	ELFQDHWTLLYFGFSKCAEVCPSTLR	16	139	Tb927.11.2670	Nucleoporin NUP59	nucleoplasm	0.305	8.17	LLKYYAANDVMKFRPFGK	12	507	138.068	5501.68	5	5501.74	11.873	0.695	0.065	2.58
Tb927.1.1580	electron transport protein SCO1/2, putative	mitochondrion[50%]	0.39	2.93	ELFQDHWTLLYFGFSKCAEVCPSTLR	16	139	Tb927.4.4050	glycosomal transporter (GAT1)	glycosome	0.305	8.17	LLKYAEELVMSKGQLFHR	12	296	138.068	5502.68	5	5502.76	14.237	0.695	0.065	2.58
Tb927.1.1580	electron transport protein SCO1/2, putative	mitochondrion[50%]	0.48	0.0213	NNNTQPELVLGNETFVTHGVAAPDKGSK	25	99	Tb927.11.14040	RIC1, putative	endocytic[point],cytoplasm[points]	0.21	25.7	EFTCVAQPVWVKDLMVVFPVR	12	499	138.068	5593.8	5	5593.84	6.4156	0.69	0.09	75.8
Tb927.1.1600	pseudouridine synthase TruD, putative	antipodal sites,mitochondrion	0.775	4.1	n[15.99]KKTLSCR	2	3	Tb927.2.4440	hypothetical protein	cytoplasm[weak,reticulated]	0.125	2550	n[15.99]MYDEK	1	1	138.068	1729.81	2	1729.84	13.7629	0.9	0.045	4.92
Tb927.1.1600	pseudouridine synthase TruD, putative	antipodal sites,mitochondrion	0.775	4.1	n[15.99]KKTLSCR	1	2	Tb927.2.4440	hypothetical protein	cytoplasm[weak,reticulated]	0.125	2550	n[15.99]MYDEK	1	1	138.068	1729.81	2	1729.84	13.7629	0.9	0.045	4.92
Tb927.1.1600	pseudouridine synthase TruD, putative	antipodal sites,mitochondrion	0.68	0.36	QKLFTEAPR	2	1483	Tb927.5.2630	hypothetical protein, conserved	mitochondrion	0.24	119	n[15.99]AFWEK	1	2	138.068	1905.99	3	1906	4.1917	0.92	0.06	5.06
Tb927.1.1600	pseudouridine synthase TruD, putative	antipodal sites,mitochondrion	0.6325	10.6	KATLPK	1	98	Tb927.10.16125	hypothetical protein	cytoplasm[reticulated]	0.5575	9.8	n[15.99]MPEVK	1	1	138.068	1412.77	3	1412.79	15.6376	1.19	0.045	7.32
Tb927.1.1600	pseudouridine synthase TruD, putative	antipodal sites,mitochondrion	1.015	0.627	QRSGQMGLEDESDDTAVNGPKDEEGDSAGR	21	863;673	Tb927.4.3710	Predicted membrane protein, putative	endocytic	0.475	135	n[15.99]MRVNR	1	1	138.068	3977.71	6	3977.77	16.6407	1.49	0.155	7.46
Tb927.1.1600	pseudouridine synthase TruD, putative	antipodal sites,mitochondrion	0.445	4.74	n[15.99]KKTLSCR	1	2	Tb927.11.17010	ER membrane protein complex subunit 6	endoplasmic reticulum[75%],nuclear envelope[75%]	0.31	34.9	YFPSGKK	6	77	138.068	1855	3	1855	3.4059	0.755	0.05	18.2
Tb927.1.1600	pseudouridine synthase TruD, putative	antipodal sites,mitochondrion	0.445	4.74	n[15.99]KKTLSCR	2	3	Tb927.11.17010	ER membrane protein complex subunit 6	endoplasmic reticulum[75%],nuclear envelope[75%]	0.31	34.9	YFPSGKK	6	77	138.068	1855	3	1855	3.4059	0.755	0.05	18.2
Tb927.1.1600	pseudouridine synthase TruD, putative	antipodal sites,mitochondrion	0.84	1.75	RSKGAAPSAR	3	244;54	Tb927.11.2260	Eukaryotic translation initiation factor 4E-1	cytoplasm[points,75%]	0.125	1260	n[15.99]MMAESSAK	1	1	138.068	2006.97	2	2006.99	7.4192	0.965	0.195	18.3
Tb927.1.1600	pseudouridine synthase TruD, putative	antipodal sites,mitochondrion	0.57	94.8	SGKDSR	3	1391	Tb927.8.5060	Bardet-Biedl syndrome 3 protein	cytoplasm,flagellar cytoplasm,nucleoplasm,basal body[strong]	0.41	305	n[15.99]MGQSK	1	1	138.068	1351.63	3	1351.64	4.9084	0.98	0.035	27
Tb927.1.1600	pseudouridine synthase TruD, putative	antipodal sites,mitochondrion	0.56	12.7	KTLSCR	1	3	Tb927.2.6130	ABC transporter, putative	cytoplasm[reticulated]	0.23	512	n[15.99]MHAR	1	1	138.068	1414.72	2	1414.72	0.1676	0.79	0.045	143
Tb927.1.1620	ATP-dependent DEAD/H RNA helicase, putative	nucleolus[50%]	0.72	8.45	GLVKDK	4	677	Tb927.8.480	phosphatidic acid phosphatase protein, putative		0.18	1740	n[15.99]ADDGK	1	2;2	138.068	1300.68	2	1300.69	7.2503	0.9	0.04	18
Tb927.1.1620	ATP-dependent DEAD/H RNA helicase, putative	nucleolus[50%]	0.33	16.7	GLVKDK	4	677	Tb927.9.9060	Lsm12 protein, putative	cytoplasm[points,strong],cytoplasm	0.2	107	TLSKKc[15.99]	4	189;91	138.068	1387.85	2	1387.83	-15.8541	0.53	0.01	131
Tb927.1.1620	ATP-dependent DEAD/H RNA helicase, putative	nucleolus[50%]	0.3925	24	GLVKDK	4	677	Tb927.4.1270	ruvB-like DNA helicase, putative	nucleoplasm,cytoplasm[points]	0.2575	62.7	n[15.99]MSGIK	1	1	138.068	1346.76	2	1346.75	-5.5493	0.65	0.005	273
Tb927.1.1630	transcription elongation factor 1 homolog	nucleoplasm	0.365	1.69	KSIAVRLK	1	33	Tb927.5.1120	Phage tail fibre repeat, putative	cytoplasm[reticulated,weak]	0.105	613	n[15.99]PGLLK	1	2	138.068	1578.03	3	1578.02	-6.529	0.47	0.04	141
Tb927.1.1630	transcription elongation factor 1 homolog	nucleoplasm	0.175	95.9	n[15.99]MGGTKK	5	5	Tb927.9.13350	hypothetical protein, conserved	nucleolus	0.125	217	GSTKK	4	88	138.068	1293.69	2	1293.7	8.5622	0.3	0.005	1600
Tb927.1.1630	transcription elongation factor 1 homolog	nucleoplasm	0.175	95.9	n[15.99]MGGTKK	5	5	Tb927.9.13610	helicase, putative	cytoplasm[points,75%]	0.125	217	SGTKK	4	709	138.068	1293.69	2	1293.7	8.5622	0.3	0.005	1600
Tb927.1.1630	transcription elongation factor 1 homolog	nucleoplasm	0.25	38.1	SIAVRLKR	7	40	Tb927.11.14995	hypothetical protein	nucleolus	0.155	92	n[15.99]RGNR	1	2	138.068	1580.97	2	1580.96	-6.7875	0.405	0	6260
Tb927.1.1650	hypothetical protein, conserved	endocytic,cytoplasm[weak,reticulated]	0.25	4.98	GKSCSGQWASKGK	11	91	Tb927.10.10190	Leucine-rich repeat domain containing protein	cytoplasm[reticulated]	0.17	17	KALNIKK	6	133	138.068	2331.3	3	2331.27	-12.1949	0.42	0.005	12500
Tb927.1.1650	hypothetical protein, conserved	endocytic,cytoplasm[weak,reticulated]	0.25	4.98	GKSCSGQWASKGK	11	91	Tb927.6.720	40S ribosomal protein L14, putative	nucleolus,cytoplasm[patchy]	0.17	17	KLLKNAK	4	149;149	138.068	2331.3	3	2331.27	-12.1949	0.42	0.005	12500
Tb927.1.1660	ESCO acetyltransferase domain-containing protein	endocytic[weak],cytoplasm[weak,reticulated]	0.295	11.9	n[15.99]MHNSVPASNTCSPFR	1	1	Tb927.10.5900	hypothetical protein, conserved	mitochondrion[weak,50%],kinetoplast[region,strong,50%]	0.25	42.9	n[15.99]MSFYR	1	1	138.068	2576.1	4	2576.12	8.1544	0.545	0.17	26.3
Tb927.1.1660	ESCO acetyltransferase domain-containing protein	endocytic[weak],cytoplasm[weak,reticulated]	0.5	6.59	KVLLRALAAVR	1	113	Tb927.7.1560	TPR repeat, putative	axoneme,cytoplasm,endocytic	0.155	645	AKARQK	2	589	138.068	2047.31	4	2047.31	1.4858	0.655	0.03	38.4
Tb927.1.1660	ESCO acetyltransferase domain-containing protein	endocytic[weak],cytoplasm[weak,reticulated]	0.27	39.9	KVLLRALAAVR	1	113	Tb927.3.930	dynein heavy chain, putative	axoneme	0.24	118	TVTVEKLLLK	6	2527	138.068	2489.62	3	2489.6	-8.2948	0.51	0.07	205
Tb927.1.1660	ESCO acetyltransferase domain-containing protein	endocytic[weak],cytoplasm[weak,reticulated]	0.165	72.1	KVLLRALAAVR	1	113	Tb927.10.14690	syntaxin, putative	cytoplasm,flagellar cytoplasm,nuclear lumen	0.105	352	KKAKPHK	1	119	138.068	2182.4	4	2182.42	7.7962	0.27	0.15	2620
Tb927.1.1660	ESCO acetyltransferase domain-containing protein	endocytic[weak],cytoplasm[weak,reticulated]	0.165	72.1	KVLLRALAAVR	1	113	Tb927.10.14690	syntaxin, putative	cytoplasm,flagellar cytoplasm,nuclear lumen	0.105	352	KKAKPHK	2	120	138.068	2182.4	4	2182.42	7.7962	0.27	0.15	2620
Tb927.1.1660	ESCO acetyltransferase domain-containing protein	endocytic[weak],cytoplasm[weak,reticulated]	0.165	72.1	KVLLRALAAVR	1	113	Tb927.10.14690	syntaxin, putative	cytoplasm,flagellar cytoplasm,nuclear lumen	0.105	352	KKAKPHK	4	122	138.068	2182.4	4	2182.42	7.7962	0.27	0.15	2620
Tb927.1.1670	ARM-like helical domain-containing protein	cytoplasm	0.5	1.1	RKFLMR	2	421	Tb927.10.12060	hypothetical protein, conserved	cytoplasm,flagellar cytoplasm,nucleoplasm	0.25	82.8	KGTHK	1	1201	138.068	1556.9	2	1556.9	-0.1945	0.75	0.125	2.23
Tb927.1.1670	ARM-like helical domain-containing protein	cytoplasm	0.465	0.832	SKWEER	2	433	Tb927.10.10600	ARP2/3 complex 16kDa subunit, putative	cytoplasm	0.24	50	DAKNSK	3	69	138.068	1632.83	2	1632.81	-8.956	0.705	0.11	24.3
Tb927.1.1670	ARM-like helical domain-containing protein	cytoplasm	0.465	0.832	SKWEER	2	433	Tb927.3.3950	hypothetical protein, conserved	nucleolus[strong,75%]	0.24	50	GKNESK	2	494	138.068	1632.83	2	1632.81	-8.956	0.705	0.11	24.3
Tb927.1.1670	ARM-like helical domain-containing protein	cytoplasm	0.325	15.6	VAIHAISKR	8	732;217	Tb927.5.2660	NUC130/3NT domain/SDA1, putative	nucleolus[50%]	0.27	39.6	KKDIK	2	848	138.068	1762.1	3	1762.08	-12.2571	0.595	0.035	34.9
Tb927.1.1670	ARM-like helical domain-containing protein	cytoplasm	0.66	0.527	YHLPKSALLCIWSCLEPVMKK	20	517	Tb927.1.3880	Fusaric acid resistance protein-like, putative	flagellar pocket[50%]	0.41	22.9	QLEKQSK	4	1638	138.068	3569.81	5	3569.88	19.7856	1.07	0.005	40.2
Tb927.1.1670	ARM-like helical domain-containing protein	cytoplasm	0.66	0.527	YHLPKSALLCIWSCLEPVMKK	20	517	Tb927.6.4600	ATP-dependent RNA helicase, putative	nucleolus[strong],nucleoplasm	0.41	22.9	QKEKAEK	4	76	138.068	3569.81	5	3569.88	19.7856	1.07	0.005	40.2
Tb927.1.1670	ARM-like helical domain-containing protein	cytoplasm	0.66	0.527	YHLPKSALLCIWSCLEPVMKK	20	517	Tb927.7.2400	tyrosyl-tRNA synthetase, putative	cytoplasm[50%]	0.41	22.9	QEKEKAK	5	228	138.068	3569.81	5	3569.88	19.7856	1.07	0.005	40.2
Tb927.1.1670	ARM-like helical domain-containing protein	cytoplasm	0.555	14.4	GKDFK	2	288	Tb927.10.14510	root hair defective 3 GTP-binding protein (RHD3), putative	endoplasmic reticulum	0.115	2570	DKGEDc[15.99]	2	851	138.068	1309.58	2	1309.6	19.7005	0.67	0.26	40.5
Tb927.1.1670	ARM-like helical domain-containing protein	cytoplasm	0.99	19	EKDVHVR	2	378	Tb927.10.12240	3-ketoacyl-CoA reductase, putative	endoplasmic reticulum,nuclear envelope	0.35	1130	GKKQSc[15.99]	2	324	138.068	1581.82	4	1581.85	14.8371	1.34	0.015	42.4
Tb927.1.1670	ARM-like helical domain-containing protein	cytoplasm	0.49	0.454	n[15.99]LTGDILLQEIESLGRVERYER	1	2	Tb927.11.14460	ADP-ribosylation factor GTPase activating protein 1, putative	endocytic,mitochondrion	0.34	6.59	n[15.99]SHTAEDARVFR	1	2	138.068	3913.97	4	3914.03	15.9177	0.83	0.045	480
Tb927.1.1670	ARM-like helical domain-containing protein	cytoplasm	0.25	18.7	HKLEETLDVSHFFK	2	257	Tb927.9.13680	ADP-ribosylation factor, putative	flagellar pocket,endocytic	0.105	67.3	KSMKc[15.99]	1	179;179;179;179;179	138.068	2375.25	2	2375.22	-13.3312	0.355	0.25	1570
Tb927.1.1670	ARM-like helical domain-containing protein	cytoplasm	0.52	6.27	GKDFK	2	288	Tb927.8.8270	hypothetical protein, conserved		0.25	140	n[15.99]SHKR	1	2	138.068	1257.66	2	1257.68	18.45	0.77	0	1000000000000
Tb927.1.1680	Transcription elongation factor 1 domain-containing protein	cytoplasm,flagellar cytoplasm,nuclear lumen	0.285	34.7	n[15.99]MSSSK	1	1	Tb927.2.3620	GTP-binding elongation factor Tu family, putative	cytoplasm[weak]	0.245	38	HKETc[15.99]	2	803	138.068	1221.53	3	1221.55	19.6227	0.53	0.29	0.484
Tb927.1.1680	Transcription elongation factor 1 domain-containing protein	cytoplasm,flagellar cytoplasm,nuclear lumen	0.565	1.33	SLQCLKK	6	64	Tb927.2.2060	variant surface glycoprotein (VSG)-related, putative		0.25	77.2	GDKTR	3	113;454	138.068	1588.88	2	1588.86	-10.9331	0.815	0.075	0.796
Tb927.1.1680	Transcription elongation factor 1 domain-containing protein	cytoplasm,flagellar cytoplasm,nuclear lumen	0.565	1.33	SLQCLKK	6	64	Tb927.8.1740	tRNA import complex component, putative	mitochondrion	0.25	77.2	TATKR	4	106	138.068	1588.88	2	1588.9	11.9663	0.815	0.075	0.796
Tb927.1.1680	Transcription elongation factor 1 domain-containing protein	cytoplasm,flagellar cytoplasm,nuclear lumen	0.565	1.33	SLQCLKK	6	64	Tb927.9.14330	mismatch repair protein PMS1, putative	nucleoplasm[strong],cytoplasm	0.25	77.2	ATTKR	4	90	138.068	1588.88	2	1588.9	11.9663	0.815	0.075	0.796
Tb927.1.1680	Transcription elongation factor 1 domain-containing protein	cytoplasm,flagellar cytoplasm,nuclear lumen	0.715	3.32	n[15.99]MSSSKGGETNNAAGADASSPQLSRNSR	5	5	Tb927.6.2040	nitrate reductase, putative		0.345	109	n[15.99]MGCLPSVAASNAR	1	1	138.068	4181.86	6	4181.91	11.3446	1.06	0.005	2.24
Tb927.1.1680	Transcription elongation factor 1 domain-containing protein	cytoplasm,flagellar cytoplasm,nuclear lumen	0.93	1.56	GDSSGGAKFQKR	11	57	Tb927.7.4270	hypothetical protein, conserved	flagellar membrane	0.25	547	GEPKEK	4	199	138.068	2061.05	3	2061.05	1.1889	1.18	0.005	16.8
Tb927.1.1680	Transcription elongation factor 1 domain-containing protein	cytoplasm,flagellar cytoplasm,nuclear lumen	0.8975	2.08	GDSSGGAKFQKR	11	57	Tb927.9.15170	60S ribosomal protein L5, putative		0.2825	393	ADPTKR	5	262;262	138.068	2061.05	3	2061.06	6.6387	1.18	0.005	16.8
Tb927.1.1680	Transcription elongation factor 1 domain-containing protein	cytoplasm,flagellar cytoplasm,nuclear lumen	0.25	57.2	n[15.99]MSSSK	1	1	Tb927.6.260	hypothetical protein	cytoplasm[weak,reticulated]	0.125	320	n[15.99]MWGK	1	1	138.068	1228.56	2	1228.55	-14.694	0.375	0.1	41.9
Tb927.1.1680	Transcription elongation factor 1 domain-containing protein	cytoplasm,flagellar cytoplasm,nuclear lumen	0.37	11.5	NSNEGKGDSSGGAK	6	46	Tb927.4.1530	hypothetical protein, conserved	endocytic,cytoplasm[weak]	0.125	323	GNVKR	4	642;122	138.068	2016.96	4	2016.98	8.9823	0.495	0.015	2100
Tb927.1.1680	Transcription elongation factor 1 domain-containing protein	cytoplasm,flagellar cytoplasm,nuclear lumen	0.12	1000000000000	TKLQKR	2	33	-	-	-	0	999	-	5	36	138.068	910.571	2	910.56	-12.5535	0.12	0.005	1000000000000
Tb927.1.1690	RNA editing endoribonuclease	mitochondrion,kinetoplast[region,<10%]	0.885	0.013	ELDAESVTPHKVGDK	11	571	Tb927.11.3840	hypothetical protein, conserved	nucleolus	0.665	0.464	QLADEVLSTKGGK	10	232	138.068	3106.6	5	3106.6	2.6035	1.55	0.205	1.63
Tb927.1.1690	RNA editing endoribonuclease	mitochondrion,kinetoplast[region,<10%]	0.6	4.48	AKDRAPGGR	2	437	Tb927.3.4590	hypothetical protein, conserved	endocytic	0.24	257	KSSPK	1	140	138.068	1609.88	2	1609.89	5.1145	0.84	0.06	23.5
Tb927.1.1690	RNA editing endoribonuclease	mitochondrion,kinetoplast[region,<10%]	1.01	0.0473	VGDKEVATDER	4	575	Tb927.4.690	geranylgeranyl transferase type II beta subunit, putative	cytoplasm	0.175	474	KRTCAc[15.99]	1	328	138.068	2006.01	3	2005.97	-16.0984	1.185	0.08	46.4
Tb927.1.1690	RNA editing endoribonuclease	mitochondrion,kinetoplast[region,<10%]	1.37	0.0404	VGDKEVATDER	4	575	Tb927.9.11140	hypothetical protein, conserved	cytoplasm	0.275	1190	KSFNR	1	464	138.068	2006.01	3	2006.01	-0.5526	1.645	0.005	107
Tb927.1.1700	AATF protein, putative	nucleolus	0.62	2.47	n[15.99]STRSGKQASMCGK	1	2	Tb927.3.800	Vacuolar iron transporter 1, putative	endocytic[weak],cytoplasm[weak]	0.365	42.8	n[15.99]MSESEK	1	1	138.068	2260	3	2260.01	5.7487	0.985	0.145	0.535
Tb927.1.1700	AATF protein, putative	nucleolus	0.245	302	n[15.99]MSTR	1	1;1;1;1;1;1;1	Tb927.10.1730	Polyadenylation mediator complex protein PAMC3, putative		0.56	4.84	TVGKSc[15.99]	4	356	138.068	1153.55	2	1153.56	10.4016	0.805	0.03	2.41
Tb927.1.1700	AATF protein, putative	nucleolus	0.725	0.151	n[15.99]MSTRSGKQASMCGK	1	1	Tb927.7.530	FYVE zinc finger, putative	endocytic,cytoplasm[weak]	0.195	337	KPASSESc[15.99]	1	1556	138.068	2402.09	3	2402.09	-0.5377	0.92	0.045	17.5
Tb927.1.1700	AATF protein, putative	nucleolus	1.0875	1.3	RTEHKLPQR	5	85	Tb927.11.1100	cysteine peptidase, Clan CA, family C2, putative	flagellum[patchy],cytoplasm[weak]	0.1325	3950	n[15.99]MMNCR	1	1	138.068	2027.94	4	2027.98	18.3894	1.22	0.075	19.1
Tb927.1.1700	AATF protein, putative	nucleolus	0.17	336	n[15.99]MSTR	1	1;1;1;1;1;1;1	Tb927.3.1610	CMGC/CLK family protein kinase, putative	nucleoplasm,cytoplasm[weak,points,reticulated]	0.25	117	n[15.99]QPTR	1	2	138.068	1147.56	2	1147.57	6.3614	0.42	0.09	24.6
Tb927.1.1700	AATF protein, putative	nucleolus	0.5	2.97	n[15.99]STRSGK	1	2	Tb927.9.10880	hypothetical protein, conserved	nucleolus[strong],nucleoplasm,cytoplasm	0.125	105	n[15.99]RVEK	1	2	138.068	1302.71	2	1302.73	13.2575	0.625	0.25	27.5
Tb927.1.1700	AATF protein, putative	nucleolus	0.745	0.24	n[15.99]STRSGKQASMCGK	1	2	Tb927.3.800	Vacuolar iron transporter 1, putative	endocytic[weak],cytoplasm[weak]	0.12	885	n[15.99]MSESEK	1	1	138.068	2260	3	2260.01	6.1538	0.865	0.055	71
Tb927.1.1700	AATF protein, putative	nucleolus	0.485	0.521	n[15.99]STRSGK	1	2	Tb927.1.1670	ARM-like helical domain-containing protein	cytoplasm	0.165	162	LDPKR	4	353	138.068	1399.79	2	1399.78	-11.7158	0.65	0.01	167
Tb927.1.1700	AATF protein, putative	nucleolus	0.485	0.521	n[15.99]STRSGK	1	2	Tb927.10.5350	dynein heavy chain, putative	axoneme[50%],cytoplasm[reticulated]	0.165	162	DLVKR	4	3140;3140;240	138.068	1401.8	2	1401.79	-5.3219	0.65	0.01	167
Tb927.1.1700	AATF protein, putative	nucleolus	0.485	0.521	n[15.99]STRSGK	1	2	Tb927.10.7580	Exportin-5, putative	nuclear pore[25%],cytoplasm[reticulated,points,weak]	0.165	162	IDVKR	4	985	138.068	1401.8	2	1401.79	-5.3219	0.65	0.01	167
Tb927.1.1700	AATF protein, putative	nucleolus	0.485	0.521	n[15.99]STRSGK	1	2	Tb927.11.10920	hypothetical protein, conserved	cytoplasm[reticulated]	0.165	162	LDKPR	3	78;709	138.068	1399.79	2	1399.78	-11.7158	0.65	0.01	167
Tb927.1.1700	AATF protein, putative	nucleolus	0.485	0.521	n[15.99]STRSGK	1	2	Tb927.11.13310	hypothetical protein, conserved	nucleolus	0.165	162	EVKVR	3	248	138.068	1401.8	2	1401.79	-5.3219	0.65	0.01	167
Tb927.1.1700	AATF protein, putative	nucleolus	0.485	0.521	n[15.99]STRSGK	1	2	Tb927.11.13720	hypothetical protein	cytoplasm[weak,reticulated,points]	0.165	162	DLPKR	4	30	138.068	1399.79	2	1399.78	-11.7158	0.65	0.01	167
Tb927.1.1700	AATF protein, putative	nucleolus	0.485	0.521	n[15.99]STRSGK	1	2	Tb927.5.3320	Pseudokinase, putative	cytoplasm[weak,reticulated]	0.165	162	DLKVR	3	1070	138.068	1401.8	2	1401.79	-5.3219	0.65	0.01	167
Tb927.1.1700	AATF protein, putative	nucleolus	0.485	0.521	n[15.99]STRSGK	1	2	Tb927.6.4940	RF-1 domain containing protein, putative	cytoplasm[weak,reticulated]	0.165	162	LDVKR	4	101	138.068	1401.8	2	1401.79	-5.3219	0.65	0.01	167
Tb927.1.1710	transmembrane protein, conserved	nucleoplasm[50%],cytoplasm[weak,points]	0.25	38.3	YSKASSNGREGK	3	294	Tb927.7.1030	heat shock 70 kDa protein, putative	mitochondrion[75%]	0.25	13.5	n[15.99]MHCCK	1	1	138.068	2170.92	2	2170.96	17.6684	0.5	0.385	0.803
Tb927.1.1710	transmembrane protein, conserved	nucleoplasm[50%],cytoplasm[weak,points]	0.485	2.23	SSSSYASATAVLQALKENR	16	1585	Tb927.10.1210	katanin, putative		0.495	2.48	KIQPSVSQSSIKQFEK	1	657;209	138.068	3953.01	3	3953.07	15.8469	0.98	0.095	1.28
Tb927.1.1710	transmembrane protein, conserved	nucleoplasm[50%],cytoplasm[weak,points]	0.685	0.138	GSSGGESSFEEEEEGEDEERSPSASASHGDPNHGSITDGKGR	40	1746	Tb927.10.2580	Nucleolar protein 12 (25kDa), putative	nucleolus	0.5	15.8	REYLSLHKR	8	77	138.068	5628.62	6	5628.51	-18.9765	1.185	0.125	5.93
Tb927.1.1710	transmembrane protein, conserved	nucleoplasm[50%],cytoplasm[weak,points]	0.42	0.277	KFISDCADGSHASAHPQEGDCGRDESEEDK	1	186	Tb927.3.440	variant surface glycoprotein (VSG), putative		0.17	106	AGEKAVCGWIEEK	4	491	138.068	4947.03	5	4947.13	19.3665	0.59	0.13	6.9
Tb927.1.1710	transmembrane protein, conserved	nucleoplasm[50%],cytoplasm[weak,points]	0.245	56.3	ESSDDDAAAANCGDGTTCNDNEEKK	24	1061	Tb927.7.5390	hypothetical protein, conserved	endocytic,cytoplasm,flagellar cytoplasm	0.355	15.6	NGPTDKDDQR	6	758	138.068	3955.55	4	3955.58	8.4985	0.6	0.06	7.97
Tb927.1.1710	transmembrane protein, conserved	nucleoplasm[50%],cytoplasm[weak,points]	1.105	1.88	RPKATDK	3	53	Tb927.10.15040	hypothetical protein, conserved	cytoplasm[reticulated,weak]	0.335	1160	n[15.99]GGGACK	1	2	138.068	1500.76	3	1500.77	10.5545	1.44	0.215	8.15
Tb927.1.1710	transmembrane protein, conserved	nucleoplasm[50%],cytoplasm[weak,points]	0.605	3.82	AASGTKDGGPDDDDDDEPTAVDGELK	6	520	Tb927.5.710	hypothetical protein, conserved	cytoplasm[reticulated,points,weak]	0.245	215	KLCDAADGSISSRGR	1	568	138.068	4318.84	4	4318.93	19.0582	0.85	0.1	8.72
Tb927.1.1710	transmembrane protein, conserved	nucleoplasm[50%],cytoplasm[weak,points]	0.8	3.48	KQKNR	3	1274	Tb927.10.230	proteasome subunit alpha type-5, putative	cytoplasm,nucleoplasm[strong]	0.24	947	n[15.99]MFSSK	1	1	138.068	1424.72	3	1424.74	18.1962	1.04	0.01	14.2
Tb927.1.1710	transmembrane protein, conserved	nucleoplasm[50%],cytoplasm[weak,points]	0.395	0.324	KFISDCADGSHASAHPQEGDCGRDESEEDK	1	186	Tb927.2.4680	hypothetical protein, conserved	cytoplasm,flagellar cytoplasm,nuclear lumen	0.185	228	QKENEERGGEQK	2	151	138.068	4902	5	4902.1	19.5607	0.58	0.02	18.6
Tb927.1.1710	transmembrane protein, conserved	nucleoplasm[50%],cytoplasm[weak,points]	0.705	0.0535	DGEAGELPGVVKEAAIAFSSAIFAPR	12	114	Tb927.11.1610	Exocyst complex component Sec6, putative	flagellar pocket[75%],cytoplasm[weak,reticulated,points]	0.25	40.9	AVQIVKESGER	6	96	138.068	3954	3	3954.07	17.5735	0.955	0.03	35.5
Tb927.1.1710	transmembrane protein, conserved	nucleoplasm[50%],cytoplasm[weak,points]	0.7	25.5	KQKNR	3	1274	Tb927.4.2800	R3H-associated N-terminal domain containing protein, putative	cytoplasm[weak,reticulated]	0.265	1250	HGKNK	3	110	138.068	1392.8	3	1392.79	-1.6464	0.965	0.03	37.2
Tb927.1.1710	transmembrane protein, conserved	nucleoplasm[50%],cytoplasm[weak,points]	0.375	28.5	KQKNR	3	1274	Tb927.4.550	Zinc knuckle, putative	nuclear lumen	0.12	695	n[15.99]MYGNK	1	1	138.068	1437.72	3	1437.74	12.4329	0.495	0.125	799
Tb927.1.1710	transmembrane protein, conserved	nucleoplasm[50%],cytoplasm[weak,points]	0.45	5.1	ESSDDDAAAANCGDGTTCNDNEEKK	24	1061	Tb927.4.4410	adenylyl cyclase	cytoplasm[reticulated]	0.165	601	WEKELGR	3	283;286	138.068	3727.53	3	3727.55	4.604	0.615	0.105	950
Tb927.1.1710	transmembrane protein, conserved	nucleoplasm[50%],cytoplasm[weak,points]	0.25	8.65	ESSDDDAAAANCGDGTTCNDNEEKK	24	1061	Tb927.11.1390	class I transcription factor A, subunit 1	nucleoplasm[points],nucleoplasm	0.11	282	CVGNVKCNK	6	205	138.068	3888.54	3	3888.58	8.734	0.36	0.36	1260
Tb927.1.1710	transmembrane protein, conserved	nucleoplasm[50%],cytoplasm[weak,points]	0.25	45.5	YSKASSNGR	3	294	Tb927.3.4020	phosphatidylinositol 4-kinase alpha, putative	flagellar pocket,cytoplasm	0.125	150	n[15.99]DDIR	1	2	138.068	1623.78	2	1623.79	0.3711	0.375	0	2990
Tb927.1.1710	transmembrane protein, conserved	nucleoplasm[50%],cytoplasm[weak,points]	0.25	45.5	YSKASSNGR	3	294	Tb927.4.3820	hypothetical protein, conserved	cytoplasm[weak,reticulated]	0.125	150	n[15.99]NDLR	1	2	138.068	1622.78	2	1622.8	12.2882	0.375	0	2990
Tb927.1.1720	cyclophilin 15, putative	nucleolus[25%]	0.625	2.98	SAGADNSKK	8	389	Tb927.11.17015	Cytochrome c oxidase assembly factor 6 homolog, putative	cytoplasm,flagellar cytoplasm,nuclear lumen	0.32	86	n[15.99]QNAHK	1	2	138.068	1610.81	2	1610.8	-8.5337	0.945	0.09	4.6
Tb927.1.1720	cyclophilin 15, putative	nucleolus[25%]	0.535	44.7	SAGADNSKK	8	389	Tb927.11.6290	HIT zinc finger, putative	nucleoplasm[50%],cytoplasm[weak]	0.235	1070	n[15.99]MVGPR	1	1	138.068	1588.78	2	1588.79	4.9997	0.77	0.02	9.81
Tb927.1.1720	cyclophilin 15, putative	nucleolus[25%]	0.48	9.74	SAGADNSKK	8	389	Tb927.11.17015	Cytochrome c oxidase assembly factor 6 homolog, putative	cytoplasm,flagellar cytoplasm,nuclear lumen	0.25	132	n[15.99]QNAHK	1	2	138.068	1610.82	2	1610.8	-9.1399	0.73	0.04	23
Tb927.1.1720	cyclophilin 15, putative	nucleolus[25%]	0.5	2.13	KGKHAVPPSGGGK	3	392	Tb927.2.1380	leucine-rich repeat protein (LRRP), putative		0.22	57.9	QYYLNTKR	7	477	138.068	2441.31	3	2441.32	2.2651	0.72	0.005	38.5
Tb927.1.1720	cyclophilin 15, putative	nucleolus[25%]	0.5	2.13	KGKHAVPPSGGGK	3	392	Tb927.3.3270	ATP-dependent 6-phosphofructokinase, glycosomal	glycosome	0.22	57.9	FGYWGLSKK	8	144	138.068	2441.31	3	2441.32	3.9139	0.72	0.005	38.5
Tb927.1.1720	cyclophilin 15, putative	nucleolus[25%]	0.5	2.13	KGKHAVPPSGGGK	3	392	Tb927.4.4580	hypothetical protein, conserved	cytoplasm[reticulated]	0.22	57.9	LPDYGQKHK	7	23	138.068	2441.31	3	2441.32	2.2651	0.72	0.005	38.5
Tb927.1.1720	cyclophilin 15, putative	nucleolus[25%]	0.5	2.13	KGKHAVPPSGGGK	3	392	Tb927.8.5200	Mitochondrial SSU ribosomal protein, putative	mitochondrion,kinetoplast[region,strong]	0.22	57.9	YAASAYVKGR	8	737	138.068	2441.31	3	2441.32	2.2651	0.72	0.005	38.5
Tb927.1.1720	cyclophilin 15, putative	nucleolus[25%]	1	0.197	KGKHAVPPSGGGK	3	392	Tb927.1.1130	glycerol-3-phosphate dehydrogenase (FAD-dependent), putative	mitochondrion	0.175	283	QRDAKWLR	5	130;130	138.068	2428.3	3	2428.34	18.3118	1.175	0.005	329
Tb927.1.1720	cyclophilin 15, putative	nucleolus[25%]	1	0.197	KGKHAVPPSGGGK	3	392	Tb927.7.3230	hypothetical protein, conserved	cytoplasm[reticulated,weak]	0.175	283	QRKNAAAEGK	3	130	138.068	2428.3	3	2428.33	12.0285	1.175	0.005	329
Tb927.1.1720	cyclophilin 15, putative	nucleolus[25%]	0.455	0.0189	YYILLQDASVNERKAEFSPYKPLGFVISGMEALQAACASVAVHPR	14	179	Tb927.7.1300	protein disulfide isomerase, putative	endoplasmic reticulum,Golgi apparatus	0.115	64.3	n[15.99]TPFSCR	1	2	138.068	5900.06	5	5899.95	-18.4375	0.57	0.01	818
Tb927.1.1720	cyclophilin 15, putative	nucleolus[25%]	0.36	14	SAGADNSKK	8	389	Tb927.4.2390	ATP-dependent RNA helicase, putative	nucleoplasm[75%]	0.125	441	AGGTTQKGc[15.99]	7	741	138.068	1748.82	2	1748.85	18.3604	0.485	0.05	1160
Tb927.1.1730	Polyadenylation mediator complex protein PAMC1, putative	mitochondrion	0.41	13.8	KHKTK	3	332	Tb927.11.11130	hypothetical protein, conserved	mitochondrion	0.25	171	n[15.99]MFHR	1	1	138.068	1383.73	2	1383.74	13.7457	0.66	0.13	0.684
Tb927.1.1730	Polyadenylation mediator complex protein PAMC1, putative	mitochondrion	0.525	13.4	ATVKDR	4	127	Tb927.9.8620	hypothetical protein, conserved	flagellar pocket collar[cell cycle dependent],basal body[cell cycle dependent]	0.44	46.9	n[15.99]MEGFK	1	1	138.068	1452.71	3	1452.73	13.4176	0.965	0.31	0.846
Tb927.1.1730	Polyadenylation mediator complex protein PAMC1, putative	mitochondrion	1.01	0.91	IIQAPGAPRKVSRPK	10	654	Tb927.8.6360	SPRY domain containing protein, putative	cytoplasm[reticulated],nucleus[point],endocytic	0.925	1.74	KLVLAHLLGK	1	310	138.068	2845.8	6	2845.77	-8.9973	1.935	0.375	1.49
Tb927.1.1730	Polyadenylation mediator complex protein PAMC1, putative	mitochondrion	0.865	2.43	IIQAPGAPRKVSRPK	10	654	Tb927.8.6360	SPRY domain containing protein, putative	cytoplasm[reticulated],nucleus[point],endocytic	0.965	0.612	KLVLAHLLGK	1	310	138.068	2845.79	6	2845.77	-6.874	1.83	0.33	3.28
Tb927.1.1730	Polyadenylation mediator complex protein PAMC1, putative	mitochondrion	0.85	3.13	IIQAPGAPRKVSRPK	10	654	Tb927.8.6360	SPRY domain containing protein, putative	cytoplasm[reticulated],nucleus[point],endocytic	0.89	5.76	KLVLAHLLGK	1	310	138.068	2845.8	6	2845.77	-10.5637	1.74	0.235	6.5
Tb927.1.1730	Polyadenylation mediator complex protein PAMC1, putative	mitochondrion	0.88	7.62	DKVAAPAc[15.99]	2	688	Tb927.11.2270	Component of motile flagella 73	axoneme,cytoplasm	0.415	615	SPKDR	3	367	138.068	1425.72	3	1425.75	19.6436	1.295	0.09	23.7
Tb927.1.1730	Polyadenylation mediator complex protein PAMC1, putative	mitochondrion	1.045	7.12	AAAGDASKDKVAAPAc[15.99]	10	688	Tb927.11.8430	hypothetical protein, conserved		0.145	2060	n[15.99]MFCGSR	1	1	138.068	2268.01	3	2268.05	19.03	1.19	0.05	31.8
Tb927.1.1730	Polyadenylation mediator complex protein PAMC1, putative	mitochondrion	0.69	0.223	GSLKETHPAIADR	4	174	Tb927.11.13660	hypothetical protein, conserved	nucleolus	0.27	128	MKACLK	2	22	138.068	2281.17	3	2281.19	9.4371	0.96	0.075	35.5
Tb927.1.1730	Polyadenylation mediator complex protein PAMC1, putative	mitochondrion	0.895	9.47	AAAGDASKDK	8	686	Tb927.3.3680	hypothetical protein, conserved	axoneme	0.15	4700	DPKSTc[15.99]	3	135	138.068	1632.78	3	1632.78	1.1836	1.045	0.025	37.8
Tb927.1.1730	Polyadenylation mediator complex protein PAMC1, putative	mitochondrion	0.5	6.75	KVSRPK	1	654	Tb927.11.13220	phospholipid:diacylglycerol acyltransferase-like protein	cytoplasm[reticulated]	0.125	781	n[15.99]MTYK	1	1;1	138.068	1408.75	3	1408.77	17.9021	0.625	0.125	157
Tb927.1.1730	Polyadenylation mediator complex protein PAMC1, putative	mitochondrion	0.395	18	ATVKDR	4	127	Tb927.9.8400	predicted zinc finger protein	endocytic,cytoplasm,flagellar cytoplasm,nuclear lumen	0.245	106	n[15.99]IGNGR	1	2	138.068	1341.71	2	1341.74	16.5364	0.64	0.09	167
Tb927.1.1730	Polyadenylation mediator complex protein PAMC1, putative	mitochondrion	0.25	8.92	KHKTK	1	330	Tb927.10.4110	60S ribosomal protein L30	cytoplasm[patchy]	0.16	75.1	n[15.99]AKKVK	1	2;2	138.068	1350.85	2	1350.87	16.9637	0.41	0.005	2000
Tb927.1.1740	Microtubule-associated protein futsch, putative	cytoplasm,flagellar cytoplasm,nuclear lumen	0.33	76.9	TQGKK	4	240	Tb927.10.10290	hypothetical protein, conserved	axoneme,cytoplasm[weak]	0.245	188	n[15.99]HTGDK	1	2;2	138.068	1254.64	2	1254.66	9.6617	0.575	0.325	9.82
Tb927.1.1740	Microtubule-associated protein futsch, putative	cytoplasm,flagellar cytoplasm,nuclear lumen	0.395	5.82	DSDDEDAAESYHGWWTFLSVPFFKTHR	24	7150	Tb927.8.4250	NADH dehydrogenase (ubiquinone) 1 alpha subcomplex subunit, putative	mitochondrion[25%],kinetoplast[region,25%]	0.37	7.21	FGVDMHAKFDK	8	327	138.068	4674.1	5	4674.12	4.7846	0.765	0.025	10.5
Tb927.1.1740	Microtubule-associated protein futsch, putative	cytoplasm,flagellar cytoplasm,nuclear lumen	1.395	10.4	KYELSTTQK	1	402	Tb927.8.8270	hypothetical protein, conserved		0.255	1940	n[15.99]MSHKR	4	4	138.068	1907.94	4	1907.98	19.4077	1.65	0.085	11.9
Tb927.1.1740	Microtubule-associated protein futsch, putative	cytoplasm,flagellar cytoplasm,nuclear lumen	0.365	5.15	DDVDATCSDTTMSLHHSDTKSCTDLDCATMTSR	20	61	Tb927.7.3420	peptidyl-prolyl cis-trans isomerase, putative	axoneme,cytoplasm	0.25	57.8	KFDSTIER	1	40	138.068	4865.98	5	4866.07	17.8654	0.615	0.015	14.5
Tb927.1.1740	Microtubule-associated protein futsch, putative	cytoplasm,flagellar cytoplasm,nuclear lumen	0.875	3.74	KSSINTKNPITQQQNTK	1	424	Tb927.11.6410	regulator of nonsense transcripts 2	cytoplasm,endocytic	0.66	18.9	ENAEKVVSMEELK	5	128	138.068	3571.84	4	3571.84	-0.3402	1.535	0.035	25.4
Tb927.1.1740	Microtubule-associated protein futsch, putative	cytoplasm,flagellar cytoplasm,nuclear lumen	0.29	9.59	YVKTAR	3	295	Tb927.7.2570	Guide RNA binding complex protein 1	antipodal sites,mitochondrion[weak]	0.235	8.32	n[15.99]LRLLR	1	2;2	138.068	1543.98	2	1543.96	-15.7324	0.525	0.005	33.3
Tb927.1.1740	Microtubule-associated protein futsch, putative	cytoplasm,flagellar cytoplasm,nuclear lumen	0.305	73.2	SGGKTR	4	146	Tb927.9.11970	hypothetical protein, conserved	cytoplasm[weak,reticulated,50%],mitochondrion[50%],kinetoplast[region,strong,50%]	0.23	241	n[15.99]AMHR	1	2	138.068	1255.63	2	1255.65	14.1861	0.535	0.26	35.8
Tb927.1.1740	Microtubule-associated protein futsch, putative	cytoplasm,flagellar cytoplasm,nuclear lumen	0.6375	0.969	KEATTENQTQCTK	1	375	Tb927.11.13800	hypothetical protein, conserved	endocytic,cytoplasm	0.3425	35.2	KCSKYIDSFNR	1	29	138.068	3092.42	4	3092.45	10.3751	0.98	0.04	46.5
Tb927.1.1740	Microtubule-associated protein futsch, putative	cytoplasm,flagellar cytoplasm,nuclear lumen	0.685	0.514	KEATTENQTQCTK	1	375	Tb927.11.13800	hypothetical protein, conserved	endocytic,cytoplasm	0.295	80.2	KCSKYIDSFNR	4	32	138.068	3092.42	4	3092.45	10.3751	0.98	0.04	46.5
Tb927.1.1740	Microtubule-associated protein futsch, putative	cytoplasm,flagellar cytoplasm,nuclear lumen	0.735	1.64	EASRKPLTVR	5	303	Tb927.2.1600	invariant surface glycoprotein, putative	cytoplasm[reticulated,points]	0.305	176	n[15.99]MASPSDSR	1	1	138.068	2159.07	3	2159.1	14.7259	1.04	0.055	47.8
Tb927.1.1740	Microtubule-associated protein futsch, putative	cytoplasm,flagellar cytoplasm,nuclear lumen	0.585	0.0127	SDRDVFAVSARPHKTSMGSSVNTAR	14	277	Tb927.9.9300	hypothetical protein, conserved	axoneme[proximal],cytoplasm[points]	0.46	1.54	DDLMEKERER	6	88	138.068	4133	4	4133	-0.2405	1.045	0.015	49.3
Tb927.1.1750	conserved protein, unknown function		0.615	0.753	TRTTKPRAPGIPK	5	244	Tb927.11.1130	calpain-like cysteine peptidase, putative	cytoplasm[reticulated,weak]	0.245	28.2	QKDQRR	2	356	138.068	2389.33	4	2389.37	14.6204	0.86	0.015	6.64
Tb927.1.1750	conserved protein, unknown function		0.68	39.5	KGDGGGR	1	53	Tb927.11.19380	variant surface glycoprotein (VSG), putative		0.48	310	EGKCK	3	456;432	138.068	1403.67	3	1403.68	12.3298	1.16	0.025	19.1
Tb927.1.1750	conserved protein, unknown function		0.845	2.6	TAAQDNGAKK	9	358	Tb927.2.3620	GTP-binding elongation factor Tu family, putative	cytoplasm[weak]	0.245	203	KSNEK	1	177	138.068	1744.87	3	1744.9	16.6782	1.09	0.04	21.3
Tb927.1.1750	conserved protein, unknown function		0.845	2.6	TAAQDNGAKK	9	358	Tb927.4.360	1,2-Dihydroxy-3-keto-5-methylthiopentene dioxygenase, putative	axoneme	0.245	203	SKQDK	2	200	138.068	1744.87	3	1744.9	16.6782	1.09	0.04	21.3
Tb927.1.1750	conserved protein, unknown function		0.535	0.106	KTPQVATPVGESANAK	1	359	Tb927.11.4910	predicted ankyrin repeat family protein	cytoplasm	0.225	55.2	ELLKLPVSEEKR	4	265	138.068	3174.73	5	3174.75	5.6017	0.76	0.045	181
Tb927.1.1750	conserved protein, unknown function		0.85	0.000139	QTGGKEAPAVDEK	5	222	Tb927.2.3420	hypothetical protein, conserved	endocytic,cytoplasm,cell tip[posterior]	0.17	170	n[15.99]VSRDSR	1	2	138.068	2185.11	3	2185.1	-6.5875	1.02	0.005	943
Tb927.1.1750	conserved protein, unknown function		0.85	0.000139	QTGGKEAPAVDEK	5	222	Tb927.9.12360	RNA-binding protein, putative	cytoplasm[50%]	0.17	170	KETEGR	1	408	138.068	2185.11	3	2185.09	-11.7279	1.02	0.005	943
Tb927.1.1750	conserved protein, unknown function		0.375	5.42	KAHQKATK	5	208	Tb927.1.400	hypothetical protein, conserved		0.125	138	n[15.99]MPPLAR	1	1	138.068	1748.01	3	1747.98	-18.136	0.5	0.125	1110
Tb927.1.1750	conserved protein, unknown function		0.125	178	KAHQK	1	204	Tb927.1.1750	conserved protein, unknown function		0.125	178	KAHQK	1	204	138.068	1358.77	2	1358.78	5.5867	0.25	0.08	2440
Tb927.1.1760	hypothetical transmembrane protein	cytoplasm,flagellar cytoplasm,nuclear lumen	0.47	1.15	n[15.99]MVWLHWTTEQIMER	1	1	Tb927.11.20720	variant surface glycoprotein (VSG), putative		0.25	57.8	CTADKDCEHSDGKCK	5	432	138.068	3822.61	6	3822.66	13.5288	0.72	0.29	5.15
Tb927.1.1760	hypothetical transmembrane protein	cytoplasm,flagellar cytoplasm,nuclear lumen	0.25	32	KGHARVK	1	15	Tb927.11.2860	hypothetical protein, conserved	cytoplasm[weak],endocytic	0.125	82.8	VVKVR	3	373	138.068	1531.97	2	1531.97	-3.0669	0.375	0	7860
Tb927.1.1770	Dithiol glutaredoxin 2	mitochondrion,antipodal sites	0.44	6.63	n[15.99]NNALDPAK	1	2	Tb927.10.10210	procyclin-associated gene 4 (PAG4) protein	cytoplasm[weak,reticulated]	0.195	187	DTSGSGKR	7	327	138.068	1785.87	2	1785.89	9.4795	0.635	0.005	400
Tb927.1.1770	Dithiol glutaredoxin 2	mitochondrion,antipodal sites	0.44	6.63	n[15.99]NNALDPAK	1	2	Tb927.10.12230	hypothetical protein, conserved	endocytic,cytoplasm[weak]	0.195	187	DGTSSKGR	6	400	138.068	1785.87	2	1785.89	9.4795	0.635	0.005	400
Tb927.1.1770	Dithiol glutaredoxin 2	mitochondrion,antipodal sites	0.44	6.63	n[15.99]NNALDPAK	1	2	Tb927.11.5210	hypothetical protein, conserved	cytoplasm[points]	0.195	187	KNSESSR	1	359	138.068	1785.87	2	1785.89	9.4795	0.635	0.005	400
Tb927.1.1770	Dithiol glutaredoxin 2	mitochondrion,antipodal sites	0.375	10.6	n[15.99]MNNALDPAKAPQFLDMMLRR	1	1	Tb927.10.12530	chaperone protein DnaJ, putative	cytoplasm,flagellar cytoplasm,nuclear lumen	0.25	32.3	n[15.99]DIDSPYK	1	2	138.068	3321.62	3	3321.62	0.7612	0.625	0.125	1260
Tb927.1.1790	hypothetical PIN domain-containing protein, conserved	nucleolus,nucleus	1.065	1.29	KVSGAVDHNNGYNQK	1	37	Tb927.8.8170	RNA editing mediator complex protein 5	mitochondrion,antipodal sites[strong]	0.625	24.9	n[15.99]RRLSLLPR	1	2	138.068	2777.5	4	2777.5	3.2028	1.69	0.24	3.06
Tb927.1.1790	hypothetical PIN domain-containing protein, conserved	nucleolus,nucleus	0.25	127	NDKDK	3	159	Tb927.8.4510	Nucleoside diphosphate kinase 4	cytoplasm,flagellar cytoplasm,nuclear lumen	0.125	608	n[15.99]MFKK	1	1	138.068	1308.67	2	1308.67	5.9628	0.375	0	1680
Tb927.1.180	retrotransposon hot spot protein 1 (RHS1), putative	nucleoplasm[75%]	0.615	15	MKDDDMNDYAK	2	540;541;540	Tb927.6.2960	AP-1/4 adapter complex gamma/epsilon subunit, putative	endocytic	0.27	294	FKDSR	2	561	138.068	2133.9	4	2133.93	14.8015	0.885	0.005	19.7
Tb927.1.180	retrotransposon hot spot protein 1 (RHS1), putative	nucleoplasm[75%]	0.25	21.7	EKIESEWQEIQGR	2	497	Tb927.8.2880	hypothetical protein, conserved	mitochondrion	0.15	79.4	n[15.99]MYSR	1	1	138.068	2340.07	2	2340.11	17.057	0.4	0.04	52.2
Tb927.1.1820	hypothetical PIN domain-containing protein	endocytic[weak],cytoplasm[reticulated,weak]	0.465	0.308	SVHSTENNNDFVKVFTTSKGSHK	19	154	Tb927.10.6310	major vault protein, putative	cytoplasm[strong,points,25%]	0.38	2.96	LSLPSSDGTSPAKCQSK	13	520;520	138.068	4462.11	4	4462.17	14.707	0.845	0.14	4.98
Tb927.1.1820	hypothetical PIN domain-containing protein	endocytic[weak],cytoplasm[reticulated,weak]	0.535	26.1	TTKGLLDYYGCc[15.99]	3	373	Tb927.11.4680	SURF1 family, putative	mitochondrion	0.25	416	SPASGEKSc[15.99]	7	345	138.068	2220.98	2	2221.01	14.2287	0.785	0.03	31.5
Tb927.1.1820	hypothetical PIN domain-containing protein	endocytic[weak],cytoplasm[reticulated,weak]	0.29	9.59	YKASIR	2	307	Tb927.7.2570	Guide RNA binding complex protein 1	antipodal sites,mitochondrion[weak]	0.235	8.32	n[15.99]LRLLR	1	2;2	138.068	1543.98	2	1543.96	-15.7324	0.525	0.005	33.3
Tb927.1.1820	hypothetical PIN domain-containing protein	endocytic[weak],cytoplasm[reticulated,weak]	0.1175	75.6	YKASIRLQAMNEVNTAFDK	2	307	Tb927.7.6780	hypothetical protein	cytoplasm,flagellar cytoplasm,nuclear lumen	0.1175	77.3	GAKTK	3	57	138.068	2839.54	2	2839.49	-15.9095	0.235	0	1000000000000
Tb927.1.1840	conserved protein, unknown function		0.2325	121	AMSCKR	5	546	Tb927.2.5980	heat shock protein, putative	nucleoplasm[strong,75%],cytoplasm[75%]	0.2625	61.3	n[15.99]MAHSDR	1	1	138.068	1620.69	2	1620.72	19.0754	0.495	0.03	3.2
Tb927.1.1840	conserved protein, unknown function		0.475	5.26	NIADKK	5	285	Tb927.10.630	hypothetical protein, conserved	hook complex	0.25	177	n[15.99]MSYK	1	1	138.068	1352.68	2	1352.7	18.7833	0.725	0.225	12.6
Tb927.1.1840	conserved protein, unknown function		0.475	5.26	NIADKK	5	285	Tb927.5.295b	retrotransposon hotspot (RHS) protein 1	nucleoplasm[<10%],mitochondrion[75%],kinetoplast[region,25%]	0.25	177	n[15.99]MFSK	1	1;1;1;1;1	138.068	1352.68	2	1352.7	18.784	0.725	0.225	12.6
Tb927.1.1840	conserved protein, unknown function		0.475	5.26	NIADKK	5	285	Tb927.8.2895	unspecified product		0.25	177	n[15.99]MSFK	1	1;1	138.068	1352.68	2	1352.7	18.784	0.725	0.225	12.6
Tb927.1.1840	conserved protein, unknown function		0.4	4.03	NIADKK	5	285	Tb927.9.2910	histone acetyltransferase subunit NuA4, putative	nuclear lumen	0.2	141	ARGKGc[15.99]	4	179	138.068	1328.72	2	1328.74	17.1511	0.6	0.025	24.1
Tb927.1.1840	conserved protein, unknown function		1.47	4.11	KVAETHNEGK	1	286	Tb927.7.1440	non-canonical poly (A) polymerase	nucleolus,nucleoplasm,cytoplasm[weak,reticulated]	0.19	3020	n[15.99]SASDGGR	1	2	138.068	1897.91	3	1897.91	0.1745	1.66	0.045	43.9
Tb927.1.1840	conserved protein, unknown function		0.495	1.9	GKVIGPR	2	509	Tb927.8.6640	Fatty acyl-CoA reductase, putative	cytoplasm	0.125	117	KRHPK	1	453	138.068	1527.96	2	1527.94	-13.6909	0.62	0	112
Tb927.1.1840	conserved protein, unknown function		0.25	43.5	VHGKR	4	494	Tb927.8.5820	Las1-like, putative	nucleolus	0.115	132	n[15.99]EHER	1	2	138.068	1302.67	2	1302.68	6.5003	0.365	0.125	848
Tb927.1.1840	conserved protein, unknown function		0.25	16.5	VHGKR	4	494	Tb927.3.5370	hypothetical protein, conserved	nuclear envelope[points,strong,50%]	0.17	104	IKDALc[15.99]	2	310	138.068	1307.75	2	1307.76	3.4447	0.42	0.025	9070
Tb927.1.1840	conserved protein, unknown function		0.5	2.41	NIADKK	5	285	Tb927.9.2910	histone acetyltransferase subunit NuA4, putative	nuclear lumen	0.115	1700	ARGKGc[15.99]	4	179	138.068	1328.72	2	1328.74	16.6917	0.615	0.115	1000000000000
Tb927.1.1850	hypothetical protein, conserved	cytoplasm[reticulated]	1.105	3.3	KELSTGTQQR	1	486	Tb927.10.11270	RNA-binding protein, putative	cytoplasm[reticulated,weak]	0.575	131	MRKMGK	3	85	138.068	2034.04	3	2034.07	16.7145	1.68	0.09	1.98
Tb927.1.1850	hypothetical protein, conserved	cytoplasm[reticulated]	0.625	0.848	SKNDTHCEGSVRSR	2	500	Tb927.10.5350	dynein heavy chain, putative	axoneme[50%],cytoplasm[reticulated]	0.2	133	KPDYWATAK	1	2850;2850	138.068	2848.3	3	2848.36	19.5016	0.825	0.01	2.9
Tb927.1.1850	hypothetical protein, conserved	cytoplasm[reticulated]	0.625	0.848	SKNDTHCEGSVRSR	2	500	Tb927.3.5470	hypothetical protein, conserved	nucleoplasm[strong],cytoplasm,flagellar cytoplasm	0.2	133	KAVYADEGAR	1	124	138.068	2848.3	3	2848.35	18.0883	0.825	0.01	2.9
Tb927.1.1850	hypothetical protein, conserved	cytoplasm[reticulated]	0.625	0.848	SKNDTHCEGSVRSR	2	500	Tb927.7.7240	leucine-rich repeat protein (LRRP), putative	axoneme	0.2	133	KELTNGFDR	1	539	138.068	2848.3	3	2848.35	18.0883	0.825	0.01	2.9
Tb927.1.1850	hypothetical protein, conserved	cytoplasm[reticulated]	0.495	3.45	GGSAENNVDRKANNVK	11	184	Tb927.11.3410	hypothetical protein, conserved	cytoplasm,nuclear lumen	0.25	68.5	QEKSATGGR	3	579	138.068	2742.37	3	2742.36	-1.8849	0.745	0.01	23.1
Tb927.1.1850	hypothetical protein, conserved	cytoplasm[reticulated]	0.6025	5.61	QGKGRNVSSK	3	443	Tb927.4.4580	hypothetical protein, conserved	cytoplasm[reticulated]	0.2075	756	KGSGGNK	1	617	138.068	1843.95	2	1843.99	18.948	0.81	0.025	368
Tb927.1.1850	hypothetical protein, conserved	cytoplasm[reticulated]	0.5	1.57	KANNVKGK	6	189	Tb927.10.6620	hypothetical protein, conserved	cytoplasm[points]	0.195	135	n[15.99]PHCPR	1	2	138.068	1660.85	3	1660.88	16.9278	0.695	0.22	418
Tb927.1.1850	hypothetical protein, conserved	cytoplasm[reticulated]	0.25	42.7	APQKLKR	4	516	Tb927.9.3860	Dyggve-Melchior-Clausen syndrome protein, putative	Golgi apparatus	0.125	316	n[15.99]GGTSTK	1	2	138.068	1526.88	3	1526.88	1.1442	0.375	0.01	6740
Tb927.1.1850	hypothetical protein, conserved	cytoplasm[reticulated]	0.39	9.52	APQKLKR	6	518	Tb927.11.7590	Tripartite attachment complex associated protein 110	tripartite attachment complex	0.18	102	GPKGTK	3	857	138.068	1563.97	3	1563.95	-18.0487	0.57	0.18	1000000000000
Tb927.1.1850	hypothetical protein, conserved	cytoplasm[reticulated]	0.39	9.52	APQKLKR	4	516	Tb927.11.7590	Tripartite attachment complex associated protein 110	tripartite attachment complex	0.18	102	GPKGTK	3	857	138.068	1563.97	3	1563.95	-18.0487	0.57	0.18	1000000000000
Tb927.1.1860	Uncharacterized protein	cytoplasm,flagellar cytoplasm,nuclear lumen	0.27	57.3	n[15.99]MSAAK	1	1	Tb927.11.13800	hypothetical protein, conserved	endocytic,cytoplasm	0.265	93.7	KCSK	1	29	138.068	1181.58	3	1181.58	-0.3779	0.535	0.04	1.61
Tb927.1.1880	WD40 repeat-containing protein	cytoplasm[reticulated]	0.69	89.4	SDSGKR	5	103	Tb927.6.3100	Intraflagellar transport complex B protein 46 C terminal, putative	intraflagellar transport particle[75%]	0.4	451	GKGGDK	2	40	138.068	1346.66	2	1346.68	14.5558	1.09	0.135	9.09
Tb927.1.1880	WD40 repeat-containing protein	cytoplasm[reticulated]	0.57	94.8	SDSGKR	5	103	Tb927.8.5060	Bardet-Biedl syndrome 3 protein	cytoplasm,flagellar cytoplasm,nucleoplasm,basal body[strong]	0.41	305	n[15.99]MGQSK	1	1	138.068	1351.63	3	1351.64	4.9084	0.98	0.035	27
Tb927.1.1880	WD40 repeat-containing protein	cytoplasm[reticulated]	0.245	16.5	SNSTSHNGCADICYEKSPDGNAR	16	821	Tb927.8.6220	Phosphorylated CTD interacting factor 1 WW domain containing protein, putative	nuclear lumen,cytoplasm[points,weak]	0.235	18.8	n[15.99]KRGSDGCGPDASHPSLCFHR	1	2	138.068	4917.03	5	4917.11	16.6909	0.48	0.045	49.3
Tb927.1.1880	WD40 repeat-containing protein	cytoplasm[reticulated]	0.54	38.8	ADKGK	3	618	Tb927.8.480	phosphatidic acid phosphatase protein, putative		0.1	3480	n[15.99]ADDGK	1	2;2	138.068	1159.55	2	1159.57	15.8687	0.64	0.1	53.2
Tb927.1.1880	WD40 repeat-containing protein	cytoplasm[reticulated]	0.6	0.0221	n[15.99]MNESHMCHQRPVCLNAFTKQPASSLALAPTAAVTHK	1	1	Tb927.5.2300	formin, putative	endocytic,cytoplasm[weak]	0.2	90.2	n[15.99]QRAQILKAGAVCAGR	1	2	138.068	5754.97	6	5754.89	-13.6838	0.8	0.025	54.9
Tb927.1.1880	WD40 repeat-containing protein	cytoplasm[reticulated]	0.33	7.95	AKTDSR	2	371	Tb927.3.370	variant surface glycoprotein (VSG, atypical), putative		0.145	119	n[15.99]SQLR	1	2	138.068	1316.7	2	1316.7	1.3074	0.475	0.025	223
Tb927.1.1880	WD40 repeat-containing protein	cytoplasm[reticulated]	0.375	16.9	ADKGK	3	618	Tb927.7.4880	hypothetical protein, conserved	cytoplasm,flagellar cytoplasm,nuclear lumen	0.15	508	TGAKIc[15.99]	4	226	138.068	1159.62	2	1159.64	17.7251	0.525	0.025	530
Tb927.1.1890	Replication Factor C Subunit 1-related protein	nucleoplasm,cytoplasm[weak,reticulated]	0.475	0.699	n[15.99]PSPKLLYSVGLPEFYADGFALAVPPPPPADMPSPFLARR	1	2	Tb927.11.13410	hypothetical protein, conserved	basal body,pro-basal body	0.385	9.59	KNRAPTLSRPSSGPFVR	1	156	138.068	6187.3	5	6187.29	-1.3161	0.86	0.09	2
Tb927.1.1890	Replication Factor C Subunit 1-related protein	nucleoplasm,cytoplasm[weak,reticulated]	0.475	0.699	n[15.99]PSPKLLYSVGLPEFYADGFALAVPPPPPADMPSPFLARR	4	5	Tb927.11.13410	hypothetical protein, conserved	basal body,pro-basal body	0.385	9.59	KNRAPTLSRPSSGPFVR	1	156	138.068	6187.3	5	6187.29	-1.3161	0.86	0.09	2
Tb927.1.1890	Replication Factor C Subunit 1-related protein	nucleoplasm,cytoplasm[weak,reticulated]	0.53	2.4	TFYTAVKDLAQRSK	7	771	Tb927.5.2400	Peptidase C19, ubiquitin carboxyl-terminal hydrolase, putative	cytoplasm[points],nucleoplasm[points,50%]	0.495	7.49	EKHISSDQCAK	2	922	138.068	3066.5	3	3066.54	14.0954	1.025	0.035	4.97
Tb927.1.1890	Replication Factor C Subunit 1-related protein	nucleoplasm,cytoplasm[weak,reticulated]	0.45	350	KQGAR	1	370	Tb927.9.12360	RNA-binding protein, putative	cytoplasm[50%]	0.315	759	n[15.99]EGTGGK	1	2	138.068	1243.65	3	1243.65	4.1967	0.765	0.02	27.6
Tb927.1.1890	Replication Factor C Subunit 1-related protein	nucleoplasm,cytoplasm[weak,reticulated]	0.395	51.8	VDEEKEDGGWR	5	160	Tb927.11.1660	vesicular transport protein (CDC48 homologue), putative	nucleolus[strong],nucleoplasm	0.245	492	DAKGPCc[15.99]	3	659	138.068	2118.9	4	2118.92	6.3591	0.64	0.045	36.1
Tb927.1.1890	Replication Factor C Subunit 1-related protein	nucleoplasm,cytoplasm[weak,reticulated]	0.7	0.0388	SNSDDNSNISVDPISSNTEFPNTEKR	25	261	Tb927.9.6060	ERV/ALR sulfhydryl oxidase domain-containing protein	cytoplasm[points]	0.12	725	ACMVYCPDDKKSSAc[15.99]	11	270	138.068	4650.97	6	4651.03	12.4952	0.82	0.085	38.1
Tb927.1.1890	Replication Factor C Subunit 1-related protein	nucleoplasm,cytoplasm[weak,reticulated]	0.7	0.0388	SNSDDNSNISVDPISSNTEFPNTEKR	25	261	Tb927.9.6060	ERV/ALR sulfhydryl oxidase domain-containing protein	cytoplasm[points]	0.12	725	ACMVYCPDDKKSSAc[15.99]	10	269	138.068	4650.97	6	4651.03	12.4952	0.82	0.085	38.1
Tb927.1.1890	Replication Factor C Subunit 1-related protein	nucleoplasm,cytoplasm[weak,reticulated]	0.29	52	n[15.99]MPSPK	1	1	Tb927.11.13360	AAA ATPase, putative	nucleoplasm	0.235	113	LAKGR	3	1051;1713;30;1772	138.068	1239.69	3	1239.7	5.9639	0.525	0.015	104
Tb927.1.1890	Replication Factor C Subunit 1-related protein	nucleoplasm,cytoplasm[weak,reticulated]	0.29	52	n[15.99]MPSPK	1	1	Tb927.11.9110	C-terminal motor kinesin, putative	spindle,cytoplasm[reticulated,weak],nucleoplasm[points,cell cycle dependent]	0.235	113	LAGKR	4	7	138.068	1239.69	3	1239.7	5.9639	0.525	0.015	104
Tb927.1.1890	Replication Factor C Subunit 1-related protein	nucleoplasm,cytoplasm[weak,reticulated]	0.29	52	n[15.99]MPSPK	1	1	Tb927.3.1480	hypothetical protein, conserved		0.235	113	IAGKR	4	212	138.068	1239.69	3	1239.7	5.9639	0.525	0.015	104
Tb927.1.1890	Replication Factor C Subunit 1-related protein	nucleoplasm,cytoplasm[weak,reticulated]	0.405	21	KQGAR	1	370	Tb927.10.8750	GTPase activating protein, putative	cytoplasm[reticulated]	0.375	30.5	n[15.99]MVGSR	1	1;1	138.068	1244.65	2	1244.67	14.2284	0.78	0.005	172
Tb927.1.1890	Replication Factor C Subunit 1-related protein	nucleoplasm,cytoplasm[weak,reticulated]	0.5	17.2	NTTTETESKK	9	349	Tb927.3.3120	hypothetical protein, conserved	axoneme,cytoplasm[weak,points]	0.245	326	n[15.99]AEAAR	1	2	138.068	1791.88	2	1791.88	1.1391	0.745	0.105	229
Tb927.1.1890	Replication Factor C Subunit 1-related protein	nucleoplasm,cytoplasm[weak,reticulated]	0.655	0.019	SHRLSGLASCKPLMSIEEELKK	21	650	Tb927.1.880	Midasin, putative	nucleoplasm,nucleolus[peripheral,points]	0.25	26.4	TPIDPMYKWLVK	8	2498	138.068	4140.22	5	4140.18	-8.0685	0.905	0.025	251
Tb927.1.1890	Replication Factor C Subunit 1-related protein	nucleoplasm,cytoplasm[weak,reticulated]	0.25	30.4	CPKNIDR	3	618	Tb927.4.3420	wee1-like protein kinase	nucleoplasm,endocytic,cytoplasm[weak]	0.125	152	GDSAKFc[15.99]	5	602	138.068	1678.78	2	1678.8	8.3353	0.375	0.225	791
Tb927.1.1890	Replication Factor C Subunit 1-related protein	nucleoplasm,cytoplasm[weak,reticulated]	0.25	71.2	NTTTETESKK	9	349	Tb927.6.1340	cyclophilin-type peptidyl-prolyl cis-trans isomerase, putative	cytoplasm[weak,reticulated]	0.125	641	n[15.99]KEEQNSCR	1	2;2;2;2	138.068	2325.05	3	2325.08	10.1249	0.375	0.13	1970
Tb927.1.1890	Replication Factor C Subunit 1-related protein	nucleoplasm,cytoplasm[weak,reticulated]	0.25	20	AYNSKLNSK	5	171	Tb927.11.20100	variant surface glycoprotein (VSG, atypical), putative		0.125	36.7	KGTGAECK	1	434	138.068	2010.97	2	2011	17.3457	0.375	0.005	8010
Tb927.1.1890	Replication Factor C Subunit 1-related protein	nucleoplasm,cytoplasm[weak,reticulated]	0.11	1000000000000	KKEAAK	1	1138	-	-	-	0	999	-	2	1139	138.068	811.486	2	811.48	-7.6862	0.11	0	1000000000000
Tb927.1.1920	conserved protein, unknown function	endocytic	0.5	12.5	EKVSCGCFGGSREK	2	428	Tb927.10.4680	Mutt-Nudix-related hydrolase 5, putative	cytoplasm[reticulated]	0.25	75.7	n[15.99]MAMGR	1	1	138.068	2318.01	2	2318.03	9.7011	0.75	0.15	1.54
Tb927.1.1920	conserved protein, unknown function	endocytic	0.625	33	DELKEK	4	417	Tb927.9.1970	syntaxin binding protein 1, putative	flagellar pocket[ring]	0.25	744	n[15.99]MSNHAK	1	2	138.068	1584.76	3	1584.78	16.5101	0.875	0.45	10.6
Tb927.1.1920	conserved protein, unknown function	endocytic	0.775	2.75	CSQKETAGR	4	388	Tb927.1.3320	leucine-rich repeat protein (LRRP), putative	cytoplasm[reticulated,weak]	0.435	101	n[15.99]MSTSKSEK	5	5	138.068	2085.95	3	2085.97	7.1805	1.21	0.115	12.1
Tb927.1.1920	conserved protein, unknown function	endocytic	0.25	158	CSQKETAGR	4	388	Tb927.3.1750	Mad2-like HORMA domain containing protein	microtubule quartet	0.215	106	n[15.99]MAER	1	1;1;1	138.068	1678.74	2	1678.78	19.5731	0.465	0.005	26.1
Tb927.1.1920	conserved protein, unknown function	endocytic	0.3	30.9	ESTVVKK	6	425	Tb927.4.2540	Neural precursor cell-expressed, developmently downregulated 8	cytoplasm,flagellar cytoplasm,nuclear lumen	0.11	1000	n[15.99]LLKVK	1	2	138.068	1527	2	1526.96	-19.9371	0.41	0.105	168
Tb927.1.1920	conserved protein, unknown function	endocytic	0.25	358	KEKVSCGCFGGSR	1	426	-	-	-	0	999	-	3	428	138.068	1608.71	2	1608.74	19.0228	0.25	0.01	358
Tb927.1.1920	conserved protein, unknown function	endocytic	0.25	39.8	KAGSAGSDDNDSCNPHSK	1	357	Tb927.11.13700	Basal body protein	basal body,pro-basal body	0.125	96.5	KGMEER	1	439	138.068	2732.13	3	2732.18	16.8728	0.375	0.25	1050
Tb927.1.1920	conserved protein, unknown function	endocytic	0.25	54.7	AASPKTSPHK	5	408	Tb927.8.8270	hypothetical protein, conserved		0.18	66.7	n[15.99]MSHK	1	1;1	138.068	1661.83	2	1661.86	17.1724	0.43	0.305	5680
Tb927.1.1920	conserved protein, unknown function	endocytic	0.25	28.5	HKGRR	2	325;282	Tb927.9.12800	hypothetical protein, conserved	axoneme,cytoplasm[points]	0.125	172	LGGKK	4	543	138.068	1291.8	2	1291.78	-12.2744	0.375	0	6390
Tb927.1.1920	conserved protein, unknown function	endocytic	0.25	76.3	HKGRR	2	325;282	Tb927.11.5990	Mitoribosomal LSU assembly factor 4	mitochondrion,kinetoplast[region]	0.125	467	VVKGK	3	91;2207;4714;3034	138.068	1319.83	2	1319.81	-12.0695	0.375	0.005	7010
Tb927.1.1920	conserved protein, unknown function	endocytic	0.25	76.3	HKGRR	2	325;282	Tb927.3.5480	hypothetical protein, conserved	endocytic,cytoplasm[reticulated]	0.125	467	VVGKK	4	318;201	138.068	1319.83	2	1319.81	-12.0695	0.375	0.005	7010
Tb927.1.1920	conserved protein, unknown function	endocytic	0.1225	71	EKVSCGCFGGSREK	2	428	Tb927.1.2760	hypothetical protein	cytoplasm[50%],endocytic[50%],cytoplasm[weak,50%],flagellar cytoplasm[50%],nuclear lumen[50%]	0.1225	161	VKEDc[15.99]	2	35	138.068	2243.03	2	2243.02	-3.4673	0.245	0.245	1000000000000
Tb927.1.1930	Target of rapamycin kinase 4, putative	endocytic,cytoplasm[points]	0.59	0.00658	NGKEGRSESESGDVNGSAR	3	1684	Tb927.8.5110	hypothetical protein, conserved	endocytic,cytoplasm[weak,reticulated,points]	0.235	33.8	NQEAVVSEKTSK	9	498	138.068	3391.59	4	3391.61	5.5453	0.825	0.085	1.75
Tb927.1.1930	Target of rapamycin kinase 4, putative	endocytic,cytoplasm[points]	0.5475	77	QGKFPR	3	2111	Tb927.11.5940	receptor-type adenylate cyclase GRESAG 4, putative	endocytic	0.5225	110	n[15.99]MNDYR	1	1	138.068	1582.75	3	1582.76	6.176	1.07	0.065	2.53
Tb927.1.1930	Target of rapamycin kinase 4, putative	endocytic,cytoplasm[points]	0.5	2.37	HISEKLGKEPQK	5	2486	Tb927.10.9970	hypothetical protein, conserved		0.25	39	n[15.99]MMANK	1	1	138.068	2140.07	2	2140.1	16.6153	0.75	0.125	4.56
Tb927.1.1930	Target of rapamycin kinase 4, putative	endocytic,cytoplasm[points]	0.915	0.261	SLDQPSSTIAQSGAMAAWILGKWDDVKMLIER	27	1933	Tb927.6.2980	Eukaryotic translation initiation factor 2-alpha kinase 3, putative	cytoplasm[points,reticulated,weak]	0.725	7.34	LRCVSLKDGR	7	28	138.068	4857.4	5	4857.5	19.1222	1.64	0.3	5.87
Tb927.1.1930	Target of rapamycin kinase 4, putative	endocytic,cytoplasm[points]	1.21	0.082	TLRTILEAIKR	10	980	Tb927.11.9170	DNA topoisomerase III, putative	cytoplasm[patchy]	0.22	87	GGGGKGRGR	5	824	138.068	2251.31	3	2251.32	5.2574	1.43	0.04	6.9
Tb927.1.1930	Target of rapamycin kinase 4, putative	endocytic,cytoplasm[points]	1.125	0.708	MPDKAMSYLENK	4	1787	Tb927.11.16300	hypothetical protein, conserved	cytoplasm[weak,reticulated,points]	0.325	376	n[15.99]EVVGR	1	2	138.068	2122.02	4	2122.04	10.2333	1.45	0.09	12.1
Tb927.1.1930	Target of rapamycin kinase 4, putative	endocytic,cytoplasm[points]	0.25	60.4	HPDKR	4	785	Tb927.3.5370	hypothetical protein, conserved	nuclear envelope[points,strong,50%]	0.25	40.9	n[15.99]PFWK	1	2	138.068	1365.7	2	1365.72	10.6958	0.5	0.25	13.4
Tb927.1.1930	Target of rapamycin kinase 4, putative	endocytic,cytoplasm[points]	0.75	2.84	MPDKAMSYLENK	4	1787	Tb927.10.12000	iron-sulfur cluster assembly protein, putative	mitochondrion,kinetoplast[region,strong]	0.315	205	n[15.99]TNTVK	1	2	138.068	2125.01	4	2125.04	17.244	1.065	0.125	13.9
Tb927.1.1930	Target of rapamycin kinase 4, putative	endocytic,cytoplasm[points]	0.75	2.84	MPDKAMSYLENK	4	1787	Tb927.9.11870	predicted zinc finger protein	cytoplasm[reticulated,weak]	0.315	205	n[15.99]GASEAK	1	2	138.068	2125.01	4	2125.01	0.1221	1.065	0.125	13.9
Tb927.1.1930	Target of rapamycin kinase 4, putative	endocytic,cytoplasm[points]	0.37	17.1	AKDNK	2	1466;188	Tb927.3.5330	centaurin beta 5	Golgi apparatus,nucleolus	0.19	134	n[15.99]MTEK	1	1	138.068	1219.62	2	1219.61	-5.514	0.56	0.06	15.1
Tb927.1.1930	Target of rapamycin kinase 4, putative	endocytic,cytoplasm[points]	0.885	0.0154	ALQVVKDTYKSLDQPSSTIAQSGAMAAWILGK	6	1902	Tb927.5.3980	mitochondrial ribosomal protein L15	endocytic,cytoplasm[reticulated]	0.4	25	MGWMKIGGSWK	5	119	138.068	4794.49	5	4794.46	-7.2036	1.285	0.075	39.1
Tb927.1.1930	Target of rapamycin kinase 4, putative	endocytic,cytoplasm[points]	0.47	0.614	TSYIAMSSSSAMQKGCETIQGHQSGGEISLSAQELR	14	507	Tb927.8.2240	Tryptophanyl-tRNA synthetase 2	mitochondrion,kinetoplast[region,strong]	0.255	53.2	MKKAFSGGSGTLDDMK	2	378	138.068	5638.63	6	5638.64	1.0356	0.725	0.015	65.1
Tb927.1.1930	Target of rapamycin kinase 4, putative	endocytic,cytoplasm[points]	0.47	0.614	TSYIAMSSSSAMQKGCETIQGHQSGGEISLSAQELR	14	507	Tb927.8.2240	Tryptophanyl-tRNA synthetase 2	mitochondrion,kinetoplast[region,strong]	0.255	53.2	MKKAFSGGSGTLDDMK	3	379	138.068	5638.63	6	5638.64	1.0356	0.725	0.015	65.1
Tb927.1.1930	Target of rapamycin kinase 4, putative	endocytic,cytoplasm[points]	0.585	1.03	AKMEVDESLK	2	1997	Tb927.6.240	hypothetical protein, conserved	cytoplasm[weak,reticulated]	0.215	73.8	RPLKLNTc[15.99]	4	100	138.068	2143.19	3	2143.16	-16.6764	0.8	0	67.6
Tb927.1.1930	Target of rapamycin kinase 4, putative	endocytic,cytoplasm[points]	0.64	0.586	NVAMELDPKVR	9	836	Tb927.7.6540	variant surface glycoprotein (VSG, atypical), putative		0.205	135	EVEEGGKK	7	441	138.068	2283.18	4	2283.18	-0.4231	0.845	0.005	95.5
Tb927.1.1930	Target of rapamycin kinase 4, putative	endocytic,cytoplasm[points]	0.275	40.5	IALEVFSKR	8	760	Tb927.11.7460	luminal binding protein 1 (BiP), putative	endoplasmic reticulum	0.235	44.4	DGKPK	3	129;129	138.068	1742.96	2	1742.99	16.3006	0.51	0.005	358
Tb927.1.1930	Target of rapamycin kinase 4, putative	endocytic,cytoplasm[points]	0.25	22.4	NGKEGR	3	1684	Tb927.8.3780	MORN repeat, putative	axoneme	0.14	164	DEKEGc[15.99]	3	164	138.068	1389.65	2	1389.64	-11.7603	0.39	0.14	1380
Tb927.1.1930	Target of rapamycin kinase 4, putative	endocytic,cytoplasm[points]	0.25	69.9	LDVIPSKK	7	2535	Tb927.10.12050	LSU ribosomal protein, mitochondrial, putative	mitochondrion,kinetoplast[region]	0.125	394	n[15.99]VLPRK	1	2	138.068	1648.06	3	1648.03	-17.0396	0.375	0.01	3600
Tb927.1.1960	chaperone protein DnaJ, putative	cytoplasm,flagellar cytoplasm[weak]	0.875	1.49	ATAKFPPGTVER	4	524	Tb927.10.1980	hypothetical protein, conserved	paraflagellar rod,cytoplasm,flagellum[cell cycle dependent]	0.22	219	QPGGMGDNKTR	9	309	138.068	2570.25	3	2570.29	14.541	1.095	0.04	2.8
Tb927.1.1960	chaperone protein DnaJ, putative	cytoplasm,flagellar cytoplasm[weak]	0.685	18.3	SDAAFKK	6	168	Tb927.3.2880	mitochondrial ATP synthase subunit i/j	mitochondrion	0.355	287	n[15.99]MVYTR	1	1	138.068	1587.77	3	1587.8	19.3804	1.04	0.015	3.16
Tb927.1.1960	chaperone protein DnaJ, putative	cytoplasm,flagellar cytoplasm[weak]	0.7	3.64	ATSTKSGTSSNVASR	5	436	Tb927.6.200	receptor-type adenylate cyclase GRESAG 4, putative		0.445	38.9	n[15.99]MCWQEGGGR	1	1;1;1	138.068	2686.18	4	2686.21	10.336	1.145	0.04	10.2
Tb927.1.1960	chaperone protein DnaJ, putative	cytoplasm,flagellar cytoplasm[weak]	0.4275	72.2	SDAAFKK	6	168	Tb927.6.3290	intraflagellar transport protein 20	intraflagellar transport particle	0.2225	495	n[15.99]MDDDK	1	1	138.068	1541.67	2	1541.69	15.441	0.65	0.005	12.5
Tb927.1.1960	chaperone protein DnaJ, putative	cytoplasm,flagellar cytoplasm[weak]	0.25	66.3	KNDPR	1	305	Tb927.11.3000	60S ribosomal protein L37, putative		0.225	72.7	TDIKAc[15.99]	4	83;83	138.068	1328.67	2	1328.69	14.1573	0.475	0.065	17
Tb927.1.1960	chaperone protein DnaJ, putative	cytoplasm,flagellar cytoplasm[weak]	0.66	0.0242	ATSTKSGTSSNVASRTTDESEEDTEVEAVICFNELVEEK	5	436	Tb927.8.3950	hypothetical protein, conserved	nuclear pore	0.225	67.6	GEAAVAESEKLAK	10	191	138.068	5688.58	5	5688.68	18.2577	0.885	0.105	21.3
Tb927.1.1960	chaperone protein DnaJ, putative	cytoplasm,flagellar cytoplasm[weak]	0.5	2.27	EEDEAKRQR	6	320	Tb927.10.16370	Variant Surface Glycoprotein, putative		0.125	242	EEKCAEK	3	473	138.068	2190.01	2	2190.02	6.8174	0.625	0.375	346
Tb927.1.1960	chaperone protein DnaJ, putative	cytoplasm,flagellar cytoplasm[weak]	0.375	14.1	ARPEPKPQEAKKK	12	496	Tb927.1.5150	hypothetical protein		0.185	65.9	n[15.99]MTKHLVAK	1	2	138.068	2570.48	2	2570.47	-2.4048	0.56	0.06	1220
Tb927.1.1960	chaperone protein DnaJ, putative	cytoplasm,flagellar cytoplasm[weak]	0.375	14.1	ARPEPKPQEAKKK	11	495	Tb927.1.5150	hypothetical protein		0.185	65.9	n[15.99]MTKHLVAK	1	2	138.068	2570.48	2	2570.47	-2.4048	0.56	0.06	1220
Tb927.1.1960	chaperone protein DnaJ, putative	cytoplasm,flagellar cytoplasm[weak]	0.375	14.1	ARPEPKPQEAKKK	11	495	Tb927.6.3890	replication factor C, subunit 2, putative	nucleoplasm	0.185	65.9	n[15.99]MLPDPPLK	1	1	138.068	2569.48	2	2569.43	-17.7822	0.56	0.005	1220
Tb927.1.1960	chaperone protein DnaJ, putative	cytoplasm,flagellar cytoplasm[weak]	0.375	14.1	ARPEPKPQEAKKK	12	496	Tb927.6.3890	replication factor C, subunit 2, putative	nucleoplasm	0.185	65.9	n[15.99]MLPDPPLK	1	1	138.068	2569.48	2	2569.43	-17.7822	0.56	0.005	1220
Tb927.1.1980	protein transport protein YIF1, putative	endocytic	0.62	0.61	n[15.99]MDSFGNQKHPMR	1	1	Tb927.10.14150	EnigmRBP1	endoplasmic reticulum	0.59	1.11	KHDEYVK	1	107	138.068	2518.16	5	2518.17	6.3307	1.21	0.125	5.37
Tb927.1.1980	protein transport protein YIF1, putative	endocytic	0.655	11.7	n[15.99]MDSFGNQK	1	1	Tb927.9.13030	QA-SNARE protein putative	endocytic	0.205	755	n[15.99]MATRDR	1	1	138.068	1843.79	2	1843.82	17.4835	0.86	0.035	20
Tb927.1.1980	protein transport protein YIF1, putative	endocytic	0.32	2.42	n[15.99]DSFGNQKHPMR	1	2	Tb927.4.2400	hypothetical protein, conserved	cytoplasm[weak,reticulated,points],transition zone[25%]	0.215	28.5	NIKRVLLSNK	3	774	138.068	2637.41	2	2637.42	1.4973	0.535	0.11	239
Tb927.1.1980	protein transport protein YIF1, putative	endocytic	0.32	2.42	n[15.99]DSFGNQKHPMR	7	8	Tb927.4.2400	hypothetical protein, conserved	cytoplasm[weak,reticulated,points],transition zone[25%]	0.215	28.5	NIKRVLLSNK	3	774	138.068	2637.41	2	2637.42	1.4973	0.535	0.11	239
Tb927.1.1980	protein transport protein YIF1, putative	endocytic	0.32	2.42	n[15.99]DSFGNQKHPMR	7	8	Tb927.9.15820	hypothetical protein, conserved	nucleus[points,cell cycle dependent],spindle,cytoplasm[weak,points]	0.215	28.5	DIASVKKVIGR	6	70	138.068	2638.42	2	2638.4	-5.8329	0.535	0.075	239
Tb927.1.1980	protein transport protein YIF1, putative	endocytic	0.32	2.42	n[15.99]DSFGNQKHPMR	1	2	Tb927.9.15820	hypothetical protein, conserved	nucleus[points,cell cycle dependent],spindle,cytoplasm[weak,points]	0.215	28.5	DIASVKKVIGR	6	70	138.068	2638.42	2	2638.4	-5.8329	0.535	0.075	239
Tb927.1.1980	protein transport protein YIF1, putative	endocytic	0.32	2.42	n[15.99]DSFGNQKHPMR	7	8	Tb927.9.15820	hypothetical protein, conserved	nucleus[points,cell cycle dependent],spindle,cytoplasm[weak,points]	0.215	28.5	DIASVKKVIGR	7	71	138.068	2638.42	2	2638.4	-5.8329	0.535	0.075	239
Tb927.1.1980	protein transport protein YIF1, putative	endocytic	0.32	2.42	n[15.99]DSFGNQKHPMR	1	2	Tb927.9.15820	hypothetical protein, conserved	nucleus[points,cell cycle dependent],spindle,cytoplasm[weak,points]	0.215	28.5	DIASVKKVIGR	7	71	138.068	2638.42	2	2638.4	-5.8329	0.535	0.075	239
Tb927.1.1980	protein transport protein YIF1, putative	endocytic	0.49	1.45	n[15.99]MDSFGNQKHPMR	8	8	Tb927.4.4530	hypothetical protein, conserved	cytoplasm[points],flagellar cytoplasm[points],nuclear lumen[points]	0.14	207	SGRSKVSR	5	78	138.068	2476.17	3	2476.21	14.0848	0.63	0.02	703
Tb927.1.1980	protein transport protein YIF1, putative	endocytic	0.25	22.3	n[15.99]DSFGNQKHPMR	7	8	Tb927.6.4680	hypothetical protein, conserved	endocytic,cytoplasm,flagellar cytoplasm	0.12	71.7	n[15.99]ESFK	1	2	138.068	1962.92	2	1962.93	3.8927	0.37	0.005	758
Tb927.1.1980	protein transport protein YIF1, putative	endocytic	0.17	95.6	n[15.99]DSFGNQK	1	2	Tb927.11.3380	Ran-binding protein 1, putative	nuclear pore	0.13	279	n[15.99]MADGK	1	1	138.068	1468.66	2	1468.65	-3.8385	0.3	0.3	997
Tb927.1.1990	Pre-mRNA-splicing factor 38, putative	nuclear lumen	0.615	0.00525	n[15.99]MNNERPAAWNLKGR	1	1	Tb927.11.4070	hypothetical protein		0.215	19.1	TVPEKPTIK	5	175;175	138.068	2821.49	4	2821.49	-0.9471	0.83	0.105	41.7
Tb927.1.1990	Pre-mRNA-splicing factor 38, putative	nuclear lumen	0.125	89.2	VYGSKDDCTCETK	5	134	Tb927.1.740	phosphatidylinositol-4-phosphate 5-kinase related	mitochondrion	0.125	205	AFTSKGc[15.99]	5	434	138.068	2325	3	2325.01	7.7829	0.25	0.25	1220
Tb927.1.1990	Pre-mRNA-splicing factor 38, putative	nuclear lumen	0.25	1	n[15.99]NNERPAAWNLKGR	1	2	Tb927.8.6420	beta-ketoacyl-ACP reductase 2	mitochondrion	0.125	27.7	n[15.99]MPFQLSR	1	1	138.068	2556.25	2	2556.3	19.6191	0.375	0	23300
Tb927.1.1990	Pre-mRNA-splicing factor 38, putative	nuclear lumen	0.515	0.144	DDCTCETKSQDGEK	8	142	Tb927.8.6980	Flagellum attachment zone protein 14	flagellum attachment zone[distal,strong],cell tip[posterior]	0.24	11.3	RPPATKVNSKK	10	830	138.068	3034.44	3	3034.43	-1.3532	0.755	0.205	1000000000000
Tb927.1.2100	Calpain-like protein 1.1	paraflagellar rod,flagellar tip[strong,cell cycle dependent]	0.9	1.39	FTFAKLSK	5	543	Tb927.10.13720	RNA-binding protein 29, putative	endocytic[weak],cytoplasm[weak]	0.48	82.7	DAEKYER	4	255	138.068	1988.01	3	1988.03	10.0951	1.38	0.11	4.35
Tb927.1.2100	Calpain-like protein 1.1	paraflagellar rod,flagellar tip[strong,cell cycle dependent]	0.73	2.23	IQEEIARVKSIVGDVTDSEQVLK	9	618	Tb927.10.1060	T-complex protein 1, delta subunit, putative	nucleoplasm	0.49	6.68	LAEQVLEGMSVKIDINDR	12	140	138.068	4722.42	5	4722.5	17.7475	1.22	0.025	4.64
Tb927.1.2100	Calpain-like protein 1.1	paraflagellar rod,flagellar tip[strong,cell cycle dependent]	1.035	0.59	NAWGRGSEWNGDWSDGDEKWER	19	917	Tb927.11.11300	hypothetical protein, conserved	nucleolus	0.73	19.3	KGVSSSRQPK	1	32	138.068	3846.75	6	3846.77	4.8239	1.765	0.125	10.7
Tb927.1.2100	Calpain-like protein 1.1	paraflagellar rod,flagellar tip[strong,cell cycle dependent]	0.73	0.00236	EGAAKDGLDAHAEEASPAPSPAGESDEKASK	28	73	Tb927.9.16640	variant surface glycoprotein (VSG), putative		0.23	90	CEEVNKGK	6	477	138.068	4121.83	5	4121.9	15.8387	0.96	0.02	13
Tb927.1.2100	Calpain-like protein 1.1	paraflagellar rod,flagellar tip[strong,cell cycle dependent]	0.665	1.56	LSKLQALGNTK	3	546	Tb927.10.10360	Microtubule-associated repetitive protein	cortical cytoskeleton,basal body	0.225	179	n[15.99]MYEK	1	1;1	138.068	1879	3	1879.01	4.4082	0.89	0.07	15.5
Tb927.1.2100	Calpain-like protein 1.1	paraflagellar rod,flagellar tip[strong,cell cycle dependent]	0.405	4.38	GSEWNGDWSDGDEKWER	14	917	Tb927.10.4170	hypothetical protein, conserved	basal body,pro-basal body	0.17	344	CNLYMKR	6	1065	138.068	3173.36	3	3173.36	-1.2406	0.575	0.045	26.5
Tb927.1.2100	Calpain-like protein 1.1	paraflagellar rod,flagellar tip[strong,cell cycle dependent]	0.405	4.38	GSEWNGDWSDGDEKWER	14	917	Tb927.10.5510	endonuclease/exonuclease/phosphatase, putative	cytoplasm[reticulated,weak]	0.17	344	NYSTTDKR	7	510	138.068	3173.36	3	3173.36	-1.5137	0.575	0.045	26.5
Tb927.1.2100	Calpain-like protein 1.1	paraflagellar rod,flagellar tip[strong,cell cycle dependent]	0.665	1.5	SAGAGSDHEKQKGESCFDDR	10	388	Tb927.11.11500	cyclin dependent kinase-binding protein, putative	endocytic,cytoplasm[weak]	0.28	163	GMVGKR	5	466	138.068	2964.3	4	2964.35	14.7597	0.945	0.005	28.1
Tb927.1.2100	Calpain-like protein 1.1	paraflagellar rod,flagellar tip[strong,cell cycle dependent]	0.665	1.5	SAGAGSDHEKQKGESCFDDR	12	390	Tb927.11.11500	cyclin dependent kinase-binding protein, putative	endocytic,cytoplasm[weak]	0.28	163	GMVGKR	5	466	138.068	2964.3	4	2964.35	14.7597	0.945	0.005	28.1
Tb927.1.2100	Calpain-like protein 1.1	paraflagellar rod,flagellar tip[strong,cell cycle dependent]	0.915	0.0134	YTSVGLLTGHAYVVLDAAFFPEYELRLVKLR	29	896	Tb927.10.14030	hypothetical protein, conserved	Golgi apparatus,endoplasmic reticulum	0.365	54.1	EGNMTALFGFVSTTTKR	16	341	138.068	5536.85	6	5536.91	11.4505	1.28	0.03	30.1
Tb927.1.2100	Calpain-like protein 1.1	paraflagellar rod,flagellar tip[strong,cell cycle dependent]	0.35	12.4	DKASGECHTAR	2	857	Tb927.6.3560	hypothetical protein, conserved	cytoplasm[weak,reticulated,points]	0.205	109	n[15.99]MDDSDPPR	1	1	138.068	2315.99	2	2315.97	-5.3311	0.555	0.065	33.2
Tb927.1.2100	Calpain-like protein 1.1	paraflagellar rod,flagellar tip[strong,cell cycle dependent]	0.29	45.9	SEHESEVKEGSDGR	8	186;118;152	Tb927.3.4020	phosphatidylinositol 4-kinase alpha, putative	flagellar pocket,cytoplasm	0.15	224	n[15.99]MDDIR	1	1	138.068	2346.99	4	2347.02	13.4552	0.44	0.245	36
Tb927.1.2100	Calpain-like protein 1.1	paraflagellar rod,flagellar tip[strong,cell cycle dependent]	0.29	45.9	SEHESEVKEGSDGR	8	186;118;152	Tb927.7.6340	hypothetical protein, conserved	paraflagellar rod	0.15	224	n[15.99]MFHSK	1	1	138.068	2346.99	4	2347.04	19.9561	0.44	0.245	36
Tb927.1.2100	Calpain-like protein 1.1	paraflagellar rod,flagellar tip[strong,cell cycle dependent]	0.29	45.9	SEHESEVKEGSDGR	8	186;118;152	Tb927.8.5030	transport protein particle (TRAPP) component, Bet3, putative	endocytic,cytoplasm,flagellar cytoplasm,nuclear lumen	0.15	224	n[15.99]MSQQR	1	1	138.068	2346.99	4	2347.03	18.241	0.44	0.245	36
Tb927.1.2100	Calpain-like protein 1.1	paraflagellar rod,flagellar tip[strong,cell cycle dependent]	0.555	3.12	FTFAKLSK	5	543	Tb927.10.11340	hypothetical protein, conserved	cytoplasm[points]	0.25	109	NGNKAGR	4	36	138.068	1793.94	2	1793.98	19.4595	0.805	0.01	144
Tb927.1.2100	Calpain-like protein 1.1	paraflagellar rod,flagellar tip[strong,cell cycle dependent]	0.44	3.73	ELEEKANKSEGESVTK	5	344	Tb927.8.8350	Kinesin-13 4b, putative	cytoplasm[points],cell tip[25%,posterior]	0.125	176	QFHFAKHR	6	119	138.068	2984.44	3	2984.5	19.0633	0.565	0.125	933
Tb927.1.2100	Calpain-like protein 1.1	paraflagellar rod,flagellar tip[strong,cell cycle dependent]	0.495	2.39	ELEEKANK	5	344	Tb927.11.167	ribosome associated membrane protein RAMP4, putative		0.12	457	n[15.99]PLSPTR	1	2	138.068	1766.91	2	1766.94	15.1066	0.615	0.365	3460
Tb927.1.2100	Calpain-like protein 1.1	paraflagellar rod,flagellar tip[strong,cell cycle dependent]	0.495	2.39	ELEEKANK	5	344	Tb927.8.1840	Sec7 domain containing protein, putative	endocytic	0.12	457	n[15.99]QLAPNK	1	2	138.068	1766.91	2	1766.94	15.1066	0.615	0.365	3460
Tb927.1.2110	cysteine peptidase, Clan CA, family C2, putative	axoneme,cytoplasm,endocytic	0.58	3.26	WNGAWKRGSEK	6	449	Tb927.8.860	hypothetical protein, conserved	endoplasmic reticulum	0.29	151	HKEEDSR	2	93	138.068	2355.12	3	2355.14	8.386	0.87	0.075	16
Tb927.1.2120	cysteine peptidase, Clan CA, family C2, putative	flagellar membrane[distal,end,strong],cytoplasm[weak]	0.45	4.21	n[15.99]GCGASSTQSEDGMHEPIPPMEMVR	1	2	Tb927.11.8350	katanin p60 ATPase containing subunit A, putative	cell tip[posterior,anterior],cytoplasm[points],flagellar cytoplasm	0.29	47.5	QQEEFKPICGGEENGQSDR	6	103	138.068	4947.03	5	4947.11	16.7175	0.74	0.08	0.973
Tb927.1.2120	cysteine peptidase, Clan CA, family C2, putative	flagellar membrane[distal,end,strong],cytoplasm[weak]	0.36	21.7	EGQSSKK	6	45	Tb927.3.2090	Xaa-Pro aminopeptidase, putative	cytoplasm,flagellar cytoplasm	0.37	20.7	n[15.99]STNSAK	1	2;2	138.068	1506.74	3	1506.75	11.2386	0.73	0.12	1.04
Tb927.1.2120	cysteine peptidase, Clan CA, family C2, putative	flagellar membrane[distal,end,strong],cytoplasm[weak]	0.45	4.22	n[15.99]MGCGASSTQSEDGMHEPIPPMEMVR	1	1	Tb927.7.5030	hypothetical protein, conserved	cortical cytoskeleton[75%,middle,dorsal],cortical cytoskeleton[points,weak]	0.435	7.94	CKSSGHGGK	2	16;16	138.068	3803.59	5	3803.61	6.0816	0.885	0.105	2.13
Tb927.1.2120	cysteine peptidase, Clan CA, family C2, putative	flagellar membrane[distal,end,strong],cytoplasm[weak]	1.29	0.00881	AQPLSDEILKAKVK	12	183	Tb927.10.15730	SPRY domain/Ankyrin repeats (3 copies), putative	paraflagellar rod,endocytic	0.635	8.93	KQRMSFR	1	1692	138.068	2628.46	4	2628.48	6.0567	1.925	0.135	2.29
Tb927.1.2120	cysteine peptidase, Clan CA, family C2, putative	flagellar membrane[distal,end,strong],cytoplasm[weak]	0.75	1.17	n[15.99]GCGASSTQSEDGMHEPIPPMEMVR	1	2	Tb927.10.15380	U3 snoRNA-associated protein UTP11, putative	nucleolus	0.55	8.23	HLGPLEKHK	7	40;40	138.068	3797.76	4	3797.76	1.8159	1.3	0.255	3.07
Tb927.1.2120	cysteine peptidase, Clan CA, family C2, putative	flagellar membrane[distal,end,strong],cytoplasm[weak]	0.74	0.0355	ETEWKGEWANGNAEWK	5	484	Tb927.7.6940	glutaminyl cyclase, putative	cytoplasm[reticulated],endocytic	0.24	112	n[15.99]MKSNWRDK	1	1	138.068	3151.4	5	3151.45	14.4576	0.98	0.005	16.5
Tb927.1.2120	cysteine peptidase, Clan CA, family C2, putative	flagellar membrane[distal,end,strong],cytoplasm[weak]	0.88	0.0701	AKVKQYDK	4	185	Tb927.8.3170	Mitoribosomal LSU assembly factor 28	mitochondrion,kinetoplast[region,strong]	0.25	139	YCKTLc[15.99]	3	794	138.068	1815.95	3	1815.94	-2.2553	1.13	0.025	19.7
Tb927.1.2120	cysteine peptidase, Clan CA, family C2, putative	flagellar membrane[distal,end,strong],cytoplasm[weak]	0.445	4.65	n[15.99]GCGASSTQSEDGMHEPIPPMEMVR	1	2	Tb927.10.7150	hypothetical protein	cytoplasm[points]	0.22	170	n[15.99]FGRMFDMCCSGPSPHGAGR	1	2	138.068	4865.98	5	4866.03	11.3181	0.665	0.07	29.9
Tb927.1.2120	cysteine peptidase, Clan CA, family C2, putative	flagellar membrane[distal,end,strong],cytoplasm[weak]	0.5	0.225	KGDWYVENKK	9	730	Tb927.3.850	hypothetical protein, conserved	cytoplasm[weak,points]	0.125	148	SVKDHCEAK	3	32	138.068	2476.16	3	2476.21	18.024	0.625	0.19	33.6
Tb927.1.2120	cysteine peptidase, Clan CA, family C2, putative	flagellar membrane[distal,end,strong],cytoplasm[weak]	0.495	0.139	n[15.99]GCGASSTQSEDGMHEPIPPMEMVR	1	2	Tb927.11.8185	Zinc finger, C3HC4 type (RING finger) containing protein, putative	cytoplasm,nucleolus[strong,50%],flagellar cytoplasm,nuclear lumen	0.14	219	n[15.99]MSSVGSNRNSSSREDNSTCMK	1	1	138.068	5089.13	5	5089.13	0.734	0.635	0.01	49.9
Tb927.1.2120	cysteine peptidase, Clan CA, family C2, putative	flagellar membrane[distal,end,strong],cytoplasm[weak]	0.25	14.9	n[15.99]MGCGASSTQSEDGMHEPIPPMEMVR	1	1	Tb927.10.2950	hypothetical protein, conserved	axoneme,cytoplasm[weak]	0.125	228	KSMTSTCHMc[15.99]	1	1779	138.068	3984.57	3	3984.63	15.244	0.375	0.01	50
Tb927.1.2120	cysteine peptidase, Clan CA, family C2, putative	flagellar membrane[distal,end,strong],cytoplasm[weak]	0.27	15.9	n[15.99]GCGASSTQSEDGMHEPIPPMEMVR	1	2	Tb927.8.2700	hypothetical protein, conserved	mitochondrion	0.25	12.8	n[15.99]MIRLHR	1	1	138.068	3580.58	4	3580.64	15.8589	0.52	0.08	1290
Tb927.1.2120	cysteine peptidase, Clan CA, family C2, putative	flagellar membrane[distal,end,strong],cytoplasm[weak]	0.485	4880	AQPLSDEILKAKVK	10	181	-	-	-	0	999	-	12	183	138.068	1676.98	3	1676.97	-7.4765	0.485	0.485	4880
Tb927.1.2120	cysteine peptidase, Clan CA, family C2, putative	flagellar membrane[distal,end,strong],cytoplasm[weak]	0.245	1	n[15.99]GCGASSTQSEDGMHEPIPPMEMVRK	1	2	Tb927.8.6730	Enriched in surface-labeled proteome protein 24		0.12	9.19	CCSKWLPR	4	238;238	138.068	3973.71	3	3973.77	15.5044	0.365	0.12	1000000000000
Tb927.1.2120	cysteine peptidase, Clan CA, family C2, putative	flagellar membrane[distal,end,strong],cytoplasm[weak]	0.4	2.21	n[15.99]GCGASSTQSEDGMHEPIPPMEMVR	1	2	Tb927.9.14030	hypothetical protein, conserved	nucleoplasm[points]	0.125	641	LKEEMIACEACKCETGYNK	12	214	138.068	5073.1	5	5073.18	15.0099	0.525	0.035	1000000000000
Tb927.1.2150	Small kinetoplastid calpain-related protein 1-4		0.215	47.6	n[15.99]GLFLSK	1	2	Tb927.7.2360	N-acetyltransferase, putative	cytoplasm,flagellar cytoplasm,nuclear lumen	0.12	128	n[15.99]PKKGK	2	3	138.068	1357.83	2	1357.83	4.2898	0.335	0.235	1390
Tb927.1.2150	Small kinetoplastid calpain-related protein 1-4		0.215	47.6	n[15.99]GLFLSK	1	2	Tb927.7.2360	N-acetyltransferase, putative	cytoplasm,flagellar cytoplasm,nuclear lumen	0.12	128	n[15.99]PKKGK	1	2	138.068	1357.83	2	1357.83	4.2898	0.335	0.235	1390
Tb927.1.2190	Raptor N-terminal CASPase like domain containing protein, putative	mitochondrion	0.6725	0.191	STKVPSDAKSR	9	1073	Tb927.10.11380	hypothetical protein, conserved	cytoplasm	0.5475	2.71	n[15.99]DLSGLVPTSK	1	2	138.068	2328.23	4	2328.25	8.3591	1.22	0.055	5.3
Tb927.1.2190	Raptor N-terminal CASPase like domain containing protein, putative	mitochondrion	0.755	6.01	VPSDAKSR	6	1073	Tb927.10.8190	CCT-theta, putative	cytoplasm[strong,25%],cytoplasm[reticulated,75%]	0.415	186	KAGNK	1	128	138.068	1512.81	3	1512.83	13.8457	1.17	0.035	21.9
Tb927.1.2190	Raptor N-terminal CASPase like domain containing protein, putative	mitochondrion	0.91	14.1	GKAAGVER	2	1108	Tb927.11.12850	serine peptidase, clan SC, family S9A-like protein	cytoplasm,flagellar cytoplasm	0.18	13600	n[15.99]QTER	1	2	138.068	1456.74	3	1456.76	16.9084	1.09	0.04	27.7
Tb927.1.2190	Raptor N-terminal CASPase like domain containing protein, putative	mitochondrion	0.4	3.75	YQALSKR	6	144	Tb927.3.1480	hypothetical protein, conserved		0.245	87.5	n[15.99]MTSASK	1	1	138.068	1641.86	2	1641.84	-11.4032	0.645	0.085	29.4
Tb927.1.2200	zinc finger protein family member, putative	cytoplasm,flagellar cytoplasm,nuclear lumen	0.375	7.56	KKNAER	2	14	Tb927.1.4650	cyclin-like F-box protein 2	cytoplasm[reticulated]	0.24	75.4	KFHK	1	181;161;161;356;161;736;161;116;161;161	138.068	1440.83	2	1440.82	-6.3413	0.615	0.005	24.8
Tb927.1.2210	nucleosome assembly protein (NAP), putative	nuclear lumen[50%]	0.33	35.9	IPPHPLDDYYDDDFYDDNDDDDDDDDKK	27	262	Tb927.9.270	variant surface glycoprotein (VSG, atypical), putative		0.385	4.59	DGELKETESGVKK	5	80	138.068	4961.03	5	4961.08	11.2148	0.715	0.035	17.2
Tb927.1.2210	nucleosome assembly protein (NAP), putative	nuclear lumen[50%]	0.86	1.39	KHLKDMMVTYK	4	116	Tb927.2.4020	NEDD8-activating enzyme E1 regulatory subunit, putative	endocytic[25%],cytoplasm,flagellar cytoplasm	0.205	495	n[15.99]MSNEK	1	1	138.068	2154.02	4	2154.05	12.7598	1.065	0.045	33.2
Tb927.1.2210	nucleosome assembly protein (NAP), putative	nuclear lumen[50%]	0.32	38.2	IPPHPLDDYYDDDFYDDNDDDDDDDDKK	27	262	Tb927.9.3280	exopolyphosphatase	cytoplasm,flagellar cytoplasm,nuclear lumen[25%]	0.275	93.2	n[15.99]MTAVVNEFLKR	10	10	138.068	4864.98	5	4865.06	16.2657	0.595	0.095	40.3
Tb927.1.2210	nucleosome assembly protein (NAP), putative	nuclear lumen[50%]	0.49	2.93	HLKDMMVTYK	3	116	Tb927.10.12490	kinesin, putative	cytoplasm[reticulated],cell tip[posterior,50%]	0.295	69.5	SKFAR	2	1116	138.068	2010.05	2	2010.04	-2.292	0.785	0	47.3
Tb927.1.2210	nucleosome assembly protein (NAP), putative	nuclear lumen[50%]	0.49	2.93	HLKDMMVTYK	3	116	Tb927.9.9820	glyceraldehyde-3-phosphate dehydrogenase, putative	paraflagellar rod,basal body[50%]	0.295	69.5	SFAKR	4	336	138.068	2010.05	2	2010.04	-2.292	0.785	0	47.3
Tb927.1.2230	Small kinetoplastid calpain-related protein 1-6		0.62	0.0637	LEKLESGESVATVVVKPCATELFIEGHVNGYK	16	93	Tb927.1.700	phosphoglycerate kinase		0.195	100	n[15.99]MTLNEKK	1	1	138.068	4519.28	4	4519.32	9.473	0.815	0.025	16.6
Tb927.1.2230	Small kinetoplastid calpain-related protein 1-6		0.125	324	n[15.99]GCGGSK	1	2;2	Tb927.6.4350	ribosomal RNA assembly protein, putative	nucleolus	0.25	156	n[15.99]TSSSK	1	2	138.068	1210.56	2	1210.55	-7.7591	0.375	0.08	47
Tb927.1.2230	Small kinetoplastid calpain-related protein 1-6		0.125	628	n[15.99]GCGGSK	1	2;2	Tb927.1.2230	Small kinetoplastid calpain-related protein 1-6		0.125	628	n[15.99]GCGGSK	1	2;2	138.068	1266.53	2	1266.53	3.8302	0.25	0.25	72.3
Tb927.1.2230	Small kinetoplastid calpain-related protein 1-6		0.125	393	n[15.99]GCGGSK	1	2;2	Tb927.1.2230	Small kinetoplastid calpain-related protein 1-6		0.125	393	n[15.99]GCGGSK	1	2;2	138.068	1266.53	2	1266.53	3.4447	0.25	0.25	86.2
Tb927.1.2230	Small kinetoplastid calpain-related protein 1-6		0.11	534	n[15.99]GCGGSK	1	2;2	Tb927.4.5310	Repressor of differentiation kinase 2	cytoplasm,flagellar cytoplasm[strong,75%],cytoplasm[strong,75%]	0.125	296	n[15.99]TEHK	1	2	138.068	1215.54	2	1215.56	9.7352	0.235	0.05	98.8
Tb927.1.2230	Small kinetoplastid calpain-related protein 1-6		0.37	8.98	IVKTR	3	41;160;160	Tb927.7.6680	STE/STE11 serine/threonine-protein kinase, putative	cytoplasm,flagellar cytoplasm	0.25	56.8	DVPKR	4	871	138.068	1366.81	2	1366.83	14.422	0.62	0.255	235
Tb927.1.2230	Small kinetoplastid calpain-related protein 1-6		0.5	0.71	WAYYNDTLDYDMHVKVTFSEDCR	15	61	Tb927.4.3680	protein phosphatase 2C, putative	mitochondrion[75%],kinetoplast[region,strong,75%]	0.125	90	GFDSPFAKQAR	8	232	138.068	4287.85	3	4287.93	18.461	0.625	0.13	948
Tb927.1.2260	Small kinetoplastid calpain-related protein 1-7	flagellar pocket,pellicular membrane,flagellar membrane[weak],cell tip[distal]	0.54	0.315	LERLSSGESVVTVVVKPCATELFIEGTVNGYKAK	32	108	Tb927.10.11660	hypothetical protein, conserved	nucleoplasm,nucleolus[peripheral]	0.25	19	EQIEEKLDEYIAFR	6	325	138.068	5599.86	5	5599.9	6.4441	0.79	0.005	5.06
Tb927.1.2260	Small kinetoplastid calpain-related protein 1-7	flagellar pocket,pellicular membrane,flagellar membrane[weak],cell tip[distal]	0.54	0.315	LERLSSGESVVTVVVKPCATELFIEGTVNGYKAK	32	108	Tb927.8.6350	CYC2-like cyclin, putative	cytoplasm[reticulated,weak]	0.25	19	AVVEQSGKLPLEQQEK	8	497	138.068	5599.86	5	5599.97	18.7199	0.79	0.005	5.06
Tb927.1.2260	Small kinetoplastid calpain-related protein 1-7	flagellar pocket,pellicular membrane,flagellar membrane[weak],cell tip[distal]	0.435	2	ALGKAKLER	6	76	Tb927.7.580	GTP-binding protein, putative	cytoplasm	0.375	7.78	n[15.99]MAPFSGK	1	1	138.068	1875.04	2	1875.03	-5.0499	0.81	0.005	9.18
Tb927.1.2260	Small kinetoplastid calpain-related protein 1-7	flagellar pocket,pellicular membrane,flagellar membrane[weak],cell tip[distal]	0.435	2	ALGKAKLER	4	74	Tb927.7.580	GTP-binding protein, putative	cytoplasm	0.375	7.78	n[15.99]MAPFSGK	1	1	138.068	1875.04	2	1875.03	-5.0499	0.81	0.005	9.18
Tb927.1.2260	Small kinetoplastid calpain-related protein 1-7	flagellar pocket,pellicular membrane,flagellar membrane[weak],cell tip[distal]	0.635	0.254	n[15.99]MGCGGSTTSVTFINGRPTVQGDEIAKGFNEGNGLLFR	1	1	Tb927.7.2970	ATP-dependent DEAD/H RNA helicase, putative	nuclear lumen,cytoplasm[points],cytoplasm	0.36	17.3	VKACSGTSGEVDR	2	293	138.068	5405.53	6	5405.57	6.867	0.995	0.025	28
Tb927.1.2260	Small kinetoplastid calpain-related protein 1-7	flagellar pocket,pellicular membrane,flagellar membrane[weak],cell tip[distal]	0.5	2.54	ALGKAK	4	74	Tb927.4.1800	Mitochondrial ribosomal protein L3		0.255	84.6	n[15.99]SHCK	1	2;2	138.068	1254.66	2	1254.68	14.6829	0.755	0.005	49.1
Tb927.1.2260	Small kinetoplastid calpain-related protein 1-7	flagellar pocket,pellicular membrane,flagellar membrane[weak],cell tip[distal]	0.325	9.45	IKALGK	2	70	Tb927.5.2840	hypothetical protein, conserved	cytoplasm[points,weak]	0.215	63	KWRGc[15.99]	1	135	138.068	1327.8	2	1327.8	-1.1818	0.54	0	132
Tb927.1.2330	beta tubulin	cytoplasm[75%]	0.95	0.0329	TLKLTTPTFGDLNHLVSAVVSGVTCCLRFPGQLNSDLR	3	216;216;216;216;216	Tb927.2.5280	Enriched in surface-labeled proteome protein 1	cytoplasm[weak,points]	0.54	16	KAEIDKLFAAK	6	641	138.068	5556.86	6	5556.95	15.2945	1.49	0.135	1.44
Tb927.1.2330	beta tubulin	cytoplasm[75%]	0.77	0.00909	TLKLTTPTFGDLNHLVSAVVSGVTCCLRFPGQLNSDLR	3	216;216;216;216;216	Tb927.2.5280	Enriched in surface-labeled proteome protein 1	cytoplasm[weak,points]	0.31	55	KAEIDKLFAAK	6	641	138.068	5556.87	6	5556.95	14.1628	1.08	0.045	16.1
Tb927.1.2360	alpha tubulin	cortical cytoskeleton,cytoplasm[weak],flagellum[weak]	0.71	0.691	GDVVPKDVNAAVATIK	6	326;326;124;326;326	Tb927.4.3790	cysteine peptidase, Clan CA, family C19, putative	cytoplasm,flagellar cytoplasm,nucleoplasm	0.43	22.4	AAKNKTK	5	358	138.068	2493.4	3	2493.42	4.6695	1.14	0.005	24.4
Tb927.1.2360	alpha tubulin	cortical cytoskeleton,cytoplasm[weak],flagellum[weak]	0.71	0.691	GDVVPKDVNAAVATIK	6	326;326;124;326;326	Tb927.4.3790	cysteine peptidase, Clan CA, family C19, putative	cytoplasm,flagellar cytoplasm,nucleoplasm	0.43	22.4	AAKNKTK	3	356	138.068	2493.4	3	2493.42	4.6695	1.14	0.005	24.4
Tb927.1.2360	alpha tubulin	cortical cytoskeleton,cytoplasm[weak],flagellum[weak]	0.445	7.67	LSVDYGKK	7	163;163;163;163	Tb927.11.3740	proteasome regulatory ATPase subunit 2	cytoplasm[points],nucleoplasm	0.25	96.4	n[15.99]GQAGGK	1	2	138.068	1562.8	2	1562.83	17.0602	0.695	0.005	37.8
Tb927.1.2360	alpha tubulin	cortical cytoskeleton,cytoplasm[weak],flagellum[weak]	0.495	2.15	TIGVEDDAFNTFFSETGAGKHVPR	20	60;60;60;60	Tb927.10.5830	hypothetical protein, conserved	endocytic,cytoplasm[weak,reticulated]	0.41	14.2	TDDWTCGKCFSK	8	510	138.068	4235.88	6	4235.92	9.4659	0.905	0.16	1000000000000
Tb927.1.2380	alpha tubulin	cortical cytoskeleton,cytoplasm[weak],flagellum[weak]	1.51	0.00585	LSVDYGKKSK	7	163;163;163;163	-	-	-	0	999	-	8	164;164;164;164	138.068	1261.69	2	1261.69	-0.0029	1.51	1.065	0.00585
Tb927.1.2380	alpha tubulin	cortical cytoskeleton,cytoplasm[weak],flagellum[weak]	1.335	0.564	LSVDYGKKSK	7	163;163;163;163	-	-	-	0	999	-	8	164;164;164;164	138.068	1261.69	2	1261.69	-0.2932	1.335	0.595	0.564
Tb927.1.2420	hypothetical protein	cytoplasm[weak,reticulated,points],endocytic[weak]	0.37	85.4	ANKLR	3	22	Tb927.11.5860	AGC/RSK family serine/threonine kinase, putative	cytoplasm,flagellar cytoplasm,nuclear lumen	0.18	1090	n[15.99]MCGK	1	1;1	138.068	1248.61	2	1248.63	18.1765	0.55	0	12
Tb927.1.2420	hypothetical protein	cytoplasm[weak,reticulated,points],endocytic[weak]	0.65	14.6	ANKLR	3	22	Tb927.2.6130	ABC transporter, putative	cytoplasm[reticulated]	0.105	3530	n[15.99]MHAR	1	1	138.068	1251.68	3	1251.69	3.9289	0.755	0.005	104
Tb927.1.2420	hypothetical protein	cytoplasm[weak,reticulated,points],endocytic[weak]	0.65	14.6	ANKLR	3	22	Tb927.4.5310	Repressor of differentiation kinase 2	cytoplasm,flagellar cytoplasm[strong,75%],cytoplasm[strong,75%]	0.105	3530	n[15.99]TEHK	1	2	138.068	1251.68	3	1251.69	9.1426	0.755	0.005	104
Tb927.1.2420	hypothetical protein	cytoplasm[weak,reticulated,points],endocytic[weak]	0.25	13.9	AVTVKLc[15.99]	5	175	Tb927.8.1120	hypothetical protein, conserved	endocytic,cytoplasm[points]	0.125	145	FLGKVc[15.99]	4	122	138.068	1361.81	2	1361.82	8.7461	0.375	0.005	1350
Tb927.1.2420	hypothetical protein	cytoplasm[weak,reticulated,points],endocytic[weak]	0.25	22.3	AVTVKLc[15.99]	5	175	Tb927.10.7380	LSU ribosomal protein, mitochondrial, putative	cytoplasm[reticulated,points],flagellar cytoplasm	0.13	250	GPGKR	4	59	138.068	1296.77	2	1296.78	5.2285	0.38	0.025	1450
Tb927.1.2420	hypothetical protein	cytoplasm[weak,reticulated,points],endocytic[weak]	0.28	47.9	ANKLR	3	22	Tb927.11.16650	hypothetical protein, conserved	cytoplasm,flagellar cytoplasm,nuclear lumen	0.13	206	TPGKK	4	277;940;2607	138.068	1267.77	2	1267.76	-7.3569	0.41	0.005	6070
Tb927.1.2490	histone H3, putative	nucleoplasm	0.25	8.97	TITSKKSK	5	17;17;17;17;17;17;17	-	-	-	0	999	-	6	18;18;18;18;18;18;18	138.068	1029.62	2	1029.61	-15.1257	0.25	0	8.97
Tb927.1.2490	histone H3, putative	nucleoplasm	0.25	33.9	TITSKKSK	5	17;17;17;17;17;17;17	-	-	-	0	999	-	6	18;18;18;18;18;18;18	138.068	1029.62	2	1029.61	-14.8886	0.25	0	33.9
Tb927.1.2510	histone H3, putative	nucleoplasm[75%]	0.915	0.0337	VTIQPKDIHLALCLR	6	120;120;120;120;120;120;120	Tb927.7.6200	chaperone protein DnaJ, putative	mitochondrion	0.29	113	n[15.99]MKPIPVAMNRSVR	2	2	138.068	3427.83	5	3427.9	19.7211	1.205	0.05	12
Tb927.1.2510	histone H3, putative	nucleoplasm[75%]	0.915	0.0337	VTIQPKDIHLALCLR	6	120;120;120;120;120;120;120	Tb927.7.6200	chaperone protein DnaJ, putative	mitochondrion	0.29	113	n[15.99]MKPIPVAMNRSVR	1	1	138.068	3427.83	5	3427.9	19.7211	1.205	0.05	12
Tb927.1.2510	histone H3, putative	nucleoplasm[75%]	1.24	0.0042	VTIQPKDIHLALCLR	6	120;120;120;120;120;120;120	Tb927.7.6200	chaperone protein DnaJ, putative	mitochondrion	0.47	49.7	n[15.99]MKPIPVAMNRSVR	1	1	138.068	3427.83	6	3427.9	19.5647	1.71	0.07	21.6
Tb927.1.2510	histone H3, putative	nucleoplasm[75%]	1.24	0.0042	VTIQPKDIHLALCLR	6	120;120;120;120;120;120;120	Tb927.7.6200	chaperone protein DnaJ, putative	mitochondrion	0.47	49.7	n[15.99]MKPIPVAMNRSVR	2	2	138.068	3427.83	6	3427.9	19.5647	1.71	0.07	21.6
Tb927.1.2510	histone H3, putative	nucleoplasm[75%]	1.05	0.000223	VTIQPKDIHLALCLR	6	120;120;120;120;120;120;120	Tb927.11.3230	60S ribosomal protein L44		0.285	69.8	KKMHCPDER	1	8;8	138.068	3113.63	5	3113.63	1.1176	1.335	0.165	85.3
Tb927.1.2510	histone H3, putative	nucleoplasm[75%]	1.05	0.000223	VTIQPKDIHLALCLR	6	120;120;120;120;120;120;120	Tb927.11.3230	60S ribosomal protein L44		0.285	69.8	KKMHCPDER	2	9;9	138.068	3113.63	5	3113.63	1.1176	1.335	0.165	85.3
Tb927.1.2510	histone H3, putative	nucleoplasm[75%]	0.25	30.1	ETARTKK	6	11;11;11;11;11;11;11	Tb927.9.11750	methyltransferase domain containing protein, putative	nuclear lumen[strong],cytoplasm	0.1	79.4	n[15.99]MPDK	1	1	138.068	1475.76	2	1475.77	6.337	0.35	0.005	355
Tb927.1.2530	histone H3, putative	nucleoplasm	0.915	0.00328	GSDAASGVKTAQR	9	33;33;33;33;33;33;33	Tb927.10.12840	mitochondrial carrier protein	mitochondrion,kinetoplast[region,strong,75%]	0.195	108	VKGWRAAK	2	293	138.068	2299.22	4	2299.24	10.3495	1.11	0.005	263
Tb927.1.2530	histone H3, putative	nucleoplasm	1.6	5.54e-06	GSDAASGVKTAQR	9	33;33;33;33;33;33;33	Tb927.7.1890	hypothetical protein, conserved	nucleoplasm	0.23	187	EELLRKK	6	156	138.068	2299.22	4	2299.25	14.4405	1.83	0.04	356
Tb927.1.2550	histone H3, putative	nucleoplasm	0.285	69	TKKTITSK	2	11;11;11;11;11;11;11	Tb927.11.14780	phosphomannose isomerase	cytoplasm,nucleoplasm,flagellar cytoplasm	0.225	239	n[15.99]SKLIK	1	2	138.068	1631.03	3	1631.02	-4.0005	0.51	0.005	185
Tb927.1.2550	histone H3, putative	nucleoplasm	0.285	69	TKKTITSK	2	11;11;11;11;11;11;11	Tb927.11.14780	phosphomannose isomerase	cytoplasm,nucleoplasm,flagellar cytoplasm	0.225	239	n[15.99]SKLIK	2	3;393	138.068	1631.03	3	1631.02	-4.0005	0.51	0.005	185
Tb927.1.2570	coatomer beta subunit	Golgi apparatus,endocytic	0.88	0.00223	NAVLAVHRIFKR	11	163	Tb927.10.13870	tubulin tyrosine ligase protein, putative	cytoplasm[weak,reticulated],flagellum[weak,50%]	0.36	7.93	n[15.99]PAVGER	1	2	138.068	2188.23	3	2188.26	11.8003	1.24	0.13	13.6
Tb927.1.2570	coatomer beta subunit	Golgi apparatus,endocytic	0.475	0.662	ALDSLTNKVGSIAGGDGFDFNKR	22	670	Tb927.11.5940	receptor-type adenylate cyclase GRESAG 4, putative	endocytic	0.25	88.3	n[15.99]MNDYR	1	1	138.068	3232.53	4	3232.55	4.8377	0.725	0.045	29.8
Tb927.1.2570	coatomer beta subunit	Golgi apparatus,endocytic	0.565	1.82	ANPYDKGR	6	243	Tb927.11.10075	hypothetical protein	cytoplasm,flagellar cytoplasm,nuclear lumen	0.23	144	n[15.99]MTDVNR	1	1	138.068	1807.85	3	1807.85	2.742	0.795	0.005	76.7
Tb927.1.2570	coatomer beta subunit	Golgi apparatus,endocytic	0.655	20.4	DAEGKLSGMVR	5	951	Tb927.11.12970	hypothetical protein, conserved	axoneme	0.185	2010	n[15.99]GDGEQGSGHR	1	2	138.068	2298.05	3	2298.07	5.4195	0.84	0.07	111
Tb927.1.2570	coatomer beta subunit	Golgi apparatus,endocytic	0.25	32.7	DKWCK	2	864	Tb927.1.5150	hypothetical protein		0.185	119	n[15.99]MMTK	1	1;1	138.068	1398.65	2	1398.63	-9.3809	0.435	0.185	1250
Tb927.1.2580	exosome-associated protein 1	nuclear lumen[strong],cytoplasm	0.2	14.8	EEAGKDNSNDNSER	5	330	Tb927.3.1650	hypothetical protein	cytoplasm[weak],endocytic	0.24	25.3	GDGDKR	5	100	138.068	2347.97	3	2348.01	15.5763	0.44	0.12	8.52
Tb927.1.2580	exosome-associated protein 1	nuclear lumen[strong],cytoplasm	0.125	75.2	EEAGKDNSNDNSER	5	330	Tb927.10.13150	hypothetical protein, conserved	paraflagellar rod,cytoplasm[points]	0.125	83.2	EEQEKR	5	476	138.068	2519.05	3	2519.1	18.7331	0.25	0.25	23.4
Tb927.1.2580	exosome-associated protein 1	nuclear lumen[strong],cytoplasm	0.25	31.5	EEAGKDNSNDNSER	5	330	Tb927.8.5400	hypothetical protein, conserved	basal body	0.245	32.8	HADDKR	5	592	138.068	2442.03	3	2442.06	14.947	0.495	0.135	34.9
Tb927.1.2640	hypothetical protein, conserved	cytoplasm[weak],cytoplasm[<10%],flagellar cytoplasm[<10%],nuclear lumen[<10%]	0.455	9.03	QQNHKK	5	159	Tb927.10.8320	cytochrome oxidase subunit IX, putative	cytoplasm[points]	0.2	122	n[15.99]FSCALR	1	2	138.068	1671.83	3	1671.85	9.8727	0.655	0.195	1.75
Tb927.1.2670	paralyzed flagella 16	axoneme	0.25	31.2	MKSKR	4	401	Tb927.10.70	retrotransposon hot spot (RHS), putative, (fragment)	cytoplasm[points,weak]	0.125	54.5	n[15.99]MADGR	1	1;1	138.068	1350.67	2	1350.67	6.7343	0.375	0.125	3930
Tb927.1.2710	Flagella connector protein 7	cytoplasm[points,weak],flagella connector	0.49	6.47	TKSELDETKEK	9	405	Tb927.9.8520	hypothetical protein, conserved	nuclear lumen	0.235	93.1	DNGKGDK	4	75	138.068	2177.04	2	2177.07	12.6317	0.725	0.115	1.88
Tb927.1.2710	Flagella connector protein 7	cytoplasm[points,weak],flagella connector	0.47	0.48	EKEKVEVEVAAEK	4	411	Tb927.4.5460	variant surface glycoprotein (VSG), putative		0.24	11.5	LKYAQKLLK	2	138;139	138.068	2728.59	2	2728.56	-10.2358	0.71	0.005	5.16
Tb927.1.2710	Flagella connector protein 7	cytoplasm[points,weak],flagella connector	0.47	0.48	EKEKVEVEVAAEK	4	411	Tb927.4.5460	variant surface glycoprotein (VSG), putative		0.24	11.5	LKYAQKLLK	6	142;143	138.068	2728.59	2	2728.56	-10.2358	0.71	0.005	5.16
Tb927.1.2710	Flagella connector protein 7	cytoplasm[points,weak],flagella connector	0.545	0.0258	AGNCECSSNDGNASTVGDPLETTMPFESPSKATR	31	514	Tb927.9.7590	60S ribosomal protein L11, putative	cytoplasm[patchy],nucleolus	0.19	218	n[15.99]MAEAK	1	1;1	138.068	4272.77	3	4272.86	18.8509	0.735	0.185	8.25
Tb927.1.2710	Flagella connector protein 7	cytoplasm[points,weak],flagella connector	0.325	138	SSKER	3	17;9	Tb927.11.4180	PSP1 C-terminal conserved region, putative	cytoplasm[patchy,50%],cytoplasm[50%,weak]	0.34	92	n[15.99]MSGSR	1	2;1	138.068	1279.61	2	1279.62	4.9523	0.665	0.07	8.27
Tb927.1.2710	Flagella connector protein 7	cytoplasm[points,weak],flagella connector	0.5	18.5	VGEGKDKTTK	5	374	-	-	-	0	999	-	7	376	138.068	1199.65	2	1199.64	-12.3417	0.5	0.255	18.5
Tb927.1.2710	Flagella connector protein 7	cytoplasm[points,weak],flagella connector	0.8	4.77	SELDETKEK	7	405	Tb927.11.18230	variant surface glycoprotein (VSG), putative		0.235	548	ECKTSDCK	3	461	138.068	2241.99	2	2242	4.177	1.035	0.05	23
Tb927.1.2710	Flagella connector protein 7	cytoplasm[points,weak],flagella connector	0.57	0.00545	NTTEDKDNAKGDDQQATSVTSLECGSGGASSSDGTVAYR	10	258	Tb927.3.4940	5-histidylcysteine sulfoxide synthase, putative	cytoplasm	0.25	22.9	DLFHQRTPALADGDVKQK	16	40	138.068	6154.88	6	6154.85	-4.4591	0.82	0.095	25.9
Tb927.1.2710	Flagella connector protein 7	cytoplasm[points,weak],flagella connector	0.57	0.00545	NTTEDKDNAKGDDQQATSVTSLECGSGGASSSDGTVAYR	10	258	Tb927.3.930	dynein heavy chain, putative	axoneme	0.25	22.9	IQMKVGQLDATSFDVFLK	4	3855	138.068	6155.88	6	6155.87	-2.3129	0.82	0.005	25.9
Tb927.1.2710	Flagella connector protein 7	cytoplasm[points,weak],flagella connector	0.395	44.4	VGEGKDK	5	374	Tb927.7.190	thimet oligopeptidase, putative	cytoplasm,flagellar cytoplasm	0.18	552	n[15.99]MTSR	1	1;1;1;1;1;1;1;1	138.068	1378.66	2	1378.68	14.9026	0.575	0.07	27.1
Tb927.1.2710	Flagella connector protein 7	cytoplasm[points,weak],flagella connector	0.245	39.2	VGEGKDK	5	374	Tb927.10.12680	60S ribosomal protein L34, putative	cytoplasm[reticulated,points]	0.12	274	n[15.99]MSCPR	1	1;1	138.068	1534.7	2	1534.71	5.1711	0.365	0.24	38.1
Tb927.1.2710	Flagella connector protein 7	cytoplasm[points,weak],flagella connector	0.855	2.76	VGEGKDKTTK	7	376	Tb927.11.14995	hypothetical protein	nucleolus	0.4	247	EAKALR	3	134	138.068	1886.02	3	1886.05	16.0476	1.255	0.045	46.2
Tb927.1.2710	Flagella connector protein 7	cytoplasm[points,weak],flagella connector	0.74	0.465	SKVGEGKDK	7	374	Tb927.10.1530	hypothetical protein, conserved	cytoplasm[reticulated,points,weak],basal body[50%],pro-basal body[50%]	0.12	735	n[15.99]SGVSGVGR	1	2	138.068	1801.92	2	1801.95	17.9969	0.86	0.11	74.4
Tb927.1.2710	Flagella connector protein 7	cytoplasm[points,weak],flagella connector	0.365	37.4	SKVGEGK	2	369	Tb927.11.2830	hypothetical protein, conserved	axoneme,cytoplasm[reticulated,weak]	0.24	154	GKHGEK	2	481	138.068	1495.8	3	1495.8	-1.6228	0.605	0.005	166
Tb927.1.2710	Flagella connector protein 7	cytoplasm[points,weak],flagella connector	0.365	37.4	SKVGEGK	2	369	Tb927.7.1570	ER membrane protein complex subunit 8	mitochondrion[weak]	0.24	154	GKHEGK	2	1101	138.068	1495.8	3	1495.8	-1.6228	0.605	0.005	166
Tb927.1.2710	Flagella connector protein 7	cytoplasm[points,weak],flagella connector	0.5	1.82	EKGLRR	2	21	Tb927.5.1680	hypothetical protein, conserved	cytoplasm[weak],axoneme[50%]	0.165	220	n[15.99]PPKLR	3	4	138.068	1504.93	3	1504.92	-5.9808	0.665	0.005	173
Tb927.1.2710	Flagella connector protein 7	cytoplasm[points,weak],flagella connector	0.5	1.82	EKGLRR	2	21	Tb927.5.1680	hypothetical protein, conserved	cytoplasm[weak],axoneme[50%]	0.165	220	n[15.99]PPKLR	1	2	138.068	1504.93	3	1504.92	-5.9808	0.665	0.005	173
Tb927.1.2730	conserved protein, unknown function	mitochondrion,kinetoplast[region,strong,cell cycle dependent]	0.245	40.1	IMKR	3	264;673	Tb927.10.4210	Basal body protein	basal body,cytoplasm[reticulated]	0.12	273	n[15.99]MESR	1	1;1	138.068	1205.61	2	1205.63	16.6857	0.365	0.005	135
Tb927.1.2730	conserved protein, unknown function	mitochondrion,kinetoplast[region,strong,cell cycle dependent]	0.245	40.1	IMKR	3	264;673	Tb927.6.5020	CYC2-like cyclin, putative	cytoplasm[points]	0.12	273	n[15.99]MSER	1	1;1;1;1;1;1;1	138.068	1205.61	2	1205.63	16.6857	0.365	0.005	135
Tb927.1.2740	lipase-like protein, putative	cytoplasm[weak,reticulated]	0.5	8.42	YYKSLSc[15.99]	3	536	Tb927.10.12630	Flagellum attachment zone protein 34	flagellum attachment zone,cell tip[distal]	0.25	138	MKNLMc[15.99]	2	215	138.068	1564.73	2	1564.75	14.3195	0.75	0.125	1.11
Tb927.1.2740	lipase-like protein, putative	cytoplasm[weak,reticulated]	0.595	6.62	KLPESER	1	135	Tb927.10.3170	GCN20-type ATP-binding cassette protein, putative	cytoplasm	0.415	44.5	AKMAQSR	2	472;404	138.068	1785.92	2	1785.94	10.5156	1.01	0.1	12.9
Tb927.1.2740	lipase-like protein, putative	cytoplasm[weak,reticulated]	0.5	18.3	n[15.99]QMMGRATMHLR	1	2	Tb927.10.2470	Cleft lip and palate transmembrane protein 1 (CLPTM1), putative	cytoplasm[reticulated]	0.275	99.4	SEDAEEIKR	8	276	138.068	2544.18	3	2544.22	18.2331	0.775	0.54	1000000000000
Tb927.1.2750	hypothetical protein, conserved	nucleoplasm[50%]	0.47	2.41	LNRIFRKPK	7	16	Tb927.9.5320	nucleolar RNA binding protein, putative	nucleolus,nucleus[points]	0.395	6.61	ALFRALKQR	7	312	138.068	2410.48	2	2410.48	0.4482	0.865	0.11	7.93
Tb927.1.2750	hypothetical protein, conserved	nucleoplasm[50%]	0.25	4.25	n[15.99]ESGKNAHR	1	2	Tb927.3.3820	hypothetical protein, conserved	endoplasmic reticulum[weak],nuclear envelope	0.125	62.8	n[15.99]YQSR	1	2	138.068	1587.8	2	1587.78	-16.8856	0.375	0.255	9180
Tb927.1.2760	hypothetical protein	cytoplasm[50%],endocytic[50%],cytoplasm[weak,50%],flagellar cytoplasm[50%],nuclear lumen[50%]	0.485	10.8	n[15.99]MWVSIYR	1	1	Tb927.10.1680	histone deacetylase 1	cytoplasm,flagellar cytoplasm,nuclear lumen	0.25	168	n[15.99]NEDGDCR	1	2	138.068	1971.86	3	1971.85	-8.4894	0.735	0.1	1.05
Tb927.1.2760	hypothetical protein	cytoplasm[50%],endocytic[50%],cytoplasm[weak,50%],flagellar cytoplasm[50%],nuclear lumen[50%]	0.25	348	VKEDc[15.99]	2	35	Tb927.8.1270	Nucleolar protein 54	nucleolus	0.495	32.1	n[15.99]AVTSK	1	2	138.068	1147.6	2	1147.6	0.4545	0.745	0.12	2.66
Tb927.1.2760	hypothetical protein	cytoplasm[50%],endocytic[50%],cytoplasm[weak,50%],flagellar cytoplasm[50%],nuclear lumen[50%]	0.25	15.6	EDEEGFEAEVVKVK	12	33	Tb927.7.1710	eukaryotic peptide chain release factor subunit 1, putative	cytoplasm	0.24	20.4	HKNDGTAR	2	172	138.068	2642.25	2	2642.28	13.7218	0.49	0.125	10.5
Tb927.1.2760	hypothetical protein	cytoplasm[50%],endocytic[50%],cytoplasm[weak,50%],flagellar cytoplasm[50%],nuclear lumen[50%]	1.2	0.0816	n[15.99]MWVSIYR	1	1	Tb927.9.4310	tricarboxylate carrier, putative	mitochondrion,kinetoplast[region,strong]	0.525	44.8	VKGGTLK	2	171	138.068	1809.02	3	1808.99	-16.37	1.725	0.02	32.6
Tb927.1.2770	hypothetical protein, conserved	basal body[strong],pro-basal body	0.5	3.38	KKFCSSLEK	2	144	Tb927.10.870	Furrow 1 protein	flagellum[proximal],basal body,flagellum attachment zone[distal,cell cycle dependent],cleavage furrow	0.28	54.4	n[15.99]MSEPR	1	1	138.068	1897.89	2	1897.93	19.5996	0.78	0.055	0.637
Tb927.1.2770	hypothetical protein, conserved	basal body[strong],pro-basal body	0.485	13.8	n[15.99]MSVSSPLASSGER	1	1	Tb927.10.14530	19S proteasome non-atpase subunit 8	nucleoplasm[points],cytoplasm	0.25	278	n[15.99]MANDDPK	1	1	138.068	2265.97	3	2266.01	18.7125	0.735	0.195	5
Tb927.1.2770	hypothetical protein, conserved	basal body[strong],pro-basal body	0.325	7.2	IVLDVKKGSR	7	112	Tb927.10.5670	N-acetyltransferase subunit Nat1, putative	cytoplasm	0.225	51.4	ELLILAKLK	7	666	138.068	2291.49	3	2291.46	-15.7405	0.55	0.55	6.47
Tb927.1.2770	hypothetical protein, conserved	basal body[strong],pro-basal body	0.325	7.2	IVLDVKKGSR	6	111	Tb927.10.5670	N-acetyltransferase subunit Nat1, putative	cytoplasm	0.225	51.4	ELLILAKLK	7	666	138.068	2291.49	3	2291.46	-15.7405	0.55	0.55	6.47
Tb927.1.2770	hypothetical protein, conserved	basal body[strong],pro-basal body	0.485	2.57	IVLDVKKGSR	7	112	Tb927.8.7860	receptor-type adenylate cyclase GRESAG 4, putative		0.225	148	GIKSVLRK	3	652;610;610;652;610;608;602;610	138.068	2151.39	4	2151.35	-18.0582	0.71	0.005	9.3
Tb927.1.2770	hypothetical protein, conserved	basal body[strong],pro-basal body	0.485	2.57	IVLDVKKGSR	6	111	Tb927.8.7860	receptor-type adenylate cyclase GRESAG 4, putative		0.225	148	GIKSVLRK	3	652;610;610;652;610;608;602;610	138.068	2151.39	4	2151.35	-18.0582	0.71	0.005	9.3
Tb927.1.2770	hypothetical protein, conserved	basal body[strong],pro-basal body	0.355	3	IVLDVKKGSR	7	112	Tb927.5.2750	Alpha/beta hydrolase family, putative	endoplasmic reticulum,nuclear envelope	0.25	17.1	NVKEINLK	3	284	138.068	2208.35	4	2208.32	-11.4447	0.605	0.005	730
Tb927.1.2780	hypothetical protein		0.595	0.518	n[15.99]MIPVHALR	1	1	Tb927.11.11420	hypothetical protein		0.155	355	KVGGPGR	1	51	138.068	1758.96	2	1758.99	18.6414	0.75	0.05	39.5
Tb927.1.2850	pteridine transporter, putative	cytoplasm[reticulated,points,weak]	0.6	0.0213	MDEELDGDGKPVR	10	614;614;614	Tb927.11.20240	variant surface glycoprotein (VSG, atypical), putative		0.165	140	n[15.99]MLANFK	1	1	138.068	2320.1	3	2320.11	3.9971	0.765	0.06	1.1
Tb927.1.2880	pteridine transporter, putative	cytoplasm[points,weak]	0.61	0.951	KTYRMTYFLTLVFLIVSNIFDFIIVMR	1	464;464;464	Tb927.7.960	CMGC/SRPK protein kinase, putative	endocytic	0.12	255	SLKRQIITER	3	174	138.068	4723.73	4	4723.64	-19.7768	0.73	0.13	154
Tb927.1.290	leucine-rich repeat protein (LRRP), putative	mitochondrion	0.875	0.166	NISESKSLRSLNLSHCK	6	960;677;718;961;248	Tb927.11.20390	variant surface glycoprotein (VSG), putative		0.25	98.8	n[15.99]MPQISRCSR	1	1	138.068	3259.63	4	3259.62	-2.6723	1.125	0.005	216
Tb927.1.290	leucine-rich repeat protein (LRRP), putative	mitochondrion	0.875	0.166	NISESKSLRSLNLSHCK	6	960;677;718;961;248	Tb927.6.870	myotubularin, putative	endocytic,cytoplasm	0.25	98.8	FSSLCKPRR	6	1429	138.068	3259.63	4	3259.69	18.6182	1.125	0.005	216
Tb927.1.290	leucine-rich repeat protein (LRRP), putative	mitochondrion	0.495	0.161	VAILSDTKITAK	8	1018	Tb927.2.4550	2'-O-ribose RNA methyltransferase SPB1 homolog	nucleolus	0.12	282	DKQRAK	2	898	138.068	2141.22	3	2141.24	12.2343	0.615	0.005	7490
Tb927.1.290	leucine-rich repeat protein (LRRP), putative	mitochondrion	0.495	0.161	VAILSDTKITAK	8	1018	Tb927.9.7250	hypothetical protein, conserved	nucleolus,nucleus[weak]	0.12	282	DEKLIK	3	12	138.068	2141.22	3	2141.26	18.7351	0.615	0.005	7490
Tb927.1.2970	hypothetical protein, conserved		0.5	8.8	KSSPHK	1	82	Tb927.10.9570	paraflagellar rod component, putative	paraflagellar rod	0.34	49.9	ALVKEc[15.99]	4	1081	138.068	1394.79	2	1394.78	-11.6196	0.84	0.09	3.75
Tb927.1.2970	hypothetical protein, conserved		0.5	3.47	VEYSVFECKTGSADFSEK	9	144	Tb927.4.560	Cytoplasmic dynein 2 heavy chain (DYNC2H1), putative	intraflagellar transport particle,cytoplasm	0.25	49.3	CLPVLKYLR	6	1170	138.068	3380.62	3	3380.67	13.3463	0.75	0	15.4
Tb927.1.2970	hypothetical protein, conserved		1.04	1.18	RQTLLKR	6	219	Tb927.8.8050	Nucleoporin NUP75	nuclear pore[75%]	0.45	115	FKRGR	2	64	138.068	1714.06	4	1714.05	-6.9013	1.49	0.02	29.3
Tb927.1.2980	hypothetical protein, conserved	endoplasmic reticulum,Golgi apparatus	0.24	19.3	IVLSLLFSRLSQVIKQLR	15	664	Tb927.7.6360	histone H2A variant Z	nucleoplasm	0.25	32.8	IKPRHLLLAIR	2	132	138.068	3579.32	4	3579.26	-16.193	0.49	0.035	6.77
Tb927.1.2980	hypothetical protein, conserved	endoplasmic reticulum,Golgi apparatus	0.61	20.7	RKQCEPPSADAQK	2	241	Tb927.5.790	casein kinase I isoform 1	cell tip[anterior],pellicular membrane	0.265	225	n[15.99]MGGDGR	1	1	138.068	2259	3	2259.04	18.0362	0.875	0.055	8.85
Tb927.1.2980	hypothetical protein, conserved	endoplasmic reticulum,Golgi apparatus	0.85	2.09	DLTGGLCTKR	9	272	Tb927.3.3300	Flagellum attachment zone protein 19	flagellum attachment zone,cytoplasm[points,weak]	0.32	352	EGEGEKTFK	6	82	138.068	2281.12	3	2281.13	0.7586	1.17	0.12	10.2
Tb927.1.2980	hypothetical protein, conserved	endoplasmic reticulum,Golgi apparatus	0.805	0.114	MNQVKVWHGSR	5	1063	Tb927.8.4170	RNA-binding protein, putative	nucleolus,cytoplasm[weak,points]	0.29	151	KSHQFSSHR	1	804	138.068	2591.26	3	2591.29	11.0627	1.095	0.07	20.1
Tb927.1.2980	hypothetical protein, conserved	endoplasmic reticulum,Golgi apparatus	0.705	3.58	DLTGGLCTKR	9	272	Tb927.5.3740	RING-H2 zinc finger, putative	cytoplasm[weak,reticulated]	0.17	937	TAKNDYc[15.99]	3	156	138.068	1983.93	3	1983.96	13.6318	0.875	0.165	22.3
Tb927.1.2980	hypothetical protein, conserved	endoplasmic reticulum,Golgi apparatus	0.475	1.88	QCEPPSADAQKR	11	252	Tb927.10.2470	Cleft lip and palate transmembrane protein 1 (CLPTM1), putative	cytoplasm[reticulated]	0.13	478	n[15.99]MPQNMEVR	1	1	138.068	2543.13	3	2543.16	11.1022	0.605	0.07	29.8
Tb927.1.2980	hypothetical protein, conserved	endoplasmic reticulum,Golgi apparatus	0.57	4.61	KQCEPPSADAQKR	1	241	Tb927.10.12530	chaperone protein DnaJ, putative	cytoplasm,flagellar cytoplasm,nuclear lumen	0.25	253	KALCSEDR	1	106	138.068	2629.21	4	2629.26	17.3522	0.82	0.005	214
Tb927.1.2985	ER protein Pkr1, putative	endoplasmic reticulum,nuclear envelope	0.7	0.0552	n[15.99]AGEAGLPWVAR	1	2	Tb927.4.1920	GPI transamidase subunit 16, putative	endocytic,cytoplasm[weak]	0.21	135	IILRIMKR	7	673	138.068	2305.39	2	2305.35	-18.5361	0.91	0.11	4.45
Tb927.1.2985	ER protein Pkr1, putative	endoplasmic reticulum,nuclear envelope	0.125	518	EKRNQc[15.99]	2	95	Tb927.7.520	cytochrome b5-like Heme/Steroid binding domain containing protein, putative	cytoplasm,flagellar cytoplasm[weak]	0.125	461	EKGPGc[15.99]	2	179	138.068	1329.63	2	1329.65	15.8936	0.25	0	532
Tb927.1.2990	Mitoribosomal SSU assembly factor 2	mitochondrion,antipodal sites	0.25	54.6	AGIQVRPSLLKKIVR	12	612	Tb927.8.1250	Sel1 repeat, putative	cytoplasm[weak,50%,reticulated],endoplasmic reticulum[points]	0.345	9.47	LFKVAALR	3	390	138.068	2731.78	4	2731.73	-16.9859	0.595	0.095	3.86
Tb927.1.2990	Mitoribosomal SSU assembly factor 2	mitochondrion,antipodal sites	0.29	38.7	AGIQVRPSLLKKIVR	12	612	Tb927.10.9470	expression site-associated gene 3 (ESAG3) protein, putative	endocytic,cytoplasm[weak,reticulated]	0.25	80.9	IKGISTRK	2	6;6	138.068	2716.76	4	2716.72	-17.0446	0.54	0.54	5.61
Tb927.1.2990	Mitoribosomal SSU assembly factor 2	mitochondrion,antipodal sites	0.29	38.7	AGIQVRPSLLKKIVR	11	611	Tb927.10.9470	expression site-associated gene 3 (ESAG3) protein, putative	endocytic,cytoplasm[weak,reticulated]	0.25	80.9	IKGISTRK	2	6;6	138.068	2716.76	4	2716.72	-17.0446	0.54	0.54	5.61
Tb927.1.2990	Mitoribosomal SSU assembly factor 2	mitochondrion,antipodal sites	0.945	13.3	SKFDYLEKWR	8	939	Tb927.10.14530	19S proteasome non-atpase subunit 8	nucleoplasm[points],cytoplasm	0.195	2480	n[15.99]MANDDPK	1	1	138.068	2314.05	3	2314.09	19.2483	1.14	0.16	32.1
Tb927.1.2990	Mitoribosomal SSU assembly factor 2	mitochondrion,antipodal sites	0.345	59.9	GKGVTR	2	926	Tb927.7.5430	hypothetical protein, conserved	axoneme[distal],cytoplasm[weak]	0.235	88.8	IKLR	2	738;738;186	138.068	1282.83	2	1282.81	-15.4222	0.58	0	56.4
Tb927.1.2990	Mitoribosomal SSU assembly factor 2	mitochondrion,antipodal sites	0.38	41.1	GKGVTR	2	926	Tb927.6.4950	Protein mago nashi homolog	nuclear lumen	0.185	180	IKAWc[15.99]	2	165	138.068	1286.72	2	1286.73	8.9299	0.565	0.055	192
Tb927.1.2990	Mitoribosomal SSU assembly factor 2	mitochondrion,antipodal sites	0.25	42	DMKRR	3	627	Tb927.1.3880	Fusaric acid resistance protein-like, putative	flagellar pocket[50%]	0.11	249	GGNKK	4	583	138.068	1344.7	2	1344.73	19.0232	0.36	0	1860
Tb927.1.2990	Mitoribosomal SSU assembly factor 2	mitochondrion,antipodal sites	0.25	42	DMKRR	3	627	Tb927.1.4040	hypothetical protein, conserved	basal body	0.11	249	GGGKGK	4	234	138.068	1344.7	2	1344.73	19.0232	0.36	0	1860
Tb927.1.2990	Mitoribosomal SSU assembly factor 2	mitochondrion,antipodal sites	0.25	57	QKLLPLIR	2	744	Tb927.7.7100	hypothetical protein	cortical cytoskeleton[posterior,25%,ventral]	0.125	166	RKVVAR	2	529	138.068	1845.23	2	1845.2	-16.6311	0.375	0.125	4520
Tb927.1.30	hypothetical protein	nucleolus[strong],nucleoplasm	0.62	2.43	LHYPKER	5	151	Tb927.7.6720	hypothetical protein, conserved	cortical cytoskeleton[posterior,weak]	0.24	171	n[15.99]GCGDSR	1	2	138.068	1729.84	3	1729.82	-11.4655	0.86	0.005	1.21
Tb927.1.30	hypothetical protein	nucleolus[strong],nucleoplasm	0.62	0.291	TNKKTQR	4	6	Tb927.4.2560	cardiolipin synthetase	mitochondrion,kinetoplast[region,50%]	0.22	170	n[15.99]MTFNGR	1	1	138.068	1752.9	3	1752.89	-1.4213	0.84	0.06	27
Tb927.1.30	hypothetical protein	nucleolus[strong],nucleoplasm	0.865	0.0949	LADIDAKTAPATR	7	168	Tb927.4.2380	sarcoplasmic reticulum glycoprotein, putative	endocytic,cytoplasm[points]	0.225	167	n[15.99]SSHGK	1	2	138.068	1994.03	3	1994.04	8.8754	1.09	0.115	27.8
Tb927.1.30	hypothetical protein	nucleolus[strong],nucleoplasm	0.8	0.639	LHYPKER	5	151	Tb927.7.6720	hypothetical protein, conserved	cortical cytoskeleton[posterior,weak]	0.195	715	n[15.99]GCGDSR	1	2	138.068	1729.84	3	1729.82	-10.407	0.995	0.015	29.3
Tb927.1.30	hypothetical protein	nucleolus[strong],nucleoplasm	0.9225	0.196	QSAIKK	5	131	Tb927.11.5860	AGC/RSK family serine/threonine kinase, putative	cytoplasm,flagellar cytoplasm,nuclear lumen	0.1825	736	n[15.99]MCGK	1	1;1	138.068	1321.65	2	1321.67	16.543	1.105	0.085	29.4
Tb927.1.30	hypothetical protein	nucleolus[strong],nucleoplasm	0.86	0.221	QSAIKK	5	131	Tb927.11.5860	AGC/RSK family serine/threonine kinase, putative	cytoplasm,flagellar cytoplasm,nuclear lumen	0.155	787	n[15.99]MCGK	1	1;1	138.068	1321.65	2	1321.67	16.0812	1.015	0.08	41.6
Tb927.1.30	hypothetical protein	nucleolus[strong],nucleoplasm	0.25	31.1	QRTPCKR	6	78	Tb927.7.1030	heat shock 70 kDa protein, putative	mitochondrion[75%]	0.115	265	n[15.99]HCCK	1	2	138.068	1685.78	2	1685.79	6.8258	0.365	0.115	329
Tb927.1.3000	amidohydrolase, putative	nucleoplasm[75%],cytoplasm[75%]	1.095	1.58	CLDSGVQKR	8	270	Tb927.3.2110	Mitochondrial import inner membrane translocase subunit TIM50	basal body,pro-basal body	0.25	942	KPHCR	1	25	138.068	1895.91	2	1895.95	16.6474	1.345	0.175	16.4
Tb927.1.3010	Polyadenylation mediator complex protein PAMC4, putative	mitochondrion,kinetoplast[region]	0.455	0.657	LNAFPDADVYVCCPSKVK	16	360	Tb927.8.2220	hypothetical protein, conserved	cytoplasm[weak,points],flagellum[weak]	0.325	15.7	n[15.99]MDTTNGGGNCNVR	1	1	138.068	3630.56	5	3630.62	16.5379	0.78	0.175	1.99
Tb927.1.3010	Polyadenylation mediator complex protein PAMC4, putative	mitochondrion,kinetoplast[region]	0.615	0.885	VKLVAQK	2	362	Tb927.2.4200	CMGC/CLK family protein kinase, putative	cytoplasm,axoneme	0.29	31.8	KLATPR	1	354	138.068	1606.98	2	1607.01	17.9183	0.905	0.01	411
Tb927.1.3030	KREL2	mitochondrion	0.61	0.432	GPMSKVAAFDVER	5	216	Tb927.10.15040	hypothetical protein, conserved	cytoplasm[reticulated,weak]	0.25	65.2	n[15.99]MGGGACK	1	1	138.068	2239.08	3	2239.04	-15.939	0.86	0.035	4.68
Tb927.1.3030	KREL2	mitochondrion	0.61	0.432	GPMSKVAAFDVER	5	216	Tb927.9.3860	Dyggve-Melchior-Clausen syndrome protein, putative	Golgi apparatus	0.25	65.2	n[15.99]MGGTSTK	1	1	138.068	2240.08	3	2240.08	-0.3944	0.86	0.005	4.68
Tb927.1.3030	KREL2	mitochondrion	0.61	0.432	GPMSKVAAFDVER	5	216	Tb927.9.4950	radical SAM domain protein, putative	mitochondrion	0.25	65.2	n[15.99]MNKCK	1	1	138.068	2239.08	3	2239.08	0.3107	0.86	0.035	4.68
Tb927.1.3040	hypothetical protein, conserved	mitochondrion,kinetoplast[region,strong,cell cycle dependent]	0.625	0.729	n[15.99]MRTFSRTAR	1	1	Tb927.11.11790	R3H domain containing protein, putative		0.28	182	n[15.99]MAATGSR	1	1	138.068	1987	3	1986.97	-14.7507	0.905	0.08	55.3
Tb927.1.3040	hypothetical protein, conserved	mitochondrion,kinetoplast[region,strong,cell cycle dependent]	0.625	0.729	n[15.99]MRTFSRTAR	1	1	Tb927.11.13970	Pab1p-dependent poly(A) ribonuclease subunit, putative	cytoplasm[75%],nucleolus[75%]	0.28	182	n[15.99]MDSKGR	1	1	138.068	1987	3	1986.97	-14.7507	0.905	0.08	55.3
Tb927.1.3040	hypothetical protein, conserved	mitochondrion,kinetoplast[region,strong,cell cycle dependent]	0.55	102	VEAAPKGTc[15.99]	6	268	Tb927.11.9665	hypothetical protein	cytoplasm[posterior],cell tip[posterior]	0.21	3390	n[15.99]MEPR	1	1;1;1;1	138.068	1472.7	3	1472.72	10.888	0.76	0.085	61.9
Tb927.1.3040	hypothetical protein, conserved	mitochondrion,kinetoplast[region,strong,cell cycle dependent]	0.395	4.43	VEAAPKGTc[15.99]	6	268	Tb927.3.5400	serine/threonine protein kinase RIO1, putative	cytoplasm[points]	0.375	1.33	NGKAKK	5	569	138.068	1569.85	2	1569.87	15.2453	0.77	0.18	1000000000000
Tb927.1.305	unspecified product		0.34	1.25	n[15.99]YEGFCAR	1	2;2	Tb927.3.5130	exonuclease, putative	endoplasmic reticulum	0.11	400	QTKMK	3	337	138.068	1673.77	3	1673.79	15.0856	0.45	0.005	93
Tb927.1.305	unspecified product		0.245	86	n[15.99]MYEGFCAR	1	1;1	Tb927.8.595	hypothetical protein	nucleolus[strong]	0.16	201	VKGPEAc[15.99]	2	77	138.068	1801.77	4	1801.8	18.3735	0.405	0.04	115
Tb927.1.3050	tRNA (Uracil-5-)-methyltransferase, putative	endocytic	0.495	0.96	n[15.99]MEGTECGTEQAKSSVPLR	12	12	Tb927.2.5140	hypothetical protein, conserved	cytoplasm[reticulated]	0.265	45.2	NQSWGNEDQEKALKELc[15.99]	11	144	138.068	4036.9	4	4036.86	-8.0854	0.76	0.005	14.2
Tb927.1.3050	tRNA (Uracil-5-)-methyltransferase, putative	endocytic	0.88	0.792	DLQLTYKGAGR	7	119	Tb927.9.5770	tryparedoxin peroxidase		0.18	825	n[15.99]MSCGDAK	1	1;1	138.068	2142.02	3	2142.01	-3.2526	1.06	0.06	23.1
Tb927.1.3050	tRNA (Uracil-5-)-methyltransferase, putative	endocytic	0.365	6.97	KDIVAILDPPR	1	470	Tb927.11.7830	hypothetical protein, conserved	flagellar membrane[distal]	0.25	45.3	n[15.99]RALRGGLVK	1	2	138.068	2342.42	3	2342.42	-3.4278	0.615	0.005	275
Tb927.1.3050	tRNA (Uracil-5-)-methyltransferase, putative	endocytic	0.25	62.7	GAGRKR	5	124	Tb927.4.2330	hypothetical protein, conserved	mitochondrion,kinetoplast[region,strong]	0.12	506	QIKPc[15.99]	3	79	138.068	1281.75	2	1281.75	0.6433	0.37	0.01	1640
Tb927.1.3050	tRNA (Uracil-5-)-methyltransferase, putative	endocytic	0.25	37.4	GAGRKR	5	124	Tb927.9.12070	hypothetical protein, conserved	cytoplasm[points,strong],cell tip[posterior]	0.12	258	n[15.99]ASAPR	1	2	138.068	1281.75	2	1281.73	-19.4567	0.37	0.02	2400
Tb927.1.3050	tRNA (Uracil-5-)-methyltransferase, putative	endocytic	0.25	10.2	n[15.99]MEGTECGTEQAK	1	1	Tb927.11.13200	LEM3 (ligand-effect modulator 3) family / CDC50 family, putative	endoplasmic reticulum	0.125	59.8	CKKK	2	279	138.068	2055.96	2	2055.93	-13.6525	0.375	0.005	3030
Tb927.1.3070	hypothetical protein, conserved	cytoplasm[patchy]	0.475	4.67	NDSGPSNARKGSGAGQWYPGGQAGFNDALSVWNQQR	10	364	Tb927.9.11850	structural maintenance of chromosome 1, putative	nucleoplasm,nucleolus[peripheral]	0.35	6.23	RAEQELFGDFQKR	12	800	138.068	5537.64	6	5537.63	-1.9308	0.825	0.065	6.68
Tb927.1.3070	hypothetical protein, conserved	cytoplasm[patchy]	1.0775	0.766	LKPETAPSNRGNGR	2	16	Tb927.6.2480	LSU ribosomal protein, mitochondrial, putative	endocytic,cytoplasm[weak,reticulated]	0.5125	107	AKEGDDGSPAGR	2	192	138.068	2792.36	3	2792.38	6.9218	1.59	0.095	7.65
Tb927.1.3070	hypothetical protein, conserved	cytoplasm[patchy]	1.16	0.000508	n[15.99]MSAWASGDTLERLKLKPETAPSNR	1	1	Tb927.10.10850	Protein argonaute-1	cytoplasm	0.36	36.7	LGKNIFGVTFLR	3	555	138.068	4175.19	5	4175.22	6.3211	1.52	0.105	15.1
Tb927.1.3070	hypothetical protein, conserved	cytoplasm[patchy]	0.495	0.957	VSKKNAPK	4	79	Tb927.10.7530	hypothetical protein	cytoplasm,flagellar cytoplasm,nuclear lumen	0.25	86.7	n[15.99]DALRR	1	2	138.068	1637.99	3	1637.96	-19.1902	0.745	0.045	19.3
Tb927.1.3070	hypothetical protein, conserved	cytoplasm[patchy]	1.095	18.8	n[15.99]SAWASGDTLER	1	2	Tb927.7.7270	SUMO-interacting motif-containing protein	hook complex	0.37	460	SNKPK	3	461	138.068	1901.98	3	1901.95	-14.8833	1.465	0.035	49
Tb927.1.3070	hypothetical protein, conserved	cytoplasm[patchy]	0.25	67.6	KNAPK	1	79;293;42;24	Tb927.4.1320	hypothetical protein, conserved	cytoplasm[points]	0.25	44.7	n[15.99]HVKK	3	557;4	138.068	1204.71	2	1204.73	13.0931	0.5	0	183
Tb927.1.3110	soluble N-ethylmaleimide sensitive factor (NSF) attachment protein, putative	cytoplasm[50%],endocytic[50%],flagellar cytoplasm[50%]	0.75	1.5	AHDCAMRSKNPVAAGR	9	60	Tb927.9.6040	E1-like ubiquitin-activating enzyme, putative	cytoplasm,flagellar cytoplasm	0.64	9.16	EAAKARAAASAK	4	315	138.068	3021.53	4	3021.53	0.7264	1.39	0.205	5.33
Tb927.1.3110	soluble N-ethylmaleimide sensitive factor (NSF) attachment protein, putative	cytoplasm[50%],endocytic[50%],flagellar cytoplasm[50%]	0.77	0.00717	LASIGEDNREVGSAEAAEALSAYMKR	25	220	Tb927.5.3590	Putative zinc finger motif, C2HC5-type/ASCH domain containing protein, putative	cytoplasm	0.31	74.7	KGTPAAKGGNSK	7	125	138.068	3989.95	5	3990.01	16.1668	1.08	0.05	34.6
Tb927.1.3110	soluble N-ethylmaleimide sensitive factor (NSF) attachment protein, putative	cytoplasm[50%],endocytic[50%],flagellar cytoplasm[50%]	0.68	0.0988	HEAKEFYMRAMLCR	4	185	Tb927.1.640	BRCA2	nucleoplasm	0.25	85.9	KSASSSPLSSSK	1	749	138.068	3143.47	4	3143.52	15.1544	0.93	0.055	42.4
Tb927.1.3110	soluble N-ethylmaleimide sensitive factor (NSF) attachment protein, putative	cytoplasm[50%],endocytic[50%],flagellar cytoplasm[50%]	0.68	0.0988	HEAKEFYMRAMLCR	4	185	Tb927.4.2680	Zeta toxin, putative	cytoplasm[points],flagellar cytoplasm	0.25	85.9	KSEDFVRER	1	136	138.068	3143.47	4	3143.51	12.0068	0.93	0.055	42.4
Tb927.1.3110	soluble N-ethylmaleimide sensitive factor (NSF) attachment protein, putative	cytoplasm[50%],endocytic[50%],flagellar cytoplasm[50%]	0.25	82.3	NKMSSLLc[15.99]	2	276	Tb927.10.5890	Galactose oxidase, central domain containing protein, putative	axoneme[weak,points],cytoplasm[reticulated]	0.125	416	SKNHc[15.99]	2	903	138.068	1445.72	2	1445.72	-4.3887	0.375	0.125	881
Tb927.1.3110	soluble N-ethylmaleimide sensitive factor (NSF) attachment protein, putative	cytoplasm[50%],endocytic[50%],flagellar cytoplasm[50%]	0.25	51.7	FKAER	2	37	Tb927.2.940	Protein of unknown function (DUF1181), putative		0.125	169	VVKAK	3	88;110;177;110;110;110	138.068	1330.81	2	1330.8	-7.6211	0.375	0.125	3610
Tb927.1.3110	soluble N-ethylmaleimide sensitive factor (NSF) attachment protein, putative	cytoplasm[50%],endocytic[50%],flagellar cytoplasm[50%]	0.25	51.7	FKAER	2	37	Tb927.3.1740	hypothetical protein, conserved	axoneme,cytoplasm	0.125	169	VVAKK	4	524;48;59	138.068	1330.81	2	1330.8	-7.6211	0.375	0.125	3610
Tb927.1.3120	Peptidase C50 separase, putative	nucleoplasm,cytoplasm[reticulated]	0.25	76.1	CKCMK	2	180	Tb927.9.2490	nucleolar protein	cytoplasm[reticulated]	0.26	113	n[15.99]TGMNR	1	2;2	138.068	1440.61	2	1440.63	15.303	0.51	0.005	0.714
Tb927.1.3120	Peptidase C50 separase, putative	nucleoplasm,cytoplasm[reticulated]	0.945	0.57	KHAVATMFK	1	233	Tb927.9.17140	variant surface glycoprotein (VSG), putative	cytoplasm,flagellar cytoplasm[strong],nuclear lumen	0.385	332	DKGEVESKK	8	403	138.068	2188.14	3	2188.16	8.8103	1.33	0.015	40.8
Tb927.1.3120	Peptidase C50 separase, putative	nucleoplasm,cytoplasm[reticulated]	0.76	0.00274	AFVHAGVRKHAVATMFK	9	233	Tb927.1.1560	N-ethylmaleimide sensitive factor (NsF)	endocytic	0.25	56.7	KVGVK	1	231;231	138.068	2536.4	3	2536.45	17.1107	1.01	0.005	44.3
Tb927.1.3120	Peptidase C50 separase, putative	nucleoplasm,cytoplasm[reticulated]	0.76	0.00274	AFVHAGVRKHAVATMFK	9	233	Tb927.4.570	Replication factor-A C terminal domain containing protein, putative	cytoplasm[weak,reticulated]	0.25	56.7	VKGVK	2	448;40	138.068	2536.4	3	2536.45	17.1107	1.01	0.005	44.3
Tb927.1.3120	Peptidase C50 separase, putative	nucleoplasm,cytoplasm[reticulated]	0.125	186	n[15.99]RRTQVR	1	2	Tb927.9.5390	hypothetical protein, conserved	basal body[region],pro-basal body,cytoplasm	0.125	253	n[15.99]SIER	1	2	138.068	1455.85	3	1455.83	-14.881	0.25	0	2860
Tb927.1.3150	hypothetical protein, conserved	flagellar pocket collar	0.5	0.644	REESVAEVKR	9	250	Tb927.10.2370	Lupus La protein homolog, putative	nuclear lumen	0.25	38.3	n[15.99]MPLSSENK	1	1	138.068	2260.1	2	2260.14	15.7375	0.75	0.005	1.88
Tb927.1.3150	hypothetical protein, conserved	flagellar pocket collar	0.5	0.644	REESVAEVKR	9	250	Tb927.11.17370	variant surface glycoprotein (VSG), putative		0.25	38.3	SDKTDAGTK	3	344	138.068	2261.1	2	2261.15	19.9988	0.75	0.005	1.88
Tb927.1.3150	hypothetical protein, conserved	flagellar pocket collar	0.5	0.644	REESVAEVKR	9	250	Tb927.11.2060	60S acidic ribosomal protein P0, putative	cytoplasm[patchy]	0.25	38.3	n[15.99]MPSVSQEK	1	1;1	138.068	2260.1	2	2260.14	15.7375	0.75	0.005	1.88
Tb927.1.3150	hypothetical protein, conserved	flagellar pocket collar	0.5	0.644	REESVAEVKR	9	250	Tb927.3.4370	Vesicle coat protein involved in Golgi to plasma membrane transport, putative	endocytic,cytoplasm	0.25	38.3	DSLCSGKR	7	486	138.068	2261.1	2	2261.14	17.1122	0.75	0.005	1.88
Tb927.1.3150	hypothetical protein, conserved	flagellar pocket collar	0.49	25.7	n[15.99]MHVVSEIQR	1	1	Tb927.11.9410	hypothetical protein		0.24	300	QKEEc[15.99]	2	161	138.068	1799.84	3	1799.87	15.9406	0.73	0.055	9.97
Tb927.1.3150	hypothetical protein, conserved	flagellar pocket collar	0.44	0.00838	SEKYIVHFYSLCTLVQLVCLIVFVTQFDMASNR	3	20	Tb927.10.1890	cysteine peptidase, Clan CA, family C2, putative	paraflagellar rod[50%],cytoplasm[weak]	0.255	9.45	QCMITGEKFVDR	8	688	138.068	5600.85	5	5600.77	-15.2424	0.695	0.04	11.4
Tb927.1.3150	hypothetical protein, conserved	flagellar pocket collar	0.365	39.8	NMKLGK	3	274	Tb927.10.3760	vacuolar ATP synthase subunit d, putative	cytoplasm[reticulated],mitochondrion[50%]	0.285	106	n[15.99]MSSNR	1	1;1;1	138.068	1436.72	2	1436.71	-8.5971	0.65	0.13	96.9
Tb927.1.3170	CHORD, putative	cytoplasm,nucleoplasm	0.495	0.414	CFDFDDFVKVPGCSVGPHLLc[15.99]	9	294	Tb927.11.16610	zinc-finger of a C2HC-type, putative	basal body[region],cytoplasm	0.26	26.6	n[15.99]MSSQHRDPCDDNSTKAR	1	1	138.068	4481.96	4	4481.98	3.2439	0.755	0.12	2
Tb927.1.3170	CHORD, putative	cytoplasm,nucleoplasm	0.25	88.4	AKCR	2	242;463;112	Tb927.10.1750	hypothetical protein, conserved	mitochondrion,kinetoplast[region,strong,25%]	0.25	84.6	n[15.99]RAVR	1	2	138.068	1171.66	2	1171.66	-2.403	0.5	0.005	4.73
Tb927.1.3170	CHORD, putative	cytoplasm,nucleoplasm	0.25	88.4	AKCR	2	242;463;112	Tb927.6.2530	hypothetical protein	cytoplasm[weak,reticulated]	0.25	84.6	n[15.99]RLGR	1	2	138.068	1171.66	2	1171.66	-2.403	0.5	0.005	4.73
Tb927.1.3170	CHORD, putative	cytoplasm,nucleoplasm	0.25	88.4	AKCR	2	242;463;112	Tb927.8.4290	Ribosome biogenesis protein Nop16, putative	nucleolus	0.25	84.6	n[15.99]GRIR	1	2	138.068	1171.66	2	1171.66	-2.403	0.5	0.005	4.73
Tb927.1.3170	CHORD, putative	cytoplasm,nucleoplasm	0.25	88.4	AKCR	2	242;463;112	Tb927.8.6780	hypothetical protein, conserved	cytoplasm[weak],endocytic[weak]	0.25	84.6	n[15.99]LRGR	1	2;2;2	138.068	1171.66	2	1171.66	-2.403	0.5	0.005	4.73
Tb927.1.3170	CHORD, putative	cytoplasm,nucleoplasm	0.25	160	CCPDKK	5	284	Tb927.2.3620	GTP-binding elongation factor Tu family, putative	cytoplasm[weak]	0.31	93.2	HKETc[15.99]	2	803	138.068	1473.64	2	1473.66	10.8748	0.56	0.085	11
Tb927.1.3170	CHORD, putative	cytoplasm,nucleoplasm	0.62	0.572	VYFTYEGKDANGVVVDTTIVEAYK	8	10	Tb927.10.1130	dynein arm light chain, axonemal, putative	axoneme,cytoplasm[weak]	0.25	48.8	YELPFSPADPKR	11	56;56	138.068	4237.05	4	4237.11	15.1977	0.87	0.055	44.1
Tb927.1.3180	40S ribosomal protein S11, putative	cytoplasm[patchy],nucleolus	0.575	0.219	n[15.99]MADKQENYAR	1	1	Tb927.11.2970	hypothetical protein, conserved	cytoplasm,flagellar cytoplasm,flagellar tip[cell cycle dependent]	0.23	61.6	FAPKRVTR	4	72	138.068	2352.23	3	2352.2	-13.739	0.805	0.005	1.47
Tb927.1.3180	40S ribosomal protein S11, putative	cytoplasm[patchy],nucleolus	0.63	0.0845	IGLGFATPKAAINGKYIDR	9	62;62	Tb927.4.4480	hypothetical protein, conserved	cytoplasm[points,reticulated,weak]	0.215	117	n[15.99]STRCAQQR	1	2	138.068	3147.65	3	3147.66	2.8536	0.845	0.025	9.97
Tb927.1.3180	40S ribosomal protein S11, putative	cytoplasm[patchy],nucleolus	0.485	2.35	QENYARTATVDLTVQHEKAYQR	18	22	Tb927.5.2730	hypothetical protein, conserved	cytoplasm[points],cell tip[anterior]	0.27	26.6	EEEQHKAERDLDMAQR	6	154	138.068	4742.23	5	4742.27	9.1981	0.755	0.02	17.1
Tb927.1.3180	40S ribosomal protein S11, putative	cytoplasm[patchy],nucleolus	0.205	639	FSKNc[15.99]	3	173;173	Tb927.7.5910	Autophagy-related protein 8.2	cytoplasm,flagellar cytoplasm,nuclear lumen	0.125	2060	n[15.99]MSKK	3	3;3;3;3;3;3;3;3;3	138.068	1156.57	2	1156.58	7.5512	0.33	0.08	18.8
Tb927.1.3180	40S ribosomal protein S11, putative	cytoplasm[patchy],nucleolus	0.745	37.7	KHVNR	1	40;40	Tb927.11.1850	hypothetical protein, conserved	mitochondrion,nucleoplasm[strong],cytoplasm[weak]	0.485	295	n[15.99]MGAAR	1	1	138.068	1294.67	3	1294.69	18.6811	1.23	0.09	34.9
Tb927.1.3180	40S ribosomal protein S11, putative	cytoplasm[patchy],nucleolus	0.125	2040	FSKNc[15.99]	3	173;173	Tb927.10.8200	Ribosomal protein L1p/L10e family, putative	nucleolus	0.18	918	n[15.99]ETPR	1	2	138.068	1149.55	2	1149.57	16.7646	0.305	0.06	64.4
Tb927.1.3180	40S ribosomal protein S11, putative	cytoplasm[patchy],nucleolus	0.95	0.179	TASKKHVNR	5	40;40	Tb927.3.2760	hypothetical protein, conserved		0.355	205	RSCKGGPSR	4	1242	138.068	2181.12	3	2181.15	15.1595	1.305	0.015	66.7
Tb927.1.3180	40S ribosomal protein S11, putative	cytoplasm[patchy],nucleolus	0.95	0.179	TASKKHVNR	4	39;39	Tb927.3.2760	hypothetical protein, conserved		0.355	205	RSCKGGPSR	4	1242	138.068	2181.12	3	2181.15	15.1595	1.305	0.015	66.7
Tb927.1.3180	40S ribosomal protein S11, putative	cytoplasm[patchy],nucleolus	0.375	7.59	n[15.99]MADKQENYAR	1	1	Tb927.7.4510	Domain of unknown function (DUF4201), putative	axoneme,cytoplasm[points]	0.24	55.7	MPMVGSKK	7	339;339	138.068	2255.04	3	2255.07	13.8891	0.615	0.115	148
Tb927.1.3180	40S ribosomal protein S11, putative	cytoplasm[patchy],nucleolus	0.11	165	FSKNc[15.99]	3	173;173	Tb927.9.3930	hypothetical protein, conserved	nuclear lumen[points,cell cycle dependent]	0.25	142	n[15.99]VVKR	1	2;2	138.068	1148.67	2	1148.66	-9.6778	0.36	0.005	359
Tb927.1.3180	40S ribosomal protein S11, putative	cytoplasm[patchy],nucleolus	0.605	0.891	SAADKMGKK	8	169;169	Tb927.10.11480	hypothetical protein, conserved	mitochondrion,kinetoplast[region,25%]	0.125	116	n[15.99]MRCAR	1	1	138.068	1780.88	2	1780.87	-5.42	0.73	0.235	372
Tb927.1.3180	40S ribosomal protein S11, putative	cytoplasm[patchy],nucleolus	0.605	0.891	SAADKMGKK	5	166;166	Tb927.10.11480	hypothetical protein, conserved	mitochondrion,kinetoplast[region,25%]	0.125	116	n[15.99]MRCAR	1	1	138.068	1780.88	2	1780.87	-5.42	0.73	0.235	372
Tb927.1.3180	40S ribosomal protein S11, putative	cytoplasm[patchy],nucleolus	0.605	0.891	SAADKMGKK	8	169;169	Tb927.11.13150	UEV domain/Zinc finger, C3HC4 type (RING finger), putative	cytoplasm[patchy,points]	0.125	116	n[15.99]FDDASR	1	2	138.068	1781.89	2	1781.86	-14.4976	0.73	0.245	372
Tb927.1.3180	40S ribosomal protein S11, putative	cytoplasm[patchy],nucleolus	0.605	0.891	SAADKMGKK	5	166;166	Tb927.11.13150	UEV domain/Zinc finger, C3HC4 type (RING finger), putative	cytoplasm[patchy,points]	0.125	116	n[15.99]FDDASR	1	2	138.068	1781.89	2	1781.86	-14.4976	0.73	0.245	372
Tb927.1.3180	40S ribosomal protein S11, putative	cytoplasm[patchy],nucleolus	0.36	6.24	FSKNc[15.99]	3	173;173	Tb927.9.13340	Nop53 (60S ribosomal biogenesis), putative	nucleolus	0.125	149	n[15.99]SKLR	1	2	138.068	1150.62	2	1150.63	13.7445	0.485	0.125	396
Tb927.1.3180	40S ribosomal protein S11, putative	cytoplasm[patchy],nucleolus	0.355	5.37	TASKKHVNR	5	40;40	Tb927.10.5380	intraflagellar transport protein 122	intraflagellar transport particle	0.25	14.8	n[15.99]LNTVK	1	2	138.068	1751	2	1751.01	0.5169	0.605	0.005	1130
Tb927.1.3180	40S ribosomal protein S11, putative	cytoplasm[patchy],nucleolus	0.465	5.24	FSKNc[15.99]	3	173;173	Tb927.10.8980	hypothetical protein, conserved	mitochondrion,kinetoplast[region,strong]	0.3	74.7	KGGNK	1	128	138.068	1150.6	2	1150.6	-2.7024	0.765	0.005	1000000000000
Tb927.1.3180	40S ribosomal protein S11, putative	cytoplasm[patchy],nucleolus	0.465	5.24	FSKNc[15.99]	3	173;173	Tb927.11.6300	40S ribosomal protein S5, putative	nucleolus[strong],cytoplasm[patchy]	0.3	74.7	GNGKK	4	71	138.068	1150.6	2	1150.6	-2.7024	0.765	0.005	1000000000000
Tb927.1.3180	40S ribosomal protein S11, putative	cytoplasm[patchy],nucleolus	0.465	5.24	FSKNc[15.99]	3	173;173	Tb927.4.670	conserved protein, unknown function	axoneme[weak,75%],cytoplasm[weak,reticulated]	0.3	74.7	GKNGK	2	159;380;167	138.068	1150.6	2	1150.6	-2.7024	0.765	0.005	1000000000000
Tb927.1.3200	Suppressor of G2 allele of SKP1, putative	nucleoplasm,cytoplasm,flagellar cytoplasm	0.225	380	KYEGc[15.99]	1	218	Tb927.11.5860	AGC/RSK family serine/threonine kinase, putative	cytoplasm,flagellar cytoplasm,nuclear lumen	0.12	2660	n[15.99]MCGK	1	1;1	138.068	1159.47	3	1159.49	15.2983	0.345	0.15	127
Tb927.1.3220	TBC1 domain family member 20/GTPase, putative	endocytic[weak],cytoplasm[weak]	0.515	4.19	WHQCKR	5	474	Tb927.7.3540	hypothetical protein, conserved	paraflagellar rod	0.165	469	n[15.99]ACGDFGK	1	2	138.068	1804.8	4	1804.81	9.9374	0.68	0.125	7.61
Tb927.1.3220	TBC1 domain family member 20/GTPase, putative	endocytic[weak],cytoplasm[weak]	0.82	7.4	GCGTKLNNDVDDGDSSGSNR	5	86	Tb927.10.11130	SET domain protein 4	cytoplasm[patchy]	0.54	159	NCDKYQGSAGR	4	665	138.068	3459.44	5	3459.47	6.5174	1.36	0.075	12.8
Tb927.1.3220	TBC1 domain family member 20/GTPase, putative	endocytic[weak],cytoplasm[weak]	0.405	0.0455	SDLHDSVSRSEAPAGTTNTSSSSLSETHGDSAVVSKR	36	150	Tb927.11.2500	Metallocarboxypeptidase 1	cytoplasm,flagellar cytoplasm,basal body[50%]	0.235	4.9	KALLTSNSQQLWKK	1	103	138.068	5540.85	5	5540.76	-16.4804	0.64	0.025	369
Tb927.1.3220	TBC1 domain family member 20/GTPase, putative	endocytic[weak],cytoplasm[weak]	0.25	54.9	EVKSSCCDCDDSDGTATAEEINK	3	381	Tb927.10.4580	hypothetical protein, conserved	nuclear lumen,cytoplasm[reticulated]	0.125	278	AMCKR	4	39	138.068	3392.34	3	3392.39	14.5352	0.375	0.01	626
Tb927.1.3250	Domain of unknown function (DUF4456), putative	axoneme[75%],cytoplasm[weak,points]	0.775	27.7	GGDRPKK	6	1033	Tb927.3.5400	serine/threonine protein kinase RIO1, putative	cytoplasm[points]	0.42	549	n[15.99]PTHR	1	2	138.068	1403.76	3	1403.76	0.246	1.195	0.145	2.93
Tb927.1.3250	Domain of unknown function (DUF4456), putative	axoneme[75%],cytoplasm[weak,points]	0.925	7.22	RKHEGSMR	2	1472	Tb927.11.10660	Basal body protein	transition zone[50%]	0.505	155	GKHAK	2	5042	138.068	1676.86	2	1676.89	18.3133	1.43	0.095	4.41
Tb927.1.3250	Domain of unknown function (DUF4456), putative	axoneme[75%],cytoplasm[weak,points]	0.92	0.187	HAHNAGKGAANADAAGK	7	1596	Tb927.10.1470	hypoxanthine-guanine phosphoribosyltransferase	nucleoplasm,cytoplasm,flagellar cytoplasm	0.275	162	n[15.99]EPACK	1	2;2	138.068	2301.06	4	2301.09	12.2761	1.195	0.08	11.7
Tb927.1.3250	Domain of unknown function (DUF4456), putative	axoneme[75%],cytoplasm[weak,points]	0.69	37	GGDRPKK	6	1033	Tb927.8.3100	coronin, putative	endocytic,cytoplasm[weak],cell tip[posterior],cell tip[anterior],cytoplasm[reticulated]	0.565	140	n[15.99]MDVSR	1	1;1;1	138.068	1516.74	3	1516.77	19.2873	1.255	0.27	11.7
Tb927.1.3250	Domain of unknown function (DUF4456), putative	axoneme[75%],cytoplasm[weak,points]	0.7	0.0555	TEDEAADGAQGEKPNEMIELLLEALNEIERVKQTIAER	32	1085	Tb927.10.13070	hypothetical protein, conserved	cytoplasm[points,reticulated,weak]	0.25	93.5	NECRKVYR	5	280	138.068	5513.67	6	5513.74	12.4833	0.95	0.01	26.1
Tb927.1.3250	Domain of unknown function (DUF4456), putative	axoneme[75%],cytoplasm[weak,points]	0.27	70.5	n[15.99]AAVQR	1	2	Tb927.4.1800	Mitochondrial ribosomal protein L3		0.18	220	n[15.99]SHCK	1	2;2	138.068	1211.59	2	1211.61	17.648	0.45	0.005	31.8
Tb927.1.3250	Domain of unknown function (DUF4456), putative	axoneme[75%],cytoplasm[weak,points]	0.425	10.9	GGDRPKK	6	1033	Tb927.11.8830	Enriched in surface-labeled proteome protein 2	cytoplasm[weak,points]	0.16	558	EEKDR	3	148;1249	138.068	1569.78	2	1569.81	19.9834	0.585	0.305	62.8
Tb927.1.3250	Domain of unknown function (DUF4456), putative	axoneme[75%],cytoplasm[weak,points]	0.41	14	GGDRPKK	6	1033	Tb927.5.4690	variant surface glycoprotein (VSG, atypical), putative		0.175	468	KDGDNK	1	429;443;449;443;408;447;436;428;429;449	138.068	1569.78	2	1569.81	19.9834	0.585	0.305	62.8
Tb927.1.3250	Domain of unknown function (DUF4456), putative	axoneme[75%],cytoplasm[weak,points]	0.425	10.9	GGDRPKK	6	1033	Tb927.8.4230	hypothetical protein, conserved	cytoplasm	0.16	558	EDEKR	4	453;315	138.068	1569.78	2	1569.81	19.9834	0.585	0.305	62.8
Tb927.1.3250	Domain of unknown function (DUF4456), putative	axoneme[75%],cytoplasm[weak,points]	0.98	1.3	VNQQSATKLSGNK	8	717	Tb927.3.5330	centaurin beta 5	Golgi apparatus,nucleolus	0.135	1640	n[15.99]MTEK	1	1	138.068	2019.01	3	2019.03	11.4352	1.115	0.025	63
Tb927.1.3250	Domain of unknown function (DUF4456), putative	axoneme[75%],cytoplasm[weak,points]	0.8775	0.978	ELLKQR	4	223	Tb927.7.3450	protein I/6	cortical cytoskeleton,cortical cytoskeleton[posterior,strong]	0.1625	1550	RCFKR	4	15	138.068	1688.92	2	1688.95	19.9242	1.04	0.01	75.4
Tb927.1.3250	Domain of unknown function (DUF4456), putative	axoneme[75%],cytoplasm[weak,points]	0.81	0.862	AQRLKEER	5	606	Tb927.10.11230	Ras-induced vulval development antagonist, putative	nucleoplasm,cytoplasm[weak]	0.23	72.1	n[15.99]EPRGR	1	2	138.068	1779.97	3	1779.97	0.9196	1.04	0.125	252
Tb927.1.3250	Domain of unknown function (DUF4456), putative	axoneme[75%],cytoplasm[weak,points]	0.5	1.06	LHDKSNALR	4	1465	Tb927.8.1360	Dynein heavy chain, N-terminal region 2, putative	cytoplasm[points],flagellum[weak]	0.25	66.1	n[15.99]MNYR	1	1	138.068	1772.89	2	1772.9	5.0358	0.75	0.125	1000000000000
Tb927.1.3260	hypothetical protein, conserved	endocytic,cytoplasm[weak]	0.415	3.57	CSAVASSCNDSSKTQPAR	13	1399	Tb927.11.20190	variant surface glycoprotein (VSG), putative		0.5	4.22	ENDCQEGKDGK	8	444	138.068	3341.36	4	3341.42	17.8351	0.915	0.165	7.7
Tb927.1.3260	hypothetical protein, conserved	endocytic,cytoplasm[weak]	1.12	0.0601	EVVEDIKQLPAHPVASTPSAHHGVGHR	7	1058	Tb927.10.16440	variant surface glycoprotein, fragment		0.355	82.2	ELLITDAQLGKALCEAQK	11	64	138.068	5005.61	5	5005.61	-0.3937	1.475	0.095	33
Tb927.1.3260	hypothetical protein, conserved	endocytic,cytoplasm[weak]	0.42	0.351	n[15.99]MTSDGAVNMDTLPTLVSELASVAARANGK	1	1	Tb927.1.4010	primase 2	cytoplasm	0.31	4.19	VTENEDVDNAQKLLRAR	12	1107	138.068	5042.61	5	5042.53	-17.066	0.73	0.025	37.3
Tb927.1.3260	hypothetical protein, conserved	endocytic,cytoplasm[weak]	0.44	1.23	CGTSDGANGSAVSIVKLHNVELLPCLAAVWCLDDR	16	698	Tb927.7.6855	hypothetical protein		0.37	3.38	n[15.99]KGTFCFGVSSHQWIYKLLQPYVR	16	17	138.068	6748.29	5	6748.35	9.1634	0.81	0.075	66
Tb927.1.3260	hypothetical protein, conserved	endocytic,cytoplasm[weak]	0.465	3.5	YPKACSALTDHIMK	3	1818	Tb927.1.1690	RNA editing endoribonuclease	mitochondrion,kinetoplast[region,<10%]	0.125	594	EGDCDKR	6	616	138.068	2650.17	2	2650.22	17.0077	0.59	0.01	1250
Tb927.1.3260	hypothetical protein, conserved	endocytic,cytoplasm[weak]	0.25	18.5	LPWGTCHDDAGKRR	12	652	Tb927.8.5590	SH3-binding, glutamic acid-rich protein, putative	cytoplasm[25%],cytoplasm[weak,75%],flagellar cytoplasm[25%],nuclear lumen[25%]	0.11	111	n[15.99]METR	1	1	138.068	2341.12	2	2341.11	-6.7744	0.36	0	3220
Tb927.1.3270	hypothetical protein, conserved	nuclear lumen	0.705	0.737	LDTDLSKFAELPAPDELASSLEGREMMVR	7	444	Tb927.11.10210	hypothetical protein, conserved	axoneme,cytoplasm[weak,reticulated,points]	0.725	0.345	SRSQSIVSSHILTTNTVIKK	19	725	138.068	5555.85	6	5555.89	6.7815	1.43	0.195	1.05
Tb927.1.3270	hypothetical protein, conserved	nuclear lumen	0.52	17.6	KGKNR	3	799	Tb927.9.7800	hypothetical protein, conserved	cytoplasm,flagellar cytoplasm,nuclear lumen	0.315	224	n[15.99]MGNQK	1	1	138.068	1331.7	2	1331.7	-0.9249	0.835	0.055	18.5
Tb927.1.3270	hypothetical protein, conserved	nuclear lumen	0.625	0.246	LDKVPDMSLVLGHIMYAMK	3	276	Tb927.11.170	Mitoribosomal SSU assembly factor 15	cytoplasm[reticulated],flagellar cytoplasm	0.27	79.9	QPLDLKPGEMGDPDIPSR	6	285	138.068	4262.07	5	4262.15	19.4214	0.895	0.02	19.4
Tb927.1.3270	hypothetical protein, conserved	nuclear lumen	1.1025	0.0811	GKQAEPPR	2	765	Tb927.6.1780	mitogen activated protein kinase 4, putative	basal body,pro-basal body,cytoplasm[weak],flagellar cytoplasm[weak],nuclear lumen[weak]	0.3425	166	SLPKR	4	271	138.068	1618.89	3	1618.92	12.8043	1.445	0.04	30
Tb927.1.3270	hypothetical protein, conserved	nuclear lumen	0.47	5.9	KGGEAGGR	1	901	Tb927.2.5760	Flagellar Member 8	flagellar membrane[distal,end]	0.245	178	KDVNK	1	325	138.068	1470.75	3	1470.78	19.8762	0.715	0.03	86
Tb927.1.3270	hypothetical protein, conserved	nuclear lumen	0.47	5.9	KGGEAGGR	1	901	Tb927.4.3590	translation elongation factor 1-beta, putative	cytoplasm[75%,patchy]	0.245	178	KDAAAK	1	126;126;101;302	138.068	1470.75	3	1470.78	19.8762	0.715	0.03	86
Tb927.1.3270	hypothetical protein, conserved	nuclear lumen	0.5	8.47	GKQAEPPR	2	765	Tb927.11.6560	Centriole protein POC11, putative	basal body,pro-basal body	0.125	483	n[15.99]PTAVR	1	2	138.068	1561.85	2	1561.86	7.6854	0.625	0.035	205
Tb927.1.3270	hypothetical protein, conserved	nuclear lumen	0.5	8.47	GKQAEPPR	2	765	Tb927.7.590	hypothetical protein, conserved	mitochondrion,kinetoplast[region,strong]	0.125	483	n[15.99]LSAPR	1	2	138.068	1561.85	2	1561.86	7.6854	0.625	0.035	205
Tb927.1.3280	septum formation protein MAF homologue, putative	cytoplasm[weak,50%,reticulated],cytoplasm[weak],flagellar cytoplasm[weak],nuclear lumen[weak]	0.705	0.812	MEAANSGSGKTQSGSR	10	82	Tb927.10.8710	centrin-3	axoneme,cytoplasm	0.35	82.1	n[15.99]DGDDGSR	1	2	138.068	2425.06	3	2425.04	-6.8381	1.055	0.03	6.21
Tb927.1.3280	septum formation protein MAF homologue, putative	cytoplasm[weak,50%,reticulated],cytoplasm[weak],flagellar cytoplasm[weak],nuclear lumen[weak]	0.73	5.42	MEAANSGSGKTQSGSR	10	82	Tb927.6.1770	kinesin, putative	hook complex,cytoplasm,microtubule quartet	0.445	105	n[15.99]MAKPLSGK	3	3	138.068	2551.21	4	2551.24	11.3009	1.175	0.075	11.2
Tb927.1.3280	septum formation protein MAF homologue, putative	cytoplasm[weak,50%,reticulated],cytoplasm[weak],flagellar cytoplasm[weak],nuclear lumen[weak]	0.84	0.0248	TQSGSRSRLPFDVLIAADTVSTMPAHEGDGTIDIIEKPSTR	37	119	Tb927.11.15800	Cytokinesis initiation factor 1	flagellum attachment zone[cell cycle dependent],cleavage furrow	0.31	53	TKTTALYRR	2	704	138.068	5614.93	6	5614.91	-4.2821	1.15	0.075	27.5
Tb927.1.3280	septum formation protein MAF homologue, putative	cytoplasm[weak,50%,reticulated],cytoplasm[weak],flagellar cytoplasm[weak],nuclear lumen[weak]	0.65	2.88	CGGDYALCTAKLK	11	62	Tb927.3.4170	CRK9-associated protein	nucleoplasm[75%]	0.285	231	n[15.99]SSNNPSDIR	1	2	138.068	2582.19	4	2582.21	8.0233	0.935	0.12	40.2
Tb927.1.3280	septum formation protein MAF homologue, putative	cytoplasm[weak,50%,reticulated],cytoplasm[weak],flagellar cytoplasm[weak],nuclear lumen[weak]	0.21	299	LKAKHIIR	4	66	Tb927.10.10960	heat shock protein, putative	cytoplasm[reticulated]	0.125	762	ILKVIR	3	385;385;385;385;385;385;385;385;385;385;385	138.068	1856.28	2	1856.24	-18.4403	0.335	0.335	95.6
Tb927.1.3280	septum formation protein MAF homologue, putative	cytoplasm[weak,50%,reticulated],cytoplasm[weak],flagellar cytoplasm[weak],nuclear lumen[weak]	0.21	299	LKAKHIIR	2	64	Tb927.10.10960	heat shock protein, putative	cytoplasm[reticulated]	0.125	762	ILKVIR	3	385;385;385;385;385;385;385;385;385;385;385	138.068	1856.28	2	1856.24	-18.4403	0.335	0.335	95.6
Tb927.1.3280	septum formation protein MAF homologue, putative	cytoplasm[weak,50%,reticulated],cytoplasm[weak],flagellar cytoplasm[weak],nuclear lumen[weak]	0.21	299	LKAKHIIR	4	66	Tb927.8.1910	metallo-peptidase, Clan MH, Family M18	glycosome	0.125	762	LIVKIR	4	212	138.068	1856.28	2	1856.24	-18.4403	0.335	0.335	95.6
Tb927.1.3280	septum formation protein MAF homologue, putative	cytoplasm[weak,50%,reticulated],cytoplasm[weak],flagellar cytoplasm[weak],nuclear lumen[weak]	0.21	299	LKAKHIIR	2	64	Tb927.8.1910	metallo-peptidase, Clan MH, Family M18	glycosome	0.125	762	LIVKIR	4	212	138.068	1856.28	2	1856.24	-18.4403	0.335	0.335	95.6
Tb927.1.3280	septum formation protein MAF homologue, putative	cytoplasm[weak,50%,reticulated],cytoplasm[weak],flagellar cytoplasm[weak],nuclear lumen[weak]	0.21	299	LKAKHIIR	2	64	Tb927.8.7470	hypothetical protein, conserved	nucleolus	0.125	762	LKPKKK	2	35;35	138.068	1856.28	2	1856.24	-18.4403	0.335	0.335	95.6
Tb927.1.3280	septum formation protein MAF homologue, putative	cytoplasm[weak,50%,reticulated],cytoplasm[weak],flagellar cytoplasm[weak],nuclear lumen[weak]	0.21	299	LKAKHIIR	2	64	Tb927.8.7470	hypothetical protein, conserved	nucleolus	0.125	762	LKPKKK	5	38;38	138.068	1856.28	2	1856.24	-18.4403	0.335	0.335	95.6
Tb927.1.3280	septum formation protein MAF homologue, putative	cytoplasm[weak,50%,reticulated],cytoplasm[weak],flagellar cytoplasm[weak],nuclear lumen[weak]	0.21	299	LKAKHIIR	2	64	Tb927.8.7470	hypothetical protein, conserved	nucleolus	0.125	762	LKPKKK	4	37;37	138.068	1856.28	2	1856.24	-18.4403	0.335	0.335	95.6
Tb927.1.3280	septum formation protein MAF homologue, putative	cytoplasm[weak,50%,reticulated],cytoplasm[weak],flagellar cytoplasm[weak],nuclear lumen[weak]	0.21	299	LKAKHIIR	4	66	Tb927.8.7470	hypothetical protein, conserved	nucleolus	0.125	762	LKPKKK	5	38;38	138.068	1856.28	2	1856.24	-18.4403	0.335	0.335	95.6
Tb927.1.3280	septum formation protein MAF homologue, putative	cytoplasm[weak,50%,reticulated],cytoplasm[weak],flagellar cytoplasm[weak],nuclear lumen[weak]	0.21	299	LKAKHIIR	4	66	Tb927.8.7470	hypothetical protein, conserved	nucleolus	0.125	762	LKPKKK	4	37;37	138.068	1856.28	2	1856.24	-18.4403	0.335	0.335	95.6
Tb927.1.3280	septum formation protein MAF homologue, putative	cytoplasm[weak,50%,reticulated],cytoplasm[weak],flagellar cytoplasm[weak],nuclear lumen[weak]	0.21	299	LKAKHIIR	4	66	Tb927.8.7470	hypothetical protein, conserved	nucleolus	0.125	762	LKPKKK	2	35;35	138.068	1856.28	2	1856.24	-18.4403	0.335	0.335	95.6
Tb927.1.3280	septum formation protein MAF homologue, putative	cytoplasm[weak,50%,reticulated],cytoplasm[weak],flagellar cytoplasm[weak],nuclear lumen[weak]	0.39	0.0271	SRLPFDVLIAADTVSTMPAHEGDGTIDIIEKPSTREEAAATMR	31	119	Tb927.11.15750	AMP deaminase, putative	paraflagellar rod,cytoplasm[points]	0.225	9.38	WVDVALLLKK	9	427	138.068	5933.18	6	5933.1	-13.6093	0.615	0.005	2220
Tb927.1.3280	septum formation protein MAF homologue, putative	cytoplasm[weak,50%,reticulated],cytoplasm[weak],flagellar cytoplasm[weak],nuclear lumen[weak]	0.39	0.0271	SRLPFDVLIAADTVSTMPAHEGDGTIDIIEKPSTREEAAATMR	31	119	Tb927.8.1320	hypothetical protein, conserved	endocytic[weak],cytoplasm[reticulated,weak]	0.225	9.38	IRVLDAEIKK	9	91	138.068	5933.18	6	5933.09	-14.2877	0.615	0.005	2220
Tb927.1.3280	septum formation protein MAF homologue, putative	cytoplasm[weak,50%,reticulated],cytoplasm[weak],flagellar cytoplasm[weak],nuclear lumen[weak]	0.105	110	n[15.99]MVLQHLELLRKK	1	1	Tb927.10.4880	hypothetical protein, conserved	mitochondrion,mitochondrion[points,strong]	0.105	291	n[15.99]MLRK	1	1;1;1;1	138.068	2207.34	2	2207.3	-18.4035	0.21	0.21	1000000000000
Tb927.1.3280	septum formation protein MAF homologue, putative	cytoplasm[weak,50%,reticulated],cytoplasm[weak],flagellar cytoplasm[weak],nuclear lumen[weak]	0.105	110	n[15.99]MVLQHLELLRKK	1	1	Tb927.11.15580	TFIIF-like transcription factor subunit 2	nucleoplasm[75%],endocytic[weak]	0.105	291	n[15.99]MIRK	1	1;1	138.068	2207.34	2	2207.3	-18.4035	0.21	0.21	1000000000000
Tb927.1.3280	septum formation protein MAF homologue, putative	cytoplasm[weak,50%,reticulated],cytoplasm[weak],flagellar cytoplasm[weak],nuclear lumen[weak]	0.105	110	n[15.99]MVLQHLELLRKK	1	1	Tb927.11.2040	STE/STE11 serine/threonine-protein kinase, putative	cytoplasm[weak,points]	0.105	291	n[15.99]MKLR	1	1	138.068	2207.34	2	2207.3	-18.4035	0.21	0.21	1000000000000
Tb927.1.3280	septum formation protein MAF homologue, putative	cytoplasm[weak,50%,reticulated],cytoplasm[weak],flagellar cytoplasm[weak],nuclear lumen[weak]	0.105	110	n[15.99]MVLQHLELLRKK	1	1	Tb927.11.4790	hypothetical protein		0.105	291	n[15.99]MRLK	1	1;1	138.068	2207.34	2	2207.3	-18.4035	0.21	0.21	1000000000000
Tb927.1.3280	septum formation protein MAF homologue, putative	cytoplasm[weak,50%,reticulated],cytoplasm[weak],flagellar cytoplasm[weak],nuclear lumen[weak]	0.105	110	n[15.99]MVLQHLELLRKK	1	1	Tb927.11.4900	WD40/YVTN repeat-like-containing protein	cytoplasm[patchy],cytoplasm[points]	0.105	291	n[15.99]MRIK	1	1	138.068	2207.34	2	2207.3	-18.4035	0.21	0.21	1000000000000
Tb927.1.3280	septum formation protein MAF homologue, putative	cytoplasm[weak,50%,reticulated],cytoplasm[weak],flagellar cytoplasm[weak],nuclear lumen[weak]	0.105	110	n[15.99]MVLQHLELLRKK	1	1	Tb927.11.8810	hypothetical protein, conserved	basal body[region],cytoplasm[weak,points]	0.105	291	n[15.99]MIKR	1	1	138.068	2207.34	2	2207.3	-18.4035	0.21	0.21	1000000000000
Tb927.1.3280	septum formation protein MAF homologue, putative	cytoplasm[weak,50%,reticulated],cytoplasm[weak],flagellar cytoplasm[weak],nuclear lumen[weak]	0.105	110	n[15.99]MVLQHLELLRKK	1	1	Tb927.8.3060	metallo-peptidase, Clan MF, Family M17	flagellum[distal,25%],cortical cytoskeleton[middle,strong]	0.105	291	n[15.99]MLKR	1	1;1;1	138.068	2207.34	2	2207.3	-18.4035	0.21	0.21	1000000000000
Tb927.1.3290	hypothetical protein, conserved	flagellar pocket[region],cytoplasm	0.675	0.106	KSSDDSKAEDGGGGFTMELMR	1	164	Tb927.10.12800	Zinc finger CCCH domain-containing protein 38		0.25	79.5	AKPLSHCAHYYFNGVCHR	2	133	138.068	4571.01	5	4571.05	9.6875	0.925	0.105	21.7
Tb927.1.3290	hypothetical protein, conserved	flagellar pocket[region],cytoplasm	0.7925	1.02	EKAVSTSSVSKR	11	364	Tb927.6.4970	serine/arginine-rich protein specific kinase SRPK, putative	cytoplasm[patchy]	0.2775	293	KGSDYSR	1	470	138.068	2227.13	3	2227.14	8.5582	1.07	0.005	55.5
Tb927.1.3290	hypothetical protein, conserved	flagellar pocket[region],cytoplasm	0.585	1.34	KSSDDSKAEDGGGGFTMELMR	1	164	Tb927.7.6590	hypothetical protein, conserved	cytoplasm[weak,reticulated,points],flagellar pocket[<10%]	0.295	70.6	ETAGPKESAGSVGAEGVSVQc[15.99]	6	1003	138.068	4229.88	5	4229.92	10.6338	0.88	0.015	89.9
Tb927.1.3290	hypothetical protein, conserved	flagellar pocket[region],cytoplasm	0.155	452	n[15.99]GCACIR	1	2	Tb927.10.810	Pentatricopeptide repeat protein (PPR), putative	cytoplasm[reticulated,weak]	0.125	1200	n[15.99]MGAEK	1	1	138.068	1423.61	2	1423.63	13.6416	0.28	0.005	151
Tb927.1.3290	hypothetical protein, conserved	flagellar pocket[region],cytoplasm	0.155	452	n[15.99]GCACIR	1	2	Tb927.11.18230	variant surface glycoprotein (VSG), putative		0.125	1200	n[15.99]MDAAK	1	1	138.068	1423.61	2	1423.63	13.6416	0.28	0.005	151
Tb927.1.3290	hypothetical protein, conserved	flagellar pocket[region],cytoplasm	0.5	2.02	RKHTQR	2	67	Tb927.3.5710	hypothetical protein, conserved		0.125	58.9	GDDKPK	4	209;209;209	138.068	1620.84	3	1620.87	17.8445	0.625	0.005	1880
Tb927.1.3290	hypothetical protein, conserved	flagellar pocket[region],cytoplasm	0.435	1.04	GFVVDAYPSDRKNDSPVQDTLGK	12	26	Tb927.4.1170	ankyrin, putative		0.125	247	n[15.99]MEAAFDAIDR	1	1	138.068	3798.77	4	3798.8	9.0931	0.56	0.245	3020
Tb927.1.3290	hypothetical protein, conserved	flagellar pocket[region],cytoplasm	0.5	6.99	KISKLLAQDER	4	58	Tb927.11.12230	ATP-dependent protease ATPase subunit HslU2	mitochondrion[weak],kinetoplast	0.25	17.7	YKTQFK	2	215	138.068	2251.23	2	2251.26	11.1009	0.75	0.13	1000000000000
Tb927.1.3300	Myotubularin-related protein, putative	endocytic	0.465	4.58	CSHCGHIHCSDCMETEVKGKK	18	855	Tb927.1.1340	Quinonprotein alcohol dehydrogenase-like protein, putative	endocytic,cytoplasm	0.245	81.1	n[15.99]ACSTK	1	2	138.068	3262.33	3	3262.38	12.8163	0.71	0.155	2.02
Tb927.1.3300	Myotubularin-related protein, putative	endocytic	0.465	4.58	CSHCGHIHCSDCMETEVKGKK	20	857	Tb927.1.1340	Quinonprotein alcohol dehydrogenase-like protein, putative	endocytic,cytoplasm	0.245	81.1	n[15.99]ACSTK	1	2	138.068	3262.33	3	3262.38	12.8163	0.71	0.155	2.02
Tb927.1.3300	Myotubularin-related protein, putative	endocytic	0.74	1.53	SCYSAHKLNSAc[15.99]	7	868	Tb927.7.7190	hypothetical protein, conserved		0.445	89.4	RTKAHGR	3	768	138.068	2215.09	3	2215.09	0.9423	1.185	0.06	10.8
Tb927.1.3300	Myotubularin-related protein, putative	endocytic	0.595	15.1	SSGPKMCHWCHK	5	818	Tb927.3.5030	KU70 protein	nucleoplasm,cytoplasm[weak]	0.485	68.9	DETCGPKTK	7	668	138.068	2686.13	4	2686.18	18.4693	1.08	0.115	12.4
Tb927.1.3300	Myotubularin-related protein, putative	endocytic	0.485	0.592	n[15.99]MSLGTPCGPLDGER	1	1	Tb927.2.5160	Chaperone protein DnaJ 2	cytoplasm,flagellar cytoplasm,nucleoplasm	0.21	62.6	GEAKPK	4	101	138.068	2271.09	3	2271.09	-0.1417	0.695	0.08	16.6
Tb927.1.3300	Myotubularin-related protein, putative	endocytic	0.495	1.13	SSLMRADGELCSMLTNDYTEHNAAPNQDMSKTR	31	359	Tb927.2.3660	paraflagellar rod component, putative	endocytic,cytoplasm[weak]	0.335	19.2	AQKEEMCGTLFILKTLLQISMQPNAFALMTR	3	1798	138.068	7463.47	6	7463.56	10.8647	0.83	0.03	20.9
Tb927.1.3300	Myotubularin-related protein, putative	endocytic	0.495	1.13	SSLMRADGELCSMLTNDYTEHNAAPNQDMSKTR	31	359	Tb927.2.3660	paraflagellar rod component, putative	endocytic,cytoplasm[weak]	0.335	19.2	AQKEEMCGTLFILKTLLQISMQPNAFALMTR	14	1809	138.068	7463.47	6	7463.56	10.8647	0.83	0.03	20.9
Tb927.1.3300	Myotubularin-related protein, putative	endocytic	0.635	22.3	n[15.99]MSLGTPCGPLDGER	1	1	Tb927.7.830	telomerase-associated protein, putative	cytoplasm[points]	0.38	131	VSGSKNADRR	5	625	138.068	2731.27	3	2731.3	9.8653	1.015	0.01	23
Tb927.1.3300	Myotubularin-related protein, putative	endocytic	0.37	20.7	SSGPKMCHWCHK	5	818	Tb927.8.1270	Nucleolar protein 54	nucleolus	0.2	161	CGAKGR	4	466	138.068	2298.99	3	2299.02	14.5561	0.57	0.08	34.5
Tb927.1.3300	Myotubularin-related protein, putative	endocytic	0.25	116	GKKLCR	2	857	Tb927.7.2190	translocon-associated protein (TRAP), alpha subunit, putative	endoplasmic reticulum[50%],nuclear envelope[50%],cytoplasm[weak]	0.225	84.9	n[15.99]MACR	1	1	138.068	1450.69	2	1450.72	19.0621	0.475	0.01	1720
Tb927.1.3300	Myotubularin-related protein, putative	endocytic	0.25	18.6	LKICTK	2	136	Tb927.7.2720	translation initiation factor SUI1, putative	cytoplasm[reticulated]	0.145	113	n[15.99]FHKK	1	2	138.068	1457.85	3	1457.84	-7.9731	0.395	0.005	9040
Tb927.1.3300	Myotubularin-related protein, putative	endocytic	0.245	1	n[15.99]SLGTPCGPLDGER	1	2	Tb927.9.8000	ubiquitin-protein ligase, putative	cytoplasm,flagellar cytoplasm,nuclear lumen	0.12	1	YANKAc[15.99]	4	149	138.068	2076.94	2	2076.98	16.7663	0.365	0.12	1000000000000
Tb927.1.3310	hypothetical protein, conserved	cortical cytoskeleton[50%,posterior,ventral]	0.97	0.447	n[15.99]EEVLDNK	1	2	Tb927.9.11970	hypothetical protein, conserved	cytoplasm[weak,reticulated,50%],mitochondrion[50%],kinetoplast[region,strong,50%]	0.105	3520	TMKLCc[15.99]	3	566	138.068	1650.76	2	1650.78	15.2229	1.075	0.195	20.8
Tb927.1.3310	hypothetical protein, conserved	cortical cytoskeleton[50%,posterior,ventral]	0.465	1.54	QVVEERKR	7	159	Tb927.11.7100	cytoplasmic translation machinery associated protein, putative	cytoplasm[patchy],flagellar cytoplasm	0.12	385	n[15.99]MQQENR	1	1	138.068	2000.97	2	2001.01	18.1778	0.585	0.045	34.3
Tb927.1.3310	hypothetical protein, conserved	cortical cytoskeleton[50%,posterior,ventral]	0.25	91.7	QLVLKDK	5	83	Tb927.10.3150	N-acetyltransferase, putative	cytoplasm[patchy]	0.285	56.8	n[15.99]VSNGK	1	2	138.068	1483.85	3	1483.86	6.7831	0.535	0.06	106
Tb927.1.3310	hypothetical protein, conserved	cortical cytoskeleton[50%,posterior,ventral]	0.375	4.01	n[15.99]MEEVLDNK	1	1	Tb927.10.15160	hypothetical protein, conserved	cytoplasm	0.12	180	n[15.99]MLAVK	1	1	138.068	1690.82	2	1690.85	16.1232	0.495	0.005	2340
Tb927.1.3310	hypothetical protein, conserved	cortical cytoskeleton[50%,posterior,ventral]	0.375	4.01	n[15.99]MEEVLDNK	1	1	Tb927.2.1470	hypothetical protein, conserved	cytoplasm[points]	0.12	180	n[15.99]LIGMK	1	2;2;2;2	138.068	1690.82	2	1690.85	16.1232	0.495	0.005	2340
Tb927.1.3320	leucine-rich repeat protein (LRRP), putative	cytoplasm[reticulated,weak]	0.5	19.4	n[15.99]MSTSKSEK	1	1	Tb927.11.2000	Jumonji domain protein 2	nuclear lumen	0.25	208	n[15.99]MAQSWFK	1	1	138.068	1962.87	3	1962.91	18.7346	0.75	0.085	5.23
Tb927.1.3320	leucine-rich repeat protein (LRRP), putative	cytoplasm[reticulated,weak]	0.6	0.00545	LKNFTELTEVNVNNCVDLATLMGLK	2	95	Tb927.11.7400	hypothetical protein, conserved	mitochondrion	0.225	38.1	n[15.99]MEDSNEVALR	1	1	138.068	4152.07	5	4152.04	-6.5648	0.825	0.08	9.32
Tb927.1.3320	leucine-rich repeat protein (LRRP), putative	cytoplasm[reticulated,weak]	1.245	0.185	n[15.99]STSKSEK	1	2	Tb927.11.10720	hypothetical protein, conserved	mitochondrion	0.215	2460	n[15.99]VYNK	1	2	138.068	1425.72	3	1425.74	9.7097	1.46	0.01	34.1
Tb927.1.3320	leucine-rich repeat protein (LRRP), putative	cytoplasm[reticulated,weak]	0.25	119	n[15.99]MSTSKSEK	1	1	Tb927.11.14420	hypothetical protein, conserved	endocytic	0.135	543	n[15.99]MGDCDR	1	1	138.068	1818.72	2	1818.74	15.1319	0.385	0.135	50.1
Tb927.1.3320	leucine-rich repeat protein (LRRP), putative	cytoplasm[reticulated,weak]	0.25	119	n[15.99]MSTSKSEK	5	5	Tb927.11.14420	hypothetical protein, conserved	endocytic	0.135	543	n[15.99]MGDCDR	1	1	138.068	1818.72	2	1818.74	15.1319	0.385	0.135	50.1
Tb927.1.3320	leucine-rich repeat protein (LRRP), putative	cytoplasm[reticulated,weak]	1	0.0311	n[15.99]STSKSEK	1	2	Tb927.10.6800	developmentally regulated GTP-binding protein, putative	cytoplasm[points],cytoplasm	0.245	301	n[15.99]MSNLQK	1	1	138.068	1638.83	2	1638.81	-12.2634	1.245	0.005	61.7
Tb927.1.3320	leucine-rich repeat protein (LRRP), putative	cytoplasm[reticulated,weak]	0.455	0.722	n[15.99]MSTSKSEK	1	1	Tb927.4.1460	Zn-finger in ubiquitin-hydrolases and other protein, putative	cytoplasm[points]	0.125	280	n[15.99]MLRCR	1	1	138.068	1800.85	3	1800.85	3.3024	0.58	0.005	65.7
Tb927.1.3320	leucine-rich repeat protein (LRRP), putative	cytoplasm[reticulated,weak]	0.25	65.8	n[15.99]MSTSKSEK	1	1	-	-	-	0	999	-	5	5	138.068	1050.48	2	1050.49	10.9289	0.25	0.085	65.8
Tb927.1.3360	hypothetical protein	mitochondrion	0.805	0.986	n[15.99]MLQVTENATPDQSKSSMETLK	14	14	Tb927.9.12780	Jumonji domain protein LCM1	cytoplasm[patchy]	0.86	0.612	GGVSDSSLWSIDWVTGVCNKR	20	619	138.068	4813.27	5	4813.29	4.7406	1.665	0.01	4.08
Tb927.1.3360	hypothetical protein	mitochondrion	1.0425	0.0346	n[15.99]MLQVTENATPDQSKSSMETLK	14	14	Tb927.11.2960	hypothetical protein, conserved	nucleoplasm[75%],cytoplasm[weak,points]	0.7475	1.92	ISDEEAVKR	8	57	138.068	3536.66	4	3536.72	17.1383	1.79	0.2	4.19
Tb927.1.3360	hypothetical protein	mitochondrion	1.425	0.00857	n[15.99]MLQVTENATPDQSKSSMETLKGSR	21	21	Tb927.9.5100	cAMP-specific phosphodiesterase	axoneme,cytoplasm[weak]	0.525	51.6	NIIQAEKLNWNK	7	210	138.068	4261.11	4	4261.14	6.4691	1.95	0.02	28.8
Tb927.1.3360	hypothetical protein	mitochondrion	1.305	0.0339	n[15.99]MLQVTENATPDQSKSSMETLK	14	14	Tb927.3.4910	aspartic peptidase, clan AD, family A22B, putative		0.47	77.3	VKSEEGDQR	2	306	138.068	3537.64	4	3537.68	10.5435	1.775	0	35.1
Tb927.1.3360	hypothetical protein	mitochondrion	0.94	0.278	n[15.99]MLQVTENATPDQSKSSMETLK	14	14	Tb927.11.17010	ER membrane protein complex subunit 6	endoplasmic reticulum[75%],nuclear envelope[75%]	0.595	5.05	n[15.99]SLGKTIYVDKELGENVGCVSR	10	11	138.068	4814.27	5	4814.37	19.3387	1.535	0.005	57
Tb927.1.3360	hypothetical protein	mitochondrion	0.94	0.278	n[15.99]MLQVTENATPDQSKSSMETLK	14	14	Tb927.11.17010	ER membrane protein complex subunit 6	endoplasmic reticulum[75%],nuclear envelope[75%]	0.595	5.05	n[15.99]SLGKTIYVDKELGENVGCVSR	4	5	138.068	4814.27	5	4814.37	19.3387	1.535	0.005	57
Tb927.1.3360	hypothetical protein	mitochondrion	0.575	1.84	n[15.99]MLQVTENATPDQSKSSMETLK	14	14	Tb927.11.3300	Spindle assembly abnormal 4	flagellum attachment zone[distal],cell tip[anterior],cortical cytoskeleton[points],basal body,pro-basal body	0.365	21.1	RAEEEEKR	7	686	138.068	3536.64	3	3536.7	16.028	0.94	0.015	219
Tb927.1.3360	hypothetical protein	mitochondrion	0.575	1.84	n[15.99]MLQVTENATPDQSKSSMETLK	14	14	Tb927.3.5340	Hsc70-interacting protein (Hip), putative	cytoplasm	0.365	21.1	EEEREAKR	7	230	138.068	3536.64	3	3536.7	16.028	0.94	0.015	219
Tb927.1.3360	hypothetical protein	mitochondrion	0.575	1.84	n[15.99]MLQVTENATPDQSKSSMETLK	14	14	Tb927.4.4160	RNA editing mediator complex protein 5	mitochondrion,kinetoplast[region]	0.365	21.1	EGNINDTKR	8	376	138.068	3536.64	3	3536.7	16.028	0.94	0.015	219
Tb927.1.3390	Eukaryotic protein of unknown function (DUF866), putative	cytoplasm[patchy]	0.5	0.527	NWGLKVTCDACR	5	29	Tb927.9.3680	hypothetical protein, conserved	flagellar tip[anterior],cytoplasm[reticulated]	0.25	63.3	TMSSKAIYK	5	383	138.068	2644.26	3	2644.28	8.3997	0.75	0.085	0.72
Tb927.1.3400	Bromodomain factor 6	nucleoplasm[75%],cytoplasm[weak]	0.25	80.8	DFSNKLSEK	5	71	Tb927.11.2230	carnitine O-acetyltransferase, putative	cytoplasm[reticulated,points]	0.125	888	KDCER	1	406	138.068	1910.87	2	1910.9	16.4333	0.375	0.005	1690
Tb927.1.345	unspecified product		0.365	21.6	n[15.99]MYEGFCARSR	1	1;1	Tb927.2.5930	hypothetical protein, conserved	mitochondrion	0.25	46.7	KEQGNER	1	27	138.068	2288.99	2	2289.03	13.7659	0.615	0.02	2.63
Tb927.1.345	unspecified product		0.35	15.4	n[15.99]MYEGFCARSR	1	1;1	Tb927.2.5930	hypothetical protein, conserved	mitochondrion	0.125	177	KEQGNER	1	27	138.068	2288.99	2	2289.03	14.6467	0.475	0.005	28.1
Tb927.1.3450	hypothetical protein, conserved	nuclear lumen[points],spindle	0.545	1.48	ATDAGESDGGSRTDGEEYEGSDASDDEDTEQLHKK	34	784;751	Tb927.7.7530	receptor-type adenylate cyclase GRESAG 4, putative		0.45	26.4	IGKDHR	3	433;433	138.068	4562.94	6	4562.97	6.4181	0.995	0.1	2.85
Tb927.1.3450	hypothetical protein, conserved	nuclear lumen[points],spindle	0.135	50.3	n[15.99]ASFLPSQVTAR	1	2	Tb927.3.3950	hypothetical protein, conserved	nucleolus[strong,75%]	0.125	84.5	IVDKSNR	4	426	138.068	2144.2	2	2144.16	-18.7523	0.26	0.26	3580
Tb927.1.3550	hypothetical protein		0.8525	1.07	KFDGTSYEVLR	1	318	Tb927.6.3830	hypothetical protein, conserved	cytoplasm[weak,points]	0.4575	80.8	VREGKLR	5	404	138.068	2308.21	2	2308.25	19.0098	1.31	0.065	5.38
Tb927.1.3550	hypothetical protein		0.24	51	n[15.99]GVGFQSK	1	2	Tb927.10.10800	palmitoyl acyltransferase 2, putative	acidocalcisome[50%],cytoplasm[reticulated,weak,50%]	0.11	510	n[15.99]MCCGR	1	1	138.068	1557.65	2	1557.67	16.4893	0.35	0.35	12
Tb927.1.3560	Component of motile flagella 75	basal body[50%,cell cycle dependent]	0.91	0.318	FLKEDLENK	3	266	Tb927.10.830	adenylate kinase, putative	paraflagellar rod[25%]	0.1	436	n[15.99]MADLSDNK	1	1	138.068	2181.01	2	2181.05	19.1755	1.01	0.185	0.3
Tb927.1.3560	Component of motile flagella 75	basal body[50%,cell cycle dependent]	0.735	0.128	FLKEDLENK	3	266	Tb927.10.830	adenylate kinase, putative	paraflagellar rod[25%]	0.12	585	n[15.99]MADLSDNK	1	1	138.068	2181.01	2	2181.05	18.8397	0.855	0.23	0.418
Tb927.1.3560	Component of motile flagella 75	basal body[50%,cell cycle dependent]	0.33	10.6	KMDTR	1	344	Tb927.1.740	phosphatidylinositol-4-phosphate 5-kinase related	mitochondrion	0.25	52.9	AFTSKGc[15.99]	5	434	138.068	1412.69	2	1412.7	3.9897	0.58	0.13	1.41
Tb927.1.3560	Component of motile flagella 75	basal body[50%,cell cycle dependent]	0.575	2.35	EYSEAKLR	6	321	Tb927.8.4870	Component of motile flagella 6	cytoplasm[points],axoneme	0.245	38.9	EGNEKRR	5	865	138.068	2020.01	3	2020.03	13.7539	0.82	0.035	2.81
Tb927.1.3560	Component of motile flagella 75	basal body[50%,cell cycle dependent]	1.155	0.312	FLKEDLENK	3	266	Tb927.10.11310	intraflagellar transport protein 57/55	intraflagellar transport particle,cytoplasm[weak]	0.55	156	MSDDLEKSK	7	277	138.068	2324.11	4	2324.15	14.9939	1.705	0.245	3.04
Tb927.1.3560	Component of motile flagella 75	basal body[50%,cell cycle dependent]	0.495	0.346	EGLKAPLPEHWKACR	12	54	Tb927.11.10210	hypothetical protein, conserved	axoneme,cytoplasm[weak,reticulated,points]	0.24	35	ARKAEc[15.99]	3	958	138.068	2518.31	2	2518.31	-1.2274	0.735	0.01	3.52
Tb927.1.3560	Component of motile flagella 75	basal body[50%,cell cycle dependent]	1.125	0.486	FLKEDLENK	3	266	Tb927.4.1400	vacuolar transport protein 4A, putative	endocytic,cytoplasm[points]	0.415	217	n[15.99]EDSFNLK	1	2	138.068	2124.02	4	2124.06	19.1076	1.54	0.005	4.44
Tb927.1.3560	Component of motile flagella 75	basal body[50%,cell cycle dependent]	1.81	4.51e-05	FLKEDLENK	3	266	Tb927.11.1180	cdc2-related kinase 6, putative	cytoplasm,flagellar cytoplasm,nuclear lumen	0.13	1690	n[15.99]MSDTLSSK	1	1;1	138.068	2156.03	2	2156.06	11.6659	1.94	0.01	4.98
Tb927.1.3560	Component of motile flagella 75	basal body[50%,cell cycle dependent]	0.975	6.55	FLKEDLENK	3	266	Tb927.9.9100	hypothetical protein, conserved	axoneme,basal body,pro-basal body	0.625	84.7	n[15.99]SYQSSEAK	1	2	138.068	2171.02	4	2171.06	17.9038	1.6	0.065	5.41
Tb927.1.3560	Component of motile flagella 75	basal body[50%,cell cycle dependent]	0.96	0.529	FLKEDLENK	3	266	Tb927.11.15150	1-acyl-sn-glycerol-3-phosphate acyltransferase, putative		0.365	188	n[15.99]GANYAVR	1	2	138.068	2022.03	3	2022.04	8.1364	1.325	0.115	6.48
Tb927.1.3560	Component of motile flagella 75	basal body[50%,cell cycle dependent]	1.215	0.592	FLKEDLENK	3	266	Tb927.7.6250	Centrosomal protein of 120 kDa, putative	basal body,pro-basal body	0.235	2550	n[15.99]MSGTSSSLGR	1	1	138.068	2270.08	4	2270.11	14.4596	1.45	0.08	9.21
Tb927.1.3560	Component of motile flagella 75	basal body[50%,cell cycle dependent]	1.065	0.93	DDMNVLQHVRPEPVKDEGNAQK	15	586	Tb927.9.2700	hypothetical protein, conserved	nucleolus,cytoplasm	0.605	34	EGSIDQRNAKTPSLMQGLDR	10	441	138.068	4871.33	4	4871.39	12.0232	1.67	0.085	10.4
Tb927.1.3560	Component of motile flagella 75	basal body[50%,cell cycle dependent]	0.99	0.55	FLKEDLENK	3	266	Tb927.11.16310	Unconventional myosin	cytoplasm[reticulated,weak]	0.225	605	n[15.99]MTTEQK	1	1	138.068	2024.99	4	2025	3.7488	1.215	0.105	12.3
Tb927.1.3560	Component of motile flagella 75	basal body[50%,cell cycle dependent]	0.915	0.548	FLKEDLENK	3	266	Tb927.9.9100	hypothetical protein, conserved	axoneme,basal body,pro-basal body	0.265	483	n[15.99]SYQSSEAK	1	2	138.068	2171.02	4	2171.06	18.8035	1.18	0.07	13
Tb927.1.3560	Component of motile flagella 75	basal body[50%,cell cycle dependent]	0.815	0.328	FLKEDLENK	3	266	Tb927.4.5130	KH domain/Domain of unknown function (DUF1771)/Smr domain containing protein, putative	pellicular membrane,flagellar membrane	0.155	582	KATCNCFc[15.99]	1	259	138.068	2188.02	3	2188.02	-0.5423	0.97	0.25	15.7
Tb927.1.3560	Component of motile flagella 75	basal body[50%,cell cycle dependent]	0.885	3.65	FLKEDLENK	3	266	Tb927.9.9100	hypothetical protein, conserved	axoneme,basal body,pro-basal body	0.26	1040	n[15.99]SYQSSEAK	1	2	138.068	2171.02	4	2171.06	18.3536	1.145	0.055	16.4
Tb927.1.3560	Component of motile flagella 75	basal body[50%,cell cycle dependent]	0.895	3.23	TKEIEEIKK	2	337	Tb927.11.4910	predicted ankyrin repeat family protein	cytoplasm	0.285	561	n[15.99]MDNGK	1	1	138.068	1833.92	4	1833.94	9.4248	1.18	0.005	16.7
Tb927.1.3560	Component of motile flagella 75	basal body[50%,cell cycle dependent]	0.375	10.3	FLKEDLENK	3	266	Tb927.8.3370	Ran-binding protein, putative	cytoplasm,flagellar cytoplasm,nuclear lumen	0.25	35.7	YTNEKGK	5	131	138.068	2111.05	3	2111.08	15.5155	0.625	0.125	21.9
Tb927.1.3560	Component of motile flagella 75	basal body[50%,cell cycle dependent]	1.005	0.493	FLKEDLENK	3	266	Tb927.10.8320	cytochrome oxidase subunit IX, putative	cytoplasm[points]	0.155	916	n[15.99]FSCALR	1	2	138.068	2024.99	4	2025.02	16.0456	1.16	0.02	22.1
Tb927.1.3560	Component of motile flagella 75	basal body[50%,cell cycle dependent]	0.475	0.5	LQALKTLKQK	8	144	Tb927.3.1220	GIY-YIG catalytic domain containing protein, putative	nucleoplasm[points],endocytic	0.25	40.9	VAVEKRR	5	393;393	138.068	2164.33	2	2164.34	6.7163	0.725	0.04	32.6
Tb927.1.3560	Component of motile flagella 75	basal body[50%,cell cycle dependent]	0.475	0.5	LQALKTLKQK	8	144	Tb927.4.1090	endosomal integral membrane protein, putative	endocytic,endoplasmic reticulum	0.25	40.9	LGGAQRKK	7	270	138.068	2164.33	2	2164.34	6.7163	0.725	0.04	32.6
Tb927.1.3560	Component of motile flagella 75	basal body[50%,cell cycle dependent]	0.475	0.5	LQALKTLKQK	8	144	Tb927.6.2380	hypothetical protein, conserved	mitochondrion,kinetoplast[region]	0.25	40.9	VAREVKR	6	362	138.068	2164.33	2	2164.34	6.7163	0.725	0.04	32.6
Tb927.1.3560	Component of motile flagella 75	basal body[50%,cell cycle dependent]	0.475	0.5	LQALKTLKQK	8	144	Tb927.8.5330	tyrosyl/methionyl-tRNA synthetase, putative	cytoplasm[patchy]	0.25	40.9	AVAQKRGK	5	41	138.068	2164.33	2	2164.34	6.7163	0.725	0.04	32.6
Tb927.1.3560	Component of motile flagella 75	basal body[50%,cell cycle dependent]	0.935	3.51	FLKEDLENK	3	266	Tb927.9.9100	hypothetical protein, conserved	axoneme,basal body,pro-basal body	0.365	155	n[15.99]SYQSSEAK	1	2	138.068	2171.02	4	2171.06	18.0163	1.3	0.2	64.4
Tb927.1.3560	Component of motile flagella 75	basal body[50%,cell cycle dependent]	1.265	0.435	FLKEDLENK	3	266	Tb927.11.11340	gamma-tubulin complex component 3	basal body[50%],pro-basal body[50%],cytoplasm,spindle pole[50%],nucleoplasm	0.21	2440	n[15.99]SDGVQYSK	1	2	138.068	2155.03	4	2155.07	18.0177	1.475	0.01	76.2
Tb927.1.3560	Component of motile flagella 75	basal body[50%,cell cycle dependent]	0.6525	0.109	APLPEHWKACR	8	54	Tb927.10.8830	Flagellum attachment zone protein 5	flagellum attachment zone[75%],cytoplasm[weak,25%]	0.1025	670	n[15.99]MVFDK	1	1	138.068	2156.03	3	2156.05	12.6611	0.755	0.065	81.2
Tb927.1.3560	Component of motile flagella 75	basal body[50%,cell cycle dependent]	0.63	92.6	SETEKK	5	303	Tb927.11.9420	ATP synthase, putative	cytoplasm[points,25%]	0.205	2750	n[15.99]MSEAR	1	1	138.068	1466.66	3	1466.69	19.7123	0.835	0.035	107
Tb927.1.3560	Component of motile flagella 75	basal body[50%,cell cycle dependent]	0.25	33.7	TKLQALK	2	136	Tb927.7.2460	hypothetical protein, conserved	nucleoplasm[25%],cytoplasm[weak]	0.125	193	AKAPR	2	417;322	138.068	1479.94	2	1479.91	-18.6343	0.375	0.375	4220
Tb927.1.3560	Component of motile flagella 75	basal body[50%,cell cycle dependent]	0.25	36.5	FLKEDLENK	3	266	Tb927.10.11210	hypothetical protein, conserved	nuclear lumen,cytoplasm[weak],flagellar cytoplasm[weak]	0.12	405	KTRTc[15.99]	1	468	138.068	1792.99	2	1792.96	-18.3208	0.37	0	11000
Tb927.1.3560	Component of motile flagella 75	basal body[50%,cell cycle dependent]	0.115	1000000000000	TKLEKR	2	697	-	-	-	0	999	-	5	700	138.068	911.548	2	911.544	-4.0328	0.115	0	1000000000000
Tb927.1.3560	Component of motile flagella 75	basal body[50%,cell cycle dependent]	0.12	1000000000000	TLKQKR	3	144	-	-	-	0	999	-	5	146	138.068	910.571	2	910.56	-12.5535	0.12	0.005	1000000000000
Tb927.1.3670	expression site-associated gene 8 (ESAG8) protein, putative	cytoplasm[reticulated],endocytic	0.65	5.55	TGKTVVDPMR	3	97	Tb927.5.3850	XRN 5'-3' exonuclease N-terminus, putative	nucleolus	0.685	2.42	KNSVVKTK	1	798	138.068	2143.19	5	2143.2	5.3823	1.335	0.085	3.63
Tb927.1.3670	expression site-associated gene 8 (ESAG8) protein, putative	cytoplasm[reticulated],endocytic	0.425	15.8	VGCGMCQKR	8	26	Tb927.3.3200	Domain of unknown function (DUF4586), putative	axoneme[cell cycle dependent],cytoplasm[weak,points,reticulated]	0.25	122	KASSSEEDSK	1	149	138.068	2298.99	3	2299.02	13.4693	0.675	0.09	5.28
Tb927.1.3670	expression site-associated gene 8 (ESAG8) protein, putative	cytoplasm[reticulated],endocytic	1.365	0.0559	n[15.99]MNQSTSANCVYGYPPRWK	1	1	Tb927.7.1070	KREX1	mitochondrion,kinetoplast[region]	0.8	24.2	EVEGGPVKASLK	8	615	138.068	3524.65	4	3524.71	14.992	2.165	0.075	8
Tb927.1.3670	expression site-associated gene 8 (ESAG8) protein, putative	cytoplasm[reticulated],endocytic	0.5575	0.549	KLNLR	1	248	Tb927.10.12670	hypothetical protein, conserved	cytoplasm[points],flagellum attachment zone[cell cycle dependent]	0.2675	84.4	DSPKR	4	116	138.068	1381.8	2	1381.8	0.6372	0.825	0.005	27
Tb927.1.3670	expression site-associated gene 8 (ESAG8) protein, putative	cytoplasm[reticulated],endocytic	0.5575	0.549	KLNLR	1	248	Tb927.9.2900	U3 small nucleolar RNA-associated protein 10, putative	nucleolus,nucleoplasm[weak]	0.2675	84.4	DPKSR	3	1981	138.068	1381.8	2	1381.8	0.6372	0.825	0.005	27
Tb927.1.3670	expression site-associated gene 8 (ESAG8) protein, putative	cytoplasm[reticulated],endocytic	0.455	4.08	IKKSEESNWK	2	122	Tb927.6.4340	small nuclear ribonucleoprotein, putative	nucleoplasm[strong],nucleolus	0.37	18.5	n[15.99]MSVKSER	4	4	138.068	2237.15	4	2237.14	-4.52	0.825	0.005	29.9
Tb927.1.3670	expression site-associated gene 8 (ESAG8) protein, putative	cytoplasm[reticulated],endocytic	0.7	0.242	KLNLR	1	248	Tb927.11.18220	variant surface glycoprotein (VSG), putative		0.25	87.7	n[15.99]LAEAAK	1	2	138.068	1381.8	2	1381.83	18.2211	0.95	0.005	34.2
Tb927.1.3670	expression site-associated gene 8 (ESAG8) protein, putative	cytoplasm[reticulated],endocytic	0.7	0.242	KLNLR	1	248	Tb927.4.660	hypothetical protein, conserved	axoneme,cytoplasm[weak]	0.25	87.7	DDKPK	3	21	138.068	1381.8	2	1381.79	-8.1099	0.95	0.005	34.2
Tb927.1.3670	expression site-associated gene 8 (ESAG8) protein, putative	cytoplasm[reticulated],endocytic	0.245	97.6	VGCGMCQKR	8	26	Tb927.10.6890	hypothetical protein	cytoplasm,flagellar cytoplasm,nuclear lumen	0.245	114	n[15.99]MSGMCR	1	1;1	138.068	1988.79	3	1988.82	15.6854	0.49	0.37	41.4
Tb927.1.3670	expression site-associated gene 8 (ESAG8) protein, putative	cytoplasm[reticulated],endocytic	0.625	6.56	TGKTVVDPMRLTR	3	97	Tb927.11.2140	cyclic nucleotide-binding domain containing protein, putative	axoneme,cytoplasm[weak,reticulated,points]	0.41	26.2	STAGTTSKIGR	8	848	138.068	2688.41	5	2688.46	19.2783	1.035	0.005	61
Tb927.1.3670	expression site-associated gene 8 (ESAG8) protein, putative	cytoplasm[reticulated],endocytic	0.25	17.1	WKVGCGMCQK	2	18	Tb927.10.870	Furrow 1 protein	flagellum[proximal],basal body,flagellum attachment zone[distal,cell cycle dependent],cleavage furrow	0.15	196	n[15.99]MSEPR	1	1	138.068	2024.85	3	2024.89	19.9251	0.4	0.005	69.6
Tb927.1.3670	expression site-associated gene 8 (ESAG8) protein, putative	cytoplasm[reticulated],endocytic	0.25	2.65	n[15.99]MNQSTSANCVYGYPPRWKVGCGMCQK	18	18	Tb927.5.4370	hypothetical protein, conserved	endocytic,cytoplasm,cytoplasm[<10%],flagellar cytoplasm[<10%],nuclear lumen[<10%]	0.25	7.38	NPMKPCc[15.99]	4	122	138.068	3993.66	4	3993.72	14.9606	0.5	0.005	259
Tb927.1.3670	expression site-associated gene 8 (ESAG8) protein, putative	cytoplasm[reticulated],endocytic	0.51	12.3	n[15.99]MNQSTSANCVYGYPPRWK	1	1	Tb927.4.3930	amino acid transporter, putative	endoplasmic reticulum,nuclear envelope	0.125	958	n[15.99]TEGLGEDK	1	2	138.068	3159.37	3	3159.43	17.3766	0.635	0.06	673
Tb927.1.3800	Present in the outer mitochondrial membrane proteome 18	mitochondrion	0.37	18.4	KFGFDTSGDAPDR	1	51	Tb927.10.630	hypothetical protein, conserved	hook complex	0.23	91.3	AESKESR	4	562	138.068	2355.06	2	2355.1	16.0776	0.6	0.12	9.12
Tb927.1.3800	Present in the outer mitochondrial membrane proteome 18	mitochondrion	0.37	18.4	KFGFDTSGDAPDR	1	51	Tb927.8.5040	EMG1/NEP1 methyltransferase, putative	nucleolus	0.23	91.3	SAEEKSR	5	17	138.068	2355.06	2	2355.1	16.0776	0.6	0.12	9.12
Tb927.1.3800	Present in the outer mitochondrial membrane proteome 18	mitochondrion	0.89	0.00536	KGSMSLGKLSLSNGGTNLR	8	39	Tb927.4.4530	hypothetical protein, conserved	cytoplasm[points],flagellar cytoplasm[points],nuclear lumen[points]	0.265	66.8	n[15.99]SASTSFHHPSR	1	2	138.068	3269.64	4	3269.66	6.4749	1.155	0.085	9.28
Tb927.1.3800	Present in the outer mitochondrial membrane proteome 18	mitochondrion	0.7225	2.53	KFGFDTSGDAPDR	1	51	Tb927.6.4520	Tumour suppressor, Mitostatin, putative	axoneme	0.2625	544	SDQVDECCKR	9	102	138.068	2845.18	3	2845.23	17.4256	0.985	0.045	44.1
Tb927.1.3800	Present in the outer mitochondrial membrane proteome 18	mitochondrion	0.305	31.8	KFGFDTSGDAPDR	1	51	Tb927.1.1020	leucine-rich repeat-containing protein	hook complex	0.14	200	n[15.99]MGCAGSQQQKPR	1	1	138.068	2912.29	4	2912.32	10.8346	0.445	0.08	1350
Tb927.1.3820	ATP synthase subunit, putative	cytoplasm,flagellar cytoplasm,nuclear lumen	0.54	28	n[15.99]MATGR	1	1	Tb927.5.3290	Protein of unknown function, putative	mitochondrion	0.22	1200	KYAK	1	778;10;130;12	138.068	1196.6	2	1196.62	19.3283	0.76	0.005	0.955
Tb927.1.3820	ATP synthase subunit, putative	cytoplasm,flagellar cytoplasm,nuclear lumen	0.37	49.9	n[15.99]MATGR	1	1	Tb927.10.3150	N-acetyltransferase, putative	cytoplasm[patchy]	0.25	265	n[15.99]VSNGK	1	2	138.068	1191.57	2	1191.59	19.3639	0.62	0.085	4.42
Tb927.1.3820	ATP synthase subunit, putative	cytoplasm,flagellar cytoplasm,nuclear lumen	0.685	1.83	n[15.99]MATGRLKNGEER	1	1	Tb927.8.5490	Nucleolar protein,Nop52, putative	cytoplasm[reticulated]	0.245	83.6	AAFAGQRKK	8	555	138.068	2490.29	3	2490.31	7.0334	0.93	0.065	21.4
Tb927.1.3820	ATP synthase subunit, putative	cytoplasm,flagellar cytoplasm,nuclear lumen	0.335	70.2	n[15.99]MATGR	1	1	Tb927.11.8770	ATP-dependent RNA helicase FAL1, putative	nucleolus[strong],nucleoplasm	0.21	316	n[15.99]TATAR	1	2	138.068	1206.58	2	1206.6	17.7344	0.545	0.04	44.5
Tb927.1.3820	ATP synthase subunit, putative	cytoplasm,flagellar cytoplasm,nuclear lumen	0.335	70.2	n[15.99]MATGR	1	1	Tb927.5.720	hypothetical protein	endocytic,cytoplasm	0.21	316	n[15.99]ASVSR	1	2	138.068	1206.58	2	1206.6	17.7344	0.545	0.04	44.5
Tb927.1.3820	ATP synthase subunit, putative	cytoplasm,flagellar cytoplasm,nuclear lumen	0.335	70.2	n[15.99]MATGR	1	1	Tb927.7.1310	hypothetical protein, conserved	axoneme[75%],cytoplasm[weak]	0.21	316	n[15.99]ESKRc[15.99]	1	2	138.068	1206.58	2	1206.6	17.7344	0.545	0.04	44.5
Tb927.1.3820	ATP synthase subunit, putative	cytoplasm,flagellar cytoplasm,nuclear lumen	0.25	42.4	n[15.99]MATGR	1	1	Tb927.1.4720	SET domain protein 3	cytoplasm	0.12	508	n[15.99]EELR	1	2	138.068	1233.59	3	1233.6	9.7383	0.37	0.055	54.3
Tb927.1.3820	ATP synthase subunit, putative	cytoplasm,flagellar cytoplasm,nuclear lumen	0.25	72.5	n[15.99]MATGR	1	1	Tb927.10.9990	non-canonical purine NTP pyrophosphatase, RdgB/HAM1 family, putative	nucleoplasm,cytoplasm,flagellar cytoplasm	0.125	384	n[15.99]TDASK	1	2	138.068	1208.57	2	1208.57	-3.3434	0.375	0.125	105
Tb927.1.3820	ATP synthase subunit, putative	cytoplasm,flagellar cytoplasm,nuclear lumen	0.25	43.2	n[15.99]MATGR	1	1	Tb927.10.9990	non-canonical purine NTP pyrophosphatase, RdgB/HAM1 family, putative	nucleoplasm,cytoplasm,flagellar cytoplasm	0.125	319	n[15.99]TDASK	1	2	138.068	1208.58	2	1208.57	-4.6565	0.375	0.125	107
Tb927.1.3820	ATP synthase subunit, putative	cytoplasm,flagellar cytoplasm,nuclear lumen	0.245	86.7	n[15.99]MATGRLK	1	1	Tb927.10.11710	hypothetical protein	cytoplasm,flagellar cytoplasm,nuclear lumen	0.125	285	n[15.99]HILK	1	2;2	138.068	1438.82	3	1438.83	7.5444	0.37	0.005	1000
Tb927.1.3820	ATP synthase subunit, putative	cytoplasm,flagellar cytoplasm,nuclear lumen	0.25	36.2	n[15.99]MATGR	1	1	Tb927.11.14930	hypothetical protein, conserved	mitochondrion,tripartite attachment complex[50%]	0.125	76.4	n[15.99]DREK	1	2	138.068	1234.6	2	1234.6	1.7907	0.375	0.125	2220
Tb927.1.3830	glucose-6-phosphate isomerase, glycosomal	cytoplasm	0.46	0.0406	SHINDEIKCALLR	8	113	Tb927.11.5120	SET domain protein 11		0.245	3.56	GILSVRQIKK	9	644	138.068	2846.61	4	2846.62	2.6989	0.705	0.075	43.9
Tb927.1.3830	glucose-6-phosphate isomerase, glycosomal	cytoplasm	0.53	51.7	n[15.99]MSNYLDDLR	1	1	Tb927.11.6600	conserved protein, unknown function		0.15	4960	n[15.99]MDPR	1	1;1	138.068	1796.83	2	1796.81	-11.6802	0.68	0.035	70
Tb927.1.3830	glucose-6-phosphate isomerase, glycosomal	cytoplasm	0.53	51.7	n[15.99]MSNYLDDLR	1	1	Tb927.11.8950	leucine rich repeat	hook complex	0.15	4960	n[15.99]MHSK	1	1	138.068	1796.83	2	1796.81	-11.6797	0.68	0.035	70
Tb927.1.3830	glucose-6-phosphate isomerase, glycosomal	cytoplasm	0.475	0.988	n[15.99]MSNYLDDLR	1	1	Tb927.10.8850	A distinct subfamily of CDD/CDA-like deaminases, putative	cytoplasm	0.12	281	KDPMR	1	405	138.068	1924.88	4	1924.9	13.7721	0.595	0.005	720
Tb927.1.3830	glucose-6-phosphate isomerase, glycosomal	cytoplasm	0.475	0.988	n[15.99]MSNYLDDLR	1	1	Tb927.8.5480	hypothetical protein, conserved	axoneme[strong,proximal],cytoplasm[weak,points,reticulated],axoneme	0.12	281	KNNDR	1	210	138.068	1924.88	4	1924.89	9.9309	0.595	0.005	720
Tb927.1.3840	hypothetical protein, conserved	basal body[75%],cytoplasm[weak]	0.615	14.8	KSNTETFAEQR	1	111	Tb927.7.490	hypothetical protein, conserved	hook complex[50%]	0.425	41.7	KLPQR	1	78	138.068	2088.07	3	2088.1	13.1191	1.04	0.005	8.79
Tb927.1.3840	hypothetical protein, conserved	basal body[75%],cytoplasm[weak]	1.14	0.0511	KTYSAAVEAPAPAWEVGEELVAEEDCK	1	390	Tb927.7.5640	G-patch domain containing protein, putative	nucleolus,nucleolus[strong,points]	0.205	1620	n[15.99]MSEDPNGTR	1	1	138.068	4107.82	6	4107.86	8.4316	1.345	0.095	9.09
Tb927.1.3840	hypothetical protein, conserved	basal body[75%],cytoplasm[weak]	0.645	1.95	AAKGPDSFADNK	3	195	Tb927.11.13060	translation-associated element 2, putative	cytoplasm	0.125	440	IQQKYK	4	862	138.068	2164.08	2	2164.12	16.2566	0.77	0.145	30.6
Tb927.1.3840	hypothetical protein, conserved	basal body[75%],cytoplasm[weak]	0.725	15.9	NPIKR	4	506	Tb927.8.3170	Mitoribosomal LSU assembly factor 28	mitochondrion,kinetoplast[region,strong]	0.245	1430	n[15.99]MQDK	1	1	138.068	1284.66	3	1284.69	17.6786	0.97	0.01	34.1
Tb927.1.3840	hypothetical protein, conserved	basal body[75%],cytoplasm[weak]	0.465	11.8	CRPCADKK	7	389	Tb927.10.11640	Protein prenyltransferase alpha subunit repeat, putative	cytoplasm,flagellar cytoplasm	0.25	137	n[15.99]HDQR	1	2;2	138.068	1725.8	3	1725.8	3.5503	0.715	0.11	36.1
Tb927.1.3840	hypothetical protein, conserved	basal body[75%],cytoplasm[weak]	0.735	1.75	AAKGPDSFADNK	3	195	Tb927.10.10210	procyclin-associated gene 4 (PAG4) protein	cytoplasm[weak,reticulated]	0.245	344	n[15.99]MTTMGK	1	1	138.068	2040.92	4	2040.95	15.4914	0.98	0.08	45.2
Tb927.1.3840	hypothetical protein, conserved	basal body[75%],cytoplasm[weak]	0.595	2.37	NPIKR	4	506	Tb927.10.12680	60S ribosomal protein L34, putative	cytoplasm[reticulated,points]	0.125	2190	n[15.99]SCPR	1	2;2	138.068	1282.69	2	1282.68	-3.496	0.72	0.12	187
Tb927.1.3840	hypothetical protein, conserved	basal body[75%],cytoplasm[weak]	0.595	2.37	NPIKR	4	506	Tb927.11.2190	MICOS complex subunit MIC10-2	cytoplasm[weak,points]	0.125	2190	n[15.99]SEQR	1	2	138.068	1282.69	2	1282.7	10.3494	0.72	0.12	187
Tb927.1.3840	hypothetical protein, conserved	basal body[75%],cytoplasm[weak]	0.25	12.6	GCHDELRNKDAELDK	9	253	Tb927.11.7930	RNA polymerase B subunit RPB8, putative	nucleoplasm	0.155	94.5	n[15.99]MASSK	1	1	138.068	2475.13	2	2475.14	1.6735	0.405	0	187
Tb927.1.3840	hypothetical protein, conserved	basal body[75%],cytoplasm[weak]	0.25	12.6	GCHDELRNKDAELDK	9	253	Tb927.6.1760	KU80 protein	nucleoplasm,cytoplasm[reticulated,weak]	0.155	94.5	n[15.99]MAFR	1	1;1;2;1	138.068	2476.14	2	2476.15	4.561	0.405	0	187
Tb927.1.3840	hypothetical protein, conserved	basal body[75%],cytoplasm[weak]	0.66	25.3	KAPDER	1	50	Tb927.11.3000	60S ribosomal protein L37, putative		0.295	904	TDIKAc[15.99]	4	83;83	138.068	1414.72	2	1414.73	9.3948	0.955	0.01	189
Tb927.1.3840	hypothetical protein, conserved	basal body[75%],cytoplasm[weak]	0.5	1.44	AAKGPDSFADNK	3	195	Tb927.6.3040	Ras- related protein Rab-26 (Rab26), putative	cytoplasm[weak],endocytic	0.11	1510	GKCAVMc[15.99]	2	236	138.068	2037.95	2	2037.95	0.3594	0.61	0.125	370
Tb927.1.3840	hypothetical protein, conserved	basal body[75%],cytoplasm[weak]	0.5	1.44	AAKGPDSFADNK	3	195	Tb927.9.13010	50S ribosome-binding GTPase, putative	mitochondrion,kinetoplast[region]	0.11	1510	GKCTSK	2	386	138.068	2036.95	2	2036.98	18.571	0.61	0.11	370
Tb927.1.3850	Sec61beta family, putative	endoplasmic reticulum	0.5	12.4	KAGMR	1	6	Tb927.4.4580	hypothetical protein, conserved	cytoplasm[reticulated]	0.195	200	DKMR	2	294;678	138.068	1247.63	2	1247.65	13.5357	0.695	0.13	5.53
Tb927.1.3850	Sec61beta family, putative	endoplasmic reticulum	0.26	493	KAGMR	1	6	Tb927.2.1810	chromatin-remodeling complex atpase chain iswi	nucleoplasm[points]	0.26	465	KFPEc[15.99]	1	1157	138.068	1234.64	2	1234.64	-1.073	0.52	0.075	20.1
Tb927.1.3860	hypothetical protein, conserved		0.485	0.00117	n[15.99]MASNQQDANIGVVDRQTEPKR	1	1	Tb927.8.2770	inositol 1,4,5-trisphosphate receptor	acidocalcisome[50%],cytoplasm[weak,50%]	0.185	18.5	KNDENGNCDTLLR	1	2812	138.068	4057.91	4	4057.92	1.3976	0.67	0.155	0.836
Tb927.1.3860	hypothetical protein, conserved		0.495	5.27	QTEPKRR	5	20	Tb927.6.4460	S-adenosylmethionine decarboxylase	cytoplasm,flagellar cytoplasm	0.12	649	n[15.99]MSSCK	1	1;1;1	138.068	1678.79	2	1678.81	16.5962	0.615	0.07	2.7
Tb927.1.3860	hypothetical protein, conserved		0.245	4.56	MKGSNGNADDGNNLDDEEKTEVK	2	467	Tb927.8.7590	receptor-type adenylate cyclase GRESAG 4, putative		0.12	179	n[15.99]MGFR	1	1	138.068	3126.33	2	3126.39	18.9509	0.365	0.005	42.7
Tb927.1.3860	hypothetical protein, conserved		0.5	0.354	DVRSFWKEHADSDTDNCGEPSNQENETEHQMEQGGAHLSTDK	7	775	Tb927.1.1730	Polyadenylation mediator complex protein PAMC1, putative	mitochondrion	0.25	9.87	TNETAKGSLK	6	170	138.068	6000.64	5	6000.63	-1.8345	0.75	0.125	1000000000000
Tb927.1.3860	hypothetical protein, conserved		0.43	3.02	MKGSNGNADDGNNLDDEEKTEVK	19	484	Tb927.11.11900	Coatomer subunit gamma	Golgi apparatus[strong,75%]	0.195	133	HKCSDEDDEVR	2	517	138.068	4005.64	4	4005.71	16.3274	0.625	0.045	1000000000000
Tb927.1.3860	hypothetical protein, conserved		0.5	0.354	SFWKEHADSDTDNCGEPSNQENETEHQMEQGGAHLSTDK	4	775	Tb927.8.7220	tousled-like kinase II	nucleoplasm[50%]	0.25	9.87	DEVEELKKTAEK	7	228	138.068	6000.64	5	6000.61	-5.5782	0.75	0.125	1000000000000
Tb927.1.3860	hypothetical protein, conserved		0.5	0.354	SFWKEHADSDTDNCGEPSNQENETEHQMEQGGAHLSTDK	4	775	Tb927.8.7220	tousled-like kinase II	nucleoplasm[50%]	0.25	9.87	DEVEELKKTAEK	8	229	138.068	6000.64	5	6000.61	-5.5782	0.75	0.125	1000000000000
Tb927.1.3880	Fusaric acid resistance protein-like, putative	flagellar pocket[50%]	0.23	6.09	KPGHR	1	1480	Tb927.10.5520	AmmeMemoRadiSam system protein B, putative	cytoplasm,flagellar cytoplasm,nuclear lumen	0.125	77.9	n[15.99]TYSR	1	2	138.068	1256.66	2	1256.66	-1.1691	0.355	0.005	0.654
Tb927.1.3880	Fusaric acid resistance protein-like, putative	flagellar pocket[50%]	0.595	0.639	KAADKAR	5	852	Tb927.11.4520	hypothetical protein, conserved	nucleoplasm,cytoplasm[points]	0.25	57.9	n[15.99]TDEKK	4	1187;5	138.068	1515.8	3	1515.83	19.1732	0.845	0.195	1.51
Tb927.1.3880	Fusaric acid resistance protein-like, putative	flagellar pocket[50%]	0.54	28.4	KAADKAR	5	852	Tb927.5.3880	hypothetical protein, conserved	cytoplasm,flagellar cytoplasm,nuclear lumen	0.495	24.7	n[15.99]VGSASR	1	2	138.068	1471.8	2	1471.81	3.8792	1.035	0.225	1.82
Tb927.1.3880	Fusaric acid resistance protein-like, putative	flagellar pocket[50%]	1.05	0.00028	GGGGGGDRGGNKK	12	583	Tb927.4.4640	hypothetical protein, conserved	mitochondrion,kinetoplast[region,strong]	0.235	121	TTHGMKK	6	50	138.068	2055	4	2055.03	13.7057	1.285	0.035	3.62
Tb927.1.3880	Fusaric acid resistance protein-like, putative	flagellar pocket[50%]	0.25	31.3	RRKPR	3	1423;64	Tb927.8.6790	hypothetical protein, conserved	cytoplasm[points],axoneme[weak]	0.235	37.8	n[15.99]VTMR	1	2	138.068	1354.82	3	1354.8	-16.5934	0.485	0.005	3.81
Tb927.1.3880	Fusaric acid resistance protein-like, putative	flagellar pocket[50%]	0.25	7.07	ISPFAKDMCDLLYATVDLCLLILNK	6	1319	Tb927.10.5130	Protein C21orf2 homolog, putative	basal body,pro-basal body,cell tip[posterior],cytoplasm[weak]	0.25	4.68	n[15.99]MILK	1	1	138.068	3566.86	3	3566.89	8.3417	0.5	0.135	8.61
Tb927.1.3880	Fusaric acid resistance protein-like, putative	flagellar pocket[50%]	0.25	7.07	ISPFAKDMCDLLYATVDLCLLILNK	6	1319	Tb927.11.14010	hypothetical protein, conserved	mitochondrion	0.25	4.68	n[15.99]MLLK	1	1;1;1;1;1	138.068	3566.86	3	3566.89	8.3417	0.5	0.135	8.61
Tb927.1.3880	Fusaric acid resistance protein-like, putative	flagellar pocket[50%]	0.25	7.07	ISPFAKDMCDLLYATVDLCLLILNK	6	1319	Tb927.2.3080	cytochrome b5-dependent oleate desaturase	endoplasmic reticulum,nuclear envelope	0.25	4.68	n[15.99]MLPK	1	1	138.068	3566.86	3	3566.85	-1.8588	0.5	0.135	8.61
Tb927.1.3880	Fusaric acid resistance protein-like, putative	flagellar pocket[50%]	0.705	1.47	GGKSGVRTQLR	3	314	Tb927.5.3840	hypothetical protein, conserved	kinetoplast,mitochondrion[weak]	0.34	154	KKSLAAGGSLK	1	473	138.068	2354.42	4	2354.38	-18.2877	1.045	0.105	12.6
Tb927.1.3880	Fusaric acid resistance protein-like, putative	flagellar pocket[50%]	0.245	47.1	KPGHR	1	1480	Tb927.4.2660	hypothetical protein, conserved	nuclear envelope,endoplasmic reticulum	0.125	298	n[15.99]FIAR	1	2	138.068	1236.72	2	1236.71	-9.6383	0.37	0.005	13.5
Tb927.1.3880	Fusaric acid resistance protein-like, putative	flagellar pocket[50%]	0.8	1.83	WSSDLAKAK	7	803	Tb927.8.2880	hypothetical protein, conserved	mitochondrion	0.15	996	n[15.99]MYSR	1	1	138.068	1713.84	3	1713.84	1.1182	0.95	0.045	17
Tb927.1.3880	Fusaric acid resistance protein-like, putative	flagellar pocket[50%]	0.27	84	GGNKK	4	583	Tb927.4.2330	hypothetical protein, conserved	mitochondrion,kinetoplast[region,strong]	0.115	740	QIKPc[15.99]	3	79	138.068	1140.64	3	1140.65	9.5937	0.385	0.09	26.2
Tb927.1.3880	Fusaric acid resistance protein-like, putative	flagellar pocket[50%]	0.305	15.3	n[15.99]SDDSATGNLGSPTR	1	2	Tb927.7.4610	hypothetical protein, conserved	cytoplasm[weak,100%,reticulated],cytoplasm[<10%],flagellar cytoplasm[<10%],nuclear lumen[<10%]	0.125	70.9	KVQVTLKSLK	7	183;183	138.068	2657.44	2	2657.42	-5.4417	0.43	0.43	26.2
Tb927.1.3880	Fusaric acid resistance protein-like, putative	flagellar pocket[50%]	0.58	0.37	HPESADAPLSEPKPAASPKNTFTVAKSSGTVVGR	13	117	Tb927.7.1790	Adenine phosphoribosyltransferase, putative	cytoplasm[patchy]	0.21	76.9	n[15.99]SQYDAILTER	1	2	138.068	4765.49	5	4765.42	-13.7575	0.79	0.005	41.3
Tb927.1.3880	Fusaric acid resistance protein-like, putative	flagellar pocket[50%]	0.785	5.59	WSSDLAKAK	7	803	Tb927.8.2880	hypothetical protein, conserved	mitochondrion	0.2	1330	n[15.99]MYSR	1	1	138.068	1713.84	3	1713.84	1.6524	0.985	0.025	56.5
Tb927.1.3880	Fusaric acid resistance protein-like, putative	flagellar pocket[50%]	0.25	52.5	KCGIKR	5	243	Tb927.10.8650	ran binding protein, putative	nuclear lumen,nucleolus[peripheral]	0.205	121	n[15.99]SDRLR	1	2	138.068	1543.88	2	1543.86	-13.41	0.455	0	64.8
Tb927.1.3880	Fusaric acid resistance protein-like, putative	flagellar pocket[50%]	0.25	52.5	KCGIKR	5	243	Tb927.11.5010	TFIIF-stimulated CTD phosphatase, putative	endocytic,cytoplasm[points]	0.205	121	n[15.99]SDLRR	1	2	138.068	1543.88	2	1543.86	-13.41	0.455	0	64.8
Tb927.1.3880	Fusaric acid resistance protein-like, putative	flagellar pocket[50%]	0.775	0.841	DLSSPGSFQSPSVCHGASGGGVGGGGKGGDGSGGGGGK	27	560	Tb927.10.13930	Enriched in surface-labeled proteome protein 21	endocytic[75%]	0.3	209	n[15.99]MATGGR	1	1	138.068	3976.7	6	3976.77	17.1159	1.075	0.085	82.4
Tb927.1.3880	Fusaric acid resistance protein-like, putative	flagellar pocket[50%]	0.375	22	SDNGSDGDGGRKPGHR	12	1480	Tb927.5.1670	hypothetical protein, conserved	cytoplasm,endocytic,flagellar cytoplasm,nuclear lumen	0.27	76.9	MDGEKSVVER	5	242	138.068	2897.28	3	2897.33	17.0281	0.645	0.105	99
Tb927.1.3880	Fusaric acid resistance protein-like, putative	flagellar pocket[50%]	0.455	1.58	n[15.99]SDDSATGNLGSPTRLGGSSSPPAFSVSCDNGVSDTR	1	2	Tb927.11.7270	proteasome beta 3 subunit, putative	nucleoplasm[strong,points],cytoplasm,flagellar cytoplasm[weak]	0.28	36.3	n[15.99]SILTYSGGSCLAMAGKECFVVISDNR	1	2;2	138.068	6526.89	5	6526.99	15.6092	0.735	0.005	222
Tb927.1.3880	Fusaric acid resistance protein-like, putative	flagellar pocket[50%]	0.36	0.0764	n[15.99]SDDSATGNLGSPTR	1	2	Tb927.11.3710	hypothetical protein, conserved	axoneme	0.245	3.04	SIAKPPLSKHGR	4	276	138.068	2804.46	2	2804.44	-8.038	0.605	0.115	2050
Tb927.1.3880	Fusaric acid resistance protein-like, putative	flagellar pocket[50%]	0.25	10.7	n[15.99]SDDSATGNLGSPTR	1	2	Tb927.11.5850	RNA-binding protein 38, putative	cytoplasm[points],nucleus[points]	0.1	41.6	GKNQSSQR	2	72	138.068	2418.1	2	2418.14	16.4837	0.35	0.125	2250
Tb927.1.3880	Fusaric acid resistance protein-like, putative	flagellar pocket[50%]	0.25	0.0725	n[15.99]SDDSATGNLGSPTR	1	2	Tb927.4.5790	UDP-Gal or UDP-GlcNAc-dependent glycosyltransferase, putative		0.13	37.5	LLVRKISFR	5	215;74	138.068	2645.45	2	2645.41	-15.6426	0.38	0.25	9050
Tb927.1.3880	Fusaric acid resistance protein-like, putative	flagellar pocket[50%]	0.25	37.8	AGKQLEK	3	1634	Tb927.9.13340	Nop53 (60S ribosomal biogenesis), putative	nucleolus	0.125	195	n[15.99]SKLR	1	2	138.068	1412.83	2	1412.84	6.1649	0.375	0	9490
Tb927.1.3890	hypothetical protein	cytoplasm[weak,reticulated]	0.235	22.8	n[15.99]SLGVER	1	2	Tb927.7.1850	hypothetical protein, conserved	mitochondrion	0.145	144	n[15.99]GCQR	1	2;2	138.068	1316.63	2	1316.65	13.7255	0.38	0.015	68.5
Tb927.1.3890	hypothetical protein	cytoplasm[weak,reticulated]	0.515	9.37	n[15.99]MSLGVER	1	1	Tb927.11.14990	hypothetical protein, conserved	cytoplasm,flagellar cytoplasm	0.11	1200	n[15.99]MGGGTR	1	1	138.068	1537.7	2	1537.72	14.9485	0.625	0.345	514
Tb927.1.3890	hypothetical protein	cytoplasm[weak,reticulated]	0.58	0.284	n[15.99]SLGVER	1	2	Tb927.11.20090	variant surface glycoprotein (VSG, atypical), putative		0.25	90.6	AKADR	2	399	138.068	1356.73	2	1356.74	5.22	0.83	0.08	1000000000000
Tb927.1.3890	hypothetical protein	cytoplasm[weak,reticulated]	0.58	0.284	n[15.99]SLGVER	1	2	Tb927.6.1220	Mad2-binding protein 65 kDa	microtubule quartet	0.25	90.6	AAKDR	3	470	138.068	1356.73	2	1356.74	5.22	0.83	0.08	1000000000000
Tb927.1.3910	Anaphase-promoting complex subunit CDC23	cell tip[posterior,25%]	0.69	29.5	AMKQCMQR	3	28	Tb927.7.2820	histone H2A, putative	nucleoplasm	0.19	4010	n[15.99]MATPK	1	1;1;1;1;1;1;1;1;1;1;1;1;1;1;1;1;1;1;1;1;1;1;1;1;1;1;1;1	138.068	1751.78	3	1751.82	19.8637	0.88	0.035	34.3
Tb927.1.3940	hypothetical protein, conserved	basal body,pro-basal body	0.6	8.33	SNVQGYFSKQR	9	802	Tb927.9.3340	hypothetical protein, conserved	cytoplasm[reticulated,points],cytoplasm[strong,<10%],flagellar cytoplasm[strong,<10%],nuclear lumen[strong,<10%]	0.25	156	n[15.99]SYYDK	1	2	138.068	2125.01	2	2125.01	-0.7343	0.85	0.025	23.4
Tb927.1.3940	hypothetical protein, conserved	basal body,pro-basal body	0.8	3.26	SPSEGSVKR	8	860	Tb927.10.13830	Presequence translocase-associated motor 27		0.27	1940	APMPKEPR	5	222	138.068	2008	3	2008.04	19.1314	1.07	0.015	125
Tb927.1.3940	hypothetical protein, conserved	basal body,pro-basal body	0.25	2.41	SPSEGSVKR	8	860	Tb927.2.2920	UAA transporter family, putative	cytoplasm[points],flagellum	0.1	194	KVPLR	1	92	138.068	1694.94	2	1694.97	19.3148	0.35	0.245	179
Tb927.1.3940	hypothetical protein, conserved	basal body,pro-basal body	0.7725	27.3	KSVKASQER	1	643	Tb927.4.3540	hypothetical protein, conserved	nucleoplasm	0.1325	3860	n[15.99]MHSR	1	1;1;1	138.068	1714.85	3	1714.88	15.5805	0.905	0.005	295
Tb927.1.3950	alanine aminotransferase	cytoplasm,mitochondrion,kinetoplast[strong,region,cell cycle dependent]	0.63	0.702	EEIRSGTGKSK	9	53	Tb927.9.11880	Mitochondrial SSU ribosomal protein, putative	cytoplasm[reticulated,weak]	0.24	137	SGSGDKSDGEDLc[15.99]	6	434	138.068	2510.12	3	2510.16	15.3893	0.87	0.23	0.483
Tb927.1.3950	alanine aminotransferase	cytoplasm,mitochondrion,kinetoplast[strong,region,cell cycle dependent]	0.635	0.0579	HNDEMNSKEGR	8	436	Tb927.9.1750	Fibronectin type III domain containing protein, putative	flagellum,cytoplasm[points]	0.2	116	RGKGDMR	3	4425	138.068	2272.02	4	2272.04	11.2556	0.835	0.035	14.9
Tb927.1.3950	alanine aminotransferase	cytoplasm,mitochondrion,kinetoplast[strong,region,cell cycle dependent]	0.86	0.18	GNQEFFQKGGAHVSK	8	10	Tb927.8.3480	hypothetical protein, conserved	nucleoplasm[25%],cytoplasm[weak,reticulated]	0.33	35.6	n[15.99]TEGMDR	1	2	138.068	2478.2	4	2478.16	-14.8591	1.19	0.035	20.3
Tb927.1.3950	alanine aminotransferase	cytoplasm,mitochondrion,kinetoplast[strong,region,cell cycle dependent]	0.295	16	GGAHVSKGVHINPRVK	7	17	Tb927.10.15220	hypothetical protein, conserved	endoplasmic reticulum,nuclear envelope,flagellar pocket	0.125	118	EVVYVKGVPVKGPLR	6	74	138.068	3431.99	3	3431.99	-1.4111	0.42	0.42	363
Tb927.1.400	hypothetical protein, conserved		0.79	1.93	GVAAKQK	5	57	Tb927.3.2040	kinesin, putative	hook complex	0.285	512	KSCGK	1	399	138.068	1416.76	2	1416.78	10.4825	1.075	0.035	8.94
Tb927.1.400	hypothetical protein, conserved		0.75	0.38	GVAAKQKK	7	59	Tb927.11.3870	katanin, putative	flagellar tip	0.205	629	ALKPLPR	3	253	138.068	1760.12	4	1760.1	-10.1552	0.955	0.095	23.6
Tb927.1.400	hypothetical protein, conserved		0.6475	5.9	n[15.99]MPPLAR	1	1	Tb927.8.1960	CCR4-NOT transcription complex subunit 11	cytoplasm[points]	0.3775	69.3	EAKEGR	3	115	138.068	1525.79	3	1525.79	-0.0054	1.025	0.1	46.6
Tb927.1.4010	primase 2	cytoplasm	0.83	8.35	SAEGGKSR	6	975	Tb927.5.2720	zinc finger protein ZPR1	cytoplasm	0.28	1240	n[15.99]MAETPK	1	1	138.068	1619.77	2	1619.78	6.7577	1.11	0.1	9.94
Tb927.1.4010	primase 2	cytoplasm	1.28	0.758	GRSAEGGKSR	8	975	Tb927.5.1560	ATP-dependent DEAD/H RNA helicase, putative	nucleolus	0.48	503	GGVKSMK	4	739	138.068	1846.95	2	1846.97	7.9316	1.76	0.06	11.2
Tb927.1.4010	primase 2	cytoplasm	0.63	0.299	GTKAAAKPSSAAAAVNISAATTAGAR	7	246	Tb927.9.14180	chaperone protein DnaJ, putative	cytoplasm[reticulated,points]	0.46	4.18	n[15.99]DDTRINWILENR	1	2	138.068	3995.01	6	3995.08	19.326	1.09	0.005	13.2
Tb927.1.4010	primase 2	cytoplasm	0.84	0.66	RGAVDATEENSKASR	12	709	Tb927.6.2800	hypothetical protein, conserved	nucleoplasm[points]	0.385	48.9	QLTDDKCR	6	205	138.068	2762.28	4	2762.33	16.6362	1.225	0.095	24.1
Tb927.1.4010	primase 2	cytoplasm	0.9775	5.11	FSLKCPQKYSR	8	1209	Tb927.7.6490	hypothetical protein, conserved	cytoplasm[reticulated]	0.1625	2630	n[15.99]MSSTR	1	1	138.068	2147.02	3	2147.05	16.3388	1.14	0.03	26
Tb927.1.4010	primase 2	cytoplasm	0.8825	0.0405	VSKSAPSPR	3	383	Tb927.5.930	NADH-dependent fumarate reductase	cytoplasm[patchy],flagellar cytoplasm,basal body[region]	0.2875	181	RDPAKVR	5	330	138.068	1906.07	2	1906.07	4.0694	1.17	0.01	59.8
Tb927.1.4010	primase 2	cytoplasm	0.25	52.5	RSASGKR	6	697	Tb927.10.8650	ran binding protein, putative	nuclear lumen,nucleolus[peripheral]	0.205	121	n[15.99]SDRLR	1	2	138.068	1543.88	2	1543.85	-18.1984	0.455	0	64.8
Tb927.1.4010	primase 2	cytoplasm	0.25	52.5	RSASGKR	6	697	Tb927.11.5010	TFIIF-stimulated CTD phosphatase, putative	endocytic,cytoplasm[points]	0.205	121	n[15.99]SDLRR	1	2	138.068	1543.88	2	1543.85	-18.1984	0.455	0	64.8
Tb927.1.4010	primase 2	cytoplasm	0.46	2.97	KGSSRNSSR	1	821	Tb927.11.6340	PUB domain containing protein, putative	nucleoplasm[strong],cytoplasm	0.245	59.2	CEKAK	3	195	138.068	1749.86	2	1749.88	10.3731	0.705	0	163
Tb927.1.4010	primase 2	cytoplasm	0.39	9.06	VSKSAPSPR	3	383	Tb927.11.10600	Mitoribosomal SSU assembly factor 18	endocytic,cytoplasm[points,weak]	0.25	65.3	n[15.99]LCHNR	1	2	138.068	1763.91	2	1763.91	2.5551	0.64	0.285	346
Tb927.1.4010	primase 2	cytoplasm	0.125	336	n[15.99]FHLPR	1	2	Tb927.9.7250	hypothetical protein, conserved	nucleolus,nucleus[weak]	0.125	190	IGKGLc[15.99]	3	181	138.068	1308.75	3	1308.76	3.8335	0.25	0.135	467
Tb927.1.4040	hypothetical protein, conserved	basal body	0.535	0.186	n[15.99]MSDDAADSKTAKSITK	9	9	Tb927.10.13280	hypothetical protein, conserved	cytoplasm	0.225	94.3	TYPSKPPK	5	800	138.068	2738.35	2	2738.37	6.4989	0.76	0.015	0.482
Tb927.1.4040	hypothetical protein, conserved	basal body	0.535	0.186	n[15.99]MSDDAADSKTAKSITK	12	12	Tb927.10.13280	hypothetical protein, conserved	cytoplasm	0.225	94.3	TYPSKPPK	5	800	138.068	2738.35	2	2738.37	6.4989	0.76	0.015	0.482
Tb927.1.4040	hypothetical protein, conserved	basal body	0.535	0.186	n[15.99]MSDDAADSKTAKSITK	12	12	Tb927.11.13700	Basal body protein	basal body,pro-basal body	0.225	94.3	KLVQSTSR	1	577	138.068	2739.35	2	2739.4	15.35	0.76	0.115	0.482
Tb927.1.4040	hypothetical protein, conserved	basal body	0.535	0.186	n[15.99]MSDDAADSKTAKSITK	9	9	Tb927.11.13700	Basal body protein	basal body,pro-basal body	0.225	94.3	KLVQSTSR	1	577	138.068	2739.35	2	2739.4	15.35	0.76	0.115	0.482
Tb927.1.4040	hypothetical protein, conserved	basal body	0.535	0.186	n[15.99]MSDDAADSKTAKSITK	12	12	Tb927.7.4500	PX domain containing protein, putative	endocytic[strong],cytoplasm[weak]	0.225	94.3	KGGILGSER	1	247;247	138.068	2737.35	2	2737.38	12.0955	0.76	0.115	0.482
Tb927.1.4040	hypothetical protein, conserved	basal body	0.535	0.186	n[15.99]MSDDAADSKTAKSITK	9	9	Tb927.7.4500	PX domain containing protein, putative	endocytic[strong],cytoplasm[weak]	0.225	94.3	KGGILGSER	1	247;247	138.068	2737.35	2	2737.38	12.0955	0.76	0.115	0.482
Tb927.1.4040	hypothetical protein, conserved	basal body	0.555	11.5	SKDGNGDKDSGR	8	226	Tb927.4.4690	hypothetical protein, conserved	axoneme,cytoplasm[weak,reticulated],cytoplasm[points]	0.5	31.2	VDYENEKK	7	214	138.068	2396.08	4	2396.11	13.7492	1.055	0.245	1.22
Tb927.1.4040	hypothetical protein, conserved	basal body	0.81	13.8	TAKSITKSK	7	16	Tb927.3.5650	STE group serine/threonine-protein kinase, putative	cytoplasm[reticulated]	0.54	68.3	DPKER	3	887;652;652	138.068	1743.94	3	1743.97	17.635	1.35	0.14	1.86
Tb927.1.4040	hypothetical protein, conserved	basal body	0.81	13.8	TAKSITKSK	7	16	Tb927.7.3650	STE/STE11 serine/threonine-protein kinase, putative	cytoplasm[weak,reticulated],flagellum	0.54	68.3	DPEKR	4	494	138.068	1743.94	3	1743.97	17.635	1.35	0.14	1.86
Tb927.1.4040	hypothetical protein, conserved	basal body	1.075	0.392	KTNRAGTTQVGSGWTPGGGGLGDVGLNTMPMR	1	326	Tb927.10.15840	hypothetical protein, conserved	cytoplasm[reticulated]	0.54	64.6	FVNSHSVSSIKTEK	11	292;49	138.068	4872.34	4	4872.43	18.6507	1.615	0.055	2.81
Tb927.1.4040	hypothetical protein, conserved	basal body	1.13	1.11	KTNRAGTTQVGSGWTPGGGGLGDVGLNTMPMR	1	326	Tb927.10.15840	hypothetical protein, conserved	cytoplasm[reticulated]	0.575	53.7	FVNSHSVSSIKTEK	11	292;49	138.068	4872.34	4	4872.43	18.6507	1.705	0.095	4.3
Tb927.1.4040	hypothetical protein, conserved	basal body	1.14	0.444	KTNRAGTTQVGSGWTPGGGGLGDVGLNTMPMR	1	326	Tb927.10.15840	hypothetical protein, conserved	cytoplasm[reticulated]	0.53	77.2	FVNSHSVSSIKTEK	11	292;49	138.068	4872.34	4	4872.43	18.4503	1.67	0.165	4.57
Tb927.1.4040	hypothetical protein, conserved	basal body	0.98	1.45	KTNRAGTTQVGSGWTPGGGGLGDVGLNTMPMR	1	326	Tb927.10.15840	hypothetical protein, conserved	cytoplasm[reticulated]	0.57	58.4	FVNSHSVSSIKTEK	11	292;49	138.068	4872.34	4	4872.43	18.4503	1.55	0.165	5.14
Tb927.1.4040	hypothetical protein, conserved	basal body	0.5	1.98	NKDGGEGNGNGTTGR	2	516	Tb927.8.5460	Flagellar calcium-binding 44 kDa protein	cytoplasm[50%],flagellar cytoplasm[50%],nuclear lumen[50%]	0.25	93.8	DKDAESK	2	234;45;45;110;45;45;45	138.068	2362.03	3	2362.06	14.5409	0.75	0.13	5.21
Tb927.1.4040	hypothetical protein, conserved	basal body	1.045	0.18	KTNRAGTTQVGSGWTPGGGGLGDVGLNTMPMR	1	326	Tb927.10.15840	hypothetical protein, conserved	cytoplasm[reticulated]	0.45	80.9	FVNSHSVSSIKTEK	11	292;49	138.068	4872.34	4	4872.43	18.6507	1.495	0.095	8.03
Tb927.1.4040	hypothetical protein, conserved	basal body	1.29	0.849	KTNRAGTTQVGSGWTPGGGGLGDVGLNTMPMR	1	326	Tb927.6.5550	variant surface glycoprotein (VSG, atypical), putative		0.56	145	ICQYSLHGKTQAR	9	42	138.068	4871.33	4	4871.4	13.7152	1.85	0.14	9.13
Tb927.1.4040	hypothetical protein, conserved	basal body	0.865	4.21	QSGASKNK	6	514	Tb927.3.3440	phytanoyl-CoA dioxygenase (PhyH), putative	nucleolus[strong],cytoplasm[weak],nucleoplasm	0.22	602	CKVEc[15.99]	2	343	138.068	1506.71	3	1506.73	19.2427	1.085	0.19	11.4
Tb927.1.4040	hypothetical protein, conserved	basal body	1.065	0.545	KTNRAGTTQVGSGWTPGGGGLGDVGLNTMPMR	1	326	Tb927.6.5550	variant surface glycoprotein (VSG, atypical), putative		0.41	170	ICQYSLHGKTQAR	9	42	138.068	4871.33	4	4871.4	14.1162	1.475	0.035	12.3
Tb927.1.4040	hypothetical protein, conserved	basal body	0.61	0.0738	EGGEGPSIATNKEGNVGNIIDPSDAEMEGLRSAALDVER	12	154	Tb927.10.8710	centrin-3	axoneme,cytoplasm	0.235	64.9	n[15.99]DGDDGSRMGMPR	1	2	138.068	5427.4	6	5427.49	16.7638	0.845	0.105	12.9
Tb927.1.4040	hypothetical protein, conserved	basal body	1.235	0.138	KTNRAGTTQVGSGWTPGGGGLGDVGLNTMPMR	1	326	Tb927.11.2140	cyclic nucleotide-binding domain containing protein, putative	axoneme,cytoplasm[weak,reticulated,points]	0.36	222	CDAITPASETGGKVR	13	321	138.068	4871.33	4	4871.38	8.3775	1.595	0.055	12.9
Tb927.1.4040	hypothetical protein, conserved	basal body	1.135	0.295	KTNRAGTTQVGSGWTPGGGGLGDVGLNTMPMR	1	326	Tb927.6.5550	variant surface glycoprotein (VSG, atypical), putative		0.435	168	ICQYSLHGKTQAR	9	42	138.068	4871.33	4	4871.4	13.8155	1.57	0.06	12.9
Tb927.1.4040	hypothetical protein, conserved	basal body	1.16	0.685	KTNRAGTTQVGSGWTPGGGGLGDVGLNTMPMR	1	326	Tb927.10.15840	hypothetical protein, conserved	cytoplasm[reticulated]	0.515	100	FVNSHSVSSIKTEK	11	292;49	138.068	4872.34	4	4872.43	18.8511	1.675	0.13	13.4
Tb927.1.4040	hypothetical protein, conserved	basal body	1.19	0.466	KTNRAGTTQVGSGWTPGGGGLGDVGLNTMPMR	1	326	Tb927.6.5550	variant surface glycoprotein (VSG, atypical), putative		0.46	170	ICQYSLHGKTQAR	9	42	138.068	4871.34	4	4871.4	13.3143	1.65	0.03	16.3
Tb927.1.4040	hypothetical protein, conserved	basal body	0.89	1.04	QSGASKNK	6	514	Tb927.3.3440	phytanoyl-CoA dioxygenase (PhyH), putative	nucleolus[strong],cytoplasm[weak],nucleoplasm	0.22	1110	CKVEc[15.99]	2	343	138.068	1506.71	3	1506.73	19.4249	1.11	0.19	18.7
Tb927.1.4040	hypothetical protein, conserved	basal body	1.07	0.288	KTNRAGTTQVGSGWTPGGGGLGDVGLNTMPMR	1	326	Tb927.10.15800	actin related protein 2, putative	cytoplasm[reticulated]	0.405	130	VKLYEVMFEEFK	2	130	138.068	4871.33	4	4871.41	15.294	1.475	0.11	19
Tb927.1.4040	hypothetical protein, conserved	basal body	0.97	1.36	KTNRAGTTQVGSGWTPGGGGLGDVGLNTMPMR	1	326	Tb927.8.2810	5'-3' exoribonuclease C		0.63	33.4	QKSAEGDGTAGKEGVK	2	798	138.068	4871.33	4	4871.39	12.1234	1.6	0.06	19.6
Tb927.1.4040	hypothetical protein, conserved	basal body	0.805	13.3	QSGASKNK	6	514	Tb927.3.3440	phytanoyl-CoA dioxygenase (PhyH), putative	nucleolus[strong],cytoplasm[weak],nucleoplasm	0.19	1510	CKVEc[15.99]	2	343	138.068	1506.71	3	1506.73	19.5465	0.995	0.065	24.5
Tb927.1.4040	hypothetical protein, conserved	basal body	0.485	4.38	n[15.99]SDDAADSKTAK	1	2	Tb927.5.590	protein phosphatase 1, regulatory subunit, putative	nucleoplasm[strong],cytoplasm	0.225	152	n[15.99]MSQEGGK	1	1	138.068	1996.86	4	1996.89	13.4301	0.71	0.23	27.2
Tb927.1.4040	hypothetical protein, conserved	basal body	1.045	1.35	KTNRAGTTQVGSGWTPGGGGLGDVGLNTMPMR	1	326	Tb927.6.5550	variant surface glycoprotein (VSG, atypical), putative		0.565	66.7	ICQYSLHGKTQAR	9	42	138.068	4871.33	4	4871.4	14.0159	1.61	0.07	31
Tb927.1.4040	hypothetical protein, conserved	basal body	0.74	2.2	QSGASKNK	6	514	Tb927.10.2670	hypothetical protein, conserved	axoneme[<10%],cytoplasm,endocytic	0.12	1300	n[15.99]MEQK	1	1	138.068	1506.71	3	1506.73	19.3041	0.86	0.01	31.4
Tb927.1.4040	hypothetical protein, conserved	basal body	0.98	0.709	QSGASKNK	6	514	Tb927.10.10210	procyclin-associated gene 4 (PAG4) protein	cytoplasm[weak,reticulated]	0.105	1890	n[15.99]TTMGK	1	2	138.068	1492.73	3	1492.76	17.4695	1.085	0.145	34.4
Tb927.1.4040	hypothetical protein, conserved	basal body	1.28	0.252	KTNRAGTTQVGSGWTPGGGGLGDVGLNTMPMR	1	326	Tb927.6.5550	variant surface glycoprotein (VSG, atypical), putative		0.55	88.2	ICQYSLHGKTQAR	9	42	138.068	4871.33	4	4871.4	13.7152	1.83	0.155	35.2
Tb927.1.4040	hypothetical protein, conserved	basal body	1.36	0.819	KTNRAGTTQVGSGWTPGGGGLGDVGLNTMPMR	1	326	Tb927.6.5550	variant surface glycoprotein (VSG, atypical), putative		0.45	314	ICQYSLHGKTQAR	9	42	138.068	4871.34	4	4871.4	13.3143	1.81	0.115	35.4
Tb927.1.4040	hypothetical protein, conserved	basal body	1.135	0.517	KTNRAGTTQVGSGWTPGGGGLGDVGLNTMPMR	1	326	Tb927.10.720	Flagellum attachment zone protein 24	cell tip[anterior],cell tip[posterior],cleavage furrow,basal body	0.35	257	ELSAEDTELAEKAR	12	399	138.068	4871.34	4	4871.38	9.5169	1.485	0.045	36.7
Tb927.1.4040	hypothetical protein, conserved	basal body	1.05	0.521	MQVDKKPR	5	387	Tb927.11.3680	calmodulin, putative	paraflagellar rod,cytoplasm	0.225	889	n[15.99]ANAVSEK	1	2	138.068	1855.97	3	1855.98	6.5028	1.275	0.025	51.4
Tb927.1.4040	hypothetical protein, conserved	basal body	0.575	1.64	TAKSITK	3	12	Tb927.10.14510	root hair defective 3 GTP-binding protein (RHD3), putative	endoplasmic reticulum	0.17	392	DKGEDc[15.99]	2	851	138.068	1463.75	2	1463.74	-10.5099	0.745	0.11	54.3
Tb927.1.4040	hypothetical protein, conserved	basal body	1.085	0.547	KTNRAGTTQVGSGWTPGGGGLGDVGLNTMPMR	1	326	Tb927.2.5760	Flagellar Member 8	flagellar membrane[distal,end]	0.35	276	AQPYPSCAPSTVKR	13	3069	138.068	4871.33	4	4871.39	11.5097	1.435	0.045	57.8
Tb927.1.4040	hypothetical protein, conserved	basal body	0.5	9.21	KSKNK	3	212	Tb927.4.2570	hypothetical protein, conserved	cytoplasm[patchy],nucleolus	0.155	596	KTDLSc[15.99]	1	442	138.068	1319.74	2	1319.73	-5.7889	0.655	0.03	58.2
Tb927.1.4040	hypothetical protein, conserved	basal body	0.695	0.348	SKDGNGDK	2	220	Tb927.5.3850	XRN 5'-3' exonuclease N-terminus, putative	nucleolus	0.355	37	GNVKKK	5	818	138.068	1629.86	3	1629.87	7.6544	1.05	0.005	66
Tb927.1.4040	hypothetical protein, conserved	basal body	0.4075	26.8	KSKNK	3	212	Tb927.11.4450	ALBA-Domain Protein		0.1175	2260	n[15.99]MSEK	1	1;1;1;1;1;1;1	138.068	1250.63	2	1250.65	18.4041	0.525	0.005	71.6
Tb927.1.4040	hypothetical protein, conserved	basal body	0.67	0.193	n[15.99]MSDDAADSKTAKSITK	12	12	Tb927.11.6020	hypothetical protein, conserved	cytoplasm[reticulated],basal body[25%]	0.105	1250	YGKYc[15.99]	3	268	138.068	2367.07	4	2367.12	17.5339	0.775	0.085	87
Tb927.1.4040	hypothetical protein, conserved	basal body	0.4	36.7	KSKNK	3	212	Tb927.8.5040	EMG1/NEP1 methyltransferase, putative	nucleolus	0.115	1190	n[15.99]MDYR	1	1;1;1	138.068	1340.67	2	1340.68	2.1035	0.515	0.005	96.5
Tb927.1.4040	hypothetical protein, conserved	basal body	0.475	5.93	n[15.99]SDDAADSKTAK	1	2	Tb927.3.4230	Component of motile flagella 33	endocytic[50%]	0.13	577	n[15.99]SSSQNHLR	1	2	138.068	2172.98	4	2173.02	19.2162	0.605	0.05	309
Tb927.1.4040	hypothetical protein, conserved	basal body	0.41	2.61	SKDGNGDKDSGR	2	220	Tb927.11.15990	Nucleoporin NUP109	nuclear pore	0.125	366	KPCGR	1	985	138.068	1988.9	3	1988.93	18.4092	0.535	0.015	642
Tb927.1.4040	hypothetical protein, conserved	basal body	0.25	7.74	n[15.99]SDDAADSKTAK	8	9	Tb927.10.13310	DNA-directed RNA polymerase I subunit RPB5z, putative	nucleolus[peripheral],nuclear lumen	0.11	224	n[15.99]MDSVK	1	1	138.068	1839.85	3	1839.84	-4.5212	0.36	0.005	4450
Tb927.1.4040	hypothetical protein, conserved	basal body	0.25	7.74	n[15.99]SDDAADSKTAK	8	9	Tb927.5.3780	hypothetical protein, conserved	cytoplasm[points]	0.11	224	n[15.99]MSVSR	1	1	138.068	1839.85	3	1839.85	1.5838	0.36	0.005	4450
Tb927.1.4040	hypothetical protein, conserved	basal body	0.25	7.74	n[15.99]SDDAADSKTAK	8	9	Tb927.7.1172	hypothetical protein	cytoplasm[50%],cytoplasm[weak,reticulated,50%],flagellar cytoplasm[50%],nuclear lumen[50%]	0.11	224	n[15.99]MATTR	1	1	138.068	1839.85	3	1839.85	1.5838	0.36	0.005	4450
Tb927.1.4040	hypothetical protein, conserved	basal body	0.25	7.74	n[15.99]SDDAADSKTAK	8	9	Tb927.9.3820	syntaxin, putative	endocytic,cytoplasm	0.11	224	n[15.99]MSDVK	1	1	138.068	1839.85	3	1839.84	-4.5212	0.36	0.005	4450
Tb927.1.4050	ser/thr protein phosphatase, putative	pellicular membrane	0.36	6.89	n[15.99]MGCSTSKGDPLR	1	1	Tb927.3.5780	hypothetical protein		0.25	34.3	n[15.99]MFGATADDVSK	1	1	138.068	2618.15	3	2618.17	7.7701	0.61	0.13	4.99
Tb927.1.4050	ser/thr protein phosphatase, putative	pellicular membrane	0.925	1.81	KVFVVHGGVPR	1	444	Tb927.10.14600	40S ribosomal protein S2, putative	cytoplasm[patchy]	0.31	165	n[15.99]ADAPR	1	2;2	138.068	1860.02	4	1860.04	7.4009	1.235	0.18	5.13
Tb927.1.4050	ser/thr protein phosphatase, putative	pellicular membrane	1	0.0857	RTKDEVLR	3	627	Tb927.11.7770	oxidoreductase-like protein	nucleoplasm,cytoplasm[weak]	0.25	479	DCGGKK	5	281	138.068	1816.94	3	1816.95	5.8825	1.25	0.255	15.7
Tb927.1.4050	ser/thr protein phosphatase, putative	pellicular membrane	1.37	0.563	KVFVVHGGVPR	1	444	Tb927.2.3620	GTP-binding elongation factor Tu family, putative	cytoplasm[weak]	0.17	1020	HKETc[15.99]	2	803	138.068	1861.03	3	1861.02	-3.5914	1.54	0.14	23.6
Tb927.1.4050	ser/thr protein phosphatase, putative	pellicular membrane	0.8	0.00408	KYLSGGGRPKGASSVHNNSPPHVNFNVAR	10	174	Tb927.6.2560	hypothetical protein, conserved	endoplasmic reticulum	0.25	82.2	n[15.99]MPRHLR	1	1	138.068	4009.07	5	4009.07	1.4162	1.05	0.005	38.3
Tb927.1.4050	ser/thr protein phosphatase, putative	pellicular membrane	0.23	134	n[15.99]MGCSTSK	1	1	Tb927.11.5670	Mnd1 family, putative	nucleoplasm,nucleolus[strong],cytoplasm[weak,points]	0.165	210	n[15.99]NKSAK	1	2	138.068	1469.66	2	1469.69	18.6074	0.395	0.005	50.2
Tb927.1.4050	ser/thr protein phosphatase, putative	pellicular membrane	0.23	134	n[15.99]MGCSTSK	1	1	Tb927.9.10310	mitochondrial carrier protein 11	mitochondrion,kinetoplast[region,strong]	0.165	210	n[15.99]SAKNK	1	2	138.068	1469.66	2	1469.69	18.6074	0.395	0.005	50.2
Tb927.1.4050	ser/thr protein phosphatase, putative	pellicular membrane	0.245	8.58	n[15.99]GCSTSK	1	2	Tb927.10.8980	hypothetical protein, conserved	mitochondrion,kinetoplast[region,strong]	0.245	6.45	KAMGK	1	162	138.068	1309.65	3	1309.64	-9.0737	0.49	0.005	63.4
Tb927.1.4050	ser/thr protein phosphatase, putative	pellicular membrane	0.915	0.214	KVFVVHGGVPR	1	444	Tb927.10.14600	40S ribosomal protein S2, putative	cytoplasm[patchy]	0.12	1050	n[15.99]ADAPR	1	2;2	138.068	1860.02	4	1860.04	6.8102	1.035	0.085	68.7
Tb927.1.4050	ser/thr protein phosphatase, putative	pellicular membrane	0.775	0.000842	IGATQGPFATEALSKK	15	164	Tb927.10.14520	Basal body protein	basal body[strong],pro-basal body	0.25	35.4	SKATDARPAQVSR	2	301	138.068	3141.62	5	3141.68	19.3231	1.025	0.02	77.2
Tb927.1.4050	ser/thr protein phosphatase, putative	pellicular membrane	0.685	3.94	TRKGSVWK	3	657	Tb927.2.5970	hypothetical protein, conserved	flagellar pocket collar[75%]	0.125	778	n[15.99]MSLSCGPR	1	1	138.068	2021.03	2	2021.02	-5.1535	0.81	0.065	134
Tb927.1.4050	ser/thr protein phosphatase, putative	pellicular membrane	0.685	3.94	TRKGSVWK	3	657	Tb927.3.5400	serine/threonine protein kinase RIO1, putative	cytoplasm[points]	0.125	778	YCKSNPR	3	221	138.068	2022.03	2	2022.05	7.1677	0.81	0.065	134
Tb927.1.4050	ser/thr protein phosphatase, putative	pellicular membrane	0.125	117	n[15.99]MGCSTSK	1	1	Tb927.10.13430	citrate synthase, putative	mitochondrion[75%],kinetoplast[region,strong,75%]	0.125	138	n[15.99]MCMR	1	1	138.068	1535.57	2	1535.59	10.6586	0.25	0	370
Tb927.1.4050	ser/thr protein phosphatase, putative	pellicular membrane	0.2	122	n[15.99]MGCSTSK	1	1	Tb927.10.10800	palmitoyl acyltransferase 2, putative	acidocalcisome[50%],cytoplasm[reticulated,weak,50%]	0.125	221	n[15.99]MCCGR	1	1	138.068	1621.58	2	1621.6	11.2021	0.325	0.08	1000000000000
Tb927.1.4100	cytochrome oxidase subunit IV	cytoplasm[weak],mitochondrion[<10%],kinetoplast[region,<10%]	0.675	0.00626	n[15.99]FARRSLIATVAAATATKPTSSAAQSNANGTAATQSTLLQQR	1	2	Tb927.7.2630	LSU ribosomal protein, mitochondrial, putative	mitochondrion,kinetoplast[region,strong]	0.315	26	HTKTLR	3	877	138.068	5023.61	6	5023.69	16.9997	0.99	0.03	17.4
Tb927.1.4100	cytochrome oxidase subunit IV	cytoplasm[weak],mitochondrion[<10%],kinetoplast[region,<10%]	0.25	131	LSNKIc[15.99]	4	352	Tb927.1.2760	hypothetical protein	cytoplasm[50%],endocytic[50%],cytoplasm[weak,50%],flagellar cytoplasm[50%],nuclear lumen[50%]	0.25	112	VKEDc[15.99]	2	35	138.068	1232.63	2	1232.65	17.6793	0.5	0.055	32.9
Tb927.1.4100	cytochrome oxidase subunit IV	cytoplasm[weak],mitochondrion[<10%],kinetoplast[region,<10%]	0.495	5.74	LSNKIc[15.99]	4	352	Tb927.9.4660	hypothetical protein, conserved	mitochondrion,kinetoplast[region]	0.105	1080	n[15.99]MMSK	1	1	138.068	1238.6	2	1238.62	17.4545	0.6	0.265	47.2
Tb927.1.4100	cytochrome oxidase subunit IV	cytoplasm[weak],mitochondrion[<10%],kinetoplast[region,<10%]	0.58	35.7	LSNKIc[15.99]	4	352	Tb927.1.2670	paralyzed flagella 16	axoneme	0.115	2570	n[15.99]MPNR	1	1	138.068	1243.64	2	1243.66	15.5077	0.695	0.195	61.4
Tb927.1.4100	cytochrome oxidase subunit IV	cytoplasm[weak],mitochondrion[<10%],kinetoplast[region,<10%]	0.25	6.83	LEKQSNTVARAQQLLK	3	126	Tb927.11.15570	Pentatricopeptide repeat protein (PPR), putative	endocytic,cytoplasm[weak]	0.24	2.2	n[15.99]SSEGGK	1	2	138.068	2527.37	2	2527.36	-2.7022	0.49	0.24	105
Tb927.1.4140	Bardet-Biedl syndrome 5 protein	cytoplasm	0.4	14.1	n[15.99]PAGGDTAK	1	2;2	Tb927.10.4180	TFIIF-stimulated CTD phosphatase, putative	cytoplasm,flagellar cytoplasm	0.25	127	n[15.99]MSTVPR	1	1	138.068	1558.78	2	1558.77	-8.3762	0.65	0.04	46.8
Tb927.1.4160	hypothetical protein, conserved	mitochondrion	0.245	39.7	n[15.99]QIYVK	1	2	Tb927.11.1680	vesicular-fusion protein SEC18, putative	cytoplasm[reticulated]	0.125	397	n[15.99]MIVK	1	1	138.068	1292.76	2	1292.74	-18.2068	0.37	0.015	1230
Tb927.1.4160	hypothetical protein, conserved	mitochondrion	0.245	39.7	n[15.99]QIYVK	1	2	Tb927.5.1590	hypothetical protein, conserved	nucleolus	0.125	397	n[15.99]MVIK	1	1	138.068	1292.76	2	1292.74	-18.2068	0.37	0.015	1230
Tb927.1.4160	hypothetical protein, conserved	mitochondrion	0.245	39.7	n[15.99]QIYVK	1	2	Tb927.7.4000	glutathione synthetase, putative	cytoplasm,flagellar cytoplasm	0.125	397	n[15.99]MVLK	1	1	138.068	1292.76	2	1292.74	-18.2068	0.37	0.015	1230
Tb927.1.4180	leucine-rich repeat protein (LRRP), putative	axoneme,cytoplasm[weak]	0.45	1.77	KLQTVILGSSK	1	128	Tb927.7.580	GTP-binding protein, putative	cytoplasm	0.25	76.9	LVPAAVAKGIVK	8	388	138.068	2475.59	4	2475.54	-19.3452	0.7	0.005	0.342
Tb927.1.4180	leucine-rich repeat protein (LRRP), putative	axoneme,cytoplasm[weak]	0.555	0.282	RKQLQDVNEDQR	2	685	Tb927.5.3850	XRN 5'-3' exonuclease N-terminus, putative	nucleolus	0.5	0.83	NSVVKTK	5	803	138.068	2440.27	4	2440.3	13.8989	1.055	0.12	2.66
Tb927.1.4180	leucine-rich repeat protein (LRRP), putative	axoneme,cytoplasm[weak]	1	1.66	AEKITAR	3	532	Tb927.7.4560	SAS2-related acetyltransferase 1	nucleoplasm	0.36	228	RAEKVc[15.99]	4	465;465	138.068	1542.85	3	1542.87	14.7512	1.36	0.065	3.31
Tb927.1.4180	leucine-rich repeat protein (LRRP), putative	axoneme,cytoplasm[weak]	0.75	0.628	KGKGSK	3	739	Tb927.11.3020	hypothetical protein, conserved	cytoplasm,flagellar cytoplasm,nuclear lumen	0.115	1500	n[15.99]MHGR	1	1	138.068	1256.66	3	1256.67	7.7621	0.865	0.155	6.5
Tb927.1.4180	leucine-rich repeat protein (LRRP), putative	axoneme,cytoplasm[weak]	0.775	8.2	EGPKKSSK	4	732	-	-	-	0	999	-	5	733	138.068	997.544	2	997.544	0.1379	0.775	0.125	8.2
Tb927.1.4180	leucine-rich repeat protein (LRRP), putative	axoneme,cytoplasm[weak]	1.12	0.484	GIIALGVSLVKNRK	11	480	Tb927.11.16340	Importin-beta N-terminal domain/HEAT-like repeat, putative	nucleoplasm,cytoplasm,nuclear pore	0.535	54.9	LLSTIATKVAAK	8	370	138.068	2819.78	6	2819.76	-9.4984	1.655	0.08	13.7
Tb927.1.4180	leucine-rich repeat protein (LRRP), putative	axoneme,cytoplasm[weak]	0.89	3.98	GIIALGVSLVKNR	11	480	Tb927.7.3560	Cilia- and flagella-associated protein	axoneme,cytoplasm[weak]	0.78	9.92	IRAINEKLK	7	1118	138.068	2560.61	6	2560.58	-13.8938	1.67	0.03	14.9
Tb927.1.4180	leucine-rich repeat protein (LRRP), putative	axoneme,cytoplasm[weak]	0.575	3.15	IKEDSKK	6	727	Tb927.11.650	mediator of rna polymerase ii transcription subunit 5	nucleoplasm[points],cytoplasm[weak]	0.315	146	KVPAIc[15.99]	1	135	138.068	1526.87	3	1526.89	11.3406	0.89	0.065	19
Tb927.1.4180	leucine-rich repeat protein (LRRP), putative	axoneme,cytoplasm[weak]	0.43	5.52	ENHCLSEKQR	8	623	Tb927.4.2030	DNA/RNA-binding protein Alba 4	cytoplasm[patchy],nucleolus	0.25	107	n[15.99]PSYPSHDDR	1	2	138.068	2510.15	2	2510.12	-10.5671	0.68	0.05	26.8
Tb927.1.4180	leucine-rich repeat protein (LRRP), putative	axoneme,cytoplasm[weak]	0.905	1.61	GIIALGVSLVKNRK	11	480	Tb927.10.5640	Gem-associated protein 2, putative	nucleoplasm[points,75%]	0.59	18.3	GAILKVFPSRK	5	445	138.068	2819.78	6	2819.75	-13.1596	1.495	0.025	30.7
Tb927.1.4180	leucine-rich repeat protein (LRRP), putative	axoneme,cytoplasm[weak]	1.075	0.947	GIIALGVSLVKNRK	11	480	Tb927.11.6810	tubulin-tyrsoine ligase-like protein, putative	cortical cytoskeleton[anterior,75%]	0.48	61.7	IEALRSLQKR	9	953	138.068	2817.77	6	2817.73	-16.1881	1.555	0.04	32.2
Tb927.1.4180	leucine-rich repeat protein (LRRP), putative	axoneme,cytoplasm[weak]	0.5	0.247	NRKLQR	3	483	Tb927.1.1200	Mitochondrial ribosomal protein S15	mitochondrion,kinetoplast[region,strong,cell cycle dependent]	0.22	83.2	YGSKSK	4	15	138.068	1619.94	3	1619.91	-15.1926	0.72	0.06	40.9
Tb927.1.4180	leucine-rich repeat protein (LRRP), putative	axoneme,cytoplasm[weak]	0.44	13.7	IKEDSKK	6	727	Tb927.11.650	mediator of rna polymerase ii transcription subunit 5	nucleoplasm[points],cytoplasm[weak]	0.325	58.2	KVPAIc[15.99]	1	135	138.068	1526.87	3	1526.89	11.3406	0.765	0.06	43.8
Tb927.1.4180	leucine-rich repeat protein (LRRP), putative	axoneme,cytoplasm[weak]	0.58	0.312	ALDAFEIQHKQETGDVAKR	18	600	Tb927.11.11410	trans-sialidase, putative		0.205	93.2	AVGAKK	5	459;65	138.068	2865.48	3	2865.53	19.4123	0.785	0.04	54.2
Tb927.1.4180	leucine-rich repeat protein (LRRP), putative	axoneme,cytoplasm[weak]	0.58	0.312	ALDAFEIQHKQETGDVAKR	18	600	Tb927.11.6430	hypothetical protein, conserved	cytoplasm[50%],cytoplasm[reticulated,50%]	0.205	93.2	AVQKK	4	831	138.068	2865.48	3	2865.53	19.4123	0.785	0.04	54.2
Tb927.1.4180	leucine-rich repeat protein (LRRP), putative	axoneme,cytoplasm[weak]	0.58	0.312	ALDAFEIQHKQETGDVAKR	18	600	Tb927.3.1770	leucine-rich repeat protein (LRRP), putative	axoneme,cytoplasm[points]	0.205	93.2	LGKQK	3	379	138.068	2865.48	3	2865.53	19.4123	0.785	0.04	54.2
Tb927.1.4180	leucine-rich repeat protein (LRRP), putative	axoneme,cytoplasm[weak]	0.66	7.08	EGPKK	4	732	Tb927.11.19400	variant surface glycoprotein (VSG), putative		0.1	4640	EQKDc[15.99]	3	486;486	138.068	1229.6	3	1229.61	10.9504	0.76	0.07	55.3
Tb927.1.4180	leucine-rich repeat protein (LRRP), putative	axoneme,cytoplasm[weak]	0.5	9.21	KGKGSK	3	739	Tb927.4.2570	hypothetical protein, conserved	cytoplasm[patchy],nucleolus	0.155	596	KTDLSc[15.99]	1	442	138.068	1319.74	2	1319.73	-5.7889	0.655	0.03	58.2
Tb927.1.4180	leucine-rich repeat protein (LRRP), putative	axoneme,cytoplasm[weak]	0.5	7.98	AEVDMELLKER	9	645	Tb927.4.1330	DNA topoisomerase IB, large subunit	nuclear lumen	0.37	14.6	SGGAKR	5	626	138.068	2044.09	3	2044.06	-11.8976	0.87	0.09	64.1
Tb927.1.4180	leucine-rich repeat protein (LRRP), putative	axoneme,cytoplasm[weak]	1	1.04	GIIALGVSLVKNRK	11	480	Tb927.10.8390	Concanavalin A-like lectin/glucanases superfamily/SPRY domain/HECT-domain (ubiquitin-transferase), putative	cytoplasm[weak,reticulated]	0.465	60.3	FFQIWKALR	6	1271	138.068	2812.63	6	2812.68	18.9991	1.465	0.035	90.5
Tb927.1.4180	leucine-rich repeat protein (LRRP), putative	axoneme,cytoplasm[weak]	0.4	36.7	KGKGSK	3	739	Tb927.8.5040	EMG1/NEP1 methyltransferase, putative	nucleolus	0.115	1190	n[15.99]MDYR	1	1;1;1	138.068	1340.67	2	1340.68	2.1035	0.515	0.005	96.5
Tb927.1.4180	leucine-rich repeat protein (LRRP), putative	axoneme,cytoplasm[weak]	0.135	332	KEGPKK	5	732	Tb927.8.4290	Ribosome biogenesis protein Nop16, putative	nucleolus	0.125	321	n[15.99]GRIR	1	2	138.068	1323.78	2	1323.8	15.0147	0.26	0	134
Tb927.1.4180	leucine-rich repeat protein (LRRP), putative	axoneme,cytoplasm[weak]	0.87	0.00114	LQDVSLEGNVIKDEGICSLAR	12	439	Tb927.10.8930	paraflagellar rod component, putative	paraflagellar rod	0.225	78	VVGLILEKQEEATNTGGRR	8	618	138.068	4522.28	5	4522.37	19.4781	1.095	0.055	179
Tb927.1.4180	leucine-rich repeat protein (LRRP), putative	axoneme,cytoplasm[weak]	0.5	17	KEGPKK	1	728	Tb927.8.1840	Sec7 domain containing protein, putative	endocytic	0.125	748	VVKLPK	3	833	138.068	1505.93	3	1505.95	14.7071	0.625	0.005	232
Tb927.1.4180	leucine-rich repeat protein (LRRP), putative	axoneme,cytoplasm[weak]	0.19	52.5	KNTDDSMK	1	27	Tb927.11.17760	variant surface glycoprotein (VSG, atypical), putative		0.1	253	ATKTK	3	274	138.068	1622.83	2	1622.82	-4.5147	0.29	0.095	258
Tb927.1.4180	leucine-rich repeat protein (LRRP), putative	axoneme,cytoplasm[weak]	0.335	30	KEGPKK	5	732	Tb927.9.8350	Flagellum attachment zone protein 27	flagellum attachment zone,cytoplasm	0.11	933	AGKPEc[15.99]	3	602	138.068	1339.74	2	1339.73	-6.5091	0.445	0.105	2120
Tb927.1.4180	leucine-rich repeat protein (LRRP), putative	axoneme,cytoplasm[weak]	0.505	15.4	ENHCLSEKQR	8	623	Tb927.11.10420	DNA-directed RNA polymerase I subunit, putative	nucleolus[peripheral,strong],nuclear lumen	0.26	39.9	n[15.99]MSAPMAR	1	1	138.068	2216.04	2	2216.01	-10.8199	0.765	0.62	1000000000000
Tb927.1.4180	leucine-rich repeat protein (LRRP), putative	axoneme,cytoplasm[weak]	0.505	15.4	ENHCLSEKQR	8	623	Tb927.2.3090	hypothetical protein, conserved	cytoplasm,cytoplasm[points],flagellar cytoplasm,nuclear lumen	0.26	39.9	n[15.99]MREGDR	1	1	138.068	2216.04	2	2216.01	-14.1564	0.765	0.62	1000000000000
Tb927.1.420	retrotransposon hot spot protein 5 (RHS5), putative		0.75	1.86	YSKGAAMDLLEVISSNTRGYIIYDFVNK	3	231	Tb927.3.1850	CMGC/MAPK protein kinase, putative	axoneme	0.68	1.22	n[15.99]RGNLITGMDK	1	2	138.068	4408.22	5	4408.24	6.3919	1.43	0.205	3.31
Tb927.1.420	retrotransposon hot spot protein 5 (RHS5), putative		0.525	11.3	EKWNMYK	2	326	Tb927.4.2440	SET domain protein 13	nucleolus[strong,50%],nucleus[points,ring]	0.25	155	n[15.99]FSQTR	1	2	138.068	1772.83	2	1772.86	15.7352	0.775	0.125	1000000000000
Tb927.1.4230	hypothetical protein, conserved	mitochondrion,kinetoplast[region,50%]	0.705	7.79	SSGSAADSGAKEPPKc[15.99]	11	422	Tb927.9.6580	hypothetical protein, conserved	nucleolus[strong],nucleoplasm[weak]	0.61	15.4	KGDDAFK	1	10	138.068	2321.11	3	2321.1	-2.5527	1.315	0.07	3
Tb927.1.4230	hypothetical protein, conserved	mitochondrion,kinetoplast[region,50%]	0.955	1.83	EQIKQGK	4	279	Tb927.11.690	hypothetical protein, conserved	cytoplasm,flagellar cytoplasm,nuclear lumen	0.515	79.8	n[15.99]MAEGEK	1	1	138.068	1646.79	3	1646.82	16.7968	1.47	0.23	4.26
Tb927.1.4230	hypothetical protein, conserved	mitochondrion,kinetoplast[region,50%]	0.25	83.9	NVKPGR	3	37	Tb927.7.1540	Staphylococcal nuclease homologue, putative	cytoplasm[reticulated],endocytic[25%]	0.25	40	n[15.99]MHEK	1	1	138.068	1366.68	2	1366.7	19.9033	0.5	0.125	4.86
Tb927.1.4230	hypothetical protein, conserved	mitochondrion,kinetoplast[region,50%]	1.1	0.905	KLKEQWEK	3	380	Tb927.11.8320	hypothetical protein, conserved	nuclear envelope[patchy],cytoplasm,nuclear envelope[dorsal,strong]	0.295	307	n[15.99]MMMR	1	1	138.068	1808.87	3	1808.9	15.8535	1.395	0.175	8.69
Tb927.1.4230	hypothetical protein, conserved	mitochondrion,kinetoplast[region,50%]	0.425	7.67	TVGDGKTSGGNSDSR	6	402	Tb927.11.16530	hypothetical protein, conserved	endocytic[weak],cytoplasm[reticulated,weak]	0.125	93.6	HGKHKPc[15.99]	3	1065	138.068	2293.08	2	2293.1	9.9025	0.55	0.04	16.1
Tb927.1.4230	hypothetical protein, conserved	mitochondrion,kinetoplast[region,50%]	0.6	5.66	YEEQDTKEADEK	7	370	Tb927.10.9780	ATP-dependent DEAD/H RNA helicase, putative	nucleolus	0.25	211	TKGGGK	2	289	138.068	2168.01	3	2168.01	2.8162	0.85	0.02	16.9
Tb927.1.4230	hypothetical protein, conserved	mitochondrion,kinetoplast[region,50%]	0.6	5.66	YEEQDTKEADEK	7	370	Tb927.2.6090	60S ribosomal protein L44	nucleolus[strong],cytoplasm	0.25	211	KTGNK	1	98;98	138.068	2168.01	3	2168.01	2.8162	0.85	0.02	16.9
Tb927.1.4230	hypothetical protein, conserved	mitochondrion,kinetoplast[region,50%]	0.6	5.66	YEEQDTKEADEK	7	370	Tb927.7.830	telomerase-associated protein, putative	cytoplasm[points]	0.25	211	TKGNK	2	898	138.068	2168.01	3	2168.01	2.8162	0.85	0.02	16.9
Tb927.1.4230	hypothetical protein, conserved	mitochondrion,kinetoplast[region,50%]	0.715	0.751	EQIKQGK	4	279	Tb927.11.6600	conserved protein, unknown function		0.23	206	n[15.99]MDPR	1	1;1	138.068	1484.78	2	1484.77	-12.2217	0.945	0.01	39.7
Tb927.1.4230	hypothetical protein, conserved	mitochondrion,kinetoplast[region,50%]	0.545	4.07	YEEQDTKEADEK	7	370	Tb927.11.6630	3-methylcrotonoyl-CoA carboxylase beta subunit, putative		0.105	999	n[15.99]KSFCR	1	2	138.068	2318.01	3	2318.04	13.5684	0.65	0.015	82.4
Tb927.1.4230	hypothetical protein, conserved	mitochondrion,kinetoplast[region,50%]	0.455	5.23	AKARFR	2	271	Tb927.4.2380	sarcoplasmic reticulum glycoprotein, putative	endocytic,cytoplasm[points]	0.12	316	n[15.99]SSHGK	1	2	138.068	1399.74	2	1399.77	17.1452	0.575	0.325	109
Tb927.1.4230	hypothetical protein, conserved	mitochondrion,kinetoplast[region,50%]	0.53	3.61	EADEKQK	5	375	Tb927.8.1930	Isy1-like splicing family, putative	nucleoplasm,cytoplasm[reticulated]	0.11	1230	ADEKR	4	34	138.068	1601.76	3	1601.79	18.727	0.64	0.02	525
Tb927.1.4250	hypothetical protein, conserved	nucleoplasm,nucleoplasm[points]	0.5975	10.1	n[15.99]MVGGYLR	1	1	Tb927.6.1760	KU80 protein	nucleoplasm,cytoplasm[reticulated,weak]	0.2125	903	n[15.99]MAFR	1	1;1;2;1	138.068	1487.71	3	1487.73	13.2226	0.81	0.075	14.5
Tb927.1.4250	hypothetical protein, conserved	nucleoplasm,nucleoplasm[points]	0.375	7.24	HNGCSDNNYGKDDAEVR	11	318	Tb927.10.6300	Mitochondrial ribosomal protein S5	mitochondrion,kinetoplast[region,strong,50%]	0.25	56.5	SNTWLTPDLIPKEHR	12	130;130	138.068	3893.75	3	3893.8	13.5835	0.625	0.125	386
Tb927.1.4280	hypothetical protein, conserved	flagellum attachment zone,cortical cytoskeleton[dorsal,anterior]	0.5	7.83	NKASRSEFMDAR	2	225	Tb927.8.5370	hypothetical protein, conserved	cytoplasm[reticulated,points]	0.25	91.8	EEEEESKDSR	7	337	138.068	2785.25	2	2785.25	-1.401	0.75	0.125	3.91
Tb927.1.4280	hypothetical protein, conserved	flagellum attachment zone,cortical cytoskeleton[dorsal,anterior]	0.36	12.4	RGINKK	5	19	Tb927.3.4470	hypothetical protein, conserved	basal body	0.195	199	AFKR	3	20;1638;36;36;91;1031;1117;1638	138.068	1372.85	3	1372.83	-13.7744	0.555	0.09	5.93
Tb927.1.4280	hypothetical protein, conserved	flagellum attachment zone,cortical cytoskeleton[dorsal,anterior]	0.34	28.4	RGINKK	5	19	Tb927.10.8190	CCT-theta, putative	cytoplasm[strong,25%],cytoplasm[reticulated,75%]	0.25	90	KAGNK	1	128	138.068	1368.8	3	1368.82	15.1824	0.59	0	6
Tb927.1.4280	hypothetical protein, conserved	flagellum attachment zone,cortical cytoskeleton[dorsal,anterior]	0.34	28.4	RGINKK	5	19	Tb927.3.2660	TatD related DNase, putative	cytoplasm	0.25	90	KQNK	1	713;191;2711	138.068	1368.8	3	1368.82	15.1824	0.59	0	6
Tb927.1.4280	hypothetical protein, conserved	flagellum attachment zone,cortical cytoskeleton[dorsal,anterior]	0.34	28.4	RGINKK	5	19	Tb927.3.4630	UDP-glucose:glycoprotein glucosyltransferase, putative	endoplasmic reticulum[50%],cytoplasm[weak,50%,reticulated]	0.25	90	KGQGK	1	1660	138.068	1368.8	3	1368.82	15.1824	0.59	0	6
Tb927.1.4280	hypothetical protein, conserved	flagellum attachment zone,cortical cytoskeleton[dorsal,anterior]	0.34	28.4	RGINKK	5	19	Tb927.8.5030	transport protein particle (TRAPP) component, Bet3, putative	endocytic,cytoplasm,flagellar cytoplasm,nuclear lumen	0.25	90	n[15.99]SQQR	1	2	138.068	1369.8	3	1369.78	-17.3083	0.59	0	6
Tb927.1.4280	hypothetical protein, conserved	flagellum attachment zone,cortical cytoskeleton[dorsal,anterior]	0.355	9.71	RGINKK	5	19	Tb927.8.820	VID27 cytoplasmic protein, putative	cytoplasm[patchy],flagellar pocket[ring],nuclear envelope	0.245	28.6	n[15.99]SFHK	1	2	138.068	1369.8	2	1369.78	-15.8497	0.6	0.005	11.1
Tb927.1.4280	hypothetical protein, conserved	flagellum attachment zone,cortical cytoskeleton[dorsal,anterior]	0.285	47.2	RGINKK	5	19	Tb927.8.6790	hypothetical protein, conserved	cytoplasm[points],axoneme[weak]	0.25	89	KRDGK	1	277	138.068	1454.9	3	1454.87	-19.0424	0.535	0.065	11.7
Tb927.1.4280	hypothetical protein, conserved	flagellum attachment zone,cortical cytoskeleton[dorsal,anterior]	0.75	0.022	HRESRASATPAKPEPPLNESSR	12	365	Tb927.3.1300	hypothetical protein, conserved	Golgi apparatus,cytoplasm[weak]	0.25	47.6	HQKGGAEAIEHKR	12	156	138.068	4013.99	4	4014.05	16.0661	1	0.01	86.8
Tb927.1.4280	hypothetical protein, conserved	flagellum attachment zone,cortical cytoskeleton[dorsal,anterior]	0.53	0.148	ESRASATPAKPEPPLNESSR	10	365	Tb927.2.2410	hypothetical protein, conserved	mitochondrion,kinetoplast[region,25%]	0.26	43.5	EGMKTNSGSAR	4	117	138.068	3397.59	5	3397.65	18.01	0.79	0.015	96.9
Tb927.1.4280	hypothetical protein, conserved	flagellum attachment zone,cortical cytoskeleton[dorsal,anterior]	0.37	14.6	RGINKK	5	19	Tb927.11.5340	Cell division protein kinase, putative	endocytic[weak],cytoplasm[weak]	0.24	121	n[15.99]RVMR	1	2	138.068	1412.83	3	1412.84	8.9655	0.61	0.01	100
Tb927.1.4280	hypothetical protein, conserved	flagellum attachment zone,cortical cytoskeleton[dorsal,anterior]	0.405	3.95	RGINKK	5	19	Tb927.11.15490	Tb-291 membrane associated protein, putative	Golgi apparatus[strong],cytoplasm[reticulated]	0.245	78.5	KGKMR	1	297	138.068	1470.88	3	1470.88	3.2959	0.65	0.045	186
Tb927.1.4280	hypothetical protein, conserved	flagellum attachment zone,cortical cytoskeleton[dorsal,anterior]	0.28	42.8	RGINKK	5	19	Tb927.2.2470	Mitochondrial protein 81	mitochondrion,kinetoplast[region,25%]	0.255	66.3	KGSLEK	1	471	138.068	1512.9	3	1512.9	2.2531	0.535	0.03	804
Tb927.1.4280	hypothetical protein, conserved	flagellum attachment zone,cortical cytoskeleton[dorsal,anterior]	0.31	22.9	n[15.99]MEKVATTASTAALRR	1	1	Tb927.10.13000	cAMP phosphodiesterase A, putative	cytoplasm[points]	0.125	228	AKLQVR	2	154	138.068	2472.43	2	2472.38	-19.8947	0.435	0.435	13800
Tb927.1.4280	hypothetical protein, conserved	flagellum attachment zone,cortical cytoskeleton[dorsal,anterior]	0.31	22.9	n[15.99]MEKVATTASTAALRR	1	1	Tb927.10.9860	Mitochondrial N(5)-glutamine methyltransferase MTQ1, putative	mitochondrion,kinetoplast[region]	0.125	228	KAVLQR	1	151	138.068	2472.43	2	2472.38	-19.8947	0.435	0.435	13800
Tb927.1.4300	chaperone protein DnaJ, putative	axoneme,cytoplasm,axoneme[cell cycle dependent]	0.565	24.2	NPNGADEFKK	9	49	Tb927.10.11585	unspecified product		0.245	941	n[15.99]ECVFVCR	1	2	138.068	2224.99	3	2225.02	16.34	0.81	0.05	29.4
Tb927.1.4300	chaperone protein DnaJ, putative	axoneme,cytoplasm,axoneme[cell cycle dependent]	0.47	4.1	APKMQGSK	3	457	Tb927.9.2520	microtubule-associated protein	cell tip[point,posterior,50%]	0.12	681	n[15.99]MMQER	1	1	138.068	1692.77	3	1692.8	18.2469	0.59	0.345	30.2
Tb927.1.4300	chaperone protein DnaJ, putative	axoneme,cytoplasm,axoneme[cell cycle dependent]	0.25	177	CMKAPK	3	454	Tb927.11.5660	hypothetical protein, conserved	axoneme,cytoplasm[points],endocytic	0.1	1720	GCKMc[15.99]	3	407	138.068	1381.62	2	1381.62	4.2551	0.35	0.1	32.8
Tb927.1.4300	chaperone protein DnaJ, putative	axoneme,cytoplasm,axoneme[cell cycle dependent]	0.77	0.736	GYGAKCYAR	5	119	Tb927.8.6600	Glutathione S-transferase, C-terminal domain containing protein, putative	mitochondrion,cell tip	0.2	312	n[15.99]MNEGSSR	1	1	138.068	1977.87	3	1977.87	-3.7678	0.97	0.055	65.2
Tb927.1.4300	chaperone protein DnaJ, putative	axoneme,cytoplasm,axoneme[cell cycle dependent]	0.5	1.12	GYGAKCYARFGGR	5	119	Tb927.1.2100	Calpain-like protein 1.1	paraflagellar rod,flagellar tip[strong,cell cycle dependent]	0.115	172	DKASGECHTARR	2	857	138.068	2986.38	3	2986.4	8.1833	0.615	0.005	113
Tb927.1.4310	Flagellum attachment zone protein 2	flagellum attachment zone,cell tip[anterior,strong],basal body[weak]	0.745	0.798	SGSPADFHTPNSKR	13	589	Tb927.11.5390	mitochondrial import inner membrane translocase subunit, putative	cytoplasm[weak,reticulated,points]	0.375	45.3	HEQGKTGSKGKc[15.99]	9	81	138.068	2809.33	4	2809.37	15.2896	1.12	0.075	14
Tb927.1.4310	Flagellum attachment zone protein 2	flagellum attachment zone,cell tip[anterior,strong],basal body[weak]	0.745	0.798	SGSPADFHTPNSKR	13	589	Tb927.11.5390	mitochondrial import inner membrane translocase subunit, putative	cytoplasm[weak,reticulated,points]	0.375	45.3	HEQGKTGSKGKc[15.99]	5	77	138.068	2809.33	4	2809.37	15.2896	1.12	0.075	14
Tb927.1.4340	hypothetical protein, conserved	axoneme[proximal,strong]	0.32	27.8	AKANKK	2	420	Tb927.3.4390	dihydrolipoamide dehydrogenase		0.25	114	n[15.99]MFAK	1	1	138.068	1307.75	3	1307.73	-15.1414	0.57	0.345	0.215
Tb927.1.4340	hypothetical protein, conserved	axoneme[proximal,strong]	0.545	2.62	n[15.99]SSTESSGGGSSNASPR	1	2	Tb927.9.5170	phosphomevalonate kinase protein, putative	cytoplasm,flagellar cytoplasm,nuclear lumen[25%]	0.495	9.61	n[15.99]VVASCPGK	1	2	138.068	2421.09	3	2421.11	9.1207	1.04	0.15	0.728
Tb927.1.4340	hypothetical protein, conserved	axoneme[proximal,strong]	0.31	94.4	NPGKK	4	66	Tb927.9.1910	hypothetical protein, conserved	microtubule quartet	0.355	37.9	VNKCc[15.99]	3	214	138.068	1215.65	2	1215.63	-16.4094	0.665	0.055	1.62
Tb927.1.4340	hypothetical protein, conserved	axoneme[proximal,strong]	0.5	2.1	KNPGKK	5	66	Tb927.10.3070	hypothetical protein, conserved	cytoplasm[weak,points]	0.375	13.4	VKEAPK	2	225	138.068	1478.88	2	1478.88	-0.4171	0.875	0.125	3.18
Tb927.1.4340	hypothetical protein, conserved	axoneme[proximal,strong]	0.5	2.1	KKNPGK	2	62	Tb927.10.3070	hypothetical protein, conserved	cytoplasm[weak,points]	0.375	13.4	VKEAPK	2	225	138.068	1478.88	2	1478.88	-0.4171	0.875	0.125	3.18
Tb927.1.4340	hypothetical protein, conserved	axoneme[proximal,strong]	0.27	87.9	KKNPGK	1	61	Tb927.11.5340	Cell division protein kinase, putative	endocytic[weak],cytoplasm[weak]	0.38	22	n[15.99]RVMR	1	2	138.068	1368.8	3	1368.8	2.1419	0.65	0.1	3.79
Tb927.1.4340	hypothetical protein, conserved	axoneme[proximal,strong]	0.575	0.0108	SQLGSESKAQTSLDSELATTEDKSGCR	23	127	Tb927.10.12860	pre-RNA processing PIH1/Nop17, putative		0.23	29	EEIEKK	5	549;335	138.068	3796.79	5	3796.82	8.0704	0.805	0.12	7.53
Tb927.1.4340	hypothetical protein, conserved	axoneme[proximal,strong]	0.575	0.0108	SQLGSESKAQTSLDSELATTEDKSGCR	23	127	Tb927.10.3090	hypothetical protein, conserved	flagellar pocket[ring,50%],cytoplasm[points],endocytic	0.23	29	EKNKTR	4	187	138.068	3796.79	5	3796.84	13.9871	0.805	0.12	7.53
Tb927.1.4340	hypothetical protein, conserved	axoneme[proximal,strong]	0.575	0.0108	SQLGSESKAQTSLDSELATTEDKSGCR	23	127	Tb927.10.7360	ATP-binding cassette protein, putative	endocytic,cytoplasm	0.23	29	GISGGEKK	7	193	138.068	3796.79	5	3796.83	11.0287	0.805	0.12	7.53
Tb927.1.4340	hypothetical protein, conserved	axoneme[proximal,strong]	0.555	14.2	KKNPGK	2	62	Tb927.7.190	thimet oligopeptidase, putative	cytoplasm,flagellar cytoplasm	0.225	660	n[15.99]MTSR	1	1;1;1;1;1;1;1;1	138.068	1317.73	2	1317.71	-16.464	0.78	0.015	7.75
Tb927.1.4340	hypothetical protein, conserved	axoneme[proximal,strong]	0.455	0.213	n[15.99]MSSTESSGGGSSNASPR	1	1	Tb927.11.5690	SNF2 family protein		0.2	56.8	MGGSWYKSKK	9	316	138.068	2922.35	3	2922.31	-12.8122	0.655	0.005	24.5
Tb927.1.4340	hypothetical protein, conserved	axoneme[proximal,strong]	0.455	0.213	n[15.99]MSSTESSGGGSSNASPR	1	1	Tb927.11.5690	SNF2 family protein		0.2	56.8	KMGGSWYKSK	8	314	138.068	2922.35	3	2922.31	-12.8122	0.655	0.005	24.5
Tb927.1.4340	hypothetical protein, conserved	axoneme[proximal,strong]	0.625	5.88	KKNPGK	2	62	Tb927.3.1510	variant surface glycoprotein (VSG)-related, putative		0.425	60	IGNAKNc[15.99]	5	365;365	138.068	1439.81	2	1439.81	0.1773	1.05	0.065	27.1
Tb927.1.4340	hypothetical protein, conserved	axoneme[proximal,strong]	0.455	0.31	YMDVNDASWTSFRAKANK	15	420	Tb927.11.15490	Tb-291 membrane associated protein, putative	Golgi apparatus[strong],cytoplasm[reticulated]	0.25	18.8	AKADILVDDEGEEWDDWc[15.99]	2	703	138.068	4261.83	4	4261.91	17.7836	0.705	0.02	30.9
Tb927.1.4340	hypothetical protein, conserved	axoneme[proximal,strong]	0.665	0.064	n[15.99]SSTESSGGGSSNASPR	1	2	Tb927.8.5110	hypothetical protein, conserved	endocytic,cytoplasm[weak,reticulated,points]	0.28	55.8	LSSVKKASDFR	5	390	138.068	2841.39	5	2841.37	-6.6732	0.945	0.005	34
Tb927.1.4340	hypothetical protein, conserved	axoneme[proximal,strong]	0.36	25.6	AKANKK	2	420	Tb927.11.780	hypothetical protein, conserved	endocytic,cytoplasm[weak]	0.245	96.6	HTLKSc[15.99]	4	613	138.068	1396.8	3	1396.8	-0.1233	0.605	0.125	56.1
Tb927.1.4340	hypothetical protein, conserved	axoneme[proximal,strong]	0.255	255	KNPGK	1	62	Tb927.9.2910	histone acetyltransferase subunit NuA4, putative	nuclear lumen	0.22	363	ARGKGc[15.99]	4	179	138.068	1183.66	2	1183.67	3.4956	0.475	0.02	66.4
Tb927.1.4340	hypothetical protein, conserved	axoneme[proximal,strong]	0.495	30.2	n[15.99]SSTESSGGGSSNASPR	1	2	Tb927.10.740	structural maintenance of chromosome 4, putative	nucleoplasm[25%],cytoplasm[weak,50%],cytoplasm[50%],flagellar cytoplasm[50%],nuclear lumen[50%]	0.24	430	FEQKIDGCEEK	4	971;58	138.068	2986.26	3	2986.31	17.8047	0.735	0.015	148
Tb927.1.4340	hypothetical protein, conserved	axoneme[proximal,strong]	0.47	4.25	NPGKKK	5	67	Tb927.9.6110	Nucleus and spindle associated protein 2	cytoplasm[weak,reticulated]	0.24	95.2	KANRc[15.99]	1	981	138.068	1311.76	3	1311.76	1.8485	0.71	0.005	2690
Tb927.1.4340	hypothetical protein, conserved	axoneme[proximal,strong]	0.47	4.25	NPGKKK	4	66	Tb927.9.6110	Nucleus and spindle associated protein 2	cytoplasm[weak,reticulated]	0.24	95.2	KANRc[15.99]	1	981	138.068	1311.76	3	1311.76	1.8485	0.71	0.005	2690
Tb927.1.4340	hypothetical protein, conserved	axoneme[proximal,strong]	0.25	62.1	KNPGKK	1	62	Tb927.9.800	UDP-Gal or UDP-GlcNAc-dependent glycosyltransferase, putative		0.125	118	HKMK	2	267;127;102;140;220;243;219	138.068	1350.77	3	1350.78	8.016	0.375	0.005	11100
Tb927.1.4340	hypothetical protein, conserved	axoneme[proximal,strong]	0.25	62.1	NPGKKK	4	66	Tb927.9.800	UDP-Gal or UDP-GlcNAc-dependent glycosyltransferase, putative		0.125	118	HKMK	2	267;127;102;140;220;243;219	138.068	1350.77	3	1350.78	8.016	0.375	0.005	11100
Tb927.1.4340	hypothetical protein, conserved	axoneme[proximal,strong]	0.25	26.5	KNPGKK	5	66	Tb927.8.850	hypothetical protein, conserved	endocytic[strong]	0.25	24.5	KIGGK	1	718	138.068	1309.79	2	1309.81	13.2486	0.5	0	1000000000000
Tb927.1.4370	Putative integral membrane protein conserved region (DUF2404), putative	cytoplasm[reticulated,weak]	0.655	0.227	SLDIMAVKKFPR	9	400	Tb927.9.13780	Mitochondrial SSU ribosomal protein, putative	cytoplasm[weak,points]	0.5	6.41	n[15.99]LCRTFLR	1	2	138.068	2506.35	3	2506.39	17.8017	1.155	0.005	0.458
Tb927.1.4370	Putative integral membrane protein conserved region (DUF2404), putative	cytoplasm[reticulated,weak]	0.84	0.391	KTWNVPFCRR	1	570	Tb927.4.4570	hypothetical protein, conserved	cytoplasm[reticulated]	0.36	54	n[15.99]GVAPSRETLKR	1	2	138.068	2713.41	3	2713.46	19.1818	1.2	0.09	10.6
Tb927.1.4370	Putative integral membrane protein conserved region (DUF2404), putative	cytoplasm[reticulated,weak]	0.745	1.55	NDNEIKNPLMTQRCQSPHSAGSTLSPER	6	94	Tb927.9.14130	hypothetical protein, conserved	endoplasmic reticulum,nuclear envelope	0.375	65.8	AVVADCIPEKR	10	33	138.068	4561.27	4	4561.21	-12.6833	1.12	0.005	1080
Tb927.1.4370	Putative integral membrane protein conserved region (DUF2404), putative	cytoplasm[reticulated,weak]	0.5	18.6	SLDIMAVKK	8	399	Tb927.3.2690	AGC/RSK family serine/threonine kinase, putative	cytoplasm[weak,points,reticulated]	0.14	263	n[15.99]NFYER	1	2	138.068	1868.97	3	1868.97	-1.4115	0.64	0.27	1000000000000
Tb927.1.4380	Putative integral membrane protein conserved region (DUF2404), putative	cytoplasm[reticulated,weak]	0.25	16.7	WTAVLFKMCTRR	7	247	Tb927.9.7820	KKT-interacting protein 11		0.24	19.3	EKSEc[15.99]	2	769	138.068	2213.07	2	2213.1	12.4324	0.49	0.005	344
Tb927.1.4380	Putative integral membrane protein conserved region (DUF2404), putative	cytoplasm[reticulated,weak]	0.25	23.9	NFIKR	4	275	Tb927.8.7790	zinc finger domain, LSD1 subclass, putative		0.105	471	n[15.99]PPAPR	1	2;2	138.068	1350.77	2	1350.78	5.8288	0.355	0.105	3870
Tb927.1.4410	SUMO-interacting motif-containing protein	endocytic,cytoplasm[weak,reticulated]	0.675	7.76	ENEGGKK	6	597	Tb927.9.6855	hypothetical protein		0.335	227	VSVKGc[15.99]	4	30	138.068	1402.7	3	1402.73	18.3395	1.01	0.035	6.91
Tb927.1.4410	SUMO-interacting motif-containing protein	endocytic,cytoplasm[weak,reticulated]	0.64	1.42	ENEGGKKEK	6	597	Tb927.11.7010	Calcium/calmodulin-dependent protein kinase kinase, putative	cytoplasm[points,weak]	0.215	493	DPKNR	3	445	138.068	1783.88	4	1783.91	13.2922	0.855	0.035	15.1
Tb927.1.4410	SUMO-interacting motif-containing protein	endocytic,cytoplasm[weak,reticulated]	0.64	1.42	ENEGGKKEK	7	598	Tb927.11.7010	Calcium/calmodulin-dependent protein kinase kinase, putative	cytoplasm[points,weak]	0.215	493	DPKNR	3	445	138.068	1783.88	4	1783.91	13.2922	0.855	0.035	15.1
Tb927.1.4410	SUMO-interacting motif-containing protein	endocytic,cytoplasm[weak,reticulated]	0.5	6.2	ENEGGKK	6	597	Tb927.3.5300	hypothetical protein, conserved	cytoplasm[weak,reticulated]	0.25	150	n[15.99]MLFTR	1	1	138.068	1580.81	3	1580.79	-16.1767	0.75	0.005	23.3
Tb927.1.4410	SUMO-interacting motif-containing protein	endocytic,cytoplasm[weak,reticulated]	0.75	0.238	ENEGGKKEK	7	598	Tb927.11.16050	CS domain/TPR repeat, putative	cytoplasm[points],cytoplasm[weak]	0.25	136	ADKHYQR	3	263	138.068	2072	3	2072.03	14.1955	1	0.125	29
Tb927.1.4410	SUMO-interacting motif-containing protein	endocytic,cytoplasm[weak,reticulated]	0.75	0.238	ENEGGKKEK	6	597	Tb927.11.16050	CS domain/TPR repeat, putative	cytoplasm[points],cytoplasm[weak]	0.25	136	ADKHYQR	3	263	138.068	2072	3	2072.03	14.1955	1	0.125	29
Tb927.1.4410	SUMO-interacting motif-containing protein	endocytic,cytoplasm[weak,reticulated]	0.3925	45.3	HAAKR	4	95	Tb927.11.7980	hypothetical protein		0.2775	199	SLAKR	4	25	138.068	1292.76	2	1292.77	2.7054	0.67	0.02	29.4
Tb927.1.4410	SUMO-interacting motif-containing protein	endocytic,cytoplasm[weak,reticulated]	0.48	86.2	ENEGGKK	6	597	Tb927.10.13530	hypothetical protein		0.295	1580	n[15.99]MDNR	1	1	138.068	1448.65	3	1448.66	1.1175	0.775	0.005	29.8
Tb927.1.4410	SUMO-interacting motif-containing protein	endocytic,cytoplasm[weak,reticulated]	1.11	0.0204	VSVPGKEGGPETGDAVQK	6	561	Tb927.11.15760	GPI transamidase subunit Tta1	endoplasmic reticulum,nuclear envelope	0.405	82.7	SSSSSTKWSGSGK	7	155	138.068	3176.49	4	3176.55	19.0967	1.515	0.04	29.9
Tb927.1.4410	SUMO-interacting motif-containing protein	endocytic,cytoplasm[weak,reticulated]	0.93	1.72	VSVPGKEGGPETGDAVQKQGGNGLMEGGDSGGVTVK	6	561	Tb927.7.720	conserved protein	cytoplasm[points]	0.49	72.1	AVTTSSKSVDDAR	7	615	138.068	4871.33	4	4871.37	7.9249	1.42	0.01	41
Tb927.1.4410	SUMO-interacting motif-containing protein	endocytic,cytoplasm[weak,reticulated]	0.3375	17.6	DEGAKGRK	5	757	Tb927.11.6510	40S ribosomal protein S21, putative	cytoplasm	0.4575	1.63	KTKNLK	3	97;97	138.068	1728.01	3	1727.99	-12.2857	0.795	0.035	90.2
Tb927.1.4410	SUMO-interacting motif-containing protein	endocytic,cytoplasm[weak,reticulated]	0.3375	17.6	DEGAKGRK	5	757	Tb927.3.2660	TatD related DNase, putative	cytoplasm	0.4575	1.63	KSALKGK	5	509	138.068	1728.01	3	1727.99	-12.2857	0.795	0.035	90.2
Tb927.1.4410	SUMO-interacting motif-containing protein	endocytic,cytoplasm[weak,reticulated]	0.3375	17.6	DEGAKGRK	5	757	Tb927.9.3680	hypothetical protein, conserved	flagellar tip[anterior],cytoplasm[reticulated]	0.4575	1.63	KQKTVK	3	227	138.068	1728.01	3	1727.99	-12.2857	0.795	0.035	90.2
Tb927.1.4410	SUMO-interacting motif-containing protein	endocytic,cytoplasm[weak,reticulated]	0.5	7.4	ENEGGKK	6	597	Tb927.7.4810	HD domain containing protein, putative	kinetoplast[region,point]	0.355	56.5	TKLHK	2	239;239	138.068	1523.82	3	1523.83	8.0891	0.855	0.005	128
Tb927.1.4410	SUMO-interacting motif-containing protein	endocytic,cytoplasm[weak,reticulated]	0.495	12.5	ENEGGKK	6	597	Tb927.10.6790	Gamma-tubulin complex component 3-like protein	cytoplasm[weak,points]	0.195	383	CSKGCK	3	439	138.068	1636.78	3	1636.75	-15.2348	0.69	0.005	222
Tb927.1.4410	SUMO-interacting motif-containing protein	endocytic,cytoplasm[weak,reticulated]	0.125	31	HAAKR	4	95	Tb927.3.620	ATP-dependent DEAD/H RNA helicase, putative	nucleolus,cytoplasm[weak]	0.125	32.4	GAAKR	4	51	138.068	1220.7	3	1220.71	10.1416	0.25	0	381
Tb927.1.4410	SUMO-interacting motif-containing protein	endocytic,cytoplasm[weak,reticulated]	0.375	5.1	ENEGGKK	6	597	Tb927.7.2720	translation initiation factor SUI1, putative	cytoplasm[reticulated]	0.125	560	CYYKK	4	108	138.068	1658.77	3	1658.8	14.9043	0.5	0.005	1610
Tb927.1.4410	SUMO-interacting motif-containing protein	endocytic,cytoplasm[weak,reticulated]	0.195	44	n[15.99]QKTPR	1	2	Tb927.8.850	hypothetical protein, conserved	endocytic[strong]	0.125	223	KIGGK	1	718	138.068	1267.77	2	1267.76	-7.9346	0.32	0	2580
Tb927.1.4410	SUMO-interacting motif-containing protein	endocytic,cytoplasm[weak,reticulated]	0.195	44	n[15.99]QKTPR	2	3	Tb927.8.850	hypothetical protein, conserved	endocytic[strong]	0.125	223	KIGGK	1	718	138.068	1267.77	2	1267.76	-7.9346	0.32	0	2580
Tb927.1.4410	SUMO-interacting motif-containing protein	endocytic,cytoplasm[weak,reticulated]	0.5	2.75	ENEGGKKEK	7	598	Tb927.3.3230	NOL1/NOP2/sun family, putative	nucleolus[strong],nucleoplasm	0.15	522	n[15.99]MSRNHNR	1	1	138.068	2084.98	3	2085	12.7966	0.65	0.03	6690
Tb927.1.4410	SUMO-interacting motif-containing protein	endocytic,cytoplasm[weak,reticulated]	0.5	2.75	ENEGGKKEK	6	597	Tb927.3.3230	NOL1/NOP2/sun family, putative	nucleolus[strong],nucleoplasm	0.15	522	n[15.99]MSRNHNR	1	1	138.068	2084.98	3	2085	12.7966	0.65	0.03	6690
Tb927.1.4420	ABC transporter, putative	endoplasmic reticulum,flagellum attachment zone[strong]	0.78	5.47	RDTVKHR	5	380	Tb927.7.6740	ATPase family associated with various cellular activities (AAA), putative	cytoplasm[reticulated],nucleoplasm	0.535	32.3	YTPKR	4	199	138.068	1711.92	2	1711.95	16.1908	1.315	0.065	19.5
Tb927.1.4420	ABC transporter, putative	endoplasmic reticulum,flagellum attachment zone[strong]	0.545	0.0422	VFQLTYNSRYLWAIDALKPVAR	18	564	Tb927.2.4230	NUP-1 protein, putative	cytoplasm[points,weak]	0.245	24.6	TAHSTTKK	7	989;2717;845;20;3005;2861;1709;1853;1565;308;1133;2285;164;2429;1421;1277;2141;1997;701;2573	138.068	3633.9	5	3633.97	18.5387	0.79	0.05	187
Tb927.1.4450	calcium-activated potassium channel, putative	cytoplasm[reticulated]	0.405	0.242	VLNKASLHR	4	432	Tb927.10.9240	Tir chaperone protein (CesT) family, putative	cell tip[posterior],basal body,pro-basal body,hook complex	0.25	9.2	n[15.99]MDDK	1	1	138.068	1681.85	3	1681.88	17.7198	0.655	0.005	4.46
Tb927.1.4450	calcium-activated potassium channel, putative	cytoplasm[reticulated]	1.3175	0.0243	VLNKASLHR	4	432	Tb927.7.4020	protein phosphatase 2C, putative	axoneme,cytoplasm[points]	0.1125	2710	KEHTR	1	519	138.068	1844	2	1844.04	18.3551	1.43	0.05	124
Tb927.1.4470	hypothetical protein, conserved	transition zone	0.245	26.5	MSPMDSASHEGTTMKSPPYR	15	387	Tb927.10.3990	DHH1	cytoplasm[points,strong],cytoplasm	0.125	245	n[15.99]MVTDDDWR	1	1	138.068	3399.38	3	3399.45	19.6074	0.37	0.37	409
Tb927.1.4470	hypothetical protein, conserved	transition zone	0.405	0.00227	GCCGKFGCGHLPCRATAHGSVAEGVNPMR	5	152	Tb927.11.14890	DNA polymerase alpha/epsilon subunit B, putative	nucleoplasm,mitochondrion[<10%],antipodal sites	0.11	53.3	MKVVLVPHR	2	375	138.068	4358.06	5	4358.1	11.4175	0.515	0.005	2000
Tb927.1.4480	WD repeat and HMG-box DNA-binding protein, putative	cytoplasm[points],nucleoplasm[points,<10%]	0.495	0.217	EKSEMNNNNGSGDSTKVHSSLGATSNECGHDNTK	16	1060	Tb927.6.3030	hypothetical protein, conserved	cytoplasm[weak,reticulated,points]	0.19	134	n[15.99]MSWKYSNQEK	1	1	138.068	5059.1	5	5059.19	16.5981	0.685	0.005	0.562
Tb927.1.4480	WD repeat and HMG-box DNA-binding protein, putative	cytoplasm[points],nucleoplasm[points,<10%]	0.84	0.153	DVTNGDKAGQRNNR	7	420	Tb927.5.130	variant surface glycoprotein (VSG)-related, putative		0.595	1.9	n[15.99]WSESVR	1	2;2	138.068	2444.2	4	2444.18	-7.3183	1.435	0.095	1.54
Tb927.1.4480	WD repeat and HMG-box DNA-binding protein, putative	cytoplasm[points],nucleoplasm[points,<10%]	0.705	3.53	IVLPNVLTPVAKR	12	235	Tb927.11.6500	40S ribosomal protein S21, putative	cytoplasm	0.5	18.2	KPRAKK	5	94;94	138.068	2283.44	4	2283.45	7.214	1.205	0.005	4.57
Tb927.1.4480	WD repeat and HMG-box DNA-binding protein, putative	cytoplasm[points],nucleoplasm[points,<10%]	0.475	8.93	EKSEMNNNNGSGDSTKVHSSLGATSNECGHDNTK	2	1046	Tb927.7.3810	'Cold-shock' DNA-binding domain containing protein, putative	kinetoplast[50%]	0.39	9.03	GVSQGKHAGKR	6	335	138.068	4867.3	6	4867.22	-16.0909	0.865	0.005	5.04
Tb927.1.4480	WD repeat and HMG-box DNA-binding protein, putative	cytoplasm[points],nucleoplasm[points,<10%]	0.845	2.61	IVLPNVLTPVAKR	12	235	Tb927.7.3030	hypothetical protein, conserved	cytoplasm[weak,50%,reticulated],cytoplasm[50%],flagellar cytoplasm	0.69	7.35	RGKMLQKPLPR	3	106;106	138.068	2879.77	6	2879.76	-3.0686	1.535	0.135	10.3
Tb927.1.4480	WD repeat and HMG-box DNA-binding protein, putative	cytoplasm[points],nucleoplasm[points,<10%]	0.87	1.01	IVLPNVLTPVAKR	12	235	Tb927.11.7350	Histone H2B variant V	nucleoplasm	0.66	9.4	RPLPLGGKGK	8	16	138.068	2578.62	5	2578.6	-7.0549	1.53	0.075	19
Tb927.1.4480	WD repeat and HMG-box DNA-binding protein, putative	cytoplasm[points],nucleoplasm[points,<10%]	0.4	8.44	VTYMKR	5	366	Tb927.2.5020	acyl-CoA oxidase, putative	tripartite attachment complex	0.235	87.4	n[15.99]MMCK	1	1	138.068	1518.7	2	1518.71	6.4091	0.635	0.03	22.1
Tb927.1.4480	WD repeat and HMG-box DNA-binding protein, putative	cytoplasm[points],nucleoplasm[points,<10%]	0.25	83.9	DLKIVLPNVLTPVAKR	15	235	Tb927.9.14430	Casein kinase II	cell tip[anterior,50%],basal body[region],nucleolus[strong,50%],cytoplasm[50%],cytoplasm[reticulated,50%],nucleoplasm[50%]	0.24	71.7	VLKPVK	3	74	138.068	2595.68	4	2595.65	-14.3247	0.49	0.095	26.5
Tb927.1.4480	WD repeat and HMG-box DNA-binding protein, putative	cytoplasm[points],nucleoplasm[points,<10%]	0.9825	2.72	IVLPNVLTPVAKR	12	235	Tb927.6.1660	hypothetical protein, conserved	axoneme[proximal,75%]	0.4625	114	LGLLRPGKR	8	530	138.068	2565.63	6	2565.62	-3.6134	1.445	0.04	28.2
Tb927.1.4480	WD repeat and HMG-box DNA-binding protein, putative	cytoplasm[points],nucleoplasm[points,<10%]	1.105	0.091	IVLPNVLTPVAKR	12	235	Tb927.11.6510	40S ribosomal protein S21, putative	cytoplasm	0.38	97.4	IKTGKKPR	2	86;86	138.068	2483.56	5	2483.57	2.5796	1.485	0.015	28.5
Tb927.1.4480	WD repeat and HMG-box DNA-binding protein, putative	cytoplasm[points],nucleoplasm[points,<10%]	0.52	11.6	KMLMKEK	5	1044	Tb927.10.5900	hypothetical protein, conserved	mitochondrion[weak,50%],kinetoplast[region,strong,50%]	0.285	133	n[15.99]MSFYR	1	1	138.068	1762.85	3	1762.88	18.9388	0.805	0.01	32
Tb927.1.4480	WD repeat and HMG-box DNA-binding protein, putative	cytoplasm[points],nucleoplasm[points,<10%]	0.675	0.687	SVKAATSSVDLSALQSRSLTQSPEK	3	1205	Tb927.10.10810	adenosine deaminase-like protein	cytoplasm[points],nucleus	0.49	7.12	VSIVSDNCVAVNAFSPLEKAR	19	325	138.068	5002.56	5	5002.59	7.032	1.165	0.005	35.3
Tb927.1.4480	WD repeat and HMG-box DNA-binding protein, putative	cytoplasm[points],nucleoplasm[points,<10%]	0.695	10.7	DLKIVLPNVLTPVAKR	15	235	Tb927.7.5340	cAMP response protein 3	flagellar membrane,flagellar membrane[distal,end,strong],flagellar pocket,pellicular membrane[weak]	0.495	39.7	HTVQKR	5	408	138.068	2680.65	6	2680.61	-14.1315	1.19	0.03	38.9
Tb927.1.4480	WD repeat and HMG-box DNA-binding protein, putative	cytoplasm[points],nucleoplasm[points,<10%]	0.35	51.5	EKSEMNNNNGSGDSTK	2	1046	Tb927.10.10800	palmitoyl acyltransferase 2, putative	acidocalcisome[50%],cytoplasm[reticulated,weak,50%]	0.25	198	n[15.99]MCCGRR	1	1	138.068	2703.1	5	2703.11	3.2706	0.6	0.055	56.2
Tb927.1.4480	WD repeat and HMG-box DNA-binding protein, putative	cytoplasm[points],nucleoplasm[points,<10%]	0.24	51.4	IVLPNVLTPVAKR	12	235	Tb927.8.6410	beta-ketoacyl-ACP reductase 3, putative	mitochondrion,kinetoplast[region]	0.25	33.3	n[15.99]HLVRK	1	2	138.068	2208.42	2	2208.38	-18.7775	0.49	0.49	319
Tb927.1.4480	WD repeat and HMG-box DNA-binding protein, putative	cytoplasm[points],nucleoplasm[points,<10%]	0.5	1.18	EAPKAVGASTK	4	371	Tb927.4.2920	hypothetical protein, conserved	axoneme,cytoplasm[weak]	0.125	196	DSSRSKQR	6	232	138.068	2158.14	3	2158.13	-4.9569	0.625	0.015	1060
Tb927.1.4480	WD repeat and HMG-box DNA-binding protein, putative	cytoplasm[points],nucleoplasm[points,<10%]	0.25	35.8	KMLMK	1	1040	Tb927.3.1300	hypothetical protein, conserved	Golgi apparatus,cytoplasm[weak]	0.12	169	SKGGDK	2	351	138.068	1377.72	2	1377.74	13.8565	0.37	0.005	5860
Tb927.1.4490	N-acetyltransferase 2, putative	cytoplasm[points]	0.525	16.9	n[15.99]MTSAYR	1	1	Tb927.11.17190	variant surface glycoprotein (VSG), putative		0.25	181	KDGLK	1	243	138.068	1440.71	3	1440.73	13.7835	0.775	0	6.44
Tb927.1.4490	N-acetyltransferase 2, putative	cytoplasm[points]	0.525	16.9	n[15.99]MTSAYR	1	1	Tb927.6.4710	calmodulin, putative	paraflagellar rod[75%],cytoplasm	0.25	181	GDKLK	3	657	138.068	1440.71	3	1440.73	13.7835	0.775	0	6.44
Tb927.1.4490	N-acetyltransferase 2, putative	cytoplasm[points]	0.525	16.9	n[15.99]MTSAYR	1	1	Tb927.8.3250	dynein heavy chain, putative	axoneme	0.25	181	DKGLK	2	3638	138.068	1440.71	3	1440.73	13.7835	0.775	0	6.44
Tb927.1.4490	N-acetyltransferase 2, putative	cytoplasm[points]	0.485	122	MKSKYc[15.99]	2	169	Tb927.8.6430	hypothetical protein, conserved	transition zone,flagellar cytoplasm,cytoplasm,nuclear lumen	0.24	1480	TAKGFc[15.99]	3	103	138.068	1347.65	2	1347.67	17.4531	0.725	0.165	12.6
Tb927.1.4490	N-acetyltransferase 2, putative	cytoplasm[points]	0.495	0.705	AYKQVGMK	3	153	Tb927.5.1120	Phage tail fibre repeat, putative	cytoplasm[reticulated,weak]	0.175	132	AKPQPVGR	2	5323	138.068	1913.02	2	1913.06	16.5015	0.67	0.04	13.1
Tb927.1.4500	SNARE associated Golgi protein, putative	cytoplasm[50%],flagellar cytoplasm[50%],nucleoplasm[50%],cytoplasm[reticulated,weak,50%]	0.3	108	YGKVDCNTc[15.99]	3	290	Tb927.1.2760	hypothetical protein	cytoplasm[50%],endocytic[50%],cytoplasm[weak,50%],flagellar cytoplasm[50%],nuclear lumen[50%]	0.21	294	VKEDc[15.99]	2	35	138.068	1614.68	2	1614.71	18.2287	0.51	0.14	6.46
Tb927.1.4500	SNARE associated Golgi protein, putative	cytoplasm[50%],flagellar cytoplasm[50%],nucleoplasm[50%],cytoplasm[reticulated,weak,50%]	0.27	20.5	YGKVDCNTc[15.99]	3	290	Tb927.11.20100	variant surface glycoprotein (VSG, atypical), putative		0.215	65.3	VSKSTR	3	152	138.068	1785.84	2	1785.86	9.9599	0.485	0.09	21.9
Tb927.1.4500	SNARE associated Golgi protein, putative	cytoplasm[50%],flagellar cytoplasm[50%],nucleoplasm[50%],cytoplasm[reticulated,weak,50%]	0.27	20.5	YGKVDCNTc[15.99]	3	290	Tb927.11.3300	Spindle assembly abnormal 4	flagellum attachment zone[distal],cell tip[anterior],cortical cytoskeleton[points],basal body,pro-basal body	0.215	65.3	SVSTKR	5	168	138.068	1785.84	2	1785.86	9.9599	0.485	0.09	21.9
Tb927.1.4500	SNARE associated Golgi protein, putative	cytoplasm[50%],flagellar cytoplasm[50%],nucleoplasm[50%],cytoplasm[reticulated,weak,50%]	0.27	20.5	YGKVDCNTc[15.99]	3	290	Tb927.8.590	carnitine O-palmitoyltransferase, putative	endocytic,cytoplasm[points,weak]	0.215	65.3	VSTSKR	5	8	138.068	1785.84	2	1785.86	9.9599	0.485	0.09	21.9
Tb927.1.4500	SNARE associated Golgi protein, putative	cytoplasm[50%],flagellar cytoplasm[50%],nucleoplasm[50%],cytoplasm[reticulated,weak,50%]	0.545	0.0786	n[15.99]KGAVPSTWASLASVWKK	16	17	Tb927.8.130	variant surface glycoprotein (VSG, atypical), putative		0.3	3.5	EQGKHNDIK	4	333	138.068	3020.56	4	3020.61	16.7463	0.845	0.045	83.6
Tb927.1.4500	SNARE associated Golgi protein, putative	cytoplasm[50%],flagellar cytoplasm[50%],nucleoplasm[50%],cytoplasm[reticulated,weak,50%]	0.245	8	RYGKVDCNTc[15.99]	4	290	Tb927.1.3180	40S ribosomal protein S11, putative	cytoplasm[patchy],nucleolus	0.12	208	FSKNc[15.99]	3	173;173	138.068	1775.83	2	1775.81	-9.6407	0.365	0.245	105
Tb927.1.4500	SNARE associated Golgi protein, putative	cytoplasm[50%],flagellar cytoplasm[50%],nucleoplasm[50%],cytoplasm[reticulated,weak,50%]	0.405	19.7	YGKVDCNTc[15.99]	3	290	Tb927.6.400	peptidase M20/M25/M40, putative	cytoplasm,flagellar cytoplasm	0.125	597	IHKQc[15.99]	3	474	138.068	1649.78	3	1649.77	-6.4552	0.53	0.035	321
Tb927.1.4520	Zinc finger, C3HC4 type (RING finger), putative	paraflagellar rod,cytoplasm[weak]	0.36	28.9	n[15.99]MYSGDR	1	1	Tb927.3.4990	oxidoreductase, putative	mitochondrion[25%],kinetoplast[strong,25%]	0.245	144	n[15.99]MKTMR	1	1	138.068	1562.68	2	1562.69	5.6535	0.605	0.01	1.39
Tb927.1.4520	Zinc finger, C3HC4 type (RING finger), putative	paraflagellar rod,cytoplasm[weak]	0.36	28.9	n[15.99]MYSGDR	1	1	Tb927.3.4990	oxidoreductase, putative	mitochondrion[25%],kinetoplast[strong,25%]	0.245	144	n[15.99]MKTMR	2	2	138.068	1562.68	2	1562.69	5.6535	0.605	0.01	1.39
Tb927.1.4520	Zinc finger, C3HC4 type (RING finger), putative	paraflagellar rod,cytoplasm[weak]	0.36	28.9	n[15.99]MYSGDR	1	1	Tb927.6.1150	hypothetical protein	cytoplasm,flagellar cytoplasm,nuclear lumen	0.245	144	n[15.99]MCSLR	1	1	138.068	1562.68	2	1562.65	-17.6304	0.605	0.01	1.39
Tb927.1.4520	Zinc finger, C3HC4 type (RING finger), putative	paraflagellar rod,cytoplasm[weak]	0.46	0.795	EWEAEKESFQQR	6	366	Tb927.11.3010	ribonuclease P	mitochondrion,kinetoplast[25%,region]	0.25	21.6	HRIAFKCSR	6	476	138.068	2877.38	3	2877.4	6.3629	0.71	0.1	5.14
Tb927.1.4520	Zinc finger, C3HC4 type (RING finger), putative	paraflagellar rod,cytoplasm[weak]	0.39	12.9	VQKFAMEVR	3	102	Tb927.4.3710	Predicted membrane protein, putative	endocytic	0.25	63.6	HGKGDc[15.99]	3	167	138.068	1772.88	2	1772.89	2.5566	0.64	0.39	5.17
Tb927.1.4520	Zinc finger, C3HC4 type (RING finger), putative	paraflagellar rod,cytoplasm[weak]	0.64	0.000858	RAHLKAGSPLDDSMPGNK	5	662	Tb927.10.5100	hypothetical protein	cytoplasm[25%],cytoplasm[weak,75%],flagellar cytoplasm[25%],nuclear lumen[25%]	0.215	91.8	n[15.99]MFVFVVCPRIR	1	1	138.068	3469.72	3	3469.78	18.0769	0.855	0.005	6.67
Tb927.1.4520	Zinc finger, C3HC4 type (RING finger), putative	paraflagellar rod,cytoplasm[weak]	0.355	276	n[15.99]YSGDR	1	2	Tb927.3.3080	Serine/threonine-protein kinase NEK6, putative	hook complex[weak],cytoplasm[weak,reticulated]	0.375	145	SAKSK	3	393	138.068	1253.65	3	1253.63	-18.2758	0.73	0.225	25.9
Tb927.1.4520	Zinc finger, C3HC4 type (RING finger), putative	paraflagellar rod,cytoplasm[weak]	0.33	46.9	SVMAEVEKSc[15.99]	8	730	Tb927.1.1670	ARM-like helical domain-containing protein	cytoplasm	0.16	690	AGGDVCKER	7	38	138.068	2122.98	4	2122.99	5.4595	0.49	0.005	55.6
Tb927.1.4520	Zinc finger, C3HC4 type (RING finger), putative	paraflagellar rod,cytoplasm[weak]	0.685	0.21	KALAAMR	1	24	Tb927.10.5400	hypothetical protein, conserved	endocytic,endoplasmic reticulum	0.125	846	AMNKSK	4	116	138.068	1574.89	4	1574.86	-15.5558	0.81	0	2820
Tb927.1.4520	Zinc finger, C3HC4 type (RING finger), putative	paraflagellar rod,cytoplasm[weak]	0.685	0.21	KALAAMR	1	24	Tb927.4.5380	Cilia- and flagella-associated protein 43	axoneme,cytoplasm[points]	0.125	846	SVMSKK	5	1352;1352	138.068	1575.89	4	1575.88	-4.7293	0.81	0	2820
Tb927.1.4520	Zinc finger, C3HC4 type (RING finger), putative	paraflagellar rod,cytoplasm[weak]	0.685	0.21	KALAAMR	1	24	Tb927.7.6640	hypothetical protein, conserved	axoneme,cytoplasm[weak]	0.125	846	KKSTSK	2	519	138.068	1574.89	4	1574.92	18.8228	0.81	0	2820
Tb927.1.4520	Zinc finger, C3HC4 type (RING finger), putative	paraflagellar rod,cytoplasm[weak]	0.685	0.21	KALAAMR	1	24	Tb927.7.6640	hypothetical protein, conserved	axoneme,cytoplasm[weak]	0.125	846	KKSTSK	1	518	138.068	1574.89	4	1574.92	18.8228	0.81	0	2820
Tb927.1.4560	cyclin-like F-box protein 1B	cytoplasm[reticulated]	0.28	203	n[15.99]MFLK	1	1;1;1;1;1;1;1;1	Tb927.11.12310	cdc2-related kinase 12	nucleoplasm[75%]	0.125	2330	n[15.99]GMATR	1	2	138.068	1225.61	2	1225.62	4.1764	0.405	0.005	165
Tb927.1.4580	cyclin-like F-box protein 1C	cytoplasm[reticulated]	0.475	0.689	n[15.99]MFLKEGNSEMRLSGATFLK	4	4;4;4;4	Tb927.9.8240	hypothetical protein, conserved	flagellum attachment zone[proximal,75%],cytoplasm	0.285	9.18	RKTTPLGR	2	198	138.068	3239.74	6	3239.72	-6.1312	0.76	0.055	15
Tb927.1.4580	cyclin-like F-box protein 1C	cytoplasm[reticulated]	0.63	0.00858	n[15.99]MFLKEGNSEMRLSGATFLK	1	1;1;1;1	Tb927.10.9890	hypothetical protein, conserved	cytoplasm[points]	0.25	23.3	VSKPLRR	3	497	138.068	3166.67	5	3166.7	7.8455	0.88	0.005	35.1
Tb927.1.4650	cyclin-like F-box protein 2	cytoplasm[reticulated]	0.695	0.105	n[15.99]MSLEEGSSEMRLSGAAFLKGAVDDFHAGK	1	1	Tb927.9.9450	zinc finger protein family member, putative	cytoplasm[points,50%,patchy]	0.52	1.05	MILWLSGVSSSEVNQVLKEVGK	18	849	138.068	5595.88	6	5595.79	-15.2182	1.215	0.125	4.02
Tb927.1.4650	cyclin-like F-box protein 2	cytoplasm[reticulated]	0.53	0.505	KPPVTKVTAAGPAPK	6	221	Tb927.1.2420	hypothetical protein	cytoplasm[weak,reticulated,points],endocytic[weak]	0.2	92.4	ANKLRFLLVGK	3	22	138.068	2856.78	4	2856.73	-15.5169	0.73	0.105	18.8
Tb927.1.4650	cyclin-like F-box protein 2	cytoplasm[reticulated]	0.315	102	n[15.99]MSLEEGSSEMR	1	1	Tb927.4.4260	hypothetical protein, conserved	cell tip[posterior],cytoplasm[reticulated]	0.315	74.9	SKSAAAGQc[15.99]	2	324;324;324	138.068	2142.9	2	2142.94	17.5657	0.63	0.465	26.3
Tb927.1.4650	cyclin-like F-box protein 2	cytoplasm[reticulated]	0.78	0.199	KPPVTKVTAAGPAPKIPGVKPIR	20	235	Tb927.11.5250	hypothetical protein, conserved	nucleolus	0.325	63.3	RKVPFR	2	1554	138.068	3261.02	6	3261	-7.1749	1.105	0.1	30.5
Tb927.1.4650	cyclin-like F-box protein 2	cytoplasm[reticulated]	0.685	7.16	n[15.99]MSLEEGSSEMR	1	1	Tb927.9.10050	60Kd inner membrane protein, putative	antipodal sites,mitochondrion	0.19	1160	SNKFR	3	282	138.068	2058.91	2	2058.93	10.6883	0.875	0.005	36
Tb927.1.4650	cyclin-like F-box protein 2	cytoplasm[reticulated]	0.755	5.72	n[15.99]MSLEEGSSEMR	1	1	Tb927.9.15710	variant surface glycoprotein (VSG)-related, putative		0.22	393	KEILK	1	153	138.068	2037.98	3	2038	6.7523	0.975	0.005	56.6
Tb927.1.4650	cyclin-like F-box protein 2	cytoplasm[reticulated]	0.375	19.8	n[15.99]MSLEEGSSEMR	1	1	Tb927.8.8000	hypothetical protein, conserved	axoneme[distal]	0.185	209	n[15.99]MKSNR	2	2	138.068	2058.91	2	2058.9	-5.1097	0.56	0.06	77.8
Tb927.1.4650	cyclin-like F-box protein 2	cytoplasm[reticulated]	0.375	19.8	n[15.99]MSLEEGSSEMR	1	1	Tb927.8.8000	hypothetical protein, conserved	axoneme[distal]	0.185	209	n[15.99]MKSNR	1	1	138.068	2058.91	2	2058.9	-5.1097	0.56	0.06	77.8
Tb927.1.4650	cyclin-like F-box protein 2	cytoplasm[reticulated]	0.36	50.8	n[15.99]MSLEEGSSEMR	1	1	Tb927.11.1060	Vasohibin	endocytic,cytoplasm	0.125	421	n[15.99]YSSDR	1	2	138.068	2034.85	3	2034.85	-0.0451	0.485	0.245	86.8
Tb927.1.4650	cyclin-like F-box protein 2	cytoplasm[reticulated]	0.43	12	n[15.99]MSLEEGSSEMR	1	1	Tb927.2.4510	cdc2-related kinase 9	nucleoplasm	0.25	88	KSNSSK	1	351	138.068	2057.91	2	2057.92	7.6929	0.68	0.01	130
Tb927.1.4650	cyclin-like F-box protein 2	cytoplasm[reticulated]	0.43	12	n[15.99]MSLEEGSSEMR	1	1	Tb927.8.2230	Checkpoint protein HUS1, putative	nucleoplasm,cytoplasm[weak]	0.25	88	NKSSSK	2	199	138.068	2057.91	2	2057.92	7.6929	0.68	0.01	130
Tb927.1.4650	cyclin-like F-box protein 2	cytoplasm[reticulated]	0.43	12	n[15.99]MSLEEGSSEMR	1	1	Tb927.8.7260	kinetoplast-associated protein, putative	mitochondrion	0.25	88	n[15.99]MTARR	1	1	138.068	2057.91	2	2057.92	4.5222	0.68	0.01	130
Tb927.1.4650	cyclin-like F-box protein 2	cytoplasm[reticulated]	0.43	12	n[15.99]MSLEEGSSEMR	1	1	Tb927.9.7980	hypothetical protein, conserved	cytoplasm[<10%],endocytic[weak],cytoplasm[weak],flagellar cytoplasm[<10%],nuclear lumen[<10%]	0.25	88	n[15.99]MARTR	1	1	138.068	2057.91	2	2057.92	4.5222	0.68	0.01	130
Tb927.1.4650	cyclin-like F-box protein 2	cytoplasm[reticulated]	0.435	28.7	n[15.99]MSLEEGSSEMR	1	1	Tb927.2.4510	cdc2-related kinase 9	nucleoplasm	0.25	249	KSNSSK	1	351	138.068	2057.91	2	2057.92	8.5234	0.685	0.005	157
Tb927.1.4650	cyclin-like F-box protein 2	cytoplasm[reticulated]	0.435	28.7	n[15.99]MSLEEGSSEMR	1	1	Tb927.8.2230	Checkpoint protein HUS1, putative	nucleoplasm,cytoplasm[weak]	0.25	249	NKSSSK	2	199	138.068	2057.91	2	2057.92	8.5234	0.685	0.005	157
Tb927.1.4650	cyclin-like F-box protein 2	cytoplasm[reticulated]	0.435	28.7	n[15.99]MSLEEGSSEMR	1	1	Tb927.8.7260	kinetoplast-associated protein, putative	mitochondrion	0.25	249	n[15.99]MTARR	1	1	138.068	2057.91	2	2057.92	5.3527	0.685	0.005	157
Tb927.1.4650	cyclin-like F-box protein 2	cytoplasm[reticulated]	0.435	28.7	n[15.99]MSLEEGSSEMR	1	1	Tb927.9.7980	hypothetical protein, conserved	cytoplasm[<10%],endocytic[weak],cytoplasm[weak],flagellar cytoplasm[<10%],nuclear lumen[<10%]	0.25	249	n[15.99]MARTR	1	1	138.068	2057.91	2	2057.92	5.3527	0.685	0.005	157
Tb927.1.4650	cyclin-like F-box protein 2	cytoplasm[reticulated]	0.315	11	KFHK	1	181;161;161;356;161;736;161;116;161;161	Tb927.10.5260	C2 domain containing protein, putative	transition zone	0.105	578	KQHK	1	754;736;68;362	138.068	1235.71	2	1235.71	5.3139	0.42	0.055	193
Tb927.1.4680	Kinetochore interacting protein 6	nucleoplasm[points]	0.5	1.37	RKDAASWSTNYTAPSDIMVDEAALQK	2	219	Tb927.6.2000	spliceosome-associated protein, putative	nucleoplasm	0.25	20	QKMSWEALK	2	98	138.068	4124.97	5	4125.02	10.7211	0.75	0.125	0.511
Tb927.1.4680	Kinetochore interacting protein 6	nucleoplasm[points]	0.765	1.28	HKFLFDATDSEERR	2	34	Tb927.8.5820	Las1-like, putative	nucleolus	0.25	350	VNKNTRDAHK	3	315	138.068	3069.49	3	3069.54	15.0836	1.015	0.03	30.1
Tb927.1.4680	Kinetochore interacting protein 6	nucleoplasm[points]	0.49	3.11	GGKNQK	3	201	Tb927.11.7070	ATP-dependent DEAD/H RNA helicase, putative	mitochondrion[weak],antipodal sites	0.115	915	GKPKR	4	420	138.068	1352.78	3	1352.79	9.1468	0.605	0.015	609
Tb927.1.4700	hypothetical protein, conserved	cytoplasm[weak],flagellar cytoplasm[weak],nuclear lumen[weak]	0.245	13.1	n[15.99]HTDDK	1	2	Tb927.11.16550	Zinc finger protein, C3H1 type-like	cytoplasm[points]	0.12	113	n[15.99]MSEAK	1	1	138.068	1332.57	2	1332.59	10.6571	0.365	0.24	8.76
Tb927.1.4700	hypothetical protein, conserved	cytoplasm[weak],flagellar cytoplasm[weak],nuclear lumen[weak]	0.245	13.1	n[15.99]HTDDK	1	2	Tb927.8.4480	hypothetical protein, conserved	nucleoplasm	0.12	113	n[15.99]MTASR	1	1	138.068	1332.57	2	1332.6	19.0862	0.365	0.24	8.76
Tb927.1.4700	hypothetical protein, conserved	cytoplasm[weak],flagellar cytoplasm[weak],nuclear lumen[weak]	0.245	13.1	n[15.99]HTDDK	1	2	Tb927.9.16250	variant surface glycoprotein (VSG, atypical), putative		0.12	113	n[15.99]MTEGK	1	1	138.068	1332.57	2	1332.59	10.6571	0.365	0.24	8.76
Tb927.1.4700	hypothetical protein, conserved	cytoplasm[weak],flagellar cytoplasm[weak],nuclear lumen[weak]	0.3175	194	n[15.99]MHTDDK	1	1	Tb927.9.6560	pseudokinase NRP1	cytoplasm,endocytic,flagellar cytoplasm,cell tip[posterior]	0.2375	558	n[15.99]MGSDSK	1	1	138.068	1538.64	3	1538.62	-9.6946	0.555	0.055	26
Tb927.1.4700	hypothetical protein, conserved	cytoplasm[weak],flagellar cytoplasm[weak],nuclear lumen[weak]	0.25	61.7	n[15.99]MHTDDK	1	1	Tb927.10.14670	hypothetical protein	cytoplasm,flagellar cytoplasm,nuclear lumen	0.25	46.7	IKIK	2	50	138.068	1399.73	2	1399.74	5.8596	0.5	0.04	127
Tb927.1.4720	SET domain protein 3	cytoplasm	0.73	4.38	GGIDGKK	6	481	Tb927.5.2810	hypothetical protein, conserved	mitochondrion[<10%],cytoplasm[weak,75%]	0.425	50.5	DDAKK	4	170	138.068	1386.71	2	1386.74	18.005	1.155	0.185	1.11
Tb927.1.4720	SET domain protein 3	cytoplasm	0.745	0.119	GGIDGKK	6	481	Tb927.6.3020	hypothetical protein, conserved	cytoplasm,flagellum[distal],flagellar cytoplasm,nuclear lumen	0.12	730	QKRAc[15.99]	2	286	138.068	1328.72	2	1328.74	16.6917	0.865	0.115	3.28
Tb927.1.4720	SET domain protein 3	cytoplasm	0.495	2.12	LVGYCSAECAAKHR	12	250	Tb927.1.2600	pumilio/PUF RNA binding protein 9	cytoplasm[cell cycle dependent],flagellar cytoplasm	0.245	87.5	KCAGR	1	254	138.068	2349.1	3	2349.11	5.0125	0.74	0.08	9.69
Tb927.1.4720	SET domain protein 3	cytoplasm	0.735	3.24	GGIDGKK	6	481	Tb927.11.15210	Enriched in surface-labeled proteome protein 16	cytoplasm[reticulated]	0.24	866	n[15.99]MYAR	1	1;1;1	138.068	1366.67	3	1366.69	18.5065	0.975	0.16	16.8
Tb927.1.4720	SET domain protein 3	cytoplasm	0.375	9.33	DKYACGHCK	2	231	Tb927.11.16620	hypothetical protein, conserved	mitochondrion[weak]	0.175	368	KPEMR	1	49	138.068	1934.88	3	1934.88	-0.4169	0.55	0.01	17.7
Tb927.1.4720	SET domain protein 3	cytoplasm	0.375	9.33	DKYACGHCK	2	231	Tb927.11.5190	leucine-rich repeat protein (LRRP), putative	axoneme,cytoplasm	0.175	368	KPPYR	1	1383	138.068	1934.88	3	1934.91	16.6466	0.55	0.01	17.7
Tb927.1.4720	SET domain protein 3	cytoplasm	0.555	1.44	KDSGDSVCDTHSK	1	482	Tb927.11.16390	cyclin dependent kinases regulatory subunit, putative	cytoplasm,basal body[cell cycle dependent],pro-basal body[cell cycle dependent],flagellum[cell cycle dependent],flagellar cytoplasm,nuclear lumen	0.25	79.5	RPKTQc[15.99]	3	96	138.068	2217	3	2217.03	13.8597	0.805	0.005	27.3
Tb927.1.4720	SET domain protein 3	cytoplasm	0.755	2.65	SGSNKGGIDGKK	11	481	Tb927.4.610	PX domain containing protein, putative	cytoplasm[weak,75%,reticulated],endocytic[25%]	0.59	22.4	RFVGEPSKR	8	246	138.068	2359.24	4	2359.26	10.7624	1.345	0.105	28.4
Tb927.1.4720	SET domain protein 3	cytoplasm	0.495	2.46	LKNMR	2	267	Tb927.10.14360	U2 small nuclear ribonucleoprotein 40K	nuclear lumen[25%]	0.25	114	KTRTSc[15.99]	1	321	138.068	1405.8	2	1405.77	-17.0437	0.745	0.01	42.2
Tb927.1.4720	SET domain protein 3	cytoplasm	0.355	4.95	YACGHCKLVGYCSAECAAKHR	19	250	Tb927.7.6630	Kinetochore interacting protein 5	endocytic,cytoplasm[reticulated,points]	0.235	48.1	ISDTTEECCDCKETLGNK	12	469	138.068	4793.95	5	4794.04	17.611	0.59	0.01	66.6
Tb927.1.4720	SET domain protein 3	cytoplasm	0.46	9.49	EGNDDGEQTIEEEPSIEVKEGDCGK	19	167	Tb927.3.3300	Flagellum attachment zone protein 19	flagellum attachment zone,cytoplasm[points,weak]	0.31	65.5	EGEAAADGSGTSPGGKEGEGEK	16	76	138.068	4920.03	5	4920.1	13.4855	0.77	0.09	88
Tb927.1.4720	SET domain protein 3	cytoplasm	0.25	58.2	DKYACGHCK	2	231	Tb927.11.16540	Roadblock/LC7 domain containing protein, putative	axoneme,cytoplasm[weak]	0.125	861	n[15.99]MTSER	1	1	138.068	1897.8	4	1897.81	8.7041	0.375	0.005	105
Tb927.1.4720	SET domain protein 3	cytoplasm	0.25	58.2	DKYACGHCK	2	231	Tb927.3.1890	cytochrome c oxidase assembly protein, putative	cytoplasm[reticulated,points,weak]	0.125	861	n[15.99]MAETR	1	1	138.068	1897.8	4	1897.81	8.7046	0.375	0.005	105
Tb927.1.4720	SET domain protein 3	cytoplasm	0.25	58.2	DKYACGHCK	2	231	Tb927.3.1920	General negative regulator of transcription subunit 5	cytoplasm[points,patchy]	0.125	861	n[15.99]MTNNK	1	1	138.068	1897.8	4	1897.81	8.7046	0.375	0.005	105
Tb927.1.4720	SET domain protein 3	cytoplasm	0.25	58.2	DKYACGHCK	2	231	Tb927.4.760	AP-1 adapter complex gamma subunit, putative	endocytic[strong],cytoplasm	0.125	861	n[15.99]MNSQK	1	1	138.068	1897.8	4	1897.81	8.7046	0.375	0.005	105
Tb927.1.4720	SET domain protein 3	cytoplasm	0.25	58.2	DKYACGHCK	2	231	Tb927.8.3100	coronin, putative	endocytic,cytoplasm[weak],cell tip[posterior],cell tip[anterior],cytoplasm[reticulated]	0.125	861	n[15.99]MDVSR	1	1;1;1	138.068	1897.8	4	1897.81	8.7046	0.375	0.005	105
Tb927.1.4720	SET domain protein 3	cytoplasm	0.61	1.74	LKNMR	2	267	Tb927.4.1080	V-type ATPase, A subunit, putative	acidocalcisome	0.125	2610	n[15.99]MSSDR	1	1	138.068	1408.67	2	1408.68	10.6502	0.735	0.04	167
Tb927.1.4720	SET domain protein 3	cytoplasm	0.995	0.122	GGIDGKK	6	481	Tb927.11.7350	Histone H2B variant V	nucleoplasm	0.105	2320	KSGAR	1	35	138.068	1328.72	2	1328.74	16.5073	1.1	0.01	341
Tb927.1.4720	SET domain protein 3	cytoplasm	0.78	0.702	GGIDGKK	6	481	Tb927.11.7350	Histone H2B variant V	nucleoplasm	0.105	1300	KSGAR	1	35	138.068	1328.72	2	1328.74	16.4154	0.885	0.28	490
Tb927.1.4740	FAM91 N-terminus/FAM91 C-terminus, putative	cytoplasm[points],cytoplasm,flagellar cytoplasm	0.81	0.467	KPSVAALR	1	818	Tb927.3.3680	hypothetical protein, conserved	axoneme	0.24	474	DPKSTc[15.99]	3	135	138.068	1540.84	4	1540.85	2.9155	1.05	0.2	4.08
Tb927.1.4740	FAM91 N-terminus/FAM91 C-terminus, putative	cytoplasm[points],cytoplasm,flagellar cytoplasm	1.645	0.00699	KPSVAALR	1	818	Tb927.10.15640	WD domain, G-beta repeat, putative	endocytic,cytoplasm[points]	0.285	2240	KKNQc[15.99]	2	702	138.068	1510.86	4	1510.88	15.4623	1.93	0.04	5.9
Tb927.1.4740	FAM91 N-terminus/FAM91 C-terminus, putative	cytoplasm[points],cytoplasm,flagellar cytoplasm	1.24	0.212	KPSVAALR	1	818	Tb927.10.15640	WD domain, G-beta repeat, putative	endocytic,cytoplasm[points]	0.28	2680	KKNQc[15.99]	2	702	138.068	1510.86	4	1510.88	15.4623	1.52	0.08	30
Tb927.1.4740	FAM91 N-terminus/FAM91 C-terminus, putative	cytoplasm[points],cytoplasm,flagellar cytoplasm	0.825	0.00657	KPSVAALR	1	818	Tb927.11.10910	40S ribosomal protein SA, putative		0.135	1250	n[15.99]TSVSSGAK	1	2;2	138.068	1713.93	4	1713.96	18.0191	0.96	0.005	37
Tb927.1.4740	FAM91 N-terminus/FAM91 C-terminus, putative	cytoplasm[points],cytoplasm,flagellar cytoplasm	0.97	0.457	KPSVAALR	1	818	Tb927.10.15640	WD domain, G-beta repeat, putative	endocytic,cytoplasm[points]	0.25	552	KKNQc[15.99]	2	702	138.068	1510.86	4	1510.88	15.1391	1.22	0.13	45.4
Tb927.1.4740	FAM91 N-terminus/FAM91 C-terminus, putative	cytoplasm[points],cytoplasm,flagellar cytoplasm	1.75	0.0483	KPSVAALR	1	818	Tb927.10.15640	WD domain, G-beta repeat, putative	endocytic,cytoplasm[points]	0.23	4040	KKNQc[15.99]	2	702	138.068	1510.86	4	1510.88	15.3007	1.98	0.045	45.5
Tb927.1.4740	FAM91 N-terminus/FAM91 C-terminus, putative	cytoplasm[points],cytoplasm,flagellar cytoplasm	0.72	0.163	NGGSGGPEVKK	10	241	Tb927.9.10490	Component of motile flagella 56	cytoplasm[reticulated,weak],cytoplasm[points,25%]	0.11	764	n[15.99]TDTQK	1	2	138.068	1757.85	3	1757.88	18.6067	0.83	0.13	65
Tb927.1.4740	FAM91 N-terminus/FAM91 C-terminus, putative	cytoplasm[points],cytoplasm,flagellar cytoplasm	0.72	0.163	NGGSGGPEVKK	10	241	Tb927.9.4350	hypothetical protein, conserved	cytoplasm[reticulated]	0.11	764	n[15.99]TESEK	1	2	138.068	1758.85	3	1758.86	7.6011	0.83	0.23	65
Tb927.1.4740	FAM91 N-terminus/FAM91 C-terminus, putative	cytoplasm[points],cytoplasm,flagellar cytoplasm	0.68	1.94	KPSVAALR	1	818	Tb927.10.15640	WD domain, G-beta repeat, putative	endocytic,cytoplasm[points]	0.245	193	KKNQc[15.99]	2	702	138.068	1510.86	3	1510.88	15.292	0.925	0.075	72.1
Tb927.1.4740	FAM91 N-terminus/FAM91 C-terminus, putative	cytoplasm[points],cytoplasm,flagellar cytoplasm	1.105	0.0827	KPSVAALR	1	818	Tb927.8.3510	thymidylate kinase, putative	cytoplasm[reticulated],flagellar cytoplasm[weak,<10%]	0.32	734	n[15.99]MVAVNR	1	1;1;1	138.068	1682.94	4	1682.95	3.5869	1.425	0.005	84
Tb927.1.4740	FAM91 N-terminus/FAM91 C-terminus, putative	cytoplasm[points],cytoplasm,flagellar cytoplasm	0.97	0.0465	KPSVAALR	1	818	Tb927.4.5380	Cilia- and flagella-associated protein 43	axoneme,cytoplasm[points]	0.19	1080	n[15.99]ATNAR	1	2;2	138.068	1509.86	4	1509.86	4.5057	1.16	0.25	99
Tb927.1.4740	FAM91 N-terminus/FAM91 C-terminus, putative	cytoplasm[points],cytoplasm,flagellar cytoplasm	1.78	7.58e-05	KPSVAALR	1	818	Tb927.9.8510	hypothetical protein, conserved	endocytic,cytoplasm[reticulated,weak]	0.38	460	CGKANR	3	441	138.068	1682.94	4	1682.92	-11.6497	2.16	0.04	132
Tb927.1.4740	FAM91 N-terminus/FAM91 C-terminus, putative	cytoplasm[points],cytoplasm,flagellar cytoplasm	0.77	0.701	KPSVAALR	1	818	Tb927.11.6400	kinesin, putative	cytoplasm[weak,50%,points],cortical cytoskeleton[50%,posterior,strong]	0.16	926	QKGSGK	2	557	138.068	1581.9	4	1581.92	15.0767	0.93	0.005	161
Tb927.1.4740	FAM91 N-terminus/FAM91 C-terminus, putative	cytoplasm[points],cytoplasm,flagellar cytoplasm	0.25	29.5	KLRQVVGPEGEQGLDMLK	1	595	Tb927.3.4860	mitogen-activated protein kinase kinase 1	cytoplasm,flagellar cytoplasm	0.175	70.2	n[15.99]MKRK	1	1;1;1	138.068	2695.54	2	2695.49	-19.9748	0.425	0.425	5140
Tb927.1.4760	Vacuolar sorting protein 39 domain 1/Vacuolar sorting protein 39 domain 2, putative	endocytic[strong],cytoplasm[points]	0.5	0.442	KVSIYEYR	1	140	Tb927.5.3050	poly(adp-ribose) polymerase	cytoplasm[reticulated,weak]	0.24	49.4	KMDNR	1	417	138.068	1856.93	2	1856.95	8.0049	0.74	0.005	6.1
Tb927.1.4760	Vacuolar sorting protein 39 domain 1/Vacuolar sorting protein 39 domain 2, putative	endocytic[strong],cytoplasm[points]	0.835	0.654	n[15.99]MSSYEAFR	1	1	Tb927.7.5220	Forkhead Kinase, putative	endocytic,cytoplasm[points]	0.43	48.9	GPGSGASKR	8	1057	138.068	1958.95	2	1958.92	-16.8077	1.265	0.14	13.3
Tb927.1.4760	Vacuolar sorting protein 39 domain 1/Vacuolar sorting protein 39 domain 2, putative	endocytic[strong],cytoplasm[points]	0.145	900	n[15.99]MSSYEAFR	1	1	Tb927.10.4470	hypothetical protein, conserved	nucleoplasm[strong,50%],cytoplasm	0.145	1050	n[15.99]MDCHFR	1	1	138.068	2023.81	3	2023.82	8.0665	0.29	0.29	394
Tb927.1.4760	Vacuolar sorting protein 39 domain 1/Vacuolar sorting protein 39 domain 2, putative	endocytic[strong],cytoplasm[points]	0.25	38.8	KHPILATIPIVEKQILVAVADDAILVFR	13	74	Tb927.10.1180	hypothetical protein, conserved	nucleolus,nucleoplasm[weak],cytoplasm[reticulated,weak]	0.125	90.7	AFAGKR	5	353	138.068	3868.3	3	3868.27	-8.6693	0.375	0.375	12200
Tb927.1.4760	Vacuolar sorting protein 39 domain 1/Vacuolar sorting protein 39 domain 2, putative	endocytic[strong],cytoplasm[points]	0.25	38.8	KHPILATIPIVEKQILVAVADDAILVFR	1	62	Tb927.10.1180	hypothetical protein, conserved	nucleolus,nucleoplasm[weak],cytoplasm[reticulated,weak]	0.125	90.7	AFAGKR	5	353	138.068	3868.3	3	3868.27	-8.6693	0.375	0.375	12200
Tb927.1.4760	Vacuolar sorting protein 39 domain 1/Vacuolar sorting protein 39 domain 2, putative	endocytic[strong],cytoplasm[points]	0.25	38.8	KHPILATIPIVEKQILVAVADDAILVFR	13	74	Tb927.3.2310	parkin coregulated gene protein	axoneme	0.125	90.7	AGAFKR	5	105	138.068	3868.3	3	3868.27	-8.6693	0.375	0.375	12200
Tb927.1.4760	Vacuolar sorting protein 39 domain 1/Vacuolar sorting protein 39 domain 2, putative	endocytic[strong],cytoplasm[points]	0.25	38.8	KHPILATIPIVEKQILVAVADDAILVFR	1	62	Tb927.3.2310	parkin coregulated gene protein	axoneme	0.125	90.7	AGAFKR	5	105	138.068	3868.3	3	3868.27	-8.6693	0.375	0.375	12200
Tb927.1.4760	Vacuolar sorting protein 39 domain 1/Vacuolar sorting protein 39 domain 2, putative	endocytic[strong],cytoplasm[points]	0.275	1.14	n[15.99]MSSYEAFRLRELK	1	1	Tb927.5.2080	GMP reductase	nucleolus,nucleoplasm[weak],cytoplasm[weak]	0.115	217	KLLGIITR	1	140	138.068	2695.54	2	2695.51	-11.9837	0.39	0	19700
Tb927.1.4760	Vacuolar sorting protein 39 domain 1/Vacuolar sorting protein 39 domain 2, putative	endocytic[strong],cytoplasm[points]	0.5	1.47	DITAVHVKRQK	8	125	Tb927.10.5010	Elongation factor G1, mitochondrial, putative	cytoplasm[points]	0.25	27.8	GVKNKVTVK	3	562	138.068	2403.47	2	2403.43	-14.5379	0.75	0.125	1000000000000
Tb927.1.4760	Vacuolar sorting protein 39 domain 1/Vacuolar sorting protein 39 domain 2, putative	endocytic[strong],cytoplasm[points]	0.6	2.13	n[15.99]MSSYEAFR	1	1	Tb927.7.5220	Forkhead Kinase, putative	endocytic,cytoplasm[points]	0.25	104	GPGSGASKR	8	1057	138.068	1958.95	2	1958.92	-16.8077	0.85	0.115	1000000000000
Tb927.1.480	leucine-rich repeat protein (LRRP), putative	endocytic,cytoplasm[points,weak]	0.605	1.09	INDENVRYVSECKSLNTLNLAFCK	13	817	Tb927.10.16370	Variant Surface Glycoprotein, putative		0.495	5.66	LATLKAAELTGVQKQLASIK	14	141;141	138.068	5106.65	5	5106.71	12.6001	1.1	0.025	9.06
Tb927.1.480	leucine-rich repeat protein (LRRP), putative	endocytic,cytoplasm[points,weak]	0.655	0.295	INDENVRYVSECKSLNTLNLAFCK	13	817	Tb927.11.2530	mitochondrial RNA binding complex 1 subunit	mitochondrion,kinetoplast[region,25%]	0.385	15	KAVEALKLYDSATNDIYR	7	555	138.068	5093.63	5	5093.55	-16.9745	1.04	0.08	12.6
Tb927.1.480	leucine-rich repeat protein (LRRP), putative	endocytic,cytoplasm[points,weak]	0.675	0.262	INDENVRYVSECKSLNTLNLAFCK	13	817	Tb927.11.2530	mitochondrial RNA binding complex 1 subunit	mitochondrion,kinetoplast[region,25%]	0.43	9.33	KAVEALKLYDSATNDIYR	7	555	138.068	5093.64	5	5093.55	-17.6811	1.105	0.05	12.8
Tb927.1.480	leucine-rich repeat protein (LRRP), putative	endocytic,cytoplasm[points,weak]	0.61	1.13	INDENVRYVSECKSLNTLNLAFCK	13	817	Tb927.11.11650	Component of motile flagella 64	basal body[region]	0.5	6.21	AILTAKEKEHQETEALLR	8	570	138.068	5103.63	5	5103.6	-5.8329	1.11	0.02	49.4
Tb927.1.480	leucine-rich repeat protein (LRRP), putative	endocytic,cytoplasm[points,weak]	0.41	3.23	ARILSMKECYMGDSDAQQCSILGNSK	7	872	Tb927.9.1280	variant surface glycoprotein (VSG, atypical), putative		0.105	258	QDCSGECTWEGNEEKGR	15	448	138.068	5140.14	5	5140.2	12.0482	0.515	0.025	76.8
Tb927.1.4800	hypothetical protein, conserved	hook complex	0.635	0.00222	DEFCNLAELNAISAWRTPAKEK	20	157	Tb927.3.2170	translation elongation factor EF-2, putative	cytoplasm[50%,patchy],flagellar cytoplasm[50%],cytoplasm[weak,points,reticulated,50%]	0.245	44.8	LRPGMKMYVHSDDK	6	429	138.068	4376.1	4	4376.14	9.5101	0.88	0.035	1.87
Tb927.1.4800	hypothetical protein, conserved	hook complex	0.795	0.0416	GGAGLEGTSPKR	11	191	Tb927.11.1720	hypothetical protein, conserved	cytoplasm,cytoplasm[weak,reticulated,<10%],flagellar cytoplasm,nuclear lumen	0.25	82.4	KNAYER	1	199	138.068	2046.07	3	2046.05	-7.9151	1.045	0.02	8.29
Tb927.1.4800	hypothetical protein, conserved	hook complex	0.57	18.2	AKTVVK	2	176	Tb927.4.3790	cysteine peptidase, Clan CA, family C19, putative	cytoplasm,flagellar cytoplasm,nucleoplasm	0.74	2.47	AAKNK	3	356	138.068	1312.8	3	1312.81	5.3488	1.31	0.145	15.2
Tb927.1.4800	hypothetical protein, conserved	hook complex	0.61	7.09	AKTVVK	2	176	Tb927.4.3790	cysteine peptidase, Clan CA, family C19, putative	cytoplasm,flagellar cytoplasm,nucleoplasm	0.58	15.1	AAKNK	3	356	138.068	1312.8	3	1312.81	5.4185	1.19	0.005	37.1
Tb927.1.4800	hypothetical protein, conserved	hook complex	0.505	19.1	AKTVVK	2	176	Tb927.4.3790	cysteine peptidase, Clan CA, family C19, putative	cytoplasm,flagellar cytoplasm,nucleoplasm	0.585	4.81	AAKNK	3	356	138.068	1312.8	3	1312.81	5.4185	1.09	0.055	38.8
Tb927.1.4800	hypothetical protein, conserved	hook complex	0.75	0.00768	AKTVVKGGAGLEGTSPK	6	180	Tb927.11.12180	kinesin, putative	cytoplasm[reticulated]	0.125	296	CEMKAR	4	787	138.068	2530.3	3	2530.32	9.7193	0.875	0.125	114
Tb927.1.4800	hypothetical protein, conserved	hook complex	0.495	1.26	TPAKEK	4	157	Tb927.2.3780	translation initiation factor IF-2, putative	cytoplasm	0.115	482	GPKAAPK	3	7	138.068	1477.84	2	1477.85	4.9403	0.61	0.365	388
Tb927.1.4800	hypothetical protein, conserved	hook complex	0.32	30.3	GGAGLEGTSPKR	11	191	Tb927.11.11920	molybdenum cofactor biosynthesis protein, putative	antipodal sites	0.125	188	GHLHAKRR	6	747	138.068	2240.23	2	2240.22	-1.0232	0.445	0.005	17200
Tb927.1.4800	hypothetical protein, conserved	hook complex	0.32	30.3	GGAGLEGTSPKR	11	191	Tb927.11.3330	hypothetical protein, conserved	cortical cytoskeleton[weak,points],basal body,cell tip[anterior]	0.125	188	KSPYPARR	1	802	138.068	2240.23	2	2240.2	-11.051	0.445	0.005	17200
Tb927.1.4870	expression site-associated gene 1 (ESAG1) protein, putative	cytoplasm[points]	0.495	0.527	LEKLISHGNAMGDLVAKAGGLFAEVNESVR	3	107;107	Tb927.5.2440	Component of motile flagella 45	basal body[75%]	0.345	0.693	n[15.99]MAVIPKVGEVFR	6	6	138.068	4623.38	5	4623.46	16.296	0.84	0.095	3.32
Tb927.1.4870	expression site-associated gene 1 (ESAG1) protein, putative	cytoplasm[points]	0.435	5.6	KEIPGALIK	1	138;138;138	Tb927.10.9940	Predicted membrane protein, putative	endocytic	0.28	23.5	KLTLNQR	1	48	138.068	1977.18	5	1977.2	7.2405	0.715	0.06	37.7
Tb927.1.4890	expression site-associated gene 2 (ESAG2) protein, putative		0.67	0.563	GNKSLLFNNVDNAGTSCGSYGEK	3	175	Tb927.3.5440	SNF2 DNA repair protein, putative	nucleoplasm	0.335	79.4	GVQTPGKDSVTDDCDSESR	7	445	138.068	4620.97	6	4621.05	17.1049	1.005	0.105	7.06
Tb927.1.4890	expression site-associated gene 2 (ESAG2) protein, putative		0.665	1.5	KLFEKAK	5	122;122;122;122;7	Tb927.10.11020	DNA mismatch repair protein MSH2, putative	nucleoplasm[50%],cytoplasm[points,weak]	0.1	2380	n[15.99]MSDDR	1	1	138.068	1638.81	2	1638.83	13.9527	0.765	0.02	242
Tb927.1.4900	expression site-associated gene 11 (ESAG11) protein, putative	cytoplasm[reticulated,points,weak]	0.425	1.24	TASSGNGCGSGSGSGSDGKHELAEAPEECNMSVTKDMSDYGILATLDK	35	207	Tb927.7.5310	YEATS family, putative	nucleoplasm[strong,<10%],cytoplasm[points],nucleoplasm[weak,points]	0.375	5.02	RDFISFKEEDR	7	112	138.068	6455.95	6	6455.87	-12.0523	0.8	0.125	8.7
Tb927.1.4900	expression site-associated gene 11 (ESAG11) protein, putative	cytoplasm[reticulated,points,weak]	0.425	1.24	TASSGNGCGSGSGSGSDGKHELAEAPEECNMSVTKDMSDYGILATLDK	19	191	Tb927.7.5310	YEATS family, putative	nucleoplasm[strong,<10%],cytoplasm[points],nucleoplasm[weak,points]	0.375	5.02	RDFISFKEEDR	7	112	138.068	6455.95	6	6455.87	-12.0523	0.8	0.125	8.7
Tb927.1.4900	expression site-associated gene 11 (ESAG11) protein, putative	cytoplasm[reticulated,points,weak]	0.295	5.5	TASSGNGCGSGSGSGSDGKHELAEAPEECNMSVTK	19	191	Tb927.7.820	dynein arm light chain, axonemal, putative	axoneme,cytoplasm	0.39	7.47	FAAVEKSSTPTPGMc[15.99]	6	298	138.068	5030.08	5	5030.18	19.0752	0.685	0.12	11
Tb927.1.4900	expression site-associated gene 11 (ESAG11) protein, putative	cytoplasm[reticulated,points,weak]	0.62	25.8	ENGRKR	5	336;328	Tb927.10.10360	Microtubule-associated repetitive protein	cortical cytoskeleton,basal body	0.13	2990	n[15.99]MYEK	1	1;1	138.068	1465.71	2	1465.73	14.5486	0.75	0.025	65.6
Tb927.1.4900	expression site-associated gene 11 (ESAG11) protein, putative	cytoplasm[reticulated,points,weak]	0.25	65.6	KTYAEMEK	1	104	Tb927.2.3620	GTP-binding elongation factor Tu family, putative	cytoplasm[weak]	0.1	397	HKETc[15.99]	2	803	138.068	1665.79	2	1665.79	1.8698	0.35	0.1	224
Tb927.1.4900	expression site-associated gene 11 (ESAG11) protein, putative	cytoplasm[reticulated,points,weak]	0.285	6.84	TASSGNGCGSGSGSGSDGKHELAEAPEECNMSVTK	19	191	Tb927.7.3940	adenine nucleotide mitochondrial translocator, putative	mitochondrion,kinetoplast[region,strong,25%]	0.205	87.3	NPDKDDGENNK	4	173	138.068	4836.96	5	4837.03	12.5823	0.49	0.03	242
Tb927.1.4900	expression site-associated gene 11 (ESAG11) protein, putative	cytoplasm[reticulated,points,weak]	0.12	1	EKTASSGNGCGSGSGSGSDGK	2	172	Tb927.6.3690	pre-mRNA cleavage complex II Clp1-like, conserved		0.12	1	n[15.99]SSNCR	1	2	138.068	2646.07	3	2646.09	6.0801	0.24	0.005	481
Tb927.1.4900	expression site-associated gene 11 (ESAG11) protein, putative	cytoplasm[reticulated,points,weak]	0.125	1	n[15.99]MKVVSLFLAACLAVLGAVSK	1	1	Tb927.9.11490	60S ribosomal protein L29	nucleolus[50%],cytoplasm[50%]	0.125	1	n[15.99]MPTR	1	1;1;1;1;1	138.068	2733.48	2	2733.5	6.7502	0.25	0	1780
Tb927.1.4900	expression site-associated gene 11 (ESAG11) protein, putative	cytoplasm[reticulated,points,weak]	0.125	1	n[15.99]MKVVSLFLAACLAVLGAVSK	1	1	Tb927.9.7000	methyltransferase domain containing protein, putative	cytoplasm,flagellar cytoplasm,nuclear lumen	0.125	1	n[15.99]MEPK	1	1	138.068	2733.48	2	2733.49	2.641	0.25	0	1780
Tb927.1.5000	hypothetical protein, conserved		0.54	23.2	n[15.99]MTTEEGK	1	1	Tb927.6.3100	Intraflagellar transport complex B protein 46 C terminal, putative	intraflagellar transport particle[75%]	0.345	307	GSSKSK	4	7	138.068	1540.74	3	1540.73	-10.1312	0.885	0.09	24.1
Tb927.1.5000	hypothetical protein, conserved		0.5	12.5	n[15.99]TTEEGK	1	2	Tb927.11.9690	Spindle pole body protein 1	basal body,cytoplasm[weak,points,reticulated],flagellar cytoplasm[weak],spindle pole	0.125	945	n[15.99]MLDK	1	1;1	138.068	1322.65	2	1322.63	-14.99	0.625	0.005	63.1
Tb927.1.5000	hypothetical protein, conserved		0.25	18.1	n[15.99]TTEEGK	1	2	Tb927.11.10030	60S ribosomal protein L29, putative	cytoplasm[patchy],nucleolus[25%]	0.125	288	n[15.99]MAKSK	1	1;1	138.068	1380.7	2	1380.68	-12.1573	0.375	0.225	2000
Tb927.1.5000	hypothetical protein, conserved		0.25	18.1	n[15.99]TTEEGK	1	2	Tb927.2.5190	Homologous-pairing protein 2 homolog	nuclear lumen,cytoplasm,nucleolus[strong]	0.125	288	n[15.99]MASKK	1	1	138.068	1380.7	2	1380.68	-12.1573	0.375	0.225	2000
Tb927.1.5030	Flagellum attachment zone protein 37	flagellum attachment zone[cell cycle dependent],flagellum attachment zone[proximal,strong],cytoplasm	0.49	1.3	KGSYPLAR	1	447	Tb927.11.13220	phospholipid:diacylglycerol acyltransferase-like protein	cytoplasm[reticulated]	0.29	36	EKSHK	2	21	138.068	1655.89	3	1655.9	2.7575	0.78	0.01	11.2
Tb927.1.5030	Flagellum attachment zone protein 37	flagellum attachment zone[cell cycle dependent],flagellum attachment zone[proximal,strong],cytoplasm	0.56	0.724	ISSLEELNLQKSKHIR	11	690	Tb927.10.5670	N-acetyltransferase subunit Nat1, putative	cytoplasm	0.25	73.5	AKTHALLGQKVEAEK	10	235	138.068	3654.12	3	3654.05	-18.9733	0.81	0.11	183
Tb927.1.5030	Flagellum attachment zone protein 37	flagellum attachment zone[cell cycle dependent],flagellum attachment zone[proximal,strong],cytoplasm	0.56	0.724	ISSLEELNLQKSKHIR	13	692	Tb927.10.5670	N-acetyltransferase subunit Nat1, putative	cytoplasm	0.25	73.5	AKTHALLGQKVEAEK	10	235	138.068	3654.12	3	3654.05	-18.9733	0.81	0.11	183
Tb927.1.5030	Flagellum attachment zone protein 37	flagellum attachment zone[cell cycle dependent],flagellum attachment zone[proximal,strong],cytoplasm	0.375	6.21	GIVVKQMc[15.99]	5	733	Tb927.11.20550	variant surface glycoprotein (VSG), putative		0.245	36.3	SKDDK	2	442	138.068	1518.78	2	1518.8	11.5953	0.62	0.12	381
Tb927.1.5030	Flagellum attachment zone protein 37	flagellum attachment zone[cell cycle dependent],flagellum attachment zone[proximal,strong],cytoplasm	0.25	3.87	n[15.99]GGVVGKIPVLLRGGK	6	7	Tb927.10.11360	Flagellum attachment zone protein 33	flagellum attachment zone,endocytic,cytoplasm[weak]	0.125	112	LYKIVRVR	3	321;204	138.068	2632.69	2	2632.66	-8.403	0.375	0.125	2090
Tb927.1.5030	Flagellum attachment zone protein 37	flagellum attachment zone[cell cycle dependent],flagellum attachment zone[proximal,strong],cytoplasm	0.25	3.87	n[15.99]GGVVGKIPVLLRGGK	1	2	Tb927.10.11360	Flagellum attachment zone protein 33	flagellum attachment zone,endocytic,cytoplasm[weak]	0.125	112	LYKIVRVR	3	321;204	138.068	2632.69	2	2632.66	-8.403	0.375	0.125	2090
Tb927.1.5030	Flagellum attachment zone protein 37	flagellum attachment zone[cell cycle dependent],flagellum attachment zone[proximal,strong],cytoplasm	0.25	9.01	n[15.99]GGVVGKIPVLLR	6	7	Tb927.11.15570	Pentatricopeptide repeat protein (PPR), putative	endocytic,cytoplasm[weak]	0.11	158	AKGIK	2	515	138.068	1860.17	2	1860.19	10.82	0.36	0	5580
Tb927.1.5030	Flagellum attachment zone protein 37	flagellum attachment zone[cell cycle dependent],flagellum attachment zone[proximal,strong],cytoplasm	0.25	9.01	n[15.99]GGVVGKIPVLLR	6	7	Tb927.4.470	snoRNP protein GAR1, putative	nucleolus[points,25%],cytoplasm[reticulated,75%]	0.11	158	AKIGK	2	98	138.068	1860.17	2	1860.19	10.82	0.36	0	5580
Tb927.1.5030	Flagellum attachment zone protein 37	flagellum attachment zone[cell cycle dependent],flagellum attachment zone[proximal,strong],cytoplasm	0.25	9.01	n[15.99]GGVVGKIPVLLR	6	7	Tb927.5.3960	arginine N-methyltransferase, type I	cytoplasm,flagellar cytoplasm,nuclear lumen	0.11	158	AKLGK	2	130	138.068	1860.17	2	1860.19	10.82	0.36	0	5580
Tb927.1.5030	Flagellum attachment zone protein 37	flagellum attachment zone[cell cycle dependent],flagellum attachment zone[proximal,strong],cytoplasm	0.19	13.9	n[15.99]MGGVVGKIPVLLRGGK	1	1	Tb927.10.610	hypothetical protein, conserved	cytoplasm[points]	0.155	45.4	n[15.99]MVVNTR	1	1	138.068	2468.44	2	2468.4	-15.4643	0.345	0.03	7180
Tb927.1.5030	Flagellum attachment zone protein 37	flagellum attachment zone[cell cycle dependent],flagellum attachment zone[proximal,strong],cytoplasm	0.1425	71.3	n[15.99]MGGVVGKIPVLLRGGK	1	1	Tb927.11.11830	40S ribosomal protein S17, putative	cytoplasm[patchy,50%]	0.1425	187	n[15.99]MGKIRTK	1	1;1	138.068	2582.51	2	2582.51	2.223	0.285	0.285	1000000000000
Tb927.1.5030	Flagellum attachment zone protein 37	flagellum attachment zone[cell cycle dependent],flagellum attachment zone[proximal,strong],cytoplasm	0.1475	46.1	n[15.99]MGGVVGKIPVLLRGGK	1	1	Tb927.11.11830	40S ribosomal protein S17, putative	cytoplasm[patchy,50%]	0.1475	196	n[15.99]MGKIRTK	1	1;1	138.068	2582.51	2	2582.51	2.3876	0.295	0.295	1000000000000
Tb927.1.5030	Flagellum attachment zone protein 37	flagellum attachment zone[cell cycle dependent],flagellum attachment zone[proximal,strong],cytoplasm	0.1475	46.1	n[15.99]MGGVVGKIPVLLRGGK	1	1	Tb927.6.3330	hypothetical protein, conserved	hook complex,cytoplasm[weak]	0.1475	196	n[15.99]MGGKTNVK	1	1	138.068	2583.51	2	2583.46	-19.1819	0.295	0.295	1000000000000
Tb927.1.5030	Flagellum attachment zone protein 37	flagellum attachment zone[cell cycle dependent],flagellum attachment zone[proximal,strong],cytoplasm	0.42	2.29	n[15.99]MGGVVGKIPVLLRGGK	1	1	Tb927.6.5080	Protein of unknown function (DUF3808), putative	endoplasmic reticulum	0.25	26.7	KIFANEK	1	495	138.068	2582.51	2	2582.5	-5.6999	0.67	0.125	1000000000000
Tb927.1.5060	variant surface glycoprotein (VSG)-related, putative		0.25	39.7	NTWTSLKSECTR	7	155	Tb927.8.1510	DEAD box protein 2B, putative	nuclear lumen[points],nuclear lumen	0.25	24.1	n[15.99]YGMNR	1	2	138.068	2259	2	2259.04	19.7579	0.5	0.25	69.7
Tb927.1.5060	variant surface glycoprotein (VSG)-related, putative		0.49	3.53	ERLKER	4	184	Tb927.11.8320	hypothetical protein, conserved	nuclear envelope[patchy],cytoplasm,nuclear envelope[dorsal,strong]	0.155	157	EASSEKK	6	25	138.068	1744.94	2	1744.93	-4.2442	0.645	0.005	10600
Tb927.1.5080	expression site-associated gene 9 (ESAG9) protein, putative	endocytic[weak],cytoplasm[weak,reticulated]	0.37	2.41	SAAQKR	5	244	Tb927.11.4430	ferric reductase transmembrane protein, putative	cytoplasm[points]	0.12	167	GLKFK	3	612	138.068	1388.82	2	1388.81	-4.4153	0.49	0	1510
Tb927.1.5080	expression site-associated gene 9 (ESAG9) protein, putative	endocytic[weak],cytoplasm[weak,reticulated]	0.37	2.41	SAAQKR	5	244	Tb927.9.7190	Trans-2-enoyl-ACP reductase 1, putative	mitochondrion,kinetoplast[region,strong]	0.12	167	GIKFK	3	287	138.068	1388.82	2	1388.81	-4.4153	0.49	0	1510
Tb927.1.5100	expression site-associated gene 2 (ESAG2) protein, putative		0.96	1.15	KVQIKK	5	219	Tb927.8.2960	Probable methyltransferase BTM2 homolog	nucleus[points],cytoplasm[weak,points]	0.42	127	n[15.99]GGNRR	1	2	138.068	1438.85	3	1438.87	15.7975	1.38	0.09	3.9
Tb927.1.5100	expression site-associated gene 2 (ESAG2) protein, putative		0.22	26.2	DEYDPTYDGVYNGFNCPCKDEMR	19	243	Tb927.10.5970	predicted zinc finger protein	cytoplasm[reticulated,weak,75%],nucleoplasm[points,25%]	0.205	37.8	n[15.99]MSTTSFGYR	1	1	138.068	4046.64	3	4046.64	-0.8007	0.425	0.005	11.3
Tb927.1.5100	expression site-associated gene 2 (ESAG2) protein, putative		0.38	1.76	KLLEKAK	5	122;122;122;122	Tb927.2.510	retrotransposon hot spot protein 4 (RHS4), putative	cytoplasm[25%],nucleoplasm[<10%],cytoplasm[reticulated,50%],flagellar cytoplasm[25%],nuclear lumen[25%]	0.305	8.14	KAPKPK	4	722;199;562	138.068	1634.03	2	1634.05	14.2453	0.685	0.01	15.3
Tb927.1.5100	expression site-associated gene 2 (ESAG2) protein, putative		0.27	41	VQIKKSVAK	5	220	Tb927.10.6530	Dolichyl-P-Man:Man(5)GlcNAc(2)-PP-dolichyl alpha-1,3-mannosyltransferase	cytoplasm,flagellar cytoplasm,nuclear lumen	0.25	61.7	LLLSKRIR	5	120	138.068	2135.43	3	2135.39	-17.2739	0.52	0.08	31.9
Tb927.1.5100	expression site-associated gene 2 (ESAG2) protein, putative		0.455	0.218	YEIVFTVGLFATVLSPSFQGDMVGYKWATESINWSAITR	26	28	Tb927.4.760	AP-1 adapter complex gamma subunit, putative	endocytic[strong],cytoplasm	0.25	25.2	SDKNPRLVMLR	3	771	138.068	5849.09	5	5849	-15.9841	0.705	0.005	41
Tb927.1.5100	expression site-associated gene 2 (ESAG2) protein, putative		0.25	109	KSVAK	1	220;214	Tb927.11.435	hypothetical protein	cytoplasm[100%,weak,reticulated],mitochondrion[<10%]	0.24	145	n[15.99]NFVK	1	2	138.068	1175.67	2	1175.69	19.4418	0.49	0.005	63.6
Tb927.1.5100	expression site-associated gene 2 (ESAG2) protein, putative		0.25	109	KSVAK	1	220;214	Tb927.2.6000	VSG lipase		0.24	145	n[15.99]FGGVK	1	2	138.068	1175.67	2	1175.69	19.4418	0.49	0.005	63.6
Tb927.1.5110	expression site-associated gene 11 (ESAG11) protein, putative	endocytic,cytoplasm[weak,reticulated]	0.55	2.23	TASSGNGCGSDGKR	13	183	Tb927.9.2940	hypothetical protein, conserved	paraflagellar rod,cytoplasm	0.395	7.51	n[15.99]MIDK	1	1	138.068	1995.9	4	1995.9	-2.6815	0.945	0.09	6.17
Tb927.1.5110	expression site-associated gene 11 (ESAG11) protein, putative	endocytic,cytoplasm[weak,reticulated]	0.2775	38.3	TASSGNGCGSDGKR	13	183	Tb927.5.2700	otubain cysteine peptidase, Clan CA, family C65, putative	cytoplasm,nuclear lumen,flagellar cytoplasm[strong]	0.2875	17.7	n[15.99]SEHATTDLEGR	1	2	138.068	2705.18	4	2705.19	6.9468	0.565	0.44	6.4
Tb927.1.5110	expression site-associated gene 11 (ESAG11) protein, putative	endocytic,cytoplasm[weak,reticulated]	0.49	4.12	KTYAK	1	104	Tb927.10.12500	P-type H+-ATPase, putative	pellicular membrane	0.25	63.9	QKFR	2	284;284;19;477;77	138.068	1324.77	2	1324.75	-17.5256	0.74	0.005	7.52
Tb927.1.5110	expression site-associated gene 11 (ESAG11) protein, putative	endocytic,cytoplasm[weak,reticulated]	0.49	4.12	KTYAK	1	104	Tb927.11.8420	DnaJ domain containing protein, putative	cytoplasm[reticulated]	0.25	63.9	QFKR	3	34;77;34	138.068	1324.77	2	1324.75	-17.5256	0.74	0.005	7.52
Tb927.1.5110	expression site-associated gene 11 (ESAG11) protein, putative	endocytic,cytoplasm[weak,reticulated]	0.49	4.12	KTYAK	1	104	Tb927.6.1760	KU80 protein	nucleoplasm,cytoplasm[reticulated,weak]	0.25	63.9	KQFR	1	125	138.068	1324.77	2	1324.75	-17.5256	0.74	0.005	7.52
Tb927.1.5110	expression site-associated gene 11 (ESAG11) protein, putative	endocytic,cytoplasm[weak,reticulated]	0.49	4.12	KTYAK	1	104	Tb927.6.2440	Mo25-like, putative	flagellar pocket,cytoplasm[patchy]	0.25	63.9	n[15.99]MRKK	1	1	138.068	1324.77	2	1324.75	-14.9823	0.74	0.005	7.52
Tb927.1.5110	expression site-associated gene 11 (ESAG11) protein, putative	endocytic,cytoplasm[weak,reticulated]	0.49	4.12	KTYAK	1	104	Tb927.6.3570	tubulin-tyrosine ligase-like protein, conserved	mitochondrion,kinetoplast[region,strong,50%]	0.25	63.9	AGFKR	4	98	138.068	1324.77	2	1324.75	-17.5256	0.74	0.005	7.52
Tb927.1.5110	expression site-associated gene 11 (ESAG11) protein, putative	endocytic,cytoplasm[weak,reticulated]	0.6475	2.82	GSENSWCCLVKTASSGNGCGSDGKR	11	170	Tb927.3.3730	ABC transporter, putative	flagellar pocket,endocytic	0.2725	220	CFDKAQGSR	4	1782	138.068	3878.62	5	3878.68	15.2241	0.92	0.09	22.2
Tb927.1.5110	expression site-associated gene 11 (ESAG11) protein, putative	endocytic,cytoplasm[weak,reticulated]	0.6475	2.82	GSENSWCCLVKTASSGNGCGSDGKR	11	170	Tb927.7.6540	variant surface glycoprotein (VSG, atypical), putative		0.2725	220	SSKDNTNFR	3	538	138.068	3878.62	5	3878.7	19.8029	0.92	0.09	22.2
Tb927.1.5110	expression site-associated gene 11 (ESAG11) protein, putative	endocytic,cytoplasm[weak,reticulated]	0.67	0.919	TASSGNGCGSDGKR	13	183	Tb927.4.1320	hypothetical protein, conserved	cytoplasm[points]	0.295	107	EICDLKK	6	861	138.068	2395.07	4	2395.11	17.2474	0.965	0.1	25
Tb927.1.5110	expression site-associated gene 11 (ESAG11) protein, putative	endocytic,cytoplasm[weak,reticulated]	0.8625	14.6	TQDKQK	4	56;56	Tb927.7.1540	Staphylococcal nuclease homologue, putative	cytoplasm[reticulated],endocytic[25%]	0.2375	2080	n[15.99]MHEK	1	1	138.068	1443.71	2	1443.7	-3.9895	1.1	0.03	29.8
Tb927.1.5110	expression site-associated gene 11 (ESAG11) protein, putative	endocytic,cytoplasm[weak,reticulated]	0.665	7.21	TYAKMEK	4	108	Tb927.7.650	Nucleolar protein 105	nucleolus[75%]	0.21	825	DGNKK	4	751;435	138.068	1567.76	2	1567.79	18.1681	0.875	0.005	49.8
Tb927.1.5120	expression site-associated gene 1 (ESAG1) protein, putative		0.245	29.3	KEIPGALIKVNK	1	138;138;138	Tb927.8.6660	paraflagellar rod component, putative	paraflagellar rod[75%]	0.245	30.9	IAAKRPKK	4	217	138.068	2357.53	4	2357.49	-17.2064	0.49	0.125	41.5
Tb927.1.5120	expression site-associated gene 1 (ESAG1) protein, putative		0.605	0.137	EGVNESTLQKYKDGCLEINVQDK	12	211	Tb927.4.2900	hypothetical protein, conserved	basal body,cytoplasm[points,weak]	0.11	674	n[15.99]MTESDMYR	1	1	138.068	3851.76	4	3851.75	-1.9177	0.715	0.075	115
Tb927.1.5120	expression site-associated gene 1 (ESAG1) protein, putative		0.375	1.8	EENGCTLITDYHGDAPLSESVCYLSCLSDALNKLYADGENK	33	54	Tb927.3.1650	hypothetical protein	cytoplasm[weak],endocytic	0.165	96.6	KEFCFLPSTFNTQR	1	26	138.068	6532.86	5	6532.98	17.6583	0.54	0.09	284
Tb927.1.5150	hypothetical protein		0.25	226	n[15.99]MMTK	1	1;1	Tb927.10.16240	Variant Surface Glycoprotein, putative		0.125	726	n[15.99]SSGGAK	1	2;2	138.068	1168.56	2	1168.55	-14.7216	0.375	0	476
Tb927.1.5150	hypothetical protein		0.195	54.7	n[15.99]MTKHLVAKLTNR	3	4	Tb927.11.17890	expression site-associated gene 1 (ESAG1) protein, putative	cytoplasm[weak,reticulated]	0.18	100	n[15.99]MPKIHLKK	1	1	138.068	2558.53	2	2558.49	-16.7258	0.375	0.005	1310
Tb927.1.5170	variant surface glycoprotein (VSG)-related, putative		0.58	0.0324	LTEPELTDYSPDVLDHLEKAFKLYQASELEGK	22	134	Tb927.9.17850	variant surface glycoprotein (VSG, atypical), putative		0.25	65.2	STSAAAVDPQKSEDCKGEK	16	432	138.068	5822.84	6	5822.82	-3.3374	0.83	0.015	30.7
Tb927.1.5170	variant surface glycoprotein (VSG)-related, putative		0.445	6.26	FKHEAEER	2	101	Tb927.2.5870	hypothetical protein, conserved	flagellar tip	0.3	89.4	KYENSSc[15.99]	1	1583	138.068	1924.84	4	1924.88	19.8185	0.745	0.07	37.7
Tb927.1.5170	variant surface glycoprotein (VSG)-related, putative		0.5	19.6	FKHEAEER	2	101	Tb927.11.3300	Spindle assembly abnormal 4	flagellum attachment zone[distal],cell tip[anterior],cortical cytoskeleton[points],basal body,pro-basal body	0.155	844	n[15.99]MAEVK	1	1	138.068	1774.85	2	1774.86	5.5529	0.655	0.355	111
Tb927.1.5170	variant surface glycoprotein (VSG)-related, putative		0.125	139	n[15.99]WKFK	1	2	Tb927.1.5170	variant surface glycoprotein (VSG)-related, putative		0.125	139	n[15.99]WKFK	1	2	138.068	1352.78	2	1352.76	-8.5163	0.25	0.25	282
Tb927.1.5180	hypothetical protein		0.375	13	n[15.99]RAGETTSCR	1	2	Tb927.11.3390	Concanavalin A-like lectin/glucanases superfamily/SPRY domain/HECT-domain (ubiquitin-transferase), putative	endocytic,cytoplasm[weak,reticulated,points]	0.245	72.3	KDDDK	1	1676	138.068	1793.8	2	1793.82	9.7514	0.62	0.37	11.4
Tb927.1.5200	expression site-associated gene 1 (ESAG1) protein, putative		0.56	4.64	QNDKLEK	4	102	Tb927.10.8150	Bromodomain factor 1	nucleus[<10%],cytoplasm[points],cytoplasm	0.125	826	n[15.99]MSDTTR	1	1	138.068	1736.8	2	1736.83	16.4172	0.685	0.005	506
Tb927.1.5220	expression site-associated gene 9 (ESAG9) protein, putative		0.28	11.4	KEKGAAHK	1	275	Tb927.10.11890	hypothetical protein, conserved	mitochondrion	0.125	213	n[15.99]VVGHR	1	2	138.068	1571.9	3	1571.89	-9.6035	0.405	0.065	519
Tb927.1.5240	expression site-associated gene 1 (ESAG1) protein, putative		1.16	1.39	MYKDGCLEINVMGGSVSK	3	214	Tb927.3.3280	vacuolar protein sorting-associated protein 4, putative	cytoplasm[reticulated]	0.53	74	KTMEITER	1	59	138.068	3131.46	3	3131.5	12.736	1.69	0.005	3.89
Tb927.1.5240	expression site-associated gene 1 (ESAG1) protein, putative		1.13	0.123	KVLPSALMEANK	1	139	Tb927.7.3100	Mitoribosomal SSU assembly factor 9	antipodal sites,mitochondrion	0.3	344	n[15.99]MTGPTR	1	1	138.068	2115.08	3	2115.11	11.0729	1.43	0.105	12.1
Tb927.1.5240	expression site-associated gene 1 (ESAG1) protein, putative		1.75	0.0368	MYKDGCLEINVMGGSVSK	3	214	Tb927.6.2240	hypothetical protein, conserved	cytoplasm[weak,points,reticulated]	0.87	23.2	QPKEVTSICRTR	3	260	138.068	3598.75	5	3598.76	2.0672	2.62	0.03	15.6
Tb927.1.5240	expression site-associated gene 1 (ESAG1) protein, putative		0.9	0.0805	MYKDGCLEINVMGGSVSK	3	214	Tb927.4.3950	Calpain-like protein 1	cortical cytoskeleton[anterior,middle]	0.25	170	DAATDEEKK	8	397;414	138.068	3130.46	3	3130.45	-2.0091	1.15	0.125	16.6
Tb927.1.5240	expression site-associated gene 1 (ESAG1) protein, putative		1.31	0.0684	MYKDGCLEINVMGGSVSK	3	214	Tb927.11.14930	hypothetical protein, conserved	mitochondrion,tripartite attachment complex[50%]	0.41	197	GRYSKIGR	5	312	138.068	3060.57	4	3060.52	-14.9642	1.72	0.06	21.7
Tb927.1.5240	expression site-associated gene 1 (ESAG1) protein, putative		0.745	0.36	MYKDGCLEINVMGGSVSK	3	214	Tb927.11.15540	hypothetical protein, conserved	endoplasmic reticulum	0.18	445	n[15.99]MSKQSR	1	1	138.068	2876.3	4	2876.35	17.3451	0.925	0.06	23.7
Tb927.1.5240	expression site-associated gene 1 (ESAG1) protein, putative		0.745	0.36	MYKDGCLEINVMGGSVSK	3	214	Tb927.11.15540	hypothetical protein, conserved	endoplasmic reticulum	0.18	445	n[15.99]MSKQSR	3	3	138.068	2876.3	4	2876.35	17.3451	0.925	0.06	23.7
Tb927.1.5240	expression site-associated gene 1 (ESAG1) protein, putative		0.565	0.852	NGKIISTGEFAVKCSAHTCPLEANVTESNLK	13	193	Tb927.2.2720	STE/STE7 protein kinase, putative	cytoplasm[reticulated,weak]	0.44	9.28	VLVPKTSSR	5	119	138.068	4498.29	5	4498.32	5.5774	1.005	0.055	24.2
Tb927.1.5240	expression site-associated gene 1 (ESAG1) protein, putative		0.565	0.852	NGKIISTGEFAVKCSAHTCPLEANVTESNLK	3	183	Tb927.2.2720	STE/STE7 protein kinase, putative	cytoplasm[reticulated,weak]	0.44	9.28	VLVPKTSSR	5	119	138.068	4498.29	5	4498.32	5.5774	1.005	0.055	24.2
Tb927.1.5240	expression site-associated gene 1 (ESAG1) protein, putative		0.91	0.00211	MYKDGCLEINVMGGSVSK	3	214	Tb927.10.3100	glycerol-3-phosphate acyltransferase, putative	cytoplasm[reticulated],basal body[25%]	0.25	77.9	KATAKDR	1	78	138.068	2913.5	4	2913.44	-19.5918	1.16	0.005	28.2
Tb927.1.5240	expression site-associated gene 1 (ESAG1) protein, putative		1.335	0.0101	MYKDGCLEINVMGGSVSK	3	214	Tb927.11.5580	hypothetical protein, conserved	nucleoplasm[25%],nucleolus[25%,strong]	0.405	105	TVLKNVYSK	4	39	138.068	3175.6	4	3175.6	-0.2466	1.74	0.025	48.1
Tb927.1.5250	hypothetical protein		0.295	22.8	QQKDK	3	5;184	Tb927.5.790	casein kinase I isoform 1	cell tip[anterior],pellicular membrane	0.125	331	n[15.99]MGGDGR	1	1	138.068	1390.64	2	1390.65	11.0865	0.42	0.13	49
Tb927.1.5300	variant surface glycoprotein (VSG), putative		0.495	11.5	KGEDENKEK	7	431;437	Tb927.11.8430	hypothetical protein, conserved		0.16	512	n[15.99]MFCGSR	1	1	138.068	1985.92	3	1985.88	-17.4465	0.655	0.405	1.65
Tb927.1.5300	variant surface glycoprotein (VSG), putative		0.675	1.37	ELKSEEEKETK	8	386	Tb927.3.5640	nuclear transcription factor, putative	cytoplasm	0.445	24.3	TQSCFCGKTSK	8	160	138.068	2789.28	4	2789.31	9.0035	1.12	0.085	2.77
Tb927.1.5300	variant surface glycoprotein (VSG), putative		0.37	19.9	SEEEKETKNK	8	389	Tb927.10.7090	Trypanosome alternative oxidase, mitochondrial	cytoplasm[points],flagellar cytoplasm[weak]	0.25	66.6	n[15.99]FRNHASR	1	2	138.068	2245.09	2	2245.11	10.1669	0.62	0.14	3.15
Tb927.1.5300	variant surface glycoprotein (VSG), putative		0.44	6.04	n[15.99]MTLPQQVLIGIMVLSTSR	1	1	Tb927.4.630	MICOS complex subunit MIC34	mitochondrion,kinetoplast[<10%]	0.36	19.2	KLISVGLNYEALK	1	113	138.068	3587.03	3	3587.01	-6.6693	0.8	0.115	23.4
Tb927.1.5300	variant surface glycoprotein (VSG), putative		0.415	0.608	ELKSEEEKETK	3	381	Tb927.7.630	hypothetical protein, conserved	mitochondrion,kinetoplast[region,strong,25%]	0.185	155	n[15.99]MRAGCVACSR	1	1	138.068	2669.2	2	2669.25	17.3516	0.6	0.035	35.2
Tb927.1.5300	variant surface glycoprotein (VSG), putative		0.47	0.512	AQTEKPADDAACANLCACIAR	5	24	Tb927.11.13920	kinesin-II 85 Kd subunit, putative	intraflagellar transport particle	0.21	42.4	QKEVAK	2	426	138.068	3144.47	3	3144.5	9.5584	0.68	0.02	114
Tb927.1.5300	variant surface glycoprotein (VSG), putative		0.47	0.512	AQTEKPADDAACANLCACIAR	5	24	Tb927.11.790	AGC/RSK family serine/threonine kinase, putative	cytoplasm,flagellum[weak]	0.21	42.4	KQLGEK	1	543	138.068	3144.47	3	3144.5	9.5584	0.68	0.02	114
Tb927.1.5300	variant surface glycoprotein (VSG), putative		0.47	0.512	AQTEKPADDAACANLCACIAR	5	24	Tb927.7.4110	kinesin, putative	cytoplasm[weak,reticulated]	0.21	42.4	KQEAVK	1	238	138.068	3144.47	3	3144.5	9.5584	0.68	0.02	114
Tb927.1.5300	variant surface glycoprotein (VSG), putative		0.37	5.74	DDKPCPSLTDSEDLLQIDK	3	161	Tb927.2.6090	60S ribosomal protein L44	nucleolus[strong],cytoplasm	0.25	40	n[15.99]MVNYPK	1	1;1	138.068	3092.4	3	3092.46	18.4051	0.62	0.125	128
Tb927.1.5300	variant surface glycoprotein (VSG), putative		0.365	17	SEEEKETK	5	386	Tb927.11.16310	Unconventional myosin	cytoplasm[reticulated,weak]	0.25	59.5	n[15.99]TTEQK	1	2	138.068	1721.82	2	1721.82	1.6478	0.615	0.02	139
Tb927.1.5330	variant surface glycoprotein (VSG, atypical), putative		0.515	13	EGCKQQKSNK	7	413	Tb927.9.10920	Protein kinase PK6, putative	kinetochore[50%]	0.525	21.3	ANKKYR	3	660	138.068	2122.06	3	2122.1	18.1678	1.04	0.195	1.85
Tb927.1.5330	variant surface glycoprotein (VSG, atypical), putative		0.515	13	EGCKQQKSNK	7	413	Tb927.9.10920	Protein kinase PK6, putative	kinetochore[50%]	0.525	21.3	ANKKYR	4	661	138.068	2122.06	3	2122.1	18.1678	1.04	0.195	1.85
Tb927.1.5330	variant surface glycoprotein (VSG, atypical), putative		0.98	10.1	GKESEDEPEK	2	496	Tb927.10.15190	Basal body protein	basal body,pro-basal body	0.54	85.2	KPSPK	1	482	138.068	1839.89	3	1839.91	13.5241	1.52	0.03	4.73
Tb927.1.5330	variant surface glycoprotein (VSG, atypical), putative		0.86	1.33	KLKDAVLGDDVGNK	3	182	Tb927.10.12640	chaperone protein DnaJ, putative	cytoplasm[weak],hook complex[25%],basal body[25%]	0.235	448	n[15.99]NNDLER	1	2	138.068	2368.21	3	2368.22	5.8047	1.095	0.005	14.5
Tb927.1.5330	variant surface glycoprotein (VSG, atypical), putative		0.895	0.382	TKANVTDDNIAKDWHNK	2	92	Tb927.9.3670	Endonuclease/Exonuclease/phosphatase family, putative	mitochondrion,kinetoplast[region]	0.475	29.7	EDIGNVILFHKGR	11	238	138.068	3603.78	4	3603.84	16.8724	1.37	0.03	30.5
Tb927.1.5330	variant surface glycoprotein (VSG, atypical), putative		0.31	22	EDKEGCKQQK	7	410	Tb927.10.13760	hypothetical protein, conserved	endocytic,cytoplasm[weak]	0.25	66.5	n[15.99]MRCHR	1	1	138.068	2160.94	3	2160.98	19.6596	0.56	0.375	36.6
Tb927.1.5330	variant surface glycoprotein (VSG, atypical), putative		0.485	0.281	ASVTIAKTFSGGANSGR	7	200	Tb927.1.4050	ser/thr protein phosphatase, putative	pellicular membrane	0.195	65.2	QLTQQQKER	7	863	138.068	2918.54	3	2918.52	-5.4309	0.68	0.025	57.4
Tb927.1.5330	variant surface glycoprotein (VSG, atypical), putative		0.485	0.281	ASVTIAKTFSGGANSGR	7	200	Tb927.10.4080	hypothetical protein, conserved	mitochondrion,kinetoplast[region]	0.195	65.2	LQRSGGAKEGR	8	208	138.068	2918.54	3	2918.53	-1.5823	0.68	0.025	57.4
Tb927.1.5330	variant surface glycoprotein (VSG, atypical), putative		0.485	0.281	ASVTIAKTFSGGANSGR	7	200	Tb927.11.5060	Mitoribosomal SSU assembly factor 1	endocytic,cytoplasm[weak]	0.195	65.2	LQRNNEEKK	8	350	138.068	2918.54	3	2918.52	-5.4309	0.68	0.025	57.4
Tb927.1.5330	variant surface glycoprotein (VSG, atypical), putative		0.43	0.557	n[15.99]MLLPVFLFLALFLSAK	1	1	Tb927.11.7760	MSP-A, putative		0.245	25.3	KAQEFYGCNEIK	1	267	138.068	3461.89	6	3461.84	-14.5981	0.675	0.005	122
Tb927.1.5330	variant surface glycoprotein (VSG, atypical), putative		0.165	25.1	n[15.99]MLLPVFLFLALFLSAK	1	1	Tb927.11.7590	Tripartite attachment complex associated protein 110	tripartite attachment complex	0.125	286	GPKGTK	3	857	138.068	2562.54	2	2562.49	-17.8556	0.29	0.29	135
Tb927.1.5330	variant surface glycoprotein (VSG, atypical), putative		0.88	6.98	ESEDEPEKEK	8	504	Tb927.3.3980	hypothetical protein, conserved	cytoplasm[reticulated]	0.245	917	KPISSR	1	192	138.068	2042.98	4	2043	12.5255	1.125	0.055	189
Tb927.1.5330	variant surface glycoprotein (VSG, atypical), putative		0.5	5.27	YSDFTGKGDKK	10	337	Tb927.10.15710	mitochondrial carrier protein	mitochondrion,kinetoplast[region,25%]	0.125	363	n[15.99]MSSAAEKK	7	7	138.068	2249.06	3	2249.09	14.8163	0.625	0.005	1950
Tb927.1.5330	variant surface glycoprotein (VSG, atypical), putative		0.5	5.27	YSDFTGKGDKK	7	334	Tb927.10.15710	mitochondrial carrier protein	mitochondrion,kinetoplast[region,25%]	0.125	363	n[15.99]MSSAAEKK	7	7	138.068	2249.06	3	2249.09	14.8163	0.625	0.005	1950
Tb927.1.5330	variant surface glycoprotein (VSG, atypical), putative		0.1025	97.4	n[15.99]MLLPVFLFLALFLSAK	1	1	Tb927.1.670	conserved protein, unknown function	cytoplasm[points],nucleus[point]	0.1025	380	n[15.99]MQVK	1	2;1	138.068	2480.41	2	2480.42	5.3519	0.205	0	8290
Tb927.1.5330	variant surface glycoprotein (VSG, atypical), putative		0.1025	97.4	n[15.99]MLLPVFLFLALFLSAK	1	1	Tb927.10.8990	hypothetical protein, conserved	endocytic,cytoplasm[weak]	0.1025	380	n[15.99]MPIK	1	1;1	138.068	2479.4	2	2479.42	8.6239	0.205	0	8290
Tb927.1.5330	variant surface glycoprotein (VSG, atypical), putative		0.1025	97.4	n[15.99]MLLPVFLFLALFLSAK	1	1	Tb927.11.1850	hypothetical protein, conserved	mitochondrion,nucleoplasm[strong],cytoplasm[weak]	0.1025	380	n[15.99]MGAAR	1	1	138.068	2480.41	2	2480.39	-4.7883	0.205	0	8290
Tb927.1.5330	variant surface glycoprotein (VSG, atypical), putative		0.1025	97.4	n[15.99]MLLPVFLFLALFLSAK	1	1	Tb927.2.3080	cytochrome b5-dependent oleate desaturase	endoplasmic reticulum,nuclear envelope	0.1025	380	n[15.99]MLPK	1	1	138.068	2479.4	2	2479.42	8.6239	0.205	0	8290
Tb927.1.5330	variant surface glycoprotein (VSG, atypical), putative		0.1025	97.4	n[15.99]MLLPVFLFLALFLSAK	1	1	Tb927.5.3100	hypothetical protein	cytoplasm[points]	0.1025	380	n[15.99]MINK	1	1	138.068	2480.41	2	2480.42	5.3519	0.205	0	8290
Tb927.1.5330	variant surface glycoprotein (VSG, atypical), putative		0.1025	97.4	n[15.99]MLLPVFLFLALFLSAK	1	1	Tb927.7.950	Polycystin cation channel, putative		0.1025	380	n[15.99]MNPK	1	1	138.068	2480.41	2	2480.38	-9.3164	0.205	0	8290
Tb927.1.5330	variant surface glycoprotein (VSG, atypical), putative		0.1025	97.4	n[15.99]MLLPVFLFLALFLSAK	1	1	Tb927.8.1800	Eukaryotic membrane protein family, putative	cytoplasm[reticulated,points]	0.1025	380	n[15.99]MQAR	1	1	138.068	2480.41	2	2480.39	-4.7883	0.205	0	8290
Tb927.1.5330	variant surface glycoprotein (VSG, atypical), putative		0.1025	97.4	n[15.99]MLLPVFLFLALFLSAK	1	1	Tb927.9.11490	60S ribosomal protein L29	nucleolus[50%],cytoplasm[50%]	0.1025	380	n[15.99]MPTR	1	1;1;1;1;1	138.068	2479.4	2	2479.4	-1.5208	0.205	0	8290
Tb927.1.5330	variant surface glycoprotein (VSG, atypical), putative		0.1025	97.4	n[15.99]MLLPVFLFLALFLSAK	1	1	Tb927.9.7000	methyltransferase domain containing protein, putative	cytoplasm,flagellar cytoplasm,nuclear lumen	0.1025	380	n[15.99]MEPK	1	1	138.068	2479.4	2	2479.39	-6.0511	0.205	0	8290
Tb927.1.5330	variant surface glycoprotein (VSG, atypical), putative		0.1025	97.4	n[15.99]MLLPVFLFLALFLSAK	1	1	Tb927.9.8670	hypothetical protein, conserved	cytoplasm[75%],cytoplasm[weak,points,25%],flagellar cytoplasm[75%],nuclear lumen[75%]	0.1025	380	n[15.99]MVVR	1	1;1;1	138.068	2479.4	2	2479.43	13.1538	0.205	0	8290
Tb927.1.540	DNA-directed RNA polymerase III, putative	cytoplasm[50%],cytoplasm[50%,points,weak],flagellar cytoplasm[50%],nuclear lumen[50%]	0.7625	1.51	GPEPGDKFSSR	7	891	Tb927.4.3610	protein phosphatase 1, putative	endocytic[weak],nucleus[<10%]	0.4225	68.5	n[15.99]MAQPMLVR	1	1	138.068	2274.13	5	2274.11	-7.8715	1.185	0.16	4.02
Tb927.1.540	DNA-directed RNA polymerase III, putative	cytoplasm[50%],cytoplasm[50%,points,weak],flagellar cytoplasm[50%],nuclear lumen[50%]	0.25	27.4	DRSKR	4	119	Tb927.7.480	hypothetical protein, conserved	endocytic,cytoplasm	0.3	22.7	n[15.99]RPSR	1	2	138.068	1312.71	2	1312.73	16.4854	0.55	0.005	4.05
Tb927.1.540	DNA-directed RNA polymerase III, putative	cytoplasm[50%],cytoplasm[50%,points,weak],flagellar cytoplasm[50%],nuclear lumen[50%]	1.09	5.63	HKALYVCFMVR	2	336	Tb927.11.3310	ubiquitin-conjugating enzyme, putative		0.415	542	KLPQPEEGSTYc[15.99]	1	128	138.068	2824.34	3	2824.39	19.1958	1.505	0.105	4.38
Tb927.1.540	DNA-directed RNA polymerase III, putative	cytoplasm[50%],cytoplasm[50%,points,weak],flagellar cytoplasm[50%],nuclear lumen[50%]	0.515	0.272	YPQPAVVDHVVISPPGDSDRSMDVEQKIK	27	875	Tb927.7.6310	polo-like protein kinase		0.395	9.56	EVATRTQTKR	9	517	138.068	4532.27	5	4532.33	13.8659	0.91	0.06	6.95
Tb927.1.540	DNA-directed RNA polymerase III, putative	cytoplasm[50%],cytoplasm[50%,points,weak],flagellar cytoplasm[50%],nuclear lumen[50%]	0.81	0.00895	KDTTKPFNLK	5	405	Tb927.11.20350	variant surface glycoprotein (VSG, atypical), putative		0.285	27	HWKGNR	3	93	138.068	2125.11	3	2125.14	16.8603	1.095	0.005	49.5
Tb927.1.540	DNA-directed RNA polymerase III, putative	cytoplasm[50%],cytoplasm[50%,points,weak],flagellar cytoplasm[50%],nuclear lumen[50%]	0.37	18.8	DFYGNKR	6	366	Tb927.11.13520	hypothetical protein, conserved	endoplasmic reticulum,endocytic,nuclear envelope	0.125	616	HTGKPEQc[15.99]	4	946	138.068	1847.84	3	1847.88	19.7475	0.495	0.17	317
Tb927.1.540	DNA-directed RNA polymerase III, putative	cytoplasm[50%],cytoplasm[50%,points,weak],flagellar cytoplasm[50%],nuclear lumen[50%]	0.41	11.9	CCGFMGYNGYCSYCNAKNTVSR	17	1093	Tb927.10.12890	bifunctional aminoacyl-tRNA synthetase, putative	cytoplasm	0.245	35.9	TVQNAMKTK	7	84	138.068	3825.58	3	3825.65	19.4993	0.655	0.12	1000000000000
Tb927.1.560	WD domain, G-beta repeat, putative	nucleolus[strong,<10%],nucleoplasm[<10%]	0.49	2.95	HQQTMEDTCVSMKR	13	387	Tb927.3.1860	SET domain protein 30	mitochondrion,kinetoplast[region,cell cycle dependent,strong]	0.245	32	TEGLAKKCR	7	344	138.068	2949.33	3	2949.39	19.8784	0.735	0.12	2.13
Tb927.1.560	WD domain, G-beta repeat, putative	nucleolus[strong,<10%],nucleoplasm[<10%]	0.49	2.95	HQQTMEDTCVSMKR	13	387	Tb927.3.1860	SET domain protein 30	mitochondrion,kinetoplast[region,cell cycle dependent,strong]	0.245	32	TEGLAKKCR	6	343	138.068	2949.33	3	2949.39	19.8784	0.735	0.12	2.13
Tb927.1.560	WD domain, G-beta repeat, putative	nucleolus[strong,<10%],nucleoplasm[<10%]	0.365	15.7	NKLKEK	4	432	Tb927.9.5590	DNA topoisomerase ii	cytoplasm[weak,reticulated]	0.12	525	n[15.99]MAEAHK	1	1	138.068	1597.82	2	1597.85	18.0632	0.485	0.235	430
Tb927.1.560	WD domain, G-beta repeat, putative	nucleolus[strong,<10%],nucleoplasm[<10%]	0.365	17.7	n[15.99]LFVASSSK	1	2	Tb927.10.14330	Utp14 protein, putative	nucleolus	0.125	521	VAKTK	3	1028;687	138.068	1520.9	2	1520.88	-11.8828	0.49	0.005	2810
Tb927.1.560	WD domain, G-beta repeat, putative	nucleolus[strong,<10%],nucleoplasm[<10%]	0.365	17.7	n[15.99]LFVASSSK	1	2	Tb927.8.7380	acetoin dehydrogenase e3 component, putative	mitochondrion,kinetoplast[region,strong]	0.125	521	LGKTK	3	223	138.068	1520.9	2	1520.88	-11.8828	0.49	0.005	2810
Tb927.1.570	Histone H3-K76 methyltransferase	nuclear lumen[50%],cytoplasm[reticulated,points]	0.1775	210	n[15.99]MDAR	1	1	Tb927.10.9240	Tir chaperone protein (CesT) family, putative	cell tip[posterior],basal body,pro-basal body,hook complex	0.3025	15	n[15.99]MDDK	1	1	138.068	1152.47	2	1152.48	10.0253	0.48	0	5.85
Tb927.1.570	Histone H3-K76 methyltransferase	nuclear lumen[50%],cytoplasm[reticulated,points]	0.15	626	n[15.99]MDAR	1	1	Tb927.10.9240	Tir chaperone protein (CesT) family, putative	cell tip[posterior],basal body,pro-basal body,hook complex	0.265	120	n[15.99]MDDK	1	1	138.068	1152.47	2	1152.48	8.4365	0.415	0	29.8
Tb927.1.570	Histone H3-K76 methyltransferase	nuclear lumen[50%],cytoplasm[reticulated,points]	0.245	37.8	n[15.99]DARVHR	1	2	Tb927.4.2660	hypothetical protein, conserved	nuclear envelope,endoplasmic reticulum	0.125	255	n[15.99]FIAR	1	2	138.068	1395.8	2	1395.77	-18.4724	0.37	0.02	187
Tb927.1.570	Histone H3-K76 methyltransferase	nuclear lumen[50%],cytoplasm[reticulated,points]	0.25	26.1	n[15.99]DARVHR	1	2	Tb927.4.2660	hypothetical protein, conserved	nuclear envelope,endoplasmic reticulum	0.125	260	n[15.99]FIAR	1	2	138.068	1395.8	2	1395.77	-19.8716	0.375	0.005	1810
Tb927.1.570	Histone H3-K76 methyltransferase	nuclear lumen[50%],cytoplasm[reticulated,points]	0.25	27.5	n[15.99]DARVHR	1	2	Tb927.4.2660	hypothetical protein, conserved	nuclear envelope,endoplasmic reticulum	0.125	121	n[15.99]FIAR	1	2	138.068	1395.8	2	1395.77	-18.3849	0.375	0.375	2470
Tb927.1.600	phosphate-repressible phosphate permease, putative	endoplasmic reticulum[<10%],endocytic,cytoplasm[reticulated],nuclear envelope[<10%]	1.0075	0.988	ITKITPSR	3	426;427	Tb927.10.16120	inosine-5'-monophosphate dehydrogenase	cytoplasm,flagellar cytoplasm	0.2175	198	LKGYR	2	403	138.068	1687.97	3	1688	15.097	1.225	0.075	221
Tb927.1.610	hypothetical protein, conserved	microtubule quartet	0.25	71.3	KTCDREGR	1	172	Tb927.8.5440	flagellar calcium-binding 24 kDa protein	cytoplasm,flagellar cytoplasm,nuclear lumen	0.155	207	n[15.99]GCSGSK	1	2;2;2;2	138.068	1752.76	2	1752.79	16.5327	0.405	0.155	18
Tb927.1.610	hypothetical protein, conserved	microtubule quartet	0.36	24.1	KTCDR	1	172	Tb927.7.6720	hypothetical protein, conserved	cortical cytoskeleton[posterior,weak]	0.115	714	n[15.99]GCGDSR	1	2	138.068	1466.63	2	1466.62	-1.4878	0.475	0.11	46.8
Tb927.1.610	hypothetical protein, conserved	microtubule quartet	0.6025	7.45	KKTCDR	2	172	Tb927.3.440	variant surface glycoprotein (VSG), putative		0.2775	510	DSADDKK	6	436	138.068	1721.83	2	1721.83	-5.0486	0.88	0.015	68
Tb927.1.610	hypothetical protein, conserved	microtubule quartet	0.6025	7.45	KKTCDR	1	171	Tb927.3.440	variant surface glycoprotein (VSG), putative		0.2775	510	DSADDKK	6	436	138.068	1721.83	2	1721.83	-5.0486	0.88	0.015	68
Tb927.1.610	hypothetical protein, conserved	microtubule quartet	0.355	22.1	n[15.99]MCDPLVER	1	1	Tb927.10.13760	hypothetical protein, conserved	endocytic,cytoplasm[weak]	0.24	109	n[15.99]RCHR	1	2	138.068	1799.82	3	1799.82	1.6974	0.595	0.1	76.3
Tb927.1.610	hypothetical protein, conserved	microtubule quartet	0.61	18.9	n[15.99]MCDPLVER	1	1	Tb927.3.2130	RNA pseudouridylate synthase, putative		0.165	2130	n[15.99]MHHAR	1	1	138.068	1838.81	3	1838.82	7.4553	0.775	0.115	137
Tb927.1.610	hypothetical protein, conserved	microtubule quartet	0.37	39.3	KTCDR	1	172	Tb927.8.3990	hypothetical protein, conserved	axoneme[proximal],cytoplasm	0.19	327	QHKEK	3	7	138.068	1484.71	3	1484.74	18.6331	0.56	0.005	328
Tb927.1.610	hypothetical protein, conserved	microtubule quartet	0.25	29.9	KHGCGKc[15.99]	1	297	Tb927.10.10850	Protein argonaute-1	cytoplasm	0.125	312	FIKK	3	319;248;407	138.068	1373.75	2	1373.75	-2.8905	0.375	0	872
Tb927.1.610	hypothetical protein, conserved	microtubule quartet	0.375	1.08	FISDIIRDPQAWKR	13	21	Tb927.5.2680	hypothetical protein, conserved	paraflagellar rod,cytoplasm[weak,points]	0.13	129	EKEAEAK	2	387	138.068	2685.41	6	2685.41	-0.1933	0.505	0.085	1210
Tb927.1.610	hypothetical protein, conserved	microtubule quartet	0.25	28.6	n[15.99]CDPLVER	1	2	Tb927.11.10430	hypothetical protein, conserved	axoneme	0.125	201	n[15.99]RNDK	1	2	138.068	1556.75	2	1556.76	5.7901	0.375	0	4250
Tb927.1.610	hypothetical protein, conserved	microtubule quartet	0.25	28.6	n[15.99]CDPLVER	1	2	Tb927.2.5950	hypothetical protein, conserved	axoneme[75%],cytoplasm[weak]	0.125	201	n[15.99]NRDK	1	2	138.068	1556.75	2	1556.76	5.7901	0.375	0	4250
Tb927.1.640	BRCA2	nucleoplasm	0.5	0.583	TKCRSDAPK	2	27	Tb927.7.6410	hypothetical protein, conserved	mitochondrion[weak]	0.35	16.6	FKEVFGSAK	2	32	138.068	2211.11	3	2211.14	13.351	0.85	0.12	1.35
Tb927.1.640	BRCA2	nucleoplasm	0.46	3.8	KPFVVPFAKNK	9	772	Tb927.9.12240	60S ribosomal subunit protein L31, putative	cytoplasm[patchy]	0.385	18.3	APIAIKR	6	110;110	138.068	2179.32	4	2179.32	3.6959	0.845	0.065	17.1
Tb927.1.640	BRCA2	nucleoplasm	0.445	13.1	TFKGAR	3	1081	Tb927.11.13380	VSG Exclusion Protein 2	nucleoplasm[points],nucleoplasm	0.285	48.8	KITKK	4	643	138.068	1432.9	3	1432.88	-16.2771	0.73	0.05	42.8
Tb927.1.640	BRCA2	nucleoplasm	0.445	13.1	TFKGAR	3	1081	Tb927.4.2070	antigenic protein, putative	cytoplasm[points],cortical cytoskeleton[50%]	0.285	48.8	IKKTK	3	714	138.068	1432.9	3	1432.88	-16.2771	0.73	0.05	42.8
Tb927.1.640	BRCA2	nucleoplasm	0.445	13.1	TFKGAR	3	1081	Tb927.7.4680	hypothetical protein, conserved	nucleolus	0.285	48.8	KLTKK	4	26	138.068	1432.9	3	1432.88	-16.2771	0.73	0.05	42.8
Tb927.1.640	BRCA2	nucleoplasm	0.125	155	TFKGAR	3	1081	Tb927.11.6150	60Kd inner membrane protein, putative	mitochondrion,kinetoplast[region,25%]	0.125	155	KVKDc[15.99]	3	417	138.068	1320.72	2	1320.74	13.5835	0.25	0.25	77.8
Tb927.1.640	BRCA2	nucleoplasm	0.2975	295	TFKGAR	3	1081	Tb927.3.2070	hypothetical protein, conserved	basal body,pro-basal body	0.1725	1110	n[15.99]MGMR	1	1;1	138.068	1325.65	2	1325.66	6.3876	0.47	0.01	333
Tb927.1.640	BRCA2	nucleoplasm	0.28	26.6	KGRQGSNSGAR	1	5	Tb927.10.14230	hypothetical protein, conserved	endocytic,cytoplasm[points],flagellum	0.24	29.7	KNCDEDNR	1	330	138.068	2304.03	2	2304.06	15.0146	0.52	0.025	1000000000000
Tb927.1.670	conserved protein, unknown function	cytoplasm[points],nucleus[point]	0.25	30.8	n[15.99]MMQVK	1	1	Tb927.8.6720	hypothetical protein, conserved		0.245	37.6	KEEQc[15.99]	1	612	138.068	1337.61	2	1337.62	8.8405	0.495	0.025	0.103
Tb927.1.670	conserved protein, unknown function	cytoplasm[points],nucleus[point]	0.8875	0.0828	TGSVQAIKGGGSAIIERLLQQQQQQQQQFTTR	8	348	Tb927.9.11110	U5 snRNA-associated splicing factor	nucleoplasm[<10%],cytoplasm[points,weak]	0.3675	166	HDVVVEFKDMAYHCR	8	1074	138.068	5569.7	5	5569.79	16.7212	1.255	0.08	4.44
Tb927.1.670	conserved protein, unknown function	cytoplasm[points],nucleus[point]	0.43	21	ALPKGGK	4	565	Tb927.9.2590	hypothetical protein, conserved	nucleoplasm,cytoplasm[weak]	0.305	117	LKIPR	2	319;78	138.068	1432.9	3	1432.91	10.8402	0.735	0.065	78
Tb927.1.670	conserved protein, unknown function	cytoplasm[points],nucleus[point]	0.375	6.93	SAWLKR	5	483	Tb927.8.3210	hypothetical protein, conserved	nucleolus[peripheral]	0.115	263	n[15.99]MTDTTK	1	1	138.068	1608.8	3	1608.82	10.0846	0.49	0.125	478
Tb927.1.670	conserved protein, unknown function	cytoplasm[points],nucleus[point]	0.74	0.00326	ALPKGGKAANGR	7	568	Tb927.9.13610	helicase, putative	cytoplasm[points,75%]	0.2	63.5	n[15.99]MRKDEYR	1	1	138.068	2289.24	4	2289.2	-15.9391	0.94	0.02	1320
Tb927.1.670	conserved protein, unknown function	cytoplasm[points],nucleus[point]	0.74	0.00326	ALPKGGKAANGR	7	568	Tb927.9.13610	helicase, putative	cytoplasm[points,75%]	0.2	63.5	n[15.99]MRKDEYR	3	3	138.068	2289.24	4	2289.2	-15.9391	0.94	0.02	1320
Tb927.1.670	conserved protein, unknown function	cytoplasm[points],nucleus[point]	0.395	9.58	DWGLWVKSSK	7	265	Tb927.11.11670	dolichyl-lipid chaperone, putative	endoplasmic reticulum,nuclear envelope	0.125	201	n[15.99]MDFK	1	1	138.068	1881.92	2	1881.93	8.874	0.52	0.27	2320
Tb927.1.670	conserved protein, unknown function	cytoplasm[points],nucleus[point]	0.27	3270	ALPKGGKAANGR	4	565	-	-	-	0	999	-	7	568	138.068	1276.7	2	1276.73	17.3323	0.27	0.005	3270
Tb927.1.670	conserved protein, unknown function	cytoplasm[points],nucleus[point]	0.25	22.7	n[15.99]MQVKLK	1	2	Tb927.8.4450	RNA-binding protein, putative	nucleolus	0.125	86.4	n[15.99]GIKAKK	1	2	138.068	1526.95	2	1526.96	3.292	0.375	0	8830
Tb927.1.670	conserved protein, unknown function	cytoplasm[points],nucleus[point]	0.25	22.7	n[15.99]MQVKLK	1	2	Tb927.8.4450	RNA-binding protein, putative	nucleolus	0.125	86.4	n[15.99]GIKAKK	3	4	138.068	1526.95	2	1526.96	3.292	0.375	0	8830
Tb927.1.690	hypothetical protein, conserved		1.04	0.0158	AGQMLVQFGKSFAGNSEILAQHPSRER	10	118	Tb927.11.11410	trans-sialidase, putative		0.43	22.6	IKAVVEK	2	401	138.068	3881.01	5	3881.06	13.8966	1.47	0.005	23.9
Tb927.1.690	hypothetical protein, conserved		1.105	0.0236	AGQMLVQFGKSFAGNSEILAQHPSRER	10	118	Tb927.11.3160	hypothetical protein, conserved	cytoplasm[25%],cytoplasm[reticulated],flagellar cytoplasm[25%],nuclear lumen[25%]	0.25	121	HKHLPR	2	188	138.068	3882.01	5	3882.02	2.1318	1.355	0.09	549
Tb927.1.70	retrotransposon hot spot protein 4 (RHS4), putative	endocytic,cytoplasm[weak]	0.5	0.105	CEANVDKVIPAR	7	632	Tb927.11.7160	cdc2-related kinase 8, putative	nucleoplasm	0.23	51.1	n[15.99]MEQQGDSEAK	1	1	138.068	2646.2	2	2646.23	11.5736	0.73	0.115	1.67
Tb927.1.70	retrotransposon hot spot protein 4 (RHS4), putative	endocytic,cytoplasm[weak]	0.5	8.93	DEWETVKQR	7	341;501	Tb927.11.17500	variant surface glycoprotein (VSG), putative		0.245	224	TGDKSDGNc[15.99]	4	430	138.068	2135.92	3	2135.96	17.73	0.745	0.145	2.14
Tb927.1.70	retrotransposon hot spot protein 4 (RHS4), putative	endocytic,cytoplasm[weak]	0.7	2.62	DEWETVKQR	7	341;501	Tb927.10.9020	Gcd10p family, putative	nucleoplasm	0.21	605	n[15.99]MGDAGSFCK	1	2	138.068	2298.99	3	2299.02	14.7635	0.91	0.09	2.94
Tb927.1.70	retrotransposon hot spot protein 4 (RHS4), putative	endocytic,cytoplasm[weak]	0.59	2.47	n[15.99]MEAVAKK	6	369;6	Tb927.3.5470	hypothetical protein, conserved	nucleoplasm[strong],cytoplasm,flagellar cytoplasm	0.225	244	n[15.99]MTGRK	1	1;1;1	138.068	1520.8	3	1520.81	1.9154	0.815	0.05	18.5
Tb927.1.70	retrotransposon hot spot protein 4 (RHS4), putative	endocytic,cytoplasm[weak]	0.485	0.779	QAKKAPKPK	3	558;718;195	Tb927.10.640	arginine N-methyltransferase, type II	cytoplasm	0.195	61.8	FMKR	3	765;279	138.068	1713.03	3	1713.01	-7.9536	0.68	0.08	25.4
Tb927.1.70	retrotransposon hot spot protein 4 (RHS4), putative	endocytic,cytoplasm[weak]	0.445	6.33	VIPARKAK	6	638	Tb927.2.3055	hypothetical protein	endocytic,cytoplasm[weak,reticulated]	0.14	515	LKAHK	2	39	138.068	1615.06	3	1615.03	-17.9392	0.585	0.05	81.5
Tb927.1.70	retrotransposon hot spot protein 4 (RHS4), putative	endocytic,cytoplasm[weak]	0.445	6.33	VIPARKAK	6	638	Tb927.8.4260	serine/threonine-protein kinase, putative	cytoplasm,flagellar cytoplasm,nuclear lumen	0.14	515	ALKHK	3	822	138.068	1615.06	3	1615.03	-17.9392	0.585	0.05	81.5
Tb927.1.70	retrotransposon hot spot protein 4 (RHS4), putative	endocytic,cytoplasm[weak]	0.465	0.325	QAKKAPKPK	3	558;718;195	Tb927.1.4410	SUMO-interacting motif-containing protein	endocytic,cytoplasm[weak,reticulated]	0.18	80.7	HAAKR	4	95	138.068	1714.03	3	1714.04	3.7012	0.645	0.035	582
Tb927.1.70	retrotransposon hot spot protein 4 (RHS4), putative	endocytic,cytoplasm[weak]	0.425	2.55	VIPARKAK	6	638	Tb927.11.16020	RNA-binding protein, putative	nucleolus[strong]	0.1	373	AKRLLFK	2	194	138.068	1894.25	3	1894.22	-14.2204	0.525	0.055	729
Tb927.1.70	retrotransposon hot spot protein 4 (RHS4), putative	endocytic,cytoplasm[weak]	0.25	14.3	AMKAKR	3	681	Tb927.4.3770	calcium/calmodulin-dependent protein kinase, putative	axoneme	0.125	108	HKDK	2	337;84;483;553;584;512;467	138.068	1367.8	2	1367.77	-18.3396	0.375	0	3550
Tb927.1.70	retrotransposon hot spot protein 4 (RHS4), putative	endocytic,cytoplasm[weak]	0.25	14.3	AMKAKR	3	681	Tb927.9.9310	Mitoribosomal SSU assembly factor 3	mitochondrion,kinetoplast[region,strong]	0.125	108	KHDK	1	746	138.068	1367.8	2	1367.77	-18.3396	0.375	0	3550
Tb927.1.700	phosphoglycerate kinase		0.73	0.0317	VLTEGGSCVLMSHLGRPKGIPMAQADKIR	27	76	Tb927.1.3270	hypothetical protein, conserved	nuclear lumen	0.24	36.4	n[15.99]MSAFALATRGEPVSWEKLVVR	17	17	138.068	5620.86	5	5620.95	15.476	0.97	0.12	11.7
Tb927.1.700	phosphoglycerate kinase		0.73	0.0317	VLTEGGSCVLMSHLGRPKGIPMAQADKIR	27	76	Tb927.11.1930	cysteine peptidase, Clan CA, family C19, putative	cytoplasm[reticulated],endocytic,flagellar cytoplasm[weak]	0.24	36.4	RTVKAVPSDADTIEFSDAELAK	4	338	138.068	5620.86	5	5620.91	7.4493	0.97	0.12	11.7
Tb927.1.700	phosphoglycerate kinase		0.97	0.000957	SALPTLKK	7	48	Tb927.8.1590	ubiquitin-protein ligase, putative	nucleoplasm[strong,75%],cytoplasm[75%]	0.3	139	KGFVMR	1	1966	138.068	1730.98	4	1731.01	18.5152	1.27	0.035	16.3
Tb927.1.700	phosphoglycerate kinase		0.245	1.79	ATLKPVAK	4	93;93	Tb927.9.7250	hypothetical protein, conserved	nucleolus,nucleus[weak]	0.125	98	IGKGLc[15.99]	3	181	138.068	1466.9	2	1466.91	3.452	0.37	0	20.7
Tb927.1.700	phosphoglycerate kinase		0.415	82.9	n[15.99]TLNEK	1	2	Tb927.4.1090	endosomal integral membrane protein, putative	endocytic,endoplasmic reticulum	0.11	1480	n[15.99]MGYK	1	1	138.068	1254.6	2	1254.62	13.9953	0.525	0.025	30.9
Tb927.1.700	phosphoglycerate kinase		0.525	0.0106	AMGRGTHEHGLMSIIGGGDSASAAELSGEAKR	31	389;389	Tb927.5.540	hypothetical protein	cytoplasm[<10%],cytoplasm[weak,reticulated],flagellar cytoplasm[<10%],nuclear lumen[<10%]	0.17	105	KHPHSFSTQTEKTKc[15.99]	12	202	138.068	4961.35	5	4961.41	13.4818	0.695	0.05	52.8
Tb927.1.700	phosphoglycerate kinase		0.495	6.62	YVQTIGKCK	7	331;331;420	Tb927.11.7930	RNA polymerase B subunit RPB8, putative	nucleoplasm	0.125	741	n[15.99]MASSK	1	1	138.068	1771.87	2	1771.88	5.8989	0.62	0.005	64.6
Tb927.1.700	phosphoglycerate kinase		0.375	17.2	EEGSKKAK	6	144	Tb927.11.12470	hypothetical protein, conserved	endocytic,cytoplasm[weak]	0.245	132	n[15.99]MSSGR	1	1	138.068	1565.75	2	1565.77	15.4471	0.62	0.33	98.7
Tb927.1.700	phosphoglycerate kinase		0.375	17.2	EEGSKKAK	5	143	Tb927.11.12470	hypothetical protein, conserved	endocytic,cytoplasm[weak]	0.245	132	n[15.99]MSSGR	1	1	138.068	1565.75	2	1565.77	15.4471	0.62	0.33	98.7
Tb927.1.700	phosphoglycerate kinase		0.245	33.3	GKKVLIR	2	17;17	Tb927.9.6360	hypothetical protein, conserved	endocytic[75%]	0.115	429	HAKAK	3	474;474;219	138.068	1503.97	3	1503.96	-5.154	0.36	0.245	156
Tb927.1.700	phosphoglycerate kinase		0.245	33.3	GKKVLIR	3	18;18	Tb927.9.6360	hypothetical protein, conserved	endocytic[75%]	0.115	429	HAKAK	3	474;474;219	138.068	1503.97	3	1503.96	-5.154	0.36	0.245	156
Tb927.1.700	phosphoglycerate kinase		0.27	97.6	KAEDR	1	274;422;274;363	Tb927.10.14910	Sarcalumenin, putative	cytoplasm[reticulated,75%]	0.12	361	n[15.99]SSGNR	1	2	138.068	1274.6	2	1274.62	19.9172	0.39	0.005	180
Tb927.1.720	phosphoglycerate kinase	glycosome[75%]	0.41	23.9	VKILAK	2	116	Tb927.3.1340	Nuclear cap-binding protein subunit 66	nucleoplasm	0.255	104	n[15.99]PPRR	1	2;2;2;2	138.068	1332.88	3	1332.86	-15.7039	0.665	0.19	2.54
Tb927.1.720	phosphoglycerate kinase	glycosome[75%]	0.25	14	VKILAK	2	116	Tb927.10.14720	peroxin 13	glycosome	0.245	19.4	ETKLc[15.99]	3	390	138.068	1313.81	2	1313.82	5.2074	0.495	0.12	5.05
Tb927.1.720	phosphoglycerate kinase	glycosome[75%]	0.25	26.3	VKILAK	2	116	Tb927.10.14720	peroxin 13	glycosome	0.25	30.7	ETKLc[15.99]	3	390	138.068	1313.81	2	1313.82	3.7208	0.5	0.125	9.29
Tb927.1.720	phosphoglycerate kinase	glycosome[75%]	0.815	0.0588	GKTAFFSVLPGEEK	2	102	Tb927.8.4450	RNA-binding protein, putative	nucleolus	0.36	19.3	KVPPKSK	1	7	138.068	2429.36	3	2429.36	0.7223	1.175	0.105	21.1
Tb927.1.720	phosphoglycerate kinase	glycosome[75%]	0.815	0.0588	GKTAFFSVLPGEEK	2	102	Tb927.8.4450	RNA-binding protein, putative	nucleolus	0.36	19.3	KVPPKSK	5	11	138.068	2429.36	3	2429.36	0.7223	1.175	0.105	21.1
Tb927.1.720	phosphoglycerate kinase	glycosome[75%]	0.51	6.77	VKILAK	2	116	Tb927.3.1340	Nuclear cap-binding protein subunit 66	nucleoplasm	0.255	134	n[15.99]PPRR	1	2;2;2;2	138.068	1332.88	3	1332.86	-17.5585	0.765	0.225	23.9
Tb927.1.720	phosphoglycerate kinase	glycosome[75%]	0.505	13.4	VKILAK	2	116	Tb927.11.7010	Calcium/calmodulin-dependent protein kinase kinase, putative	cytoplasm[points,weak]	0.21	370	LKHK	2	232;289;801	138.068	1332.88	3	1332.89	1.7927	0.715	0	26.9
Tb927.1.720	phosphoglycerate kinase	glycosome[75%]	0.505	13.4	VKILAK	2	116	Tb927.9.11850	structural maintenance of chromosome 1, putative	nucleoplasm,nucleolus[peripheral]	0.21	370	IKHK	2	121	138.068	1332.88	3	1332.89	1.7927	0.715	0	26.9
Tb927.1.720	phosphoglycerate kinase	glycosome[75%]	0.49	3.7	VKILAK	2	116	Tb927.3.1340	Nuclear cap-binding protein subunit 66	nucleoplasm	0.26	89	n[15.99]PPRR	1	2;2;2;2	138.068	1332.88	3	1332.86	-17.2837	0.75	0.205	27
Tb927.1.720	phosphoglycerate kinase	glycosome[75%]	0.495	3.57	VKILAK	2	116	Tb927.3.1340	Nuclear cap-binding protein subunit 66	nucleoplasm	0.26	116	n[15.99]PPRR	1	2;2;2;2	138.068	1332.88	3	1332.86	-17.4211	0.755	0.135	34.3
Tb927.1.720	phosphoglycerate kinase	glycosome[75%]	0.55	3.6	VKILAK	2	116	Tb927.3.1340	Nuclear cap-binding protein subunit 66	nucleoplasm	0.255	168	n[15.99]PPRR	1	2;2;2;2	138.068	1332.88	3	1332.86	-16.5968	0.805	0.32	41.1
Tb927.1.720	phosphoglycerate kinase	glycosome[75%]	0.45	9.27	VKILAK	2	116	Tb927.3.1340	Nuclear cap-binding protein subunit 66	nucleoplasm	0.255	103	n[15.99]PPRR	1	2;2;2;2	138.068	1332.88	3	1332.86	-17.215	0.705	0.15	47.6
Tb927.1.720	phosphoglycerate kinase	glycosome[75%]	0.45	6.29	VKILAK	2	116	Tb927.3.1340	Nuclear cap-binding protein subunit 66	nucleoplasm	0.255	134	n[15.99]PPRR	1	2;2;2;2	138.068	1332.88	3	1332.86	-16.9403	0.705	0.15	48.5
Tb927.1.720	phosphoglycerate kinase	glycosome[75%]	0.41	34.3	VKILAK	2	116	Tb927.3.1340	Nuclear cap-binding protein subunit 66	nucleoplasm	0.17	922	n[15.99]PPRR	1	2;2;2;2	138.068	1332.88	3	1332.86	-17.5585	0.58	0.025	52.2
Tb927.1.720	phosphoglycerate kinase	glycosome[75%]	0.455	6.24	VKILAK	2	116	Tb927.3.1340	Nuclear cap-binding protein subunit 66	nucleoplasm	0.26	103	n[15.99]PPRR	1	2;2;2;2	138.068	1332.88	3	1332.86	-17.1463	0.715	0.16	53.5
Tb927.1.720	phosphoglycerate kinase	glycosome[75%]	0.46	6.2	VKILAK	2	116	Tb927.3.1340	Nuclear cap-binding protein subunit 66	nucleoplasm	0.205	287	n[15.99]PPRR	1	2;2;2;2	138.068	1332.88	3	1332.86	-17.2837	0.665	0.17	56
Tb927.1.720	phosphoglycerate kinase	glycosome[75%]	0.435	0.428	VEVSRLKR	7	213	Tb927.11.1520	expression site-associated gene 3 (ESAG3) protein, putative		0.125	200	KDSGR	1	49	138.068	1684.99	2	1684.96	-19.2461	0.56	0.035	56.4
Tb927.1.720	phosphoglycerate kinase	glycosome[75%]	0.435	0.428	VEVSRLKR	7	213	Tb927.8.970	hypothetical protein	cytoplasm[reticulated]	0.125	200	KDTAK	1	398	138.068	1684.99	2	1684.98	-4.319	0.56	0.035	56.4
Tb927.1.720	phosphoglycerate kinase	glycosome[75%]	0.54	6.96	VKILAK	2	116	Tb927.3.1340	Nuclear cap-binding protein subunit 66	nucleoplasm	0.255	131	n[15.99]PPRR	1	2;2;2;2	138.068	1332.88	3	1332.86	-17.0777	0.795	0.11	59.5
[truncated: 49,485 more rows]
