# Supplementary material for: Chromosome compartment assembly is essential for subtelomeric gene silencing in trypanosomes
Source: Nat Commun. 2025 Nov 26;16:11669. doi: 10.1038/s41467-025-66824-3 (PMC12749359; doi:10.1038/s41467-025-66824-3)
Supplement: Supplementary file 4 — Supplementary Data 2 [file 41467_2025_66824_MOESM4_ESM.xlsx]

## Sheet: Supplementary Data 2_Selection
GeneID	Log2 fold_change	p-value (t-test)	Mean PSM	Protein Description
Tb927.10.15150	4.78606	0.0376815	2758.98	DNA-directed RNA polymerase III subunit C11, putative
Tb927.8.5890	4.53524	0.0206224	2318.69	histone chaperone ASF1B
Tb927.10.2990	4.50284	0.0129055	2267.2	nuclear cap binding complex subunit CBP110
Tb927.10.14360	4.4836	0.0257107	2237.16	U2 small nuclear ribonucleoprotein 40K
Tb927.1.4680	4.35767	0.00341844	2050.16	Kinetochore interacting protein 6
Tb927.10.6850	4.3038	0.0243985	1975.02	kinteoplast poly(A) polymerase complex 1 subunit
Tb927.10.4930	4.19531	0.00242808	1831.95	protein phosphatase 2C, putative
Tb927.7.2940	4.01109	3.16844e-05	1612.34	histone H2A, putative
Tb927.9.14240	4.009	0.00744218	1610.01	Nucleoporin NUP82
Tb927.7.2900	4.00441	0.020839	1604.9	histone H2A, putative
Tb927.6.1210	3.98424	0.0285397	1582.61	kinetoplastid kinetochore protein 6
Tb927.7.4290	3.96947	0.00336272	1566.49	Nuclear distribution protein C homolog
Tb927.10.15350	3.93273	0.0447832	1527.11	histone H3 variant V
Tb927.9.3760	3.87494	0.0119705	1467.14	Nucleoporin GLE2
Tb927.5.4180	3.78109	0.00102248	1374.74	histone H4, putative
Tb927.8.3350	3.77701	0.000840607	1370.86	DNA polymerase theta (helicase domain only), putative
Tb927.3.5170	3.77096	0.00869852	1365.12	mediator of rna polymerase ii transcription subunit 3
Tb927.3.3480	3.71468	2.77802e-07	1312.9	U2 small nuclear ribonucleoprotein B, putative
Tb927.3.1910	3.6851	0.0021619	1286.25	histone RNA hairpin-binding protein RNA-binding domain containing protein, putative
Tb927.5.4240	3.67144	1.7284e-05	1274.13	histone H4, putative
Tb927.5.4260	3.66701	0.000393897	1270.22	histone H4, putative
Tb927.11.6270	3.66273	0.000291619	1266.46	inositol-1,4,5-trisphosphate (IP3) 5-phosphatase, putative (PIP5Pase)
Tb927.10.7990	3.65697	0.00540799	1261.41	replication factor C subunit 3, putative
Tb927.10.10445	3.65384	0.00119488	1258.68	Core histone H2A/H2B/H3/H4, putative
Tb927.11.6890	3.64646	0.000187812	1252.26	DNA repair and recombination helicase protein PIF1
Tb927.11.14070	3.6356	0.0123792	1242.86	Repressor of differentiation kinase 1
Tb927.9.2910	3.60278	0.00015687	1214.91	histone acetyltransferase subunit NuA4, putative
Tb927.7.6320	3.59232	0.00188063	1206.14	BTB/POZ domain/Regulator of chromosome condensation (RCC1) repeat, putative
Tb927.9.9620	3.58847	0.0425997	1202.92	meiotic recombination protein DMC1, putative
Tb927.2.4830	3.55895	7.61576e-05	1178.56	TFIIF-stimulated CTD phosphatase, putative
Tb927.5.4220	3.52613	0.00050015	1152.05	histone H4, putative
Tb927.11.6440	3.52573	5.68768e-06	1151.73	Essential Nuclear Factor, 49 kDa
Tb927.11.10420	3.51769	0.000739312	1145.33	DNA-directed RNA polymerase I subunit, putative
Tb927.4.4310	3.50411	0.00275028	1134.6	Nucleoporin NUP64
Tb927.11.10330	3.43174	9.43089e-05	1079.09	regulator of chromosome condensation 1-like protein
Tb927.5.1700	3.40946	0.00068798	1062.55	replication Factor A 28 kDa subunit, putative
Tb927.8.1920	3.3962	0.00019403	1052.83	histone-lysine n-methyltransferase
Tb927.1.2490	3.35204	0.00595993	1021.09	histone H3, putative
Tb927.11.15990	3.34326	2.32921e-05	1014.9	Nucleoporin NUP109
Tb927.10.12020	3.33961	2.62613e-05	1012.33	recA bacterial DNA recombination protein, putative
Tb927.5.2900	3.31457	0.000228799	994.914	histone deacetylase 4
Tb927.10.14270	3.31258	0.000283352	993.539	TFIIF-stimulated CTD phosphatase, putative
Tb927.9.15030	3.27807	0.00122065	970.057	DNA polymerase epsilon subunit B, putative
Tb927.11.11090	3.21639	0.0465413	2850.08	Nucleoporin NUP140
Tb927.7.6630	3.21309	7.74215e-07	927.335	Kinetochore interacting protein 5
Tb927.10.3810	3.21158	4.99686e-06	926.366	Nucleoporin NUP65
Tb927.10.4800	2.8607	0.00327888	1992.94	J binding protein 3, putative
Tb927.4.2650	2.72823	0.00987612	2038.47	Regulator of chromosome condensation (RCC1) repeat, putative
Tb927.4.3490	2.64703	0.00115073	2490.68	DNA-directed RNA polymerases II and III subunit RPB6, putative
Tb927.9.5190	2.41168	0.0392133	1857.79	proliferating cell nuclear antigen
Tb927.10.15210	2.39416	0.00819724	1454	nuclear cap binding complex subunit CBP30
Tb927.7.1190	2.26756	0.105067	1663.01	regulator of chromosome condensation, putative
Tb927.11.12250	2.18085	0.0204612	1502.64	DNA replication licensing factor MCM4
Tb927.8.3140	2.17311	0.0294337	1328.73	Sir2-related protein 2, putative
Tb927.10.4950	2.10357	0.0087806	1184.55	U2 small nuclear ribonucleoprotein 16.5K
Tb927.10.4940	2.05313	0.0356081	1700.11	Nuclear Dbf2-related kinase
Tb927.11.7160	2.04072	0.0197913	2054.94	cdc2-related kinase 8, putative
Tb927.11.9870	2.00349	0.0152995	1495.16	Telomere-associated protein 1
Tb927.7.4540	1.99767	0.0109581	1165.6	Chromodomain protein 1
Tb927.3.3220	1.95877	0.0337227	1405.87	RNA polymerase-associated protein CTR9, putative
Tb927.10.7420	1.95451	0.014602	1111.89	bromodomain factor 2 protein, putative
Tb927.11.1880	1.95189	0.0111341	1050.83	histone H1
Tb927.4.2960	1.91916	0.0175524	1167.16	mediator of rna polymerase ii transcription subunit 8
Tb927.11.1180	1.87885	0.0318277	1450.55	cdc2-related kinase 6, putative
Tb927.7.1770	1.87685	0.0179118	975.498	Mini-chromosome maintenance complex-binding protein
Tb927.7.2920	1.83045	0.0433434	1265.72	histone H2A, putative
Tb927.4.3560	1.82913	0.0278984	1144.65	protein phoshatase 1, putative
Tb927.11.11530	1.81985	0.0276494	1124.06	histone acetyltransferase, putative
Tb927.1.540	1.79526	0.0267569	1138.81	DNA-directed RNA polymerase III, putative
Tb927.10.8310	1.79301	0.0487986	1219.38	histone acetyltransferase
Tb927.10.7060	1.72353	0.0413932	1207.6	Nucleoporin NUP96
Tb927.11.14000	1.70934	0.0292045	942.133	nuclear RNA binding domain 1
Tb927.5.4250	1.68909	0.0537453	1189.46	histone H4, putative
Tb927.7.5770	1.68372	0.0462934	1096.72	Nuclear Dbf2-related kinase
Tb927.10.3800	1.67944	0.0418581	1040.61	Expression site body (ESB)-specific protein 1
Tb927.11.6780	1.64627	0.0576399	1168.85	chromatin binding protein, putative
Tb927.10.10480	1.62596	0.0576689	1013.59	histone H2B, putative
Tb927.4.570	1.6087	0.0546574	984.676	Replication factor-A C terminal domain containing protein, putative
Tb927.11.13400	1.60741	0.0536272	2935.01	Bromodomain factor 5
Tb927.7.2850	1.59609	0.0576689	928.549	histone H2A, putative
Tb927.10.12850	1.57908	0.0837277	1360	ttaggg binding factor
Tb927.11.1790	1.56708	0.0632999	1010.89	histone H1
Tb927.2.2670	1.52383	0.0780261	1042.09	histone H4 variant
Tb927.11.1860	1.48151	0.0941391	1146.1	histone H1
Tb927.5.4210	1.47574	0.090683	1082.4	histone H4, putative
Tb927.11.1800	1.38437	0.110928	953.932	histone H1
Tb927.11.370	1.27936	0.0454909	1113.31	repressor activator protein 1

## Sheet: Supplementary Data 2_Complete
GeneID	Log2 fold_change	p-value (t-test)	Mean PSM	Protein Description
Tb927.3.5670	3.26077	1.15323e-64	958.497	hypothetical protein
Tb927.10.6640	-2.17151	4.1872e-13	1103.68	transmembrane emp24 domain-containing protein
Tb927.11.7820	3.05771	9.62189e-11	832.651	endonuclease/exonuclease/phosphatase, putative
Tb927.9.13680	3.54904	4.02591e-10	1170.49	ADP-ribosylation factor, putative
Tb927.5.1170	3.55893	9.67982e-10	1178.54	hypothetical protein, conserved
Tb927.8.8000	-0.937433	1.65745e-09	930.245	hypothetical protein, conserved
Tb927.11.13940	3.22314	2.92437e-09	933.817	ubiquitin-conjugating enzyme E2, putative
Tb927.2.6050	3.00618	4.12034e-09	803.432	beta prime COP protein
Tb927.11.17010	3.57938	4.86123e-09	1195.37	ER membrane protein complex subunit 6
Tb927.8.7790	3.57287	6.00411e-09	1189.98	zinc finger domain, LSD1 subclass, putative
Tb927.9.11910	3.39599	8.99265e-09	1052.68	peroxidase, putative
Tb927.11.2245	3.34314	2.04347e-08	1014.81	mitochondrial ATP synthase subunit ATPEG4
Tb927.8.840	3.32537	4.11726e-08	1002.39	hypothetical protein, conserved
Tb927.2.6230	3.77375	5.58012e-08	1367.77	iron/ascorbate oxidoreductase family protein, putative
Tb927.9.10170	3.67168	9.74289e-08	1274.34	anaphase-promoting complex subunit 11
Tb927.6.5060	3.33238	1.52966e-07	1007.27	hypothetical protein, conserved
Tb927.9.11660	3.18836	2.11529e-07	911.574	NADH dehydrogenase (ubiquinone) 1 beta subcomplex subunit, putative
Tb927.3.3480	3.71468	2.77802e-07	1312.9	U2 small nuclear ribonucleoprotein B, putative
Tb927.11.16915	3.26222	3.41923e-07	959.456	hypothetical protein
Tb927.11.810	3.21073	3.73756e-07	925.82	hypothetical protein, conserved
Tb927.4.5400	3.51214	5.0662e-07	1140.93	variant surface glycoprotein (VSG, atypical), putative
Tb927.3.4890	3.51452	6.4573e-07	1142.81	ubiquinone biosynthesis protein COQ7 homolog, putative
Tb927.8.5460	-1.19858	7.73478e-07	1081.21	Flagellar calcium-binding 44 kDa protein
Tb927.7.6630	3.21309	7.74215e-07	927.335	Kinetochore interacting protein 5
Tb927.9.12550	3.30133	8.18986e-07	985.824	glycerol kinase, glycosomal
Tb927.10.4540	3.41356	8.43808e-07	1065.57	ARP2/3 complex subunit, putative
Tb927.10.13060	3.31261	1.05811e-06	993.562	hypothetical protein
Tb927.3.840	3.30438	1.20445e-06	987.912	hypothetical protein, conserved
Tb927.5.150	3.56052	1.21886e-06	1179.84	hypothetical protein, conserved
Tb927.11.16070	3.35256	1.28565e-06	1021.46	TFIIH basal transcription factor subunit
Tb927.9.1650	3.64272	1.29197e-06	1249.01	hypothetical protein, conserved
Tb927.10.16440	3.37466	1.44297e-06	1037.23	variant surface glycoprotein, fragment
Tb927.2.5040	3.38891	1.52157e-06	1047.53	MORN repeat, putative
Tb927.4.5070	3.17808	1.52317e-06	905.101	CRAL/TRIO domain containing protein, putative
Tb927.9.8180	-0.728773	1.72158e-06	959.232	Flagellum attachment zone protein 31
Tb927.9.11820	3.32601	1.75886e-06	1002.84	CRAL/TRIO domain containing protein, putative
Tb927.11.2010	3.50818	1.78559e-06	1137.81	hypothetical protein, conserved
Tb927.4.3730	3.74537	1.9394e-06	1341.12	hypothetical protein, conserved
Tb927.2.4230	-0.335479	1.98961e-06	802.89	NUP-1 protein, putative
Tb927.5.3910	3.18346	2.35543e-06	908.485	small nuclear RNA-activating protein
Tb927.5.4050	3.53441	2.47085e-06	1158.68	hypothetical protein, conserved
Tb927.5.3840	3.41337	2.57855e-06	1065.43	hypothetical protein, conserved
Tb927.10.6300	3.16487	3.50145e-06	896.85	Mitochondrial ribosomal protein S5
Tb927.10.5740	3.43504	3.7594e-06	1081.56	Protein of unknown function (DUF778), putative
Tb927.11.14150	3.48002	4.01972e-06	1115.81	pre-mRNA splicing factor, putative
Tb927.11.270	3.5547	4.34015e-06	1175.09	mitochondrial carrier protein
Tb927.11.15580	3.59105	4.58096e-06	1205.07	TFIIF-like transcription factor subunit 2
Tb927.10.3810	3.21158	4.99686e-06	926.366	Nucleoporin NUP65
Tb927.2.4970	3.41849	5.19995e-06	1069.22	UV radiation resistance protein and autophagy-related subunit 14, putative
Tb927.5.810	3.58665	5.28192e-06	1201.41	zinc finger CCCH domain containing protein 11
Tb927.3.1300	3.73621	5.68698e-06	1332.64	hypothetical protein, conserved
Tb927.11.6440	3.52573	5.68768e-06	1151.73	Essential Nuclear Factor, 49 kDa
Tb927.10.4070	3.87823	5.77747e-06	1470.5	hypothetical protein, conserved
Tb927.7.220	3.24054	5.88289e-06	945.151	CDP-DAG synthase
Tb927.11.10380	3.63305	5.9619e-06	1240.67	hypothetical protein, conserved
Tb927.7.6570	3.57136	6.72653e-06	1188.74	Enriched in surface-labeled proteome protein 17
Tb927.10.7570	3.63704	6.99002e-06	1244.11	Mitochondrial inheritance factor
Tb927.7.4630	3.65376	7.4004e-06	1258.61	Miro-like protein, putative
Tb927.6.1120	3.9582	7.40946e-06	1554.3	hypothetical protein, conserved
Tb927.8.2880	3.48076	7.51615e-06	1116.38	hypothetical protein, conserved
Tb927.4.2950	3.29185	7.65796e-06	979.367	mitochondrial DNA polymerase I protein A, putative
Tb927.10.7860	3.2648	7.86563e-06	961.176	hypothetical protein, conserved
Tb927.1.1540	3.37397	8.21903e-06	1036.73	Tubulin/FtsZ family, putative
Tb927.10.11520	3.73045	8.23024e-06	1327.33	mitochondrial import inner membrane translocase subunit tim13
Tb927.9.13020	3.15805	8.75762e-06	892.622	Microtubule-associated protein Bicaudal-D, putative
Tb927.11.10320	3.30478	8.76107e-06	988.182	TatD related DNase, putative
Tb927.4.610	3.49981	9.03323e-06	1131.22	PX domain containing protein, putative
Tb927.3.1730	3.29763	9.05879e-06	983.297	hypothetical protein, conserved
Tb927.3.3470	3.92537	9.06843e-06	1519.33	cytochrome b5, putative
Tb927.11.13160	3.51702	9.39815e-06	1144.8	hypothetical protein
Tb927.10.16125	3.68972	9.85237e-06	1290.37	hypothetical protein
Tb927.1.4690	3.60017	9.87179e-06	1212.71	Protein arginine N-methyltransferase 1 catalytic subunit
Tb927.11.7450	3.39659	1.01326e-05	1053.11	Component of motile flagella 71
Tb927.3.4540	3.48829	1.13967e-05	1122.23	NOL1/NOP2/sun family, putative
Tb927.9.12820	4.8175	1.22416e-05	2819.76	dynein light chain 2
Tb927.10.2120	3.45989	1.23393e-05	1100.35	U1 small nuclear ribonucleoprotein C, putative
Tb927.5.4270	3.38449	1.2647e-05	1044.32	ATP-dependent DEAD/H RNA helicase, putative
Tb927.10.11690	3.52952	1.2701e-05	1154.76	YEATS family, putative
Tb927.10.6240	3.69735	1.33941e-05	1297.22	ras-like small GTPase, putative
Tb927.5.3930	3.48902	1.34968e-05	1122.79	major facilitator superfamily, putative
Tb927.1.2230	3.5171	1.37533e-05	1144.86	Small kinetoplastid calpain-related protein 1-6
Tb927.9.8260	3.46674	1.37959e-05	1105.58	serine peptidase, Clan S- , family S54, putative
Tb927.10.5780	4.31001	1.4592e-05	1983.55	amino acid tansporter, putative
Tb927.11.3930	-0.53168	1.47643e-05	885.394	hypothetical protein, conserved
Tb927.7.4780	3.60009	1.52703e-05	1212.65	conserved hypothetical protein, putative
Tb927.8.2820	3.38923	1.535e-05	1047.75	hypothetical protein, conserved
Tb927.11.15150	3.43024	1.5548e-05	1077.97	1-acyl-sn-glycerol-3-phosphate acyltransferase, putative
Tb927.8.1860	3.74453	1.682e-05	1340.34	metallo-peptidase, Clan ME, Family M16C
Tb927.5.4240	3.67144	1.7284e-05	1274.13	histone H4, putative
Tb927.6.670	3.841	1.74064e-05	1433.04	exosome complex component RRP45
Tb927.2.5260	3.54307	1.77446e-05	1165.65	hypothetical protein, conserved
Tb927.5.1640	-0.241665	1.78041e-05	970.655	hypothetical protein, conserved
Tb927.10.13010	3.82155	1.78332e-05	1413.84	cAMP-dependent protein kinase catalytic subunit 3
Tb927.10.6740	3.80107	1.78914e-05	1393.92	Plasma-membrane choline transporter, putative
Tb927.7.7470	3.48135	1.79403e-05	1116.84	procyclic-enriched flagellar receptor adenylate cyclase 3
Tb927.10.1800	3.42107	1.79643e-05	1071.14	methyltransferase domain containing protein, putative
Tb927.11.10170	3.14387	1.81225e-05	883.893	Mitochondrial ribosomal protein L20
Tb927.7.3220	3.48064	1.89323e-05	1116.29	ChaC-like protein, putative
Tb927.1.1050	3.55958	2.00963e-05	1179.07	Metallo-dependent phosphatase-like domain-containing protein
Tb927.2.4620	3.16991	2.03669e-05	899.992	Transmembrane adaptor Erv26, putative
Tb927.10.11430	3.69662	2.04835e-05	1296.56	hypothetical protein, conserved
Tb927.10.9180	3.29277	2.05529e-05	979.994	PRA1 family protein, putative
Tb927.11.14140	3.23727	2.14732e-05	943.008	ethanolamine-phosphate cytidylyltransferase
Tb927.9.10850	3.26319	2.21759e-05	960.106	Splicing factor 3B subunit 10 (SF3b10), putative
Tb927.7.3150	3.35247	2.21767e-05	1021.4	CRAL/TRIO domain containing protein, putative
Tb927.8.2010	3.49851	2.30147e-05	1130.2	hypothetical protein, conserved
Tb927.11.2380	3.4415	2.31806e-05	1086.41	phosphoglycerate kinase, putative
Tb927.11.15990	3.34326	2.32921e-05	1014.9	Nucleoporin NUP109
Tb927.3.5210	3.43163	2.36735e-05	1079.01	hypothetical protein, conserved
Tb927.4.5130	3.28368	2.38369e-05	973.837	KH domain/Domain of unknown function (DUF1771)/Smr domain containing protein, putative
Tb927.6.2160	3.63903	2.55844e-05	1245.82	hypothetical protein, conserved
Tb927.10.5140	3.40381	2.58172e-05	1058.4	Extracellular signal-regulated kinase 8
Tb927.10.12020	3.33961	2.62613e-05	1012.33	recA bacterial DNA recombination protein, putative
Tb927.3.1140	3.41181	2.77109e-05	1064.28	Surp module, putative
Tb927.11.450	3.38514	2.81527e-05	1044.79	hypothetical protein, conserved
Tb927.2.3160	3.52688	2.82412e-05	1152.64	Gar1/Naf1 RNA binding region, putative
Tb927.3.2360	3.29325	2.8503e-05	980.318	hypothetical protein, conserved
Tb927.11.590	3.44522	2.89408e-05	1089.22	hypothetical protein, conserved
Tb927.7.6470	3.89715	2.90731e-05	1489.91	metallo-peptidase, Clan MK, Family M67
Tb927.7.2940	4.01109	3.16844e-05	1612.34	histone H2A, putative
Tb927.10.6520	3.42882	3.35772e-05	1076.91	hypothetical protein, conserved
Tb927.1.4920	3.44652	3.59122e-05	1090.2	hypothetical protein
Tb927.4.4210	3.4669	3.64793e-05	1105.71	ATP-dependent zinc metalloprotease AFG3-like, putative
Tb927.5.1300	3.38774	3.83074e-05	1046.67	V-type proton ATPase subunit a, putative
Tb927.10.8060	3.45513	4.02735e-05	1096.72	SET domain protein 8
Tb927.3.3960	3.54481	4.21549e-05	1167.06	Double RNA binding domain protein 6A
Tb927.11.10050	3.26984	4.22486e-05	964.536	Mitoribosomal LSU assembly factor 19
Tb927.4.470	3.32002	4.27042e-05	998.681	snoRNP protein GAR1, putative
Tb927.4.1190	3.72408	4.5246e-05	1321.48	LicD family, putative
Tb927.6.2070	3.33084	4.65384e-05	1006.2	Mitoribosomal SSU assembly factor 28
Tb927.11.6510	3.58317	5.28751e-05	1198.51	40S ribosomal protein S21, putative
Tb927.5.1440	3.57347	5.35319e-05	1190.48	hypothetical protein
Tb927.6.2100	3.59609	5.65064e-05	1209.29	40S ribosomal protein S30, putative
Tb927.11.14600	3.64167	5.93196e-05	1248.11	procyclin-associated gene 2-like protein, putative
Tb927.3.1085	3.45751	5.9971e-05	1098.54	hypothetical protein
Tb927.5.5240	3.79276	6.22951e-05	1385.91	variant surface glycoprotein (VSG), putative
Tb927.10.14380	3.0644	6.67928e-05	836.517	Hsp70 protein, putative
Tb927.10.13880	3.78261	6.87878e-05	1376.19	hypothetical protein, conserved
Tb927.11.13720	3.20363	6.97974e-05	921.272	hypothetical protein
Tb927.8.8190	3.19323	7.02688e-05	914.655	hypothetical protein, conserved
Tb927.1.400	3.76221	7.02768e-05	1356.87	hypothetical protein, conserved
Tb927.11.7110	3.74247	7.20815e-05	1338.43	myotubularin-associated protein, putative
Tb927.1.4800	3.42647	7.22841e-05	1075.15	hypothetical protein, conserved
Tb927.3.4250	3.24934	7.26651e-05	950.929	hypothetical protein, conserved
Tb927.6.2810	3.26976	7.38846e-05	964.486	ABC transporter, putative
Tb927.11.4900	3.34506	7.43679e-05	1016.17	WD40/YVTN repeat-like-containing protein
Tb927.3.3690	3.48784	7.54671e-05	1121.87	flagellar radial spoke protein-like, putative
Tb927.2.4830	3.55895	7.61576e-05	1178.56	TFIIF-stimulated CTD phosphatase, putative
Tb927.11.2700	3.25886	7.78443e-05	957.228	Basal body protein
Tb927.11.4930	3.39808	8.07155e-05	1054.2	Phosducin, putative
Tb927.10.6550	3.59901	8.36508e-05	1211.74	Poly(ADP-ribose) polymerase and DNA-Ligase Zn-finger region/Zinc-finger (CX5CX6HX5H) motif containing protein, putative
Tb927.11.11430	3.73187	8.57799e-05	1328.63	cullin 1, putative
Tb927.8.7740	3.62831	8.6561e-05	1236.6	amino acid transporter, putative
Tb927.10.350	3.85839	9.14423e-05	1450.41	protein kinase PK4, putative
Tb927.11.12190	3.80103	9.14578e-05	1393.88	FHA domain containing protein, putative
Tb927.8.5670	3.21734	9.26698e-05	930.069	SUMO-interacting motif-containing protein
Tb927.11.10330	3.43174	9.43089e-05	1079.09	regulator of chromosome condensation 1-like protein
Tb927.1.4650	3.2663	9.57756e-05	962.178	cyclin-like F-box protein 2
Tb927.10.14250	3.17232	9.74899e-05	901.497	hypothetical protein, conserved
Tb927.5.2190	3.44043	9.84856e-05	1085.61	META domain/Domain of unknown function (DUF1935), putative
Tb927.6.3770	3.56829	0.000100824	1186.21	hypothetical protein, conserved
Tb927.9.1680	3.47694	0.000102567	1113.43	Lys-63-specific deubiquitinase BRCC36, putative
Tb927.11.3480	3.33845	0.000103385	1011.52	Sin-like protein conserved region, putative
Tb927.6.2940	4.11356	0.000105279	1731.04	phosphopantothenoylcysteine decarboxylase, putative
Tb927.6.1990	3.40419	0.000106885	1058.68	hypothetical protein, conserved
Tb927.6.240	4.02447	0.000107041	1627.37	hypothetical protein, conserved
Tb927.1.4830	3.44697	0.0001086	1090.54	phospholipase A1
Tb927.2.1890	4.16787	0.000112554	1797.43	E2-like ubiquitin-conjugation enzyme
Tb927.10.9950	3.70383	0.000114392	1303.06	hypothetical protein, conserved
Tb927.10.6060	4.22095	0.00011591	1864.81	universal minicircle sequence binding protein 2
Tb927.10.7830	4.05611	0.000119499	1663.46	hypothetical protein, conserved
Tb927.10.12370	3.47172	0.000121194	1109.41	gamma-glutamylcysteine synthetase
Tb927.11.17000	3.71224	0.00012259	1310.68	AIR9-like protein
Tb927.10.13530	3.37899	0.000123893	1040.35	hypothetical protein
Tb927.10.13440	3.40022	0.000127326	1055.77	hypothetical protein, conserved
Tb927.10.6340	3.47874	0.000128588	1114.82	hypothetical protein, conserved
Tb927.7.3630	3.4393	0.000130947	1084.76	TPR-repeat-containing chaperone protein DNAJ, putative
Tb927.6.220	3.23399	0.000136194	940.866	purine nucleoside transporter
Tb927.9.2590	3.36856	0.000138356	1032.85	hypothetical protein, conserved
Tb927.10.8970	3.60395	0.00013937	1215.9	kinetoplast-associated protein 4 isoform 2
Tb927.7.510	3.71971	0.000141729	1317.48	hypothetical protein, conserved
Tb927.11.7900	3.66621	0.000145993	1269.52	mitochondrial RNA binding protein 16
Tb927.11.17580	3.90378	0.000151879	1496.77	variant surface glycoprotein (VSG, atypical), putative
Tb927.9.7200	3.38986	0.000156031	1048.21	hypothetical protein, conserved
Tb927.9.2910	3.60278	0.00015687	1214.91	histone acetyltransferase subunit NuA4, putative
Tb927.4.3180	4.09601	0.000156979	1710.1	hypothetical protein, conserved
Tb927.6.5810	3.24344	0.000157908	947.049	transposase of Tn10
Tb927.10.9060	3.58653	0.000159309	1201.3	hypothetical protein, conserved
Tb927.9.13795	3.28052	0.000159989	971.703	kinetoplastid membrane protein 11-4
Tb927.11.7150	3.29273	0.000161611	979.968	NGG1 interacting factor 3-like
Tb927.4.1130	3.42993	0.00016235	1077.73	Complex 1 protein (LYR family), putative
Tb927.8.6510	3.43216	0.000162461	1079.4	ubiquitin carrier protein, putative
Tb927.6.1980	3.75821	0.000162512	1353.11	LMBR1-like membrane protein, putative
Tb927.7.2640	3.47136	0.000163872	1109.13	Cytoskeleton associated protein 51
Tb927.9.4360	3.67836	0.000164976	1280.26	RNA-editing ligase 1, mitochondrial
Tb927.6.3000	3.46691	0.000165338	1105.72	fatty acid desaturase, putative
Tb927.9.9670	3.67721	0.000172379	1279.24	20S proteasome subunit alpha-6, (putative)
Tb927.6.3800	3.57774	0.000174788	1194.01	heat shock 70 kDa protein, mitochondrial precursor, putative
Tb927.3.5130	3.54596	0.000179823	1167.99	exonuclease, putative
Tb927.4.4090	3.48801	0.000182053	1122.01	hypothetical protein, conserved
Tb927.2.5190	3.17399	0.000182462	902.537	Homologous-pairing protein 2 homolog
Tb927.11.6890	3.64646	0.000187812	1252.26	DNA repair and recombination helicase protein PIF1
Tb927.8.1820	3.75502	0.000189303	1350.13	sterol carrier protein, putative
Tb927.7.7010	3.31339	0.000189768	994.103	LSU ribosomal protein, mitochondrial, putative
Tb927.5.3750	-0.632363	0.000189817	1232.84	RNA-binding protein, putative
Tb927.10.4710	3.45467	0.000192807	1096.38	proteasome subunit beta type-2, putative
Tb927.8.1920	3.3962	0.00019403	1052.83	histone-lysine n-methyltransferase
Tb927.7.7530	3.38203	0.000194546	1042.54	receptor-type adenylate cyclase GRESAG 4, putative
Tb927.9.15040	3.19642	0.000197964	916.683	DTW domain containing protein, putative
Tb927.9.9580	3.28444	0.000198993	974.347	tubulin tyrosine ligase protein, putative
Tb927.11.15770	3.41536	0.000199683	1066.91	hypothetical protein, conserved
Tb927.10.8070	3.59819	0.000207179	1211.06	ATPase, putative
Tb927.10.8770	3.0233	0.000208529	2562.08	disgorgin, putative
Tb927.7.6870	3.5327	0.000208654	1157.31	hypothetical protein, conserved
Tb927.8.5640	3.79516	0.000210002	1388.21	putative succinate dehydrogenase subunit
Tb927.5.620	-0.707029	0.000211254	1222.39	invariant surface glycoprotein, putative
Tb927.8.520	3.23169	0.000211968	3984.84	hypothetical protein
Tb927.9.14050	3.38434	0.000211971	1044.21	Mitoribosomal LSU assembly factor 18
Tb927.11.6080	3.42431	0.000213956	1073.55	hypothetical protein, conserved
Tb927.8.1320	3.55231	0.000214979	1173.14	hypothetical protein, conserved
Tb927.8.2300	3.90309	0.000216875	1496.05	Cardiolipin-dependent protein 25kDa
Tb927.11.14260	3.40011	0.000217003	1055.69	atypical dual specificity phosphatase, putative
Tb927.8.6820	3.67813	0.000218166	1280.05	putative citrate lyase
Tb927.7.600	3.7593	0.000221731	1354.13	mitochondrial DNA ligase homolog, LIG k-beta
Tb927.10.580	3.76435	0.00022457	1358.88	hypothetical protein, conserved
Tb927.4.5040	3.4306	0.00022526	1078.23	dihydrolipoamide dehydrogenase
Tb927.11.15550	3.28644	0.00022612	975.7	NADH-cytochrome b5 reductase, putative
Tb927.5.2900	3.31457	0.000228799	994.914	histone deacetylase 4
Tb927.2.3960	3.52428	0.000229894	1150.58	chaperone protein DnaJ, putative
Tb927.4.2330	3.55621	0.000230005	1176.32	hypothetical protein, conserved
Tb927.10.2300	3.84771	0.000230747	1439.71	hypothetical protein, conserved
Tb927.7.6890	4.05522	0.000231114	1662.43	methyltransferase domain containing protein, putative
Tb927.6.5370	3.85453	0.000235474	1446.54	variant surface glycoprotein (VSG), putative
Tb927.9.3490	3.62283	0.000239763	1231.91	hypothetical protein, conserved
Tb927.10.7920	3.64989	0.000240895	1255.24	hypothetical protein, conserved
Tb927.3.1090	4.33068	0.000240941	2012.17	U1 small nuclear ribonucleoprotein 24 kDa
Tb927.10.5120	3.54029	0.000240969	1163.41	KREPA6
Tb927.11.1760	3.9956	0.000241893	1595.12	Jumonji domain protein 1
Tb927.1.180	3.81218	0.00024267	1404.69	retrotransposon hot spot protein 1 (RHS1), putative
Tb927.11.11300	3.31858	0.000247289	997.68	hypothetical protein, conserved
Tb927.9.11140	4.35929	0.000250771	2052.47	hypothetical protein, conserved
Tb927.1.4230	3.79935	0.000252351	1392.25	hypothetical protein, conserved
Tb927.9.9410	3.53782	0.000269162	1161.42	inositol phosphorylceramide synthase
Tb927.11.1710	3.22194	0.000270631	933.043	guide RNA-binding protein of 21 kDa
Tb927.10.10710	3.89043	0.00027711	1482.99	hypothetical protein, conserved
Tb927.9.6010	3.54611	0.000278043	1168.11	DNA repair protein Rad9, putative
Tb927.6.4010	3.73465	0.000279642	1331.2	Translation machinery associated TMA7, putative
Tb927.10.14270	3.31258	0.000283352	993.539	TFIIF-stimulated CTD phosphatase, putative
Tb927.9.3400	3.65934	0.000290377	1263.48	endo-beta-N-acetylglucosaminidase, putative
Tb927.7.4470	3.3172	0.000290965	996.726	hypothetical protein, conserved
Tb927.11.6270	3.66273	0.000291619	1266.46	inositol-1,4,5-trisphosphate (IP3) 5-phosphatase, putative
Tb927.11.9790	3.39026	0.000291721	1048.51	calmodulin, putative
Tb927.4.4290	3.44368	0.000298917	1088.05	UDP-Gal or UDP-GlcNAc-dependent glycosyltransferase, putative
Tb927.10.4240	3.61383	0.000302941	1224.25	hypothetical protein, conserved
Tb927.3.3360	3.44367	0.000310733	1088.05	acyltransferase, putative
Tb927.4.4780	3.40449	0.000312383	1058.9	hypothetical protein
Tb927.8.3440	3.35549	0.000314185	1023.53	hypothetical protein, conserved
Tb927.10.6100	3.67389	0.000318259	1276.3	Protein of unknown function (DUF2419), putative
Tb927.11.9760	3.92976	0.000325346	1523.97	hypothetical protein, conserved
Tb927.7.1720	3.11982	0.00032703	869.28	NFU1 iron-sulfur cluster scaffold homolog, mitochondrial
Tb927.4.5790	3.11054	0.000334244	863.704	UDP-Gal or UDP-GlcNAc-dependent glycosyltransferase, putative
Tb927.10.10840	3.62951	0.000335047	1237.63	Enriched in surface-labeled proteome protein 15
Tb927.9.6390	3.63187	0.000343769	1239.66	hypothetical protein, conserved
Tb927.5.2690	3.47407	0.000351175	1111.22	inositol-1(or 4)-monophosphatase 1, putative
Tb927.3.2920	3.39551	0.000353471	1052.33	hypothetical protein, conserved
Tb927.10.5970	3.5917	0.000356241	1205.62	predicted zinc finger protein
Tb927.6.1390	3.43015	0.00036217	1077.9	Trypanosomal VSG domain containing protein, putative
Tb927.10.13910	3.4963	0.000364038	1128.47	hypothetical protein, conserved
Tb927.9.2700	4.09774	0.000366422	1712.16	hypothetical protein, conserved
Tb927.10.5670	-0.319578	0.00036793	873.065	N-acetyltransferase subunit Nat1, putative
Tb927.11.10820	4.07888	0.000368331	1689.92	Casein kinase II subunit beta, putative
Tb927.10.70	3.4424	0.000369338	1087.09	retrotransposon hot spot (RHS), putative, (fragment)
Tb927.8.2610	-0.664075	0.00037452	951.529	5-methyltetrahydropteroyltriglutamate-homocysteine S-methyltransferase, putative
Tb927.8.6670	4.2946	0.00037489	1962.47	hypothetical protein, conserved
Tb927.11.7212	3.46903	0.000375125	1107.34	NADH-ubiquinone oxidoreductase complex I subunit, putative
Tb927.9.16060	3.35583	0.000379222	1023.78	hypothetical protein
Tb927.5.1380	3.37125	0.000383096	1034.78	hypothetical protein
Tb927.8.6560	4.05825	0.000388219	1665.93	Mitoribosomal LSU assembly factor 6
Tb927.5.790	3.50529	0.0003905	1135.53	casein kinase I isoform 1
Tb927.5.4260	3.66701	0.000393897	1270.22	histone H4, putative
Tb927.2.2430	3.51908	0.000399464	1146.44	casein kinase II, alpha chain
Tb927.6.3080	4.45602	0.000399502	2194.81	hypothetical protein
Tb927.9.3930	3.55089	0.000400143	1171.99	hypothetical protein, conserved
Tb927.1.5220	-0.447554	0.000400309	903.911	expression site-associated gene 9 (ESAG9) protein, putative
Tb927.3.5190	3.54693	0.000405957	1168.78	hypothetical protein, conserved
Tb927.10.11400	3.46194	0.000409803	1101.92	WD domain, G-beta repeat, putative
Tb927.11.8220	3.754	0.000410015	1349.17	aurora B kinase
Tb927.10.15810	3.37027	0.000410094	1034.08	Fcf1, putative
Tb927.8.3600	4.09805	0.00041156	1712.52	hypothetical protein, conserved
Tb927.10.13100	-0.495634	0.000413316	942.305	Cytokinesis initiation factor 3
Tb927.3.4820	3.47114	0.000414264	1108.97	acyltransferase, putative
Tb927.11.6320	3.27582	0.000416519	968.546	MRB1-associated protein
Tb927.10.7690	3.74843	0.000424464	1343.97	Component of motile flagella 4
Tb927.3.2470	-0.320783	0.00042461	949.439	Pumilio homology domain family member 8
Tb927.6.3420	3.32629	0.000426676	1003.03	Mitoribosomal LSU assembly factor 9
Tb927.7.3230	3.80532	0.000431944	1398.03	hypothetical protein, conserved
Tb927.10.4440	3.6972	0.000434115	1297.09	SAP DNA binding domain containing protein
Tb927.9.8320	3.56928	0.000435494	1187.02	hypothetical protein
Tb927.10.930	3.30051	0.000440684	985.262	hypothetical protein, conserved
Tb927.2.2070	3.67651	0.000443422	1278.62	hypothetical protein
Tb927.7.3920	3.69523	0.000445453	1295.31	hypothetical protein, conserved
Tb927.7.2670	3.57357	0.000452657	1190.56	zinc finger protein family member, putative
Tb927.8.1890	3.47526	0.000454502	1112.14	cytochrome c1, heme protein, mitochondrial, putative
Tb927.7.2700	3.93213	0.000456455	1526.48	NADH-cytochrome b5 reductase, putative
Tb927.10.15260	3.26166	0.000459712	959.084	leucine-rich repeat protein (LRRP), putative
Tb927.7.3700	3.61262	0.000469851	1223.23	hypothetical protein, conserved
Tb927.11.2930	3.85588	0.000477779	1447.89	membrane-associated protein, putative
Tb927.6.1440	3.258	0.000484654	956.658	LSU ribosomal protein, mitochondrial, putative
Tb927.5.4220	3.52613	0.00050015	1152.05	histone H4, putative
Tb927.8.5010	3.4114	0.000502103	1063.98	Paraflagellar rod protein 2-5
Tb927.4.1090	-1.06936	0.000504625	1142.2	endosomal integral membrane protein, putative
Tb927.9.3260	3.33074	0.000507675	1006.13	hypothetical protein
Tb927.11.10970	4.04437	0.000513263	1649.97	RWD domain/Uncharacterized protein family UPF0029, putative
Tb927.4.690	3.98969	0.000528836	1588.61	geranylgeranyl transferase type II beta subunit, putative
Tb927.10.3590	3.40344	0.000534257	1058.13	hypothetical protein, conserved
Tb927.4.3950	3.91832	0.000535755	1511.94	Calpain-like protein 1
Tb927.10.2090	3.1808	0.000543628	906.809	elongation factor 1-alpha
Tb927.1.3850	3.49678	0.000545395	1128.85	Sec61beta family, putative
Tb927.8.4970	4.17982	0.000551199	1812.38	Paraflagellar rod protein 2-1
Tb927.10.9640	3.55676	0.000553479	1176.77	hypothetical protein, conserved
Tb927.11.7170	3.75473	0.000560437	1349.86	seryl-tRNA synthetase
Tb927.10.15920	3.58311	0.000562038	1198.46	hypothetical protein, conserved
Tb927.11.360	3.492	0.000565163	1125.11	ATP-binding protein, putative
Tb927.11.1420	3.50342	0.000565785	1134.06	hypothetical protein, conserved
Tb927.10.7660	3.48822	0.000568398	1122.17	hypothetical protein
Tb927.10.9370	3.55385	0.000569906	1174.39	hypothetical protein, conserved
Tb927.11.15510	3.42433	0.000575465	1073.56	hypothetical protein, conserved
Tb927.10.14180	3.70413	0.000576136	1303.33	protein transport protein SEC13
Tb927.6.3200	3.71396	0.000584307	1312.24	hypothetical protein, conserved
Tb927.2.2830	4.55765	0.000592676	2354.99	hypothetical protein, conserved
Tb927.9.13120	3.27879	0.000603445	970.543	Present in the outer mitochondrial membrane proteome 8
Tb927.5.4280	3.56059	0.000606407	1179.9	Zinc finger, C3HC4 type (RING finger), putative
Tb927.7.5650	3.41505	0.000611818	1066.68	kinesin, putative
Tb927.10.5030	-0.344791	0.000618708	1176.96	ubiquitin/ribosomal protein S27a, putative
Tb927.2.4795	4.10615	0.000619727	1722.16	hypothetical protein
Tb927.1.3950	3.63672	0.000638451	1243.84	alanine aminotransferase
Tb927.11.8185	4.10094	0.000651858	1715.95	Zinc finger, C3HC4 type (RING finger) containing protein, putative
Tb927.11.13790	3.2642	0.000658685	960.775	hypothetical protein, conserved
Tb927.11.12070	3.67743	0.000659111	1279.43	hypothetical protein, conserved
Tb927.10.5130	3.35242	0.000662387	1021.36	Protein C21orf2 homolog, putative
Tb927.7.2780	3.49983	0.000669186	1131.23	Expression activator 1
Tb927.4.1550	3.69206	0.000672099	1292.47	hypothetical protein, conserved
Tb927.8.6120	3.57286	0.000677364	1189.98	hypothetical protein, conserved
Tb927.7.1220	3.77636	0.000678077	1370.24	hypothetical protein, conserved
Tb927.9.12200	3.40408	0.000681895	1058.6	60S ribosomal subunit protein L31, putative
Tb927.5.2210	3.59907	0.000685028	1211.79	hypothetical protein, conserved
Tb927.5.1700	3.40946	0.00068798	1062.55	replication Factor A 28 kDa subunit, putative
Tb927.7.1080	-0.410684	0.00068975	1009.48	hypothetical protein, conserved
Tb927.11.9140	3.49549	0.00069235	1127.84	Guide RNA binding complex protein 7
Tb927.9.12390	3.62873	0.000694225	1236.97	hypothetical protein, conserved
Tb927.9.2260	4.01858	0.000694454	1620.74	PQ loop repeat, putative
Tb927.9.4910	3.22454	0.000710261	934.725	3-phosphoinositide-dependent protein kinase 1, putative
Tb927.7.800	3.71501	0.000710752	1313.2	RNA editing mediator complex protein 3
Tb927.2.3780	-0.227951	0.000718579	879.073	translation initiation factor IF-2, putative
Tb927.9.12320	3.81152	0.000726855	1404.05	cystathione gamma lyase, putative
Tb927.11.13660	3.62018	0.000727349	1229.66	hypothetical protein, conserved
Tb927.11.15790	3.50664	0.000728193	1136.59	hypothetical protein, conserved
Tb927.3.4200	3.42583	0.000728647	1074.67	Integral membrane protein S linking to the trans Golgi network, putative
Tb927.9.15980	4.02976	0.000729358	1633.35	nucleoside transporter 1, putative
Tb927.11.11380	3.64281	0.00073023	1249.1	SUMO-interacting motif-containing protein
Tb927.9.15850	3.82281	0.000736617	1415.08	hypothetical protein
Tb927.11.10420	3.51769	0.000739312	1145.33	DNA-directed RNA polymerase I subunit, putative
Tb927.8.3340	3.4467	0.000765698	1090.34	hypothetical protein, conserved
Tb927.5.1620	3.38586	0.00077054	1045.31	hypothetical protein, conserved
Tb927.10.11200	4.49421	0.000786877	2253.68	hypothetical protein, conserved
Tb927.10.6430	3.42619	0.000789169	1074.94	hypothetical protein
Tb927.11.13520	0.293845	0.000794438	928.509	hypothetical protein, conserved
Tb927.8.2560	3.17829	0.000812522	905.235	spliceosomal U5 snRNP-specific protein, putative
Tb927.11.14230	3.48755	0.000815194	1121.65	Vps23 core domain containing protein, putative
Tb927.11.8840	3.21579	0.000816202	929.071	hypothetical protein
Tb927.8.5960	3.52681	0.000819815	1152.59	hypothetical protein, conserved
Tb927.10.11380	3.75452	0.000821933	1349.66	hypothetical protein, conserved
Tb927.4.4610	3.25629	0.000822075	955.521	Mitoribosomal LSU assembly factor 15
Tb927.2.2060	-0.77567	0.000830109	1137.82	variant surface glycoprotein (VSG)-related, putative
Tb927.5.1760	3.83035	0.000833239	1422.5	Isoprenylcysteine alpha-carbonyl methylesterase, putative
Tb927.11.5790	3.74083	0.00083354	1336.91	hypothetical protein, conserved
Tb927.8.6270	3.54054	0.000836772	1163.61	hypothetical protein, conserved
Tb927.8.3350	3.77701	0.000840607	1370.86	DNA polymerase theta (helicase domain only), putative
Tb927.11.12290	3.33154	0.000853992	1006.69	hypothetical protein, conserved
Tb927.10.360	3.79541	0.000856808	1388.46	hypothetical protein, conserved
Tb927.9.10880	0.901467	0.000859112	1504.55	hypothetical protein, conserved
Tb927.9.770	3.86265	0.000860576	1454.7	hypothetical protein, conserved
Tb927.4.2910	3.73277	0.000860905	1329.46	hypothetical protein, conserved
Tb927.2.5800	3.8895	0.000868849	1482.03	sedoheptulose-1,7-bisphosphatase
Tb927.9.15000	3.88724	0.000872178	1479.71	proteasome complex subunit Rpn13 ubiquitin receptor, putative
Tb927.3.1780	3.53117	0.000877304	1156.08	U6 snRNA-associated Sm-like protein LSm8p
Tb927.8.6010	3.4906	0.000901195	1124.02	Heme Response-1 protein, putative
Tb927.7.850	3.66632	0.00090603	1269.62	hypothetical protein, conserved
Tb927.11.6250	3.29065	0.000914155	978.551	mitochondrial ATP synthase subunit ATPTB3
Tb927.10.16020	3.72996	0.000916423	1326.87	pre-RNA processing PIH1/Nop17, putative
Tb927.7.4140	3.55855	0.00091704	1178.23	mitochondrial ribosomal protein L21
Tb927.8.6530	3.97415	0.000921808	1571.59	SET domain protein 24
Tb927.11.1330	3.82099	0.000938549	1413.29	Stress responsive A/B Barrel Domain, putative
Tb927.6.3830	3.34756	0.000939128	1017.93	hypothetical protein, conserved
Tb927.9.1660	3.90207	0.000943126	1495	hypothetical protein, conserved
Tb927.4.4450	3.51604	0.000951705	1144.02	adenylyl cyclase
Tb927.4.4660	4.19295	0.000969967	1828.95	Protein of unknown function DUF84, putative
Tb927.3.4130	4.04922	0.000977534	1655.53	hypothetical protein, conserved
Tb927.10.4220	3.79753	0.000981177	1390.5	hypothetical protein, conserved
Tb927.11.11475	3.54996	0.00098904	1171.24	ribosomal protein S14p/S29e
Tb927.3.5070	3.41107	0.0009971	1063.74	hypothetical protein, conserved
Tb927.8.5420	3.91084	0.00100391	1504.11	methyltransferase domain containing protein, putative
Tb927.5.4180	3.78109	0.00102248	1374.74	histone H4, putative
Tb927.10.6710	3.45998	0.0010238	1100.42	hypothetical protein, conserved
Tb927.6.2970	3.79396	0.00105206	1387.06	pseudouridine synthase A-like protein, putative
Tb927.11.1070	-0.445048	0.00106794	1050.26	glycosomal transporter (GAT3), putative
Tb927.11.14750	3.79512	0.00107684	1388.17	PSP1 C-terminal conserved region, putative
Tb927.10.7810	3.7758	0.00109013	1369.71	Pre-rRNA-processing protein ESF1, putative
Tb927.9.10890	3.83404	0.00109959	1426.13	Regulatory subunit of type II PKA R-subunit, putative
Tb927.8.7190	3.33132	0.00112546	1006.53	hypothetical protein
Tb927.10.8150	-0.505758	0.00114989	1159.1	Bromodomain factor 1
Tb927.4.3490	2.64703	0.00115073	2490.68	DNA-directed RNA polymerases II and III subunit RPB6, putative
Tb927.2.4990	-0.491105	0.00116666	925.048	hypothetical protein, conserved
Tb927.7.4190	4.65916	0.00116758	2526.66	zinc finger domain, LSD1 subclass, putative
Tb927.11.6130	3.57146	0.00117975	1188.82	SKP1-like protein
Tb927.7.5010	3.71424	0.00118302	1312.5	hypothetical protein, conserved
Tb927.10.10445	3.65384	0.00119488	1258.68	Core histone H2A/H2B/H3/H4, putative
Tb927.8.6710	3.39741	0.00120193	1053.72	hypothetical protein, conserved
Tb927.11.9890	3.64955	0.00120549	1254.94	signal recognition particle receptor alpha subunit, putative
Tb927.3.5720	3.70853	0.00120784	1307.31	hypothetical protein, conserved
Tb927.11.10390	3.50748	0.00122057	1137.25	hypothetical protein, conserved
Tb927.9.15030	3.27807	0.00122065	970.057	DNA polymerase epsilon subunit B, putative
Tb927.11.11075	3.64583	0.00122929	1251.71	hypothetical protein
Tb927.9.13320	4.29706	0.00123909	1965.82	hypothetical protein, conserved
Tb927.11.4860	4.18979	0.00124046	1824.96	Ring finger domain containing protein, putative
Tb927.11.3860	3.35219	0.00125003	1021.2	hypothetical protein, conserved
Tb927.11.1080	3.3709	0.00125219	1034.53	Nucleolar protein 60
Tb927.10.10740	3.73102	0.00126809	1327.85	hypothetical protein, conserved
Tb927.8.4800	3.63923	0.00127028	1245.99	hypothetical protein, conserved
Tb927.11.9220	3.85622	0.00128808	1448.23	proteasome regulatory non-ATP-ase subunit 2
Tb927.8.5680	3.28735	0.00130683	976.318	Pyridoxal-dependent decarboxylase conserved domain containing protein, putative
Tb927.7.5470	3.91893	0.00131717	1512.57	Present in the outer mitochondrial membrane proteome 36
Tb927.5.3560	3.61723	0.00132125	1227.14	synaptobrevin, putative
Tb927.8.2800	3.83057	0.00133142	1422.71	hypothetical protein, conserved
Tb927.7.3060	3.55642	0.00134447	1176.49	Tripartite Attachment Complex Protein 42
Tb927.10.13400	4.23239	0.00137324	1879.65	Phosphatidic acid phostphatase, putative
Tb927.9.5490	4.28114	0.0014269	1944.25	cation transporter, putative
Tb927.11.6820	3.51726	0.00143041	1144.99	hypothetical protein, conserved
Tb927.9.9950	-0.626368	0.00144458	1157.36	hypothetical protein, conserved
Tb927.9.1410	4.10499	0.00144684	1720.78	SUMO-interacting motif-containing protein
Tb927.2.280	3.54672	0.00144888	1168.61	retrotransposon hot spot protein 2 (RHS2), putative
Tb927.3.5655	3.38022	0.00144935	1041.23	unspecified product
Tb927.11.17900	3.76905	0.00145774	1363.32	Trypanosomal VSG domain containing protein, putative
Tb927.7.2470	3.58412	0.00146624	1199.3	GTPase activating protein, putative
Tb927.9.5260	3.6159	0.00147136	1226.01	ERAD-associated E3 ubiquitin-protein ligase HRD1, putative
Tb927.10.13590	3.60834	0.00147187	1219.6	hypothetical protein, conserved
Tb927.7.2440	3.78403	0.00149365	1377.55	pyrroline-5-carboxylate reductase, putative
Tb927.9.2470	3.92803	0.00150734	1522.14	nucleolar protein
Tb927.7.4550	3.42249	0.00153512	1072.19	Mitochondrial ribosomal protein L7/L12
Tb927.11.4430	3.86291	0.00153703	1454.96	ferric reductase transmembrane protein, putative
Tb927.10.13090	4.0069	0.00153786	1607.67	PhoD-like phosphatase, putative
Tb927.2.6280	4.92515	0.00154405	3038.2	adenosine transporter 2, putative
Tb927.9.4960	3.5371	0.00155272	1160.84	hypothetical protein, conserved
Tb927.5.2180	3.93787	0.00159336	1532.56	hypothetical protein, conserved
Tb927.7.3810	3.82205	0.00164041	1414.34	'Cold-shock' DNA-binding domain containing protein, putative
Tb927.7.670	3.39771	0.0016612	1053.93	hypothetical protein, conserved
Tb927.5.470	2.76224	0.00169012	1846.09	riboflavin transporter
Tb927.8.7770	3.51771	0.00169411	1145.34	aldehyde dehydrogenase family, putative
Tb927.4.4380	3.32174	0.00170661	999.869	Vacuolar proton pyrophosphatase 1
Tb927.10.760	3.28908	0.00171071	977.489	hypothetical protein, conserved
Tb927.10.9990	3.62221	0.0017207	1231.38	non-canonical purine NTP pyrophosphatase, RdgB/HAM1 family, putative
Tb927.8.3110	3.74474	0.00172462	1340.54	Mitochondrial ribosomal protein S9
Tb927.7.890	3.78976	0.0017622	1383.03	electron transfer protein, putative
Tb927.5.3920	2.39443	0.00176673	1571.36	Peroxisome biogenesis factor 6
Tb927.4.4200	3.34552	0.00176869	1016.49	hypothetical protein, conserved
Tb927.9.11750	3.48151	0.00176908	1116.96	methyltransferase domain containing protein, putative
Tb927.4.2265	3.46993	0.00180309	1108.04	hypothetical protein
Tb927.8.5120	3.48567	0.00181137	1120.19	cytochrome c
Tb927.11.14800	3.6559	0.0018153	1260.48	hypothetical protein, conserved
Tb927.9.4300	-0.406315	0.00181807	989.984	PRP3, putative
Tb927.11.15460	2.62491	0.00184978	1760.28	ATP-dependent DEAD/H RNA helicase, putative
Tb927.7.4310	3.44766	0.00186319	1091.06	pyridine nucleotide-disulphide oxidoreductase, putative
Tb927.10.6960	4.01707	0.00186924	1619.04	hypothetical protein, conserved
Tb927.3.2240	3.41046	0.00187388	1063.29	BRO1-like domain containing protein, putative
Tb927.8.8180	3.60115	0.00187856	1213.54	RNA editing mediator complex protein 4
Tb927.7.6320	3.59232	0.00188063	1206.14	BTB/POZ domain/Regulator of chromosome condensation (RCC1) repeat, putative
Tb927.11.16750	4.27655	0.00189531	1938.07	hypothetical protein, conserved
Tb927.7.4610	3.35224	0.00189975	1021.23	hypothetical protein, conserved
Tb927.11.17040	2.44945	0.00193331	1439.72	gene related to expression site-associated gene 4 protein (GRESAG4)
Tb927.9.12140	3.59378	0.00194636	1207.36	mitochondrial carrier protein
Tb927.9.4130	2.40951	0.00195061	1440.49	hypothetical protein, conserved
Tb927.6.1280	3.66667	0.0019597	1269.93	eIF-2B GDP-GTP exchange factor
Tb927.11.13930	3.52807	0.00196796	1153.6	U3 small nucleolar ribonucleoprotein protein IMP3, putative
Tb927.2.3090	3.56409	0.00199163	1182.76	hypothetical protein, conserved
Tb927.7.3940	3.86254	0.00199176	1454.58	adenine nucleotide mitochondrial translocator, putative
Tb927.11.11670	4.28273	0.00199961	1946.39	dolichyl-lipid chaperone, putative
Tb927.1.1740	-0.253137	0.00200709	931.12	Microtubule-associated protein futsch, putative
Tb927.11.8080	3.96469	0.00202926	1561.32	btb/poz domain containing protein, putative
Tb927.10.8010	3.67675	0.00203423	1278.82	hypothetical protein, conserved
Tb927.11.6590	2.33547	0.00203793	1439.04	metallo-peptidase, Clan MF, Family M17
Tb927.8.4850	3.4713	0.00203801	1109.09	hypothetical protein, conserved
Tb927.3.3330	3.65359	0.00204481	1258.46	tRNA import complex component, putative
Tb927.10.5790	3.40731	0.00204836	1060.97	hypothetical protein, conserved
Tb927.2.5210	3.57727	0.0020525	1193.62	beta-ketoacyl-ACP reductase
Tb927.11.9640	4.70904	0.00206668	2615.54	glycyl-tRNA synthetase, putative
Tb927.9.16490	3.62965	0.00207202	1237.75	variant surface glycoprotein (VSG), putative
Tb927.11.350	3.76871	0.00209016	1362.99	RNA-binding protein, putative
Tb927.9.2110	2.68152	0.00209842	2151.61	hypothetical protein, conserved
Tb927.9.7330	2.31191	0.00210674	1370.99	expression site-associated gene 2 (ESAG2) protein, putative
Tb927.8.170	3.8703	0.00212036	1462.44	variant surface glycoprotein (VSG, atypical), putative
Tb927.9.570	2.64737	0.00215452	2000.89	variant surface glycoprotein (VSG, atypical), putative
Tb927.11.8520	3.81138	0.00216087	1403.91	DNA polymerase kappa, putative
Tb927.3.1910	3.6851	0.0021619	1286.25	Histone RNA hairpin-binding protein RNA-binding domain containing protein, putative
Tb927.4.550	-0.549034	0.00216482	960.275	Zinc knuckle, putative
Tb927.11.9540	2.37502	0.00218858	1370.08	hypothetical protein, conserved
Tb927.5.1140	3.34701	0.00220039	1017.54	choline/ethanolamine kinase
Tb927.9.6250	3.88786	0.00220692	1480.34	arginine kinase
Tb927.10.2310	3.78986	0.00221593	1383.13	hypothetical protein, conserved
Tb927.10.2770	3.52954	0.00222228	1154.78	eukaryotic translation initiation factor 5, putative
Tb927.11.410	3.79069	0.00222357	1383.92	Mitoribosomal SSU assembly factor 34
Tb927.11.4830	4.06942	0.00222471	1678.87	hypothetical protein, conserved
Tb927.7.6550	3.57849	0.00225808	1194.63	hypothetical protein, conserved
Tb927.11.20700	3.93978	0.00226019	1534.59	variant surface glycoprotein (VSG, atypical), putative
Tb927.11.13870	3.88138	0.00226335	1473.71	uncharacterized protein, PH0010 family/AmmeMemoRadiSam system protein A, putative
Tb927.4.2000	3.36204	0.00226662	1028.19	ruvB-like DNA helicase, putative
Tb927.10.7190	3.40262	0.00226895	1057.53	D-tyrosyl-tRNA deacylase, putative
Tb927.5.4810	2.29048	0.00227971	1344.7	variant surface glycoprotein (VSG, atypical), putative
Tb927.7.5050	3.17194	0.00229254	901.256	hypothetical protein, conserved
Tb927.11.3440	3.51138	0.00229727	1140.33	hypothetical protein, conserved
Tb927.10.9080	3.92617	0.00230978	1520.18	pteridine transporter, putative
Tb927.8.910	3.30272	0.00231796	986.776	hypothetical protein, conserved
Tb927.7.1890	4.11848	0.00232187	1736.95	hypothetical protein, conserved
Tb927.5.3060	3.25326	0.0023346	953.518	hypothetical protein, conserved
Tb927.9.8740	4.09778	0.00234537	1712.2	polypyrimidine tract-binding protein 1
Tb927.4.3930	2.43575	0.002346	1750.86	amino acid transporter, putative
Tb927.6.1240	3.22307	0.00235817	933.773	hypothetical protein, conserved
Tb927.10.700	3.17428	0.00236241	902.718	hypothetical protein, conserved
Tb927.1.2200	3.58576	0.00236696	1200.66	zinc finger protein family member, putative
Tb927.11.16430	3.89719	0.00236931	1489.94	18 kDa ER-associated protein
Tb927.7.2030	3.74248	0.00237978	1338.44	retrotransposon hot spot protein 7 (RHS7), putative
Tb927.3.4790	3.49589	0.00238522	1128.15	Aminopeptidase M1, putative
Tb927.8.8030	3.74811	0.00240294	1343.67	emp24/gp25L/p24 family/GOLD, putative
Tb927.10.1580	4.20122	0.00241642	1839.48	MICOS complex subunit MIC10-1
Tb927.10.10390	3.48564	0.00242717	1120.16	trypanothione reductase
Tb927.10.4930	4.19531	0.00242808	1831.95	protein phosphatase 2C, putative
Tb927.11.15440	3.45828	0.00244254	1099.12	NADH dehydrogenase (ubiquinone) 1 beta subcomplex subunit, putative
Tb927.3.5220	2.25094	0.00247798	1259.47	hypothetical protein, conserved
Tb927.6.1930	3.35266	0.00248108	1021.53	SAM domain (Sterile alpha motif), putative
Tb927.8.5330	3.69577	0.00255423	1295.8	tyrosyl/methionyl-tRNA synthetase, putative
Tb927.10.4500	2.29871	0.00255837	1378.17	cap guanine-N7 methyltransferase
Tb927.10.13570	3.38384	0.00259186	1043.85	RNA-binding protein, putative
Tb927.11.580	4.07023	0.00260646	1679.82	lipid-like atypical dual specificity phosphatase, putative
Tb927.10.1790	3.87803	0.00261413	1470.29	hypothetical protein
Tb927.8.3300	2.31964	0.0026427	1519.34	Mitoribosomal LSU assembly factor 12
Tb927.3.4730	3.84188	0.00265462	1433.91	Protein tilB homolog, putative
Tb927.9.7580	3.64229	0.00266659	1248.65	hypothetical protein, conserved
Tb927.4.2410	3.40949	0.00266943	1062.57	Glycosyl hydrolase family 65 central catalytic domain/Haloacid dehalogenase-like hydrolase, putative
Tb927.8.6090	3.68477	0.00267172	1285.96	ubiquitin carrier protein, putative
Tb927.3.4920	3.54735	0.00268121	1169.12	LETM1 and EF-hand domain-containing protein 1, putative
Tb927.9.3370	3.57966	0.00268295	1195.6	thioredoxin
Tb927.3.5550	3.63962	0.00269661	1246.34	intraflagellar transport protein 27
Tb927.7.2610	4.18384	0.00272236	1817.44	hypothetical protein, conserved
Tb927.1.305	3.69243	0.00272273	1292.81	unspecified product
Tb927.11.5530	3.61199	0.00274073	1222.69	LSU ribosomal protein, mitochondrial, putative
Tb927.10.3430	3.51648	0.0027438	1144.37	hypothetical protein, conserved
Tb927.11.8040	3.7234	0.00274826	1320.85	LSU ribosomal protein, mitochondrial, putative
Tb927.4.4310	3.50411	0.00275028	1134.6	Nucleoporin NUP64
Tb927.10.15460	4.69589	0.00276552	2591.81	Vacuolar protein sorting associated protein 36, putative
Tb927.11.1850	2.36723	0.00279651	1659.45	hypothetical protein, conserved
Tb927.10.15790	3.72367	0.00285442	1321.1	cytochrome c oxidase assembly protein COX19, putative
Tb927.10.1950	3.9253	0.00288722	1519.27	leucine-rich repeat protein (LRRP), putative
Tb927.10.530	2.97881	0.0029291	2332.65	Enriched in surface-labeled proteome protein 22
Tb927.7.930	3.42121	0.00295081	1071.24	zinc finger CCCH domain containing protein 17
Tb927.6.830	3.4249	0.00295111	1073.98	hypothetical protein, conserved
Tb927.9.14100	3.894	0.00295423	1486.65	hypothetical protein, conserved
Tb927.10.13360	3.61283	0.00295627	1223.4	Elongation factor Tu, mitochondrial
Tb927.9.8905	4.07322	0.00297697	1683.3	hypothetical protein
Tb927.6.2430	4.22101	0.00298357	1864.88	hypothetical protein, conserved
Tb927.10.14350	3.59864	0.00298522	1211.43	hypothetical protein, conserved
Tb927.6.4350	-0.423969	0.00299216	1042.65	ribosomal RNA assembly protein, putative
Tb927.8.7810	3.19886	0.00308486	918.233	hypothetical protein, conserved
Tb927.7.760	-0.310682	0.00309819	1054.67	hypothetical protein, conserved
Tb927.11.1610	0.419555	0.00310283	1106.75	Exocyst complex component Sec6, putative
Tb927.10.10950	3.92847	0.00312111	1522.6	heat shock protein, putative
Tb927.10.7000	3.40397	0.00316035	1058.52	hypothetical protein, conserved
Tb927.8.580	3.44177	0.00316943	1086.62	MICOS complex subunit 40
Tb927.9.7420	3.76497	0.00318722	1359.47	expression site-associated gene 9 (ESAG9) protein, putative
Tb927.9.1910	-0.521064	0.00320846	927.649	hypothetical protein, conserved
Tb927.11.12690	4.10875	0.0032413	1725.28	hypothetical protein, conserved
Tb927.10.2390	3.47903	0.00326104	1115.05	casein kinase I, putative
Tb927.5.3190	2.45041	0.00327192	1595.34	hypothetical protein, conserved
Tb927.8.490	4.37199	0.0032726	2070.62	hypothetical protein
Tb927.10.4800	2.8607	0.00327888	1992.94	J binding protein 3, putative
Tb927.7.2710	3.88281	0.00329642	1475.17	NADH-cytochrome b5 reductase, putative
Tb927.10.7850	3.46808	0.00329928	1106.62	protein-L-isoaspartate, putative
Tb927.11.15820	3.85589	0.00333171	1447.9	iron superoxide dismutase C, mitochondrial
Tb927.7.4290	3.96947	0.00336272	1566.49	Nuclear distribution protein C homolog
Tb927.4.5000	4.1203	0.00338431	1739.13	Flagellum attachment zone protein 28
Tb927.1.4680	4.35767	0.00341844	2050.16	Kinetochore interacting protein 6
Tb927.10.2820	3.41701	0.00342391	1068.13	hypothetical protein, conserved
Tb927.1.5110	2.45244	0.00342465	1878.19	expression site-associated gene 11 (ESAG11) protein, putative
Tb927.7.5710	2.36987	0.00343065	1816.41	hypothetical protein, conserved
Tb927.4.5160	3.32763	0.00343953	1003.96	hypothetical protein, conserved
Tb927.10.9290	3.61306	0.00346345	1223.6	Phosphoseryl-tRNA Kinase, putative
Tb927.3.1530	3.26267	0.00346622	959.758	CorA-like Mg2+ transporter protein, putative
Tb927.10.3750	2.27679	0.00347979	1392.58	Endonuclease/Exonuclease/phosphatase family, putative
Tb927.9.11890	3.64658	0.00354248	1252.36	hypothetical protein, conserved
Tb927.4.440	2.22135	0.0035498	1337.78	NADH-ubiquinone oxidoreductase complex I subunit, putative
Tb927.8.1470	3.73804	0.00355649	1334.32	Present in the outer mitochondrial membrane proteome 38
Tb927.8.7270	4.49652	0.00355831	2257.29	Endoplasmic Reticulum-Golgi Intermediate Compartment (ERGIC)/Endoplasmic reticulum vesicle transporter, putative
Tb927.6.5120	3.37442	0.00355866	1037.05	60S acidic ribosomal protein P2, putative
Tb927.5.2590	2.25219	0.00356627	3675.17	Macro domain containing protein, putative
Tb927.2.3080	3.38106	0.00357048	1041.84	cytochrome b5-dependent oleate desaturase
Tb927.10.4610	3.44008	0.00360484	1085.35	dolicholphosphate-mannose synthase, putative
Tb927.7.3330	-0.198446	0.00360553	852.992	Flagellar attachment zone protein 10
Tb927.11.7250	4.34593	0.00361364	2033.56	hypothetical protein, conserved
Tb927.8.4330	3.8599	0.00361776	1451.93	small GTP-binding protein Rab11
Tb927.10.4840	3.87456	0.00362666	1466.76	transcription factor IIa, putative
Tb927.7.3530	3.44196	0.00364554	1086.76	Vacuolar protein 14 C-terminal Fig4p binding, putative
Tb927.10.1850	3.5712	0.00368856	1188.61	WD domain, G-beta repeat, putative
Tb927.8.7570	2.43851	0.00369086	1437.07	tRNA-dihydrouridine synthase 1, putative
Tb927.7.5060	3.84268	0.00369311	1434.7	CLN3 protein, putative
Tb927.3.600	3.91382	0.00371198	1507.22	hypothetical protein
Tb927.5.2760	3.69789	0.0037232	1297.71	UDP-Gal or UDP-GlcNAc-dependent glycosyltransferase, putative
Tb927.10.7980	3.61616	0.00372386	1226.23	hypothetical protein, conserved
Tb927.5.292b	3.70669	0.00372662	1305.64	hypothetical protein
Tb927.10.14050	3.14314	0.00373645	883.446	hypothetical protein
Tb927.8.3990	2.30709	0.00376199	1391.17	hypothetical protein, conserved
Tb927.11.7940	3.73453	0.00378315	1331.09	calmodulin, putative
Tb927.10.1550	2.2868	0.00378526	1366.79	proteasome regulatory non-ATP-ase subunit 5
Tb927.4.2720	3.66633	0.00382844	1269.63	ATP dependent DEAD-box helicase
Tb927.10.430	3.21907	0.00387667	931.183	peroxidase, putative
Tb927.11.1360	2.2519	0.00388047	1350.84	zinc-finger of a C2HC-type, putative
Tb927.11.20490	2.30637	0.00390202	1401.55	variant surface glycoprotein (VSG), putative
Tb927.6.2740	0.200026	0.00395067	1280.9	pyridoxal kinase
Tb927.10.8880	3.40548	0.00395633	1059.62	RNA interference factor 4
Tb927.5.3090	0.48543	0.00395854	1234.96	mitochondrial ATP synthase subunit ATPTB12
Tb927.8.4500	3.74771	0.0039599	1343.3	Eukaryotic translation initiation factor 4 gamma 5
Tb927.2.4930	3.19498	0.00396507	915.769	esterase, putative
Tb927.10.5680	3.70346	0.00396705	1302.72	procyclin-associated gene 1 (PAG1) protein, putative
Tb927.6.1810	3.76286	0.00403331	1357.48	Alpha/beta hydrolase family, putative
Tb927.7.5090	4.04651	0.00406542	1652.42	condensin complex subunit 2, putative
Tb927.2.2160	3.59827	0.004156	1211.12	paraflagellar rod component, putative
Tb927.10.15270	4.08681	0.00417465	1699.23	metallo- peptidase, Clan MG, Family M24
Tb927.6.3470	3.85291	0.00418971	1444.91	hypothetical protein, conserved
Tb927.11.890	3.43898	0.00419884	1084.52	hypothetical protein, conserved
Tb927.11.15000	3.71094	0.0042794	1309.5	survival of motor neuron (SMN)-like protein
Tb927.10.15250	3.62294	0.00431504	1232.01	paraflagellar rod component, putative
Tb927.11.3310	2.23902	0.00435982	1252.63	ubiquitin-conjugating enzyme, putative
Tb927.10.5950	3.87159	0.00436265	1463.74	Serine/threonine-protein kinase NEK17, putative
Tb927.6.4650	3.74551	0.00436286	1341.26	UV excision repair RAD23 protein, putative
Tb927.6.640	3.75137	0.00438591	1346.72	ApaH-like phosphatase ALPH1
Tb927.6.3580	2.22871	0.00438766	1411.31	ATP-dependent DEAD/H DNA helicase recQ, putative
Tb927.11.14540	-0.178466	0.00441165	875.959	hypothetical protein, conserved
Tb927.4.2170	3.81108	0.00446617	1403.62	hypothetical protein, conserved
Tb927.7.3030	3.98125	0.00449993	1579.34	hypothetical protein, conserved
Tb927.10.9760	4.02352	0.00450147	1626.3	alternative oxidase
Tb927.9.2030	-0.546575	0.00450376	842.138	Orc1-like protein
Tb927.11.10180	3.81506	0.00452952	1407.49	hypothetical protein, conserved
Tb927.11.11780	2.175	0.00454303	1234.45	acyl-CoA dehydrogenase, putative
Tb927.8.6410	3.4579	0.00455099	1098.83	beta-ketoacyl-ACP reductase 3, putative
Tb927.2.1680	3.83346	0.00459112	1425.56	NADH dehydrogenase (ubiquinone) 1 alpha subcomplex subunit, putative
Tb927.9.3340	2.17197	0.00459685	1312.93	hypothetical protein, conserved
Tb927.11.4250	3.462	0.00461081	1101.96	hypothetical protein, conserved
Tb927.10.3050	2.2468	0.00461344	1298.68	hypothetical protein
Tb927.3.5360	3.71294	0.00462302	1311.31	FHA domain containing protein, putative
Tb927.7.7290	4.06784	0.00464125	1677.04	COG4 transport protein, putative
Tb927.11.15520	-0.252083	0.00464813	1045.81	hypothetical protein, conserved
Tb927.7.1670	3.84049	0.00465183	1432.53	Eukaryotic translation initiation factor 4E type 6
Tb927.8.6430	3.74077	0.00466036	1336.86	hypothetical protein, conserved
Tb927.11.12300	3.79233	0.00466264	1385.5	hypothetical protein, conserved
Tb927.4.3840	-0.500194	0.00469315	1057.77	nucleolar protein, putative
Tb927.11.13570	-0.421559	0.0047255	965.841	hypothetical protein, conserved
Tb927.8.5630	3.66713	0.00473882	1270.33	dihydroorotase, putative
Tb927.11.15100	3.42965	0.00476237	1077.53	Tb5.20
Tb927.10.10980	3.86109	0.00479823	1453.13	heat shock protein 90, putative
Tb927.11.13830	2.67813	0.00485717	1748.03	DnaJ domain containing protein, putative
Tb927.11.5150	3.7173	0.00486858	1315.28	hypothetical protein, conserved
Tb927.5.1860	3.6934	0.00487337	1293.67	hypothetical protein, conserved
Tb927.6.4470	3.47845	0.0048805	1114.6	S-adenosylmethionine decarboxylase proenzyme
Tb927.11.7290	3.86683	0.00491759	1458.92	pantothenate kinase subunit, putative
Tb927.9.4810	4.444	0.004927	2176.59	hypothetical protein, conserved
Tb927.5.3620	2.26944	0.00497003	1584.6	kinetoplastid-specific dual specificity phosphatase, putative
Tb927.10.12290	3.62024	0.00497222	1229.71	UDP-Gal or UDP-GlcNAc-dependent glycosyltransferase, putative
Tb927.11.9960	2.22769	0.00497801	1486.56	Protein of unknown function (DUF2870), putative
Tb927.10.4450	2.37903	0.00513231	1680.88	stress-inducible protein STI1-like, putative
Tb927.11.14430	3.49722	0.00514096	1129.2	proteasome regulatory non-ATP-ase subunit
Tb927.4.5430	4.73199	0.00515086	2657.49	variant surface glycoprotein (VSG, atypical), putative
Tb927.6.2990	3.4112	0.00520365	1063.83	Putative papain-like cysteine peptidase (DUF1796), putative
Tb927.2.160	3.42932	0.00520639	1077.28	Protein of unknown function (DUF1181), putative
Tb927.6.3730	2.31726	0.0052141	1575.48	chaperone protein DnaJ, putative
Tb927.3.2670	3.48097	0.00523629	1116.55	Kinetoplast polyadenylation factor 5
Tb927.11.10270	3.81404	0.00524081	1406.5	Golgi SNAP receptor complex member 1, putative
Tb927.5.1930	4.0028	0.00524822	1603.11	signal peptidase subunit, putative
Tb927.11.11450	2.556	0.00525108	1620.76	Galactose oxidase, central domain containing protein, putative
Tb927.6.200	4.33428	0.00526069	2017.2	receptor-type adenylate cyclase GRESAG 4, putative
Tb927.8.2520	3.40271	0.00528566	1057.59	acetyl-CoA synthetase, putative
Tb927.9.11720	2.4219	0.00531946	1581.57	Iron-sulfur cluster assembly protein
Tb927.7.4440	4.03264	0.0053362	1636.62	NAD dependent epimerase/dehydratase family, putative
Tb927.8.5230	3.64774	0.00534366	1253.37	rotamase, putative
Tb927.2.240	3.91669	0.00539949	1510.22	retrotransposon hot spot protein 5 (RHS5), putative
Tb927.10.4670	2.60568	0.00540586	1657.87	hypothetical protein, conserved
Tb927.10.7990	3.65697	0.00540799	1261.41	replication factor C subunit 3, putative
Tb927.8.4950	2.31262	0.00541914	1556.83	Kinesin Localized to the Ingressing Furrow
Tb927.10.12940	3.81523	0.0054278	1407.67	predicted zinc finger protein
Tb927.9.12930	2.20259	0.00544621	1481.63	selenocysteine lyase
Tb927.10.1880	2.45207	0.00545486	1835.3	hypothetical protein, conserved
Tb927.7.1900	2.13622	0.00546745	1159.91	cdc2-related protein kinase 7, putative
Tb927.10.2840	2.38866	0.0054862	1384.41	ribosomal protein S25, putative
Tb927.9.14440	3.78312	0.00548999	1376.68	hypothetical protein
Tb927.4.1660	2.32891	0.0055365	1668.71	mitochondrial carrier protein, putative
Tb927.9.3170	3.69695	0.00558818	1296.86	cytochrome oxidase subunit V
Tb927.2.1600	4.40542	0.00561858	2119.16	invariant surface glycoprotein, putative
Tb927.10.16270	3.52535	0.00565597	1151.43	variant surface glycoprotein, fragment
Tb927.9.14080	2.14095	0.00569005	1296.07	vesicle-associated membrane protein, putative
Tb927.11.13785	4.27636	0.00569736	1937.82	hypothetical protein
Tb927.9.14190	3.72828	0.00570537	1325.33	hypothetical protein, conserved
Tb927.7.440	3.55755	0.00572244	1177.41	hypothetical protein, conserved
Tb927.8.3480	-0.641413	0.00572876	1114.14	hypothetical protein, conserved
Tb927.7.3790	-0.301307	0.00573468	915.801	ras-like small GTPase, putative
Tb927.10.5160	2.24206	0.00575887	1622.16	hypothetical protein
Tb927.4.4150	3.89119	0.00578929	1483.76	mitochondrial RNA binding complex 1 subunit MRB4150
Tb927.11.17890	3.5113	0.00581299	1140.27	expression site-associated gene 1 (ESAG1) protein, putative
Tb927.10.15910	3.80511	0.00581715	1397.82	Glycerol uptake protein 1
Tb927.10.3270	3.82486	0.00583346	1417.09	hypothetical protein, conserved
Tb927.2.4700	-1.20308	0.00585396	919.173	succinate dehydrogenase subunit
Tb927.11.10710	4.23661	0.00588597	1885.16	hypothetical protein, conserved
Tb927.5.750	2.34293	0.00588944	1800.47	hypothetical protein, conserved
Tb927.10.230	2.33072	0.00589094	1800.33	proteasome subunit alpha type-5, putative
Tb927.5.140	3.75089	0.00590211	1346.26	hypothetical protein, conserved
Tb927.2.2130	3.84734	0.00592612	1439.35	small GTP-binding protein RAB6, putative
Tb927.7.2000	3.85757	0.00594728	1449.59	retrotransposon hot spot protein 7 (RHS7), putative
Tb927.1.2490	3.35204	0.00595993	1021.09	histone H3, putative
Tb927.11.3340	2.3024	0.00598059	1548.31	KKT-interacting protein 12
Tb927.10.9560	4.04909	0.00598405	1655.37	oxidoreductase, putative
Tb927.4.1720	4.25998	0.0059936	1915.93	Component of motile flagella 40
Tb927.11.164	3.80496	0.00602482	1397.68	Mitoribosomal LSU assembly factor 20
Tb927.11.13780	3.96004	0.00604121	1556.3	profilin
Tb927.10.12320	4.10695	0.00605396	1723.11	hypothetical protein
Tb927.1.3550	2.48212	0.00605591	1605.57	hypothetical protein
Tb927.11.2320	2.15548	0.00608114	1272.35	Hereditary spastic paraplegia protein strumpellin, putative
Tb927.1.1060	3.3151	0.00612029	995.277	Cell cycle checkpoint protein RAD1-like, putative
Tb927.8.3230	2.27762	0.00612649	1799.53	hypothetical protein, conserved
Tb927.9.3590	3.77386	0.00614296	1367.87	monothiol glutaredoxin, putative
Tb927.11.2860	4.06316	0.00616393	1671.6	hypothetical protein, conserved
Tb927.8.700	-0.377275	0.00619926	951.052	DNA repair and recombination helicase protein PIF7
Tb927.9.9520	-0.190346	0.00624814	838.33	zinc finger protein family member, putative
Tb927.11.5330	2.18595	0.00628715	1242.65	hypothetical protein, conserved
Tb927.7.3440	2.15859	0.00632429	1337.78	Cytoskeleton-associated protein 27 kDa
Tb927.11.8430	2.12119	0.00636479	1303.55	hypothetical protein, conserved
Tb927.10.11420	3.51887	0.00636503	1146.27	hypothetical protein, conserved
Tb927.7.6660	3.82296	0.00637268	1415.23	chaperone protein DnaJ, putative
Tb927.6.1870	3.87992	0.00637474	1472.22	Eukaryotic translation initiation factor 4E-4
Tb927.11.19010	2.86247	0.00641862	1978.91	variant surface glycoprotein (VSG), putative
Tb927.5.1270	4.22828	0.00643991	1874.3	Acidic leucine-rich nuclear phosphoprotein 32 family member
Tb927.8.1750	4.5833	0.00645253	2397.24	Fe-S cluster assembly protein DRE2
Tb927.3.2890	2.1121	0.00647373	1295.26	radial spoke protein RSP10, putative
Tb927.8.820	0.298721	0.0064742	1053.6	VID27 cytoplasmic protein, putative
Tb927.3.2970	-0.63217	0.00650292	1247.68	hypothetical protein, conserved
Tb927.3.3020	4.77967	0.00650614	2746.78	actin-like protein, putative
Tb927.5.4620	3.93483	0.00653833	1529.33	expression site-associated gene 9 (ESAG9) protein, putative
Tb927.11.3890	2.14164	0.00656383	1262.5	N(2), N(2)-dimethylguanosine tRNA methyltransferase, putative
Tb927.11.1700	1.84646	0.00656396	3944.54	hypothetical protein, conserved
Tb927.4.270	4.39059	0.00658027	2097.49	retrotransposon hot spot protein 3 (RHS3), putative
Tb927.10.9830	4.01358	0.00663952	1615.13	mitochondrial ATP synthase subunit ATPTB4
Tb927.6.2010	3.86595	0.00666848	1458.03	NADH dehydrogenase (ubiquinone) 1 alpha subcomplex subunit, putative
Tb927.11.14510	3.8348	0.00666868	1426.89	hypothetical protein
Tb927.3.4770	3.69226	0.00668407	1292.65	Protein tilB homolog, putative
Tb927.11.13190	3.46279	0.00670258	1102.57	elongation factor 1 gamma, putative
Tb927.10.15330	2.12648	0.00679617	1384.72	CYTH domain containing protein, putative
Tb927.7.660	2.88497	0.0068026	2449.83	Jumonji domain protein CLD1
Tb927.11.13180	2.2294	0.00681134	1273.68	Present in the outer mitochondrial membrane proteome 10
Tb927.11.2220	3.57773	0.00684886	1194	Mitoribosomal SSU assembly factor 17
Tb927.3.1890	3.81424	0.00688346	1406.7	cytochrome c oxidase assembly protein, putative
Tb927.10.13335	4.01647	0.00688744	1618.37	Zinc-finger of C2H2 type, putative
Tb927.3.830	2.16072	0.00695019	1542.23	flap endonuclease-1 (FEN-1), putative
Tb927.5.2260	3.52702	0.00701336	1152.76	conserved protein
Tb927.3.5300	-0.461659	0.00702581	1161.75	hypothetical protein, conserved
Tb927.3.1220	3.6925	0.00704064	1292.86	GIY-YIG catalytic domain containing protein, putative
Tb927.10.4460	3.86461	0.00706117	1456.67	leucine carboxyl methyltransferase, putative
Tb927.11.19410	2.41373	0.00707734	1512.52	variant surface glycoprotein (VSG), putative
Tb927.9.11670	2.1199	0.00710522	1387.12	hypothetical protein, conserved
Tb927.5.2250	4.34348	0.00713209	2030.1	META domain/Domain of unknown function (DUF1935), putative
Tb927.9.7960	4.2741	0.00713479	1934.78	hypothetical protein
Tb927.11.5070	-0.251699	0.00714794	1032.12	phosphatidylinositol-glycan biosynthesis class O protein, putative
Tb927.8.2980	4.30688	0.00715749	1979.24	Bis(5'-adenosyl)-triphosphatase, putative
Tb927.6.3790	2.30125	0.00716059	1539.66	AAA ATPase
Tb927.5.560	-0.726792	0.00716762	1065.95	hypothetical protein, conserved
Tb927.1.2120	1.35349	0.00719065	2571.92	cysteine peptidase, Clan CA, family C2, putative
Tb927.7.1610	3.83767	0.00720645	1429.73	6-phosphofructo-2-kinase/fructose-2,6-biphosphatase, putative
Tb927.9.12700	2.46242	0.00720685	2337.95	phospholipase A1, putative
Tb927.4.4960	3.65118	0.00724593	1256.36	zinc transporter, putative
Tb927.7.1410	3.56565	0.00726352	1184.04	hypothetical protein, conserved
Tb927.11.16630	0.497769	0.00726476	1147.22	major facilitator superfamily, putative
Tb927.10.13410	3.46641	0.00727207	1105.33	hypothetical protein
Tb927.9.1380	2.16692	0.00728389	1556.65	hypothetical protein, conserved
Tb927.4.820	2.15057	0.00735991	1260.35	TFIIF-stimulated CTD phosphatase, putative
Tb927.9.1770	0.230869	0.00736072	970.736	Zn-finger in Ran binding protein and others/SPRY domain/HECT-domain (ubiquitin-transferase), putative
Tb927.10.11610	4.16353	0.00737285	1792.04	SKP1-like protein
Tb927.10.7300	3.70624	0.00739794	1305.24	hypothetical protein, conserved
Tb927.10.14430	2.08841	0.00740432	1211.48	hypothetical protein, conserved
Tb927.11.7370	-0.619985	0.00741602	1076.84	haloacid dehalogenase hydrolase, putative
Tb927.9.14240	4.009	0.00744218	1610.01	Nucleoporin NUP82
Tb927.6.4490	3.21571	0.00745162	929.017	hypothetical protein, conserved
Tb927.11.9710	3.80425	0.00748065	1396.99	60S ribosomal protein L10a, putative
Tb927.9.5860	2.32484	0.00749365	1405.86	tryparedoxin peroxidase
Tb927.11.15420	4.05937	0.00750568	1667.22	eukaryotic translation initiation factor 3 subunit k
Tb927.11.6520	0.534684	0.00756422	1704.07	hypothetical protein, conserved
Tb927.11.11210	2.98441	0.00757857	2432.65	paraflagellar rod component, putative
Tb927.4.1620	2.11828	0.0076011	1465.96	phosphatidylinositol 4-phosphate 5-kinase alpha, putative
Tb927.9.12750	3.43141	0.00761692	1078.84	hypothetical protein, conserved
Tb927.11.640	2.13162	0.00763421	1412.68	Pentatricopeptide repeat protein (PPR), putative
Tb927.2.6270	3.3723	0.00763439	1035.53	iron/ascorbate oxidoreductase family protein, putative
Tb927.11.15590	4.0058	0.00766066	1606.44	hypothetical protein, conserved
Tb927.3.3210	4.15989	0.00768995	1787.52	hypothetical protein
Tb927.1.5060	3.85292	0.00770715	1444.92	variant surface glycoprotein (VSG)-related, putative
Tb927.3.3940	2.38414	0.00776426	1475.25	RNA-binding protein, putative
Tb927.8.1560	2.12846	0.00776446	1212.66	hypothetical protein, conserved
Tb927.5.3630	3.71713	0.00776763	1315.13	hypothetical protein, conserved
Tb927.8.8235	3.30305	0.00781335	986.997	unspecified product
Tb927.8.3970	3.85415	0.00789783	1446.16	oxidoreductase, putative
Tb927.9.9140	2.0762	0.00791819	1264.61	hypothetical protein, conserved
Tb927.8.2140	3.40789	0.00791956	1061.4	hypothetical protein, conserved
Tb927.10.1750	4.16137	0.00793858	1789.36	hypothetical protein, conserved
Tb927.11.1310	3.65528	0.00795423	1259.94	NADH-cytochrome b5 reductase, putative
Tb927.3.2760	-0.259892	0.0079607	898.677	hypothetical protein, conserved
Tb927.10.3830	2.23095	0.0079778	1316.15	hypothetical protein
Tb927.5.530	2.09615	0.00798474	1174.2	hypothetical protein, conserved
Tb927.5.4010	4.53244	0.00799498	2314.19	Enriched in surface-labeled proteome protein 4
Tb927.8.1000	2.31029	0.00801191	1837.01	hypothetical protein, conserved
Tb927.9.9030	3.98246	0.00802248	1580.67	hypothetical protein, conserved
Tb927.8.6060	3.50031	0.00806923	1131.61	Glycine acetyltransferase
Tb927.10.9260	3.46934	0.00811022	1107.58	hypothetical protein, conserved
Tb927.9.11260	3.53808	0.00814497	1161.63	Component of motile flagella 40a
Tb927.9.15090	-0.46083	0.00816422	1006.86	cytosolic coat protein, putative
Tb927.7.2950	2.15459	0.00817596	1280.64	ATPase family associated with various cellular activities (AAA), putative
Tb927.7.3270	3.68799	0.00817993	1288.83	hypothetical protein, conserved
Tb927.10.15210	2.39416	0.00819724	1454	nuclear cap binding complex subunit CBP30
Tb927.5.2010	3.66571	0.00820244	1269.08	hypothetical protein
Tb927.10.1600	3.97673	0.00822073	1574.4	Aminoacyltransferase ATEL1, putative
Tb927.3.1460	2.33173	0.00822244	1902.42	hypothetical protein
Tb927.5.4380	2.11516	0.00823137	1306.68	Kinetoplastid-specific Protein Phosphatase 1
Tb927.8.8330	3.76257	0.0082408	1357.2	cysteine peptidase, putative
Tb927.9.8655	4.32941	0.00824797	2010.4	hypothetical protein
Tb927.7.1430	2.03344	0.00829618	1085.28	leucine-rich repeat protein (LRRP), putative
Tb927.4.1000	3.86514	0.00829711	1457.22	hypothetical protein, conserved
Tb927.5.3170	3.75751	0.00829733	1352.45	ribose-phosphate pyrophosphokinase, putative
Tb927.9.7285	2.15117	0.00831856	1323.12	hypothetical protein
Tb927.8.1350	2.0786	0.00839391	1263.49	hypothetical protein, conserved
Tb927.7.6590	1.12183	0.00840596	2477.76	hypothetical protein, conserved
Tb927.8.5430	3.73601	0.0084266	1332.45	Snf7, putative
Tb927.11.13630	4.14604	0.00844935	1770.44	hypothetical protein, conserved
Tb927.2.3290	3.51615	0.00846607	1144.11	65 kDa invariant surface glycoprotein
Tb927.7.2290	3.56456	0.00847074	1183.15	hypothetical protein, conserved
Tb927.7.2200	4.31063	0.0084799	1984.4	mitochondrial import inner membrane translocase subunit tim9
Tb927.8.2470	3.92259	0.0084811	1516.41	hypothetical protein, conserved
Tb927.10.12410	3.32738	0.00848943	1003.79	hypothetical protein, conserved
Tb927.11.3000	2.04594	0.008503	1130.84	60S ribosomal protein L37, putative
Tb927.11.10160	-0.517409	0.00852967	1061.34	60S ribosomal protein L22, putative
Tb927.11.12480	-0.547995	0.00855206	931.95	Kinetochore interacting phosphatase 7
Tb927.6.650	-0.409865	0.00856134	1055.91	hypothetical protein, conserved
Tb927.8.3550	3.87198	0.0086044	1464.14	mitogen-activated protein kinase 3, putative
Tb927.3.5170	3.77096	0.00869852	1365.12	mediator of rna polymerase ii transcription subunit 3
Tb927.10.7800	3.34419	0.00870311	1015.55	cop9 signalosome complex subunit, putative
Tb927.3.4940	2.05852	0.00875113	1275.23	5-histidylcysteine sulfoxide synthase, putative
Tb927.10.4950	2.10357	0.0087806	1184.55	U2 small nuclear ribonucleoprotein 16.5K
Tb927.5.4840	4.31948	0.00880731	1996.61	variant surface glycoprotein (VSG, atypical), putative
Tb927.5.4560	3.2925	0.00881066	979.807	guanine aminohydrolase, putative
Tb927.11.7430	4.25435	0.0088127	1908.47	hypothetical protein, conserved
Tb927.11.13540	3.72131	0.0088415	1318.94	hypothetical protein, conserved
Tb927.3.1290	2.05563	0.00886098	1181.12	cullin 4B, putative
Tb927.7.1460	4.11676	0.00887923	1734.88	hypothetical protein, conserved
Tb927.10.13120	2.31928	0.00890184	1678.82	mitochondrial carrier protein
Tb927.9.4820	2.16355	0.00893732	1603.51	calcium/potassium channel (CAKC), putative
Tb927.8.6950	2.24456	0.00894794	1738.61	roadblock/LC7 family member
Tb927.9.9610	3.59273	0.00895467	1206.48	hypothetical protein, conserved
Tb927.9.10230	2.08788	0.00911106	1271.63	Co-chaperone protein P23
Tb927.10.5150	2.0849	0.00911309	1241.48	zinc finger protein family member, putative
Tb927.3.4330	2.12772	0.00912032	1372.87	Paraflagellar rod protein 1-5
Tb927.4.3760	4.33282	0.00912888	2015.16	hypothetical protein
Tb927.11.7675	4.14682	0.0091488	1771.41	ribosomal protein S10p/S20
Tb927.3.5760	4.39479	0.00916387	2103.6	hypothetical protein, conserved
Tb927.7.1620	4.18765	0.00917324	1822.25	Cleavage factor I 25 kDa subunit, putative
Tb927.5.440	4.29349	0.00921469	1960.96	trans-sialidase, putative
Tb927.8.2895	3.87208	0.00921501	1464.24	unspecified product
Tb927.8.2020	2.35087	0.00922885	1385.56	agmatinase, putative
Tb927.11.680	2.21103	0.0092368	1214.67	ribosomal protein L21E (60S), putative
Tb927.10.2250	4.53651	0.00926326	2320.73	ubiquitin-conjugating enzyme variant Kua homologue, putative
Tb927.7.340	3.80375	0.00927333	1396.51	Alpha/beta hydrolase family, putative
Tb927.11.1620	2.11432	0.00929987	1545.37	hypothetical protein, conserved
Tb927.3.1710	3.78497	0.00932656	1378.44	mitochondrial ribosomal protein l24
Tb927.11.20060	0.496617	0.00943054	1179	variant surface glycoprotein (VSG), putative
Tb927.11.14850	2.90107	0.00946305	2398.88	hypothetical protein, conserved
Tb927.8.5260	2.23396	0.00948092	1311.93	60S ribosomal protein L39, putative
Tb927.10.13520	2.25394	0.00949457	1467.34	Zn-finger in Ran binding protein and others/FYVE zinc finger, putative
Tb927.9.13650	3.51777	0.00951257	1145.39	ADP-ribosylation factor, putative
Tb927.10.12060	2.02471	0.0096597	1178.49	hypothetical protein, conserved
Tb927.10.10160	3.59063	0.00966266	1204.72	Kinetoplast polyadenylation factor 4
Tb927.9.6410	1.94609	0.00966745	1028.31	hypothetical protein, conserved
Tb927.10.7370	2.17747	0.00967586	1718.58	hypothetical protein, conserved
Tb927.10.11130	2.13123	0.00970967	1291.73	SET domain protein 4
Tb927.11.2950	0.276161	0.00972753	998.383	Nucleoporin NUP89
Tb927.2.5530	-0.323165	0.00973351	960.804	Present in the outer mitochondrial membrane proteome 22-1
Tb927.9.13510	3.41733	0.0097353	1068.36	Poly(A)-specific ribonuclease PARN-3
Tb927.10.16420	2.29547	0.00975416	1693.02	variant surface glycoprotein, fragment
Tb927.11.760	2.17337	0.00978019	1922.31	protein phosphatase 2C, putative
Tb927.4.1740	3.40321	0.00978557	1057.96	Component of motile flagella 41
Tb927.10.9050	4.22641	0.00979964	1871.87	tRNA pseudouridine synthase TruD, putative
Tb927.7.3600	-0.616849	0.00981218	962.733	emp24/gp25L/p24 family/GOLD, putative
Tb927.7.4350	4.30229	0.00981794	1972.96	hypothetical protein, conserved
Tb927.11.4270	3.58087	0.00983143	1196.6	hypothetical protein, conserved
Tb927.2.4540	-0.384313	0.00986869	839.244	Small nuclear ribonucleoprotein-associated protein B (snRNP-B) (Sm protein B) (Sm-B) (SmB), putative
Tb927.4.2650	2.72823	0.00987612	2038.47	Regulator of chromosome condensation (RCC1) repeat, putative
Tb927.2.1170	4.16046	0.0098948	1788.23	retrotransposon hot spot protein 5 (RHS5), putative
Tb927.7.1630	3.57603	0.00991822	1192.59	hypothetical protein, conserved
Tb927.3.4930	4.43575	0.00994177	2164.18	hypothetical protein, conserved
Tb927.5.770	-0.723667	0.00998434	988.807	Mitoribosomal SSU assembly factor 8
Tb927.10.12980	1.99663	0.0100078	1110.87	Multisite-specific tRNA:(cytosine-C(5))-methyltransferase, putative
Tb927.9.6730	4.09271	0.0100664	1706.2	hypothetical protein, conserved
Tb927.3.5080	2.12913	0.0101593	1566.78	PSP1 C-terminal conserved region, putative
Tb927.4.3030	2.10067	0.010165	1436.33	mediator of rna polymerase ii transcription subunit 2
Tb927.9.10650	3.77254	0.0101698	1366.62	hypothetical protein
Tb927.9.9100	2.17823	0.0102192	1349.29	hypothetical protein, conserved
Tb927.10.2190	2.32325	0.0102442	2416.99	Protein of unknown function (DUF667), putative
Tb927.9.2400	2.04272	0.0102953	1289.19	hypothetical protein, conserved
Tb927.9.7070	3.39377	0.0103329	1051.05	exosome complex exonuclease RRP40
Tb927.4.4390	4.17043	0.0103544	1800.63	hypothetical protein
Tb927.3.1650	2.08407	0.0103666	1424.21	hypothetical protein
Tb927.11.16120	-0.550932	0.0103827	1201.29	hypothetical protein, conserved
Tb927.10.9390	3.50251	0.0104286	1133.34	Macrocin-O-methyltransferase (TylF), putative
Tb927.8.6140	3.86384	0.0104563	1455.9	Galactose oxidase, central domain/Kelch motif containing protein, putative
Tb927.3.2270	3.94728	0.0104604	1542.58	hypothetical protein, conserved
Tb927.10.390	2.1332	0.0104909	1552.47	DUF2407 ubiquitin-like domain containing protein, putative
Tb927.10.11460	3.44363	0.0105188	1088.02	hypothetical protein
Tb927.3.1960	3.90352	0.0105238	1496.5	hypothetical protein, conserved
Tb927.11.7030	-0.956474	0.0106047	1247.82	Rad51, putative
Tb927.10.13950	3.89861	0.0106702	1491.41	tubulin-specific chaperone, putative
Tb927.7.6600	4.64379	0.0107007	2499.88	Nonvariant coat protein SGM1.7
Tb927.10.3000	2.11817	0.0107035	1556.98	Orofaciodigital syndrome 1-like protein, putative
Tb927.8.5340	1.98732	0.0107229	1127.55	hypothetical protein
Tb927.11.14495	1.95886	0.0108455	1055.94	hypothetical protein
Tb927.11.6180	2.0727	0.0108573	1210.91	60S ribosomal protein L28, putative
Tb927.8.6550	3.52608	0.0109055	1152.01	hypothetical protein, conserved
Tb927.7.4400	-0.54805	0.0109338	1043.3	inositol hexakisphosphate kinase
Tb927.7.1960	3.83961	0.010957	1431.66	retrotransposon hot spot protein 7 (RHS7), putative
Tb927.7.4540	1.99767	0.0109581	1165.6	Chromodomain protein 1
Tb927.10.11800	2.03686	0.0110205	1319.83	Axonemal inner arm dynein light chain, putative
Tb927.10.16030	2.12966	0.0110275	1647.19	mitogen activated protein kinase 2, putative
Tb927.5.4410	2.06638	0.0110342	1237.07	hypothetical protein, conserved
Tb927.6.3820	1.96335	0.0110408	1150.85	hypothetical protein, conserved
Tb927.10.1300	3.69691	0.0110647	1296.82	hypothetical protein, conserved
Tb927.5.540	4.73551	0.0110786	2010.09	hypothetical protein
Tb927.9.5440	2.05103	0.0110798	1256.16	actin, putative
Tb927.5.4100	3.31302	0.0111329	993.846	WD domain, G-beta repeat, putative
Tb927.11.1880	1.95189	0.0111341	1050.83	histone H1
Tb927.6.3160	2.11414	0.0111426	1231.1	splicing factor 3a, putative
Tb927.6.2610	2.06339	0.0111939	1328.67	hypothetical protein, conserved
Tb927.6.2670	4.31252	0.011194	1987	Nudix hydrolase 4
Tb927.10.4390	-0.656491	0.0112141	1107.85	hypothetical protein
Tb927.5.2630	3.53801	0.0112473	1161.57	hypothetical protein, conserved
Tb927.7.4760	4.65118	0.0112681	2512.73	hypothetical protein, conserved
Tb927.5.500	0.353149	0.0112753	1317.95	hypothetical protein, conserved
Tb927.4.1980	-0.232751	0.011334	924.724	hypothetical protein, conserved
Tb927.3.2500	2.20846	0.011383	1599.83	Trypanosomal VSG domain containing protein, putative
Tb927.6.880	4.18181	0.0113967	1814.89	conserved protein
Tb927.8.2000	2.79083	0.0114077	2229.36	cyclophilin, putative
Tb927.9.6880	2.03094	0.0114217	1296.04	cAMP-specific phosphodiesterase, putative
Tb927.3.1630	2.0369	0.0114264	1188.47	casein kinase 1, putative
Tb927.10.14750	-0.194794	0.0114691	1099.85	Fibrillarin 2
Tb927.3.820	2.48804	0.0114693	1803.01	LSU ribosomal protein, mitochondrial, putative
Tb927.11.15380	3.87401	0.0114849	1466.2	hypothetical protein
Tb927.10.7160	3.51651	0.0115591	1144.39	procyclin-associated gene 1 (PAG1) protein, putative
Tb927.1.1000	-0.188337	0.0115681	1000.33	developmentally regulated phosphoprotein
Tb927.7.1600	2.06829	0.0116081	1358.3	C-1-tetrahydrofolate synthase, cytoplasmic, putative
Tb927.9.7650	3.55477	0.0116458	1175.14	ADP-ribosylation factor, putative
Tb927.4.960	-0.300116	0.0116726	939.316	WD domain, G-beta repeat, putative
Tb927.9.10560	3.35616	0.0116912	1024.01	Archaic Translocase of outer membrane 19 kDa subunit
Tb927.11.10570	3.63861	0.011707	1245.47	LSU ribosomal protein, mitochondrial, putative
Tb927.4.2320	3.45982	0.0117515	1100.3	ER membrane protein complex subunit 5
Tb927.10.4040	2.12792	0.0117606	1236.4	3-keto-dihydrosphingosine reductase
Tb927.10.4750	3.92676	0.0117824	1520.8	hypothetical protein, conserved
Tb927.10.4090	3.45232	0.0117882	1094.59	hypothetical protein, conserved
Tb927.1.5030	1.90872	0.0118241	1027.38	Flagellum attachment zone protein 37
Tb927.5.4670	2.08225	0.0118242	1579.05	variant surface glycoprotein (VSG, atypical), putative
Tb927.3.3030	1.14089	0.0118296	1991.21	phosphatidylcholine transfer protein, putative
Tb927.3.3250	3.96269	0.0118333	1559.16	hypothetical protein, conserved
Tb927.7.4970	2.14562	0.0118388	1697.55	glutamine synthetase, putative
Tb927.4.2090	2.11754	0.0118451	1672.44	hypothetical protein
Tb927.6.1840	3.38238	0.0118471	1042.79	Diacylglycerol kinase catalytic domain containing protein, putative
Tb927.11.10300	2.52182	0.0118638	1542.6	hypothetical protein, conserved
Tb927.9.13110	-1.32806	0.0118854	989.761	hypothetical protein, conserved
Tb927.10.8110	3.88533	0.0119004	1477.75	Protein of unknown function (DUF2453), putative
Tb927.2.2360	2.15343	0.0119065	1550.95	Ankyrin repeats (3 copies)/Zinc finger, C3HC4 type (RING finger), putative
Tb927.10.1130	2.01805	0.0119323	1227.83	dynein arm light chain, axonemal, putative
Tb927.9.3760	3.87494	0.0119705	1467.14	Nucleoporin GLE2
Tb927.5.1830	4.89548	0.0119998	2976.36	phospholipase B-like, putative
Tb927.7.5070	3.62888	0.0120289	1237.1	hypothetical protein
Tb927.2.1850	2.28692	0.0120528	1552.53	Tetratricopeptide repeat, putative
Tb927.1.1160	1.9703	0.0120759	1217.21	Mitoribosomal LSU assembly factor 26
Tb927.11.12620	2.08813	0.0120844	1615.45	Glucosidase II beta subunit-like, putative
Tb927.3.4910	3.74873	0.0120849	1344.25	aspartic peptidase, clan AD, family A22B, putative
Tb927.9.3640	2.57513	0.0120876	1824.2	LSU ribosomal protein, mitochondrial, putative
Tb927.7.2770	3.36253	0.0121403	1028.54	hypothetical protein, conserved
Tb927.7.5270	3.58055	0.0121468	1196.34	hypothetical protein, conserved
Tb927.10.4980	2.23847	0.0121565	1771.61	ubiquitin-like protein DSK2, putative
Tb927.7.5610	0.355168	0.0121657	1025.44	hypothetical protein, conserved
Tb927.1.4900	2.93616	0.0121878	2323.85	expression site-associated gene 11 (ESAG11) protein, putative
Tb927.11.9460	3.60287	0.0121976	1214.98	hypothetical protein, conserved
Tb927.1.2640	3.56543	0.0122101	1183.86	hypothetical protein, conserved
Tb927.11.2410	2.0187	0.0123026	1249.63	Flabarin, putative
Tb927.10.4620	3.49514	0.0123108	1127.56	peptidyl-prolyl cis-trans isomerase, putative
Tb927.11.14070	3.6356	0.0123792	1242.86	Repressor of differentiation kinase 1
Tb927.9.12980	3.88989	0.0123797	1482.43	Alpha/beta hydrolase family, putative
Tb927.7.190	2.04141	0.0124228	1352.84	thimet oligopeptidase, putative
Tb927.5.2880	2.04497	0.012458	1358.16	chaperone protein DnaJ, putative
Tb927.11.14620	2.06023	0.0125471	1220.36	expression site-associated gene 2 (ESAG2) protein, putative
Tb927.11.9930	0.95871	0.0125534	1787.75	NADH dehydrogenase (ubiquinone) 1 beta subcomplex subunit, putative
Tb927.10.3550	1.96453	0.0126098	1227.96	DNA repair helicase, putative
Tb927.4.4770	2.86021	0.0126842	3406.75	hypothetical protein
Tb927.8.1190	3.47678	0.0127367	1113.31	eukaryotic translation initiation factor 3 subunit h
Tb927.6.440	2.67834	0.0127524	1985.14	haptoglobin-hemoglobin receptor
Tb927.2.4020	4.03688	0.0127604	1641.43	NEDD8-activating enzyme E1 regulatory subunit, putative
Tb927.11.20390	1.93066	0.0127621	1051.64	variant surface glycoprotein (VSG), putative
Tb927.8.2850	3.6696	0.0127808	1272.51	Poly(A)-specific ribonuclease PARN-1
Tb927.11.11960	2.0999	0.0128082	1393.8	hypothetical protein, conserved
Tb927.10.6780	3.66557	0.012839	1268.95	vacuolar protein sorting-associated protein 45, putative
Tb927.8.5540	3.91002	0.0128805	1503.26	Iron-sulfur assembly protein 1
Tb927.10.2990	4.50284	0.0129055	2267.2	nuclear cap binding complex subunit CBP110
Tb927.4.5530	0.702651	0.0129427	1426.46	variant surface glycoprotein (VSG), putative
Tb927.10.2360	2.59675	0.0129676	1667.31	hypothetical protein
Tb927.9.4895	3.88191	0.0130165	1474.25	unspecified product
Tb927.6.2040	2.78715	0.0130506	1831.51	nitrate reductase, putative
Tb927.11.13580	1.95466	0.0130732	1164.27	ubiquinone biosynthesis protein-like protein
Tb927.9.1420	2.03059	0.0130778	1314.15	hypothetical protein, conserved
Tb927.6.4520	-0.280775	0.0130781	949.292	Tumour suppressor, Mitostatin, putative
Tb927.7.1540	4.06336	0.0131039	1671.84	Staphylococcal nuclease homologue, putative
Tb927.7.5140	3.77624	0.0131908	1370.13	hypothetical protein, conserved
Tb927.8.4210	3.81114	0.0132012	1403.68	basal body component, putative
Tb927.2.510	-0.264362	0.0132044	1189.25	retrotransposon hot spot protein 4 (RHS4), putative
Tb927.11.15340	2.31876	0.0132179	1504.84	hypothetical protein, conserved
Tb927.10.12140	4.10917	0.0132736	1725.78	hypothetical protein, conserved
Tb927.9.12170	3.81175	0.0132976	1404.27	leucine-rich repeat protein (LRRP), putative
Tb927.3.5040	4.12987	0.0133746	1750.71	hypothetical protein, conserved
Tb927.4.3520	3.28846	0.0133951	977.066	Amastin surface glycoprotein, putative
Tb927.10.5330	2.28796	0.0133999	1379.04	40S ribosomal protein S18, putative
Tb927.9.12340	4.16525	0.0134513	1794.18	hypothetical protein, conserved
Tb927.11.9510	4.57418	0.0135161	2382.14	nucleic acid binding protein, putative
Tb927.10.9920	3.88594	0.0135701	1478.37	hypothetical protein, conserved
Tb927.11.10890	1.95718	0.0136131	1237.14	hypothetical protein, conserved
Tb927.10.2540	2.65169	0.0136538	2662.56	adenylate kinase, putative
Tb927.3.3350	0.987265	0.013758	2101.91	hypothetical protein, conserved
Tb927.10.5630	2.22043	0.013771	2065.38	hypothetical protein, conserved
Tb927.11.13070	-0.310963	0.0138168	1068.61	O-phosphoseryl-tRNA(Sec) selenium transferase, putative
Tb927.4.1940	4.26993	0.013903	1455.34	WD domain, G-beta repeat, putative
Tb927.10.950	2.13243	0.0139189	1618.51	hypothetical protein, conserved
Tb927.10.2200	1.9886	0.0139279	1334.03	hypothetical protein, conserved
Tb927.11.1280	4.41028	0.0139636	2126.32	hypothetical protein, conserved
Tb927.1.4380	2.11719	0.0139977	1312.92	Putative integral membrane protein conserved region (DUF2404), putative
Tb927.10.13720	2.0721	0.0140041	1597.53	RNA-binding protein 29, putative
Tb927.9.5020	2.04218	0.0140051	1397.86	HMG-box domain containing protein, putative
Tb927.7.4420	-0.506524	0.0140391	1088.34	proteasome alpha 3 subunit, putative
Tb927.6.3190	0.733288	0.014114	1454.38	hypothetical protein, conserved
Tb927.5.800	2.05902	0.014128	1673.84	Lapatinib-binding protein kinase 2
Tb927.4.4670	2.20031	0.0141596	1475.89	MYND finger, putative
Tb927.9.9060	3.782	0.0142267	1375.61	Lsm12 protein, putative
Tb927.10.2630	0.461852	0.0142396	1199.29	Regulator of Vps4 activity in the MVB pathway, putative
Tb927.9.2100	2.2873	0.0142666	1701.8	hypothetical protein, conserved
Tb927.9.4500	0.508549	0.0142765	1137.38	HSP70-like protein
Tb927.11.5680	2.24157	0.0143501	2025.05	dynein light chain 1, axonemal
Tb927.7.400	3.90258	0.0143502	1495.53	hypothetical protein, conserved
Tb927.6.4600	-0.472109	0.0143627	939.381	ATP-dependent RNA helicase, putative
Tb927.8.6910	1.88092	0.0143669	1014.18	cyclophilin, putative
Tb927.11.1730	1.97212	0.0143907	1213.72	hypothetical protein
Tb927.4.1600	2.11644	0.0143982	1933.67	AAA domain containing protein, putative
Tb927.10.9220	4.40908	0.014403	2124.54	hypothetical protein, conserved
Tb927.9.15820	1.97092	0.0144678	1314.82	hypothetical protein, conserved
Tb927.10.560	2.04818	0.0144808	1243.36	40S ribosomal proteins S11, putative
Tb927.7.3210	2.16413	0.0144916	1309.3	Pseudokinase, putative
Tb927.5.3570	4.16657	0.0144988	1795.82	hypothetical protein, conserved
Tb927.10.6510	1.99212	0.0145285	1356.11	chaperonin HSP60, mitochondrial precursor
Tb927.9.13290	4.32596	0.0145377	2005.6	hypothetical protein, conserved
Tb927.10.2530	2.18237	0.0145491	2310.14	adenylate kinase, putative
Tb927.4.4410	3.54053	0.0145733	1163.61	adenylyl cyclase
Tb927.7.2070	4.07484	0.0145869	1685.19	heat shock protein DNAJ, putative
Tb927.10.7420	1.95451	0.014602	1111.89	bromodomain factor 2 protein, putative
Tb927.11.5450	1.91373	0.0146162	1127	malic enzyme
Tb927.6.1220	-0.163737	0.0146327	865.729	Mad2-binding protein 65 kDa
Tb927.5.1590	1.95673	0.0146466	1174.61	hypothetical protein, conserved
Tb927.7.5100	1.95563	0.0146819	1206.88	hypothetical protein, conserved
Tb927.11.1670	2.03624	0.0147094	1381.81	cysteine desulfurase
Tb927.10.4680	2.06295	0.0147409	1602.03	Mutt-Nudix-related hydrolase 5, putative
Tb927.11.16800	3.76373	0.014768	1358.3	hypothetical protein, conserved
Tb927.7.2420	2.16649	0.0147718	1191.25	glycogen synthase kinase-3 alpha, putative
Tb927.6.3090	1.98965	0.0147828	1287.32	microtubule associated protein xmap215
Tb927.9.8670	2.08514	0.0147859	1461.28	hypothetical protein, conserved
Tb927.11.7760	3.72105	0.0148125	1318.71	MSP-A, putative
Tb927.10.8200	2.05952	0.0148177	1172.93	Ribosomal protein L1p/L10e family, putative
Tb927.8.1880	1.94082	0.0148197	1228.09	LSU ribosomal protein, mitochondrial, putative
Tb927.4.400	3.90498	0.0148265	1498.01	Double RNA binding domain protein 7
Tb927.10.14480	-0.525287	0.0148499	955.135	hypothetical protein, conserved
Tb927.10.5060	4.12754	0.0148784	1747.88	Protein of unknown function (DUF3592), putative
Tb927.8.6930	2.48583	0.0148809	1885.68	serine/threonine-protein kinase NRKB, putative
Tb927.4.2310	1.89751	0.0148919	1088.37	asparaginyl-tRNA synthetase, putative
Tb927.9.10640	4.77284	0.0149182	2733.81	synaptojanin (N-terminal domain), putative
Tb927.3.5430	3.8801	0.0149371	1472.4	hypothetical protein, conserved
Tb927.11.4440	2.02399	0.014977	1392.57	hypothetical protein
Tb927.10.8380	1.92351	0.0149804	1050.24	hypothetical protein, conserved
Tb927.5.890	2.27859	0.0150011	1472.06	oligosaccharyl transferase subunit, putative
Tb927.9.7830	4.13489	0.0150156	1756.81	tRNA import complex component, putative
Tb927.11.570	1.92203	0.0150709	1073.82	DnaJ domain containing protein, putative
Tb927.10.6560	0.467907	0.0150771	1369.43	Protein of unknown function DUF72, putative
Tb927.10.14190	1.89673	0.0151047	1044.02	hypothetical protein, conserved
Tb927.10.14450	3.2464	0.0151052	948.997	hypothetical protein, conserved
Tb927.3.950	2.05932	0.0151294	1335.44	2OG-Fe(II) oxygenase superfamily, putative
Tb927.8.3310	2.6938	0.0152037	1903.06	Elongator-like Protein 3b
Tb927.8.2350	2.0403	0.0152273	1355.82	hypothetical protein, conserved
Tb927.3.5660	1.9344	0.0152453	1146.23	UDP-GlcNAc:alpha3-D-mannoside beta-1,2-N-acetylglucosaminyltransferase I
Tb927.8.6400	1.92236	0.015248	1148.03	hypothetical protein, conserved
Tb927.11.9870	2.00349	0.0152995	1495.16	Telomere-associated protein 1
Tb927.9.4290	3.06426	0.0153369	2577.28	hypothetical protein, conserved
Tb927.3.3120	2.12153	0.0153732	1445.33	hypothetical protein, conserved
Tb927.11.12030	3.48304	0.0153819	3353.13	hypothetical protein, conserved
Tb927.9.9390	3.90159	0.0153872	1494.49	Enriched in surface-labeled proteome protein 19
Tb927.9.14530	3.24111	0.0153901	945.523	Protein of unknown function (DUF1181), putative
Tb927.11.8360	2.08684	0.0153941	1393.85	hypothetical protein
Tb927.4.2590	2.66746	0.0154089	2222.98	hypothetical protein, conserved
Tb927.9.6360	2.08241	0.0154189	1206.44	hypothetical protein, conserved
Tb927.11.8250	1.98767	0.0154233	1241.87	hypothetical protein, conserved
Tb927.9.890	2.03392	0.0154801	1228.05	variant surface glycoprotein (VSG), putative
Tb927.5.2790	0.197885	0.015528	930.864	mitochondrial DNA polymerase beta-PAK
Tb927.4.2280	0.94262	0.0156435	1484.65	hypothetical protein, conserved
Tb927.10.3230	3.66667	0.0156704	1269.92	CMGC/MAPK protein kinase, putative
Tb927.11.9520	2.34437	0.0156904	1666.46	DNA topoisomerase III, putative
Tb927.7.1550	4.08426	0.0157357	1696.23	KRET2
Tb927.5.3590	-0.202378	0.0158526	968.726	Putative zinc finger motif, C2HC5-type/ASCH domain containing protein, putative
Tb927.7.5300	1.95654	0.015855	1252.22	C2 domain/Ankyrin repeats (3 copies), putative
Tb927.6.3750	1.95118	0.0158661	1159.61	heat shock 70 kDa protein, mitochondrial precursor, putative
Tb927.6.3840	4.07754	0.0158674	1688.34	reticulon domain protein
Tb927.10.400	2.19659	0.0158854	1673.81	hypothetical protein, conserved
Tb927.6.4980	2.12861	0.0158898	1446.95	40S ribosomal protein S14
Tb927.10.13990	3.70251	0.0159422	1301.87	Pentatricopeptide repeat protein (PPR), putative
Tb927.10.2700	-0.470607	0.0159527	925.259	predicted WD40 repeat protein
Tb927.9.7160	0.61004	0.015953	1362.45	hypothetical protein, conserved
Tb927.11.3060	1.99928	0.0159715	1270.94	Phosphate transport (Pho88), putative
Tb927.11.16080	2.24824	0.0159952	1499.5	Soluble NSF attachment protein, SNAP, putative
Tb927.5.2110	1.9993	0.0160163	1444.94	G-patch domain containing protein, putative
Tb927.4.4970	4.76433	0.0160269	2717.72	myosin heavy chain kinase A, putative
Tb927.11.14920	-0.394722	0.0160314	962.351	hypothetical protein, conserved
Tb927.10.9490	2.08749	0.0160449	1629.43	expression site-associated gene 3 (ESAG3)-like protein
Tb927.4.790	-0.631086	0.0160892	1199.01	hypothetical protein, conserved
Tb927.5.1940	4.36629	0.0161002	2062.45	hypothetical protein, conserved
Tb927.11.20470	3.23967	0.0161208	3052.24	variant surface glycoprotein (VSG), putative
Tb927.11.9500	4.53662	0.0161231	2320.92	hypothetical protein, conserved
Tb927.3.4340	4.41722	0.0161644	2136.57	diphthamide synthesis protein, putative
Tb927.10.2080	2.01451	0.0161724	1194.47	hypothetical protein, conserved
Tb927.9.2760	-0.398345	0.0162206	943.886	EB1-like C-terminal motif containing protein, putative
Tb927.11.12660	2.05054	0.0162297	1656.66	hypothetical protein, conserved
Tb927.4.1020	1.83512	0.0162393	944.145	serine-palmitoyl-CoA transferase, putative
Tb927.9.11850	0.510815	0.0162523	1153.42	structural maintenance of chromosome 1, putative
Tb927.1.1650	-0.929664	0.0164255	868.187	hypothetical protein, conserved
Tb927.7.4710	2.02393	0.0164486	1577.68	Mitochondrial ribosomal protein L46
Tb927.2.6310	3.5511	0.0164765	1172.16	iron/ascorbate oxidoreductase family protein, putative
Tb927.11.16290	4.26035	0.016508	1916.43	AUT2/APG4/ATG4 cysteine peptidase, putative
Tb927.8.7390	3.62659	0.0165167	1235.13	PP1
Tb927.4.2110	4.62114	0.0165427	2460.95	protein phosphatase 2C, putative
Tb927.5.2750	-0.301742	0.0165603	1160.83	Alpha/beta hydrolase family, putative
Tb927.11.9830	2.14588	0.0165624	1216.39	LSU ribosomal protein, mitochondrial, putative
Tb927.11.7050	4.96847	0.0166	3130.82	PA domain containing protein, putative
Tb927.3.5340	1.96875	0.0166159	1376.35	Hsc70-interacting protein (Hip), putative
Tb927.3.1430	-0.790619	0.0166238	1234.78	chaperone protein DnaJ, putative
Tb927.7.6020	3.91987	0.016698	1513.56	hypothetical protein
Tb927.10.6820	1.98326	0.016698	1452.65	hypothetical protein, conserved
Tb927.3.1680	2.64801	0.0166985	1769.72	Eukaryotic translation initiation factor 3 subunit F
Tb927.3.750	3.79501	0.0167078	1388.07	SET domain protein 12
Tb927.5.3950	3.99472	0.0167219	1594.15	2OG-Fe(II) oxygenase superfamily, putative
Tb927.10.13850	2.06787	0.0167991	1486.98	ATP12 chaperone protein, putative
Tb927.11.12540	1.91145	0.0167997	1205.25	leucine-rich repeat protein (LRRP), putative
Tb927.11.11010	-0.260006	0.0168005	933.609	hypothetical protein, conserved
Tb927.7.1830	2.22563	0.0168229	4120.97	hypothetical protein, conserved
Tb927.5.640	2.01671	0.0170359	1241.85	neuraminidase, putative
Tb927.3.3730	-1.217	0.0170788	882.573	ABC transporter, putative
Tb927.2.3720	1.91363	0.0171359	1098.72	ubiquitin-conjugating enzyme, putative
Tb927.10.11220	4.30822	0.017159	1981.08	procyclic form surface phosphoprotein
Tb927.10.2870	3.5995	0.0171836	1212.15	hypothetical protein, conserved
Tb927.2.2910	2.07189	0.0171891	1308.03	hypothetical protein, conserved
Tb927.10.12860	-0.870049	0.0172011	1370.83	pre-RNA processing PIH1/Nop17, putative
Tb927.9.8400	1.89288	0.0172053	1054.26	predicted zinc finger protein
Tb927.11.2630	0.62573	0.0172116	1341.63	diphthamide biosynthesis enzyme Dph1/Dph2 domain containing protein, putative
Tb927.11.11480	-0.23748	0.017249	970.585	Trichohyalin, putative
Tb927.6.1640	3.77395	0.0172626	1367.96	single strand-specific nuclease, putative
Tb927.11.11420	1.95028	0.0172917	1280.69	hypothetical protein
Tb927.9.10710	2.06483	0.0173001	1482.72	hsp70 subfamily B suppressor 1
Tb927.11.9950	2.6825	0.0173144	1742.13	Spliced Leader Array Protein 1
Tb927.10.3610	1.87723	0.0173351	1115.61	hypothetical protein, conserved
Tb927.4.3120	1.97688	0.0173949	1188.32	BILBO1 hook associated linker protein
Tb927.5.600	1.88144	0.0174098	1034.82	hypothetical protein, conserved
Tb927.8.1380	1.99384	0.0174687	1440.44	hypothetical protein, conserved
Tb927.10.8660	1.8859	0.0174725	989.006	Fis1 C-terminal tetratricopeptide repeat, putative
Tb927.10.15610	1.90308	0.0175425	1203.88	zinc finger protein, putative
Tb927.4.2960	1.91916	0.0175524	1167.16	mediator of rna polymerase ii transcription subunit 8
Tb927.8.4570	3.52004	0.0176051	1147.2	Zinc finger, C3HC4 type (RING finger), putative
Tb927.11.16530	0.309955	0.0176269	1084.05	hypothetical protein, conserved
Tb927.7.5260	1.87871	0.0176611	1010.72	Cytochrome c oxidase biogenesis protein Cmc1 like, putative
Tb927.8.1430	1.88391	0.0176627	1057.72	SSU ribosomal protein, mitochondrial, putative
Tb927.10.2180	3.94784	0.0177085	1543.18	Rtr1/RPAP2 family, putative
Tb927.9.6760	4.39613	0.0177206	2105.55	hypothetical protein, conserved
Tb927.4.2710	2.26316	0.0177397	1493.59	ubiquitin-protein ligase, putative
Tb927.2.5500	2.09059	0.0177556	1359.21	hypothetical protein, conserved
Tb927.9.7850	1.94762	0.0177792	1253.26	hypothetical protein, conserved
Tb927.11.2100	1.98244	0.0178115	1126.71	Divergent AAA domain containing protein, putative
Tb927.10.10000	2.30924	0.0178626	1773.89	hypothetical protein, conserved
Tb927.7.5720	1.84886	0.0178827	992.801	hypothetical protein, conserved
Tb927.7.1770	1.87685	0.0179118	975.498	Mini-chromosome maintenance complex-binding protein
Tb927.3.1340	1.96945	0.0179379	1461.27	Nuclear cap-binding protein subunit 66
Tb927.3.3520	3.86815	0.0180183	1460.26	Present in the outer mitochondrial membrane proteome 25
Tb927.5.1110	1.89947	0.0180621	1038.44	60S ribosomal protein L2, putative
Tb927.10.8900	3.90308	0.0181083	1496.05	choline/ethanolamine phosphotransferase (CEPT)
Tb927.7.1050	1.88982	0.0181481	1162.27	40S ribosomal protein S16, putative
Tb927.10.2960	1.8946	0.0181631	1038.68	Translation factor GUF1, mitochondrial, putative
Tb927.6.1190	0.498691	0.0183302	1073.02	Plus-3 domain/Zinc finger, C3HC4 type (RING finger), putative
Tb927.3.3530	3.61033	0.0183383	1221.29	hypothetical protein, conserved
Tb927.4.1420	3.80583	0.0183519	1398.52	hypothetical protein, conserved
Tb927.8.990	4.91548	0.018357	3017.91	RNA-binding protein 33 (RNA-binding motif protein 33)
Tb927.3.1790	4.23064	0.0183935	1877.36	pyruvate dehydrogenase E1 beta subunit, putative
Tb927.9.13030	1.91363	0.0184163	1162.78	QA-SNARE protein putative
Tb927.11.2850	1.9911	0.0185195	1353.25	hypothetical protein, conserved
Tb927.6.1830	4.10609	0.0185288	1722.09	Cleavage stimulation factor subunit 50, putative
Tb927.11.5340	-0.525503	0.018555	1067.08	Cell division protein kinase, putative
Tb927.9.3440	-0.870355	0.0185568	961.278	cyclophilin type peptidyl-prolyl cis-trans isomerase, putative
Tb927.8.6380	1.18999	0.0186678	2227.94	hypothetical protein, conserved
Tb927.7.4010	0.684873	0.0186697	1526.28	hypothetical protein, conserved
Tb927.11.8900	1.8192	0.0187191	942.441	DPCD protein family, putative
Tb927.10.13470	4.07527	0.0187368	1685.7	PA26 p53-induced protein (sestrin), putative
Tb927.11.16740	1.98899	0.0187511	1376.09	chaperone protein DnaJ, putative
Tb927.10.7030	1.95244	0.018769	1399.7	hypothetical protein, conserved
Tb927.5.3500	1.95372	0.0187715	1038.59	SET domain protein 16
Tb927.9.15010	0.394165	0.018829	1330.94	NADH dehydrogenase (ubiquinone) 1 beta subcomplex subunit, putative
Tb927.11.790	1.8892	0.0188435	1217.41	AGC/RSK family serine/threonine kinase, putative
Tb927.10.6590	1.967	0.0188892	1358.17	hypothetical protein, conserved
Tb927.2.370	1.91381	0.0189089	1243.04	retrotransposon hot spot protein 1 (RHS1), putative
Tb927.8.4010	0.410606	0.0189581	1457.16	Flagellum adhesion protein 1
Tb927.10.12630	1.97476	0.0190309	1524.7	Flagellum attachment zone protein 34
Tb927.9.12790	3.64833	0.0190355	1253.88	dolichol kinase, putative
Tb927.6.2340	2.27314	0.0190604	1488.14	prefoldin subunit, putative
Tb927.4.1360	4.1825	0.0190981	1815.76	Glucose-6-phosphate 1-epimerase, putative
Tb927.10.4560	2.45686	0.0191239	1518.61	elongation factor 2
Tb927.11.1200	4.09822	0.01913	1712.72	hypothetical protein, conserved
Tb927.5.3470	2.19054	0.0191607	1750.16	hypothetical protein, conserved
Tb927.3.2740	1.97288	0.0191916	1420.72	hypothetical protein, conserved
Tb927.10.6320	1.94738	0.0192722	1371.55	CBF/Mak21 family, putative
Tb927.3.880	2.18768	0.0193857	1531.41	Ankyrin repeats (3 copies), putative
Tb927.4.4360	4.37914	0.01942	2080.91	monoglyceride lipase, putative
Tb927.6.2300	2.7376	0.0194239	2859.01	adenosine kinase, putative
Tb927.11.5460	2.77416	0.0194907	2913.62	hypothetical protein, conserved
Tb927.10.5500	1.93228	0.01952	1119.58	NADH-ubiquinone oxidoreductase complex I subunit, putative
Tb927.7.2620	1.99748	0.0195761	1450.99	Bcl-2 family protein
Tb927.9.8070	2.41919	0.0195775	1470.24	QM-like protein
Tb927.3.2250	1.89997	0.0195896	1030.47	hypothetical protein, conserved
Tb927.9.10670	1.91655	0.0196453	1287.88	bardet-biedl syndrome 1 protein
Tb927.8.7010	3.86143	0.0196688	1453.47	chaperone protein DnaJ, putative
Tb927.10.7770	1.99478	0.0196753	1097.52	hypothetical protein
Tb927.10.7620	1.92426	0.0197071	1374.45	mitochondrial ATP-dependent zinc metallopeptidase, putative
Tb927.10.15280	4.18413	0.0197359	1817.81	Domain of Unknown Function (DUF1042), putative
Tb927.10.180	1.88318	0.0197398	1169.8	ATP synthase F1 subunit gamma protein, putative
Tb927.11.7160	2.04072	0.0197913	2054.94	cdc2-related kinase 8, putative
Tb927.7.2460	2.29255	0.0198757	1361.31	hypothetical protein, conserved
Tb927.11.13420	1.9052	0.0198857	1288.97	PPPDE putative peptidase domain containing protein, putative
Tb927.10.14240	0.566928	0.0199096	1329.41	N-myristoyltransferase
Tb927.4.1670	4.35723	0.0199357	2049.54	cytochrome b5-like Heme/Steroid binding domain containing protein, putative
Tb927.9.9450	0.683182	0.0199748	1360.84	zinc finger protein family member, putative
Tb927.10.13000	1.80439	0.0200014	923.351	cAMP phosphodiesterase A, putative
Tb927.10.60	3.51547	0.0200203	1143.57	expression site-associated gene (ESAG), putative
Tb927.4.4750	4.2295	0.0200303	1875.89	hypothetical protein, conserved
Tb927.7.1160	4.09601	0.0200861	1710.1	hypothetical protein, conserved
Tb927.11.16820	1.9683	0.0201108	1325.22	hypothetical protein, conserved
Tb927.11.930	-0.319363	0.020131	1010.13	hypothetical protein, conserved
Tb927.11.14820	2.45053	0.0201395	1570.82	hypothetical protein, conserved
Tb927.11.4050	3.65562	0.0201478	1260.23	hypothetical protein, conserved
Tb927.10.8080	3.45317	0.0201621	2936.49	Uncharacterized conserved protein (DUF2042), putative
Tb927.6.4690	1.85759	0.0201764	1053.19	60S ribosomal protein L9, putative
Tb927.9.6040	-0.315213	0.0201793	1114.36	E1-like ubiquitin-activating enzyme, putative
Tb927.2.4980	4.04388	0.0201911	1649.42	EMG1/NEP1 methyltransferase, putative
Tb927.7.2050	1.44879	0.0202233	2838.1	R3H domain containing protein, putative
Tb927.4.4790	4.81466	0.0202684	2814.22	hypothetical protein, conserved
Tb927.10.10940	4.44603	0.0204561	2179.66	heat shock protein, putative
Tb927.11.12250	2.18085	0.0204612	1502.64	DNA replication licensing factor MCM4
Tb927.5.3310	1.99364	0.0205083	1645.45	hypothetical protein, conserved
Tb927.11.560	2.01952	0.0205889	1333.47	hypothetical protein, conserved
Tb927.5.2160	3.69337	0.0206056	1293.65	conserved protein
Tb927.8.5890	4.53524	0.0206224	2318.69	histone chaperone ASF1B
Tb927.6.5100	2.1801	0.0206393	1754.44	polo-like protein kinase, putative
Tb927.10.3900	-0.356333	0.0206397	964.508	CAMK/CAMKL family protein kinase, putative
Tb927.7.6130	1.94552	0.0206432	1345.69	Protein of unknown function (DUF3522), putative
Tb927.6.3930	1.87205	0.0206531	1231.4	LSU ribosomal protein, mitochondrial, putative
Tb927.11.3880	4.85967	0.0206891	2903.39	actin, putative
Tb927.10.12920	0.380444	0.0207657	1305.52	Flagellum attachment zone protein 18
Tb927.8.2400	4.00656	0.0207866	1607.29	hypothetical protein, conserved
Tb927.11.7180	4.54936	0.0207934	2341.49	MORN repeat, putative
Tb927.11.870	1.76576	0.0208123	898.085	mitochondrial ribosomal protein l23
Tb927.7.2900	4.00441	0.020839	1604.9	histone H2A, putative
Tb927.10.7750	4.15612	0.0208645	1782.85	hypothetical protein, conserved
Tb927.4.1080	1.89979	0.0209049	1104.09	V-type ATPase, A subunit, putative
Tb927.10.10180	4.01341	0.0209091	1614.94	Miro-like protein, putative
Tb927.7.4910	1.88236	0.0209205	1198.65	hypothetical protein, conserved
Tb927.3.370	2.59115	0.0209653	1720.91	variant surface glycoprotein (VSG, atypical), putative
Tb927.11.14270	2.75323	0.0209692	1940.91	STE group serine/threonine-protein kinase, putative
Tb927.10.13200	1.86189	0.0209801	1158.14	kinetoplast ribosomal PPR-repeat containing protein 4
Tb927.8.7180	4.08837	0.0211253	1701.07	hypothetical protein, conserved
Tb927.3.4690	1.87488	0.0211356	1167.76	DTW domain containing protein, putative
Tb927.1.4420	3.42674	0.021163	1075.36	ABC transporter, putative
Tb927.3.1990	1.86209	0.021164	1174.66	Tetratricopeptide repeat protein 29, putative
Tb927.10.1640	1.9193	0.021231	1313.88	hypothetical protein
Tb927.10.1280	3.83834	0.0212816	1430.4	Domain of unknown function (DUF4499), putative
Tb927.8.7830	2.27457	0.021325	1816.29	hypothetical protein, conserved
Tb927.3.4140	3.91806	0.0213297	1511.66	hypothetical protein, conserved
Tb927.9.14070	1.88331	0.0213744	1171.85	short-chain dehydrogenase, putative
Tb927.4.590	1.88762	0.0214201	1216.98	ER membrane protein complex subunit 1
Tb927.7.1930	3.69898	0.0214636	1298.69	ectonucleoside triphosphate diphosphohydrolase 5, putative
Tb927.8.3540	0.736376	0.0214725	1800.48	hypothetical protein, conserved
Tb927.11.6650	3.74733	0.0214749	1342.94	hypothetical protein
Tb927.6.470	3.01083	0.0215185	2624.86	gene related to expression site-associated gene 2 (GRESAG2), putative
Tb927.6.2860	0.80973	0.0216014	1477.5	WD domain, G-beta repeat, putative
Tb927.7.6230	3.79319	0.0216089	1386.32	ADP-ribosylation factor, putative
Tb927.11.3650	1.91171	0.0216145	1332.51	adenylosuccinate synthetase, putative
Tb927.3.1320	-0.378848	0.0216591	919.319	hypothetical protein, conserved
Tb927.10.15480	2.9665	0.021718	2764.25	transporter, putative
Tb927.2.4740	4.17227	0.0217346	1802.93	mitochondrial ribosomal protein l11
Tb927.5.2130	1.96869	0.0217438	1353.87	Lariat debranching enzyme, C-terminal domain containing protein, putative
Tb927.2.5300	4.64624	0.0217463	2504.13	hypothetical protein, conserved
Tb927.4.4560	1.93157	0.0217598	1508.14	hypothetical protein, conserved
Tb927.4.1970	2.26389	0.0217679	1685.29	Domain of unknown function DUF21, putative
Tb927.11.11720	5.2375	0.0217708	2845.85	FG-GAP repeat protein, putative
Tb927.8.4180	3.61667	0.0217749	1226.67	tRNA-specific adenosine deaminase
Tb927.5.1250	3.72535	0.0218082	1322.64	GAF domain/TIP41-like family, putative
Tb927.9.5240	-0.32071	0.0218222	1019.68	mismatch repair protein MSH3, putative
Tb927.7.4000	2.34485	0.0218236	1379.85	glutathione synthetase, putative
Tb927.9.6320	4.20976	0.0219422	1850.39	hypothetical protein, conserved
Tb927.9.6660	1.82317	0.0219989	1043.35	hypothetical protein, conserved
Tb927.6.2290	0.0350453	0.022029	901.245	50S ribosome-binding GTPase, putative
Tb927.1.4300	-0.192542	0.0220683	953.193	chaperone protein DnaJ, putative
Tb927.10.1660	3.78858	0.0220931	1381.9	hypothetical protein, conserved
Tb927.11.13900	1.85056	0.0221011	1132.89	Centrin-5
Tb927.3.2340	4.05813	0.0221103	1665.79	glycosome import protein, putative
Tb927.3.4060	3.7878	0.0221488	1381.15	asparagine synthetase domain-containing protein 1
Tb927.10.11160	2.43428	0.022398	1435.51	NFU2 iron-sulfur cluster scaffold homolog, mitochondrial
Tb927.3.570	4.19986	0.0224925	1837.74	expression site-associated gene 2 (ESAG2) protein, putative
Tb927.5.3210	4.91476	0.0225007	3016.4	small ubiquitin-related modifier
Tb927.10.6380	3.80652	0.0225058	1399.19	ring finger containing protein
Tb927.11.2020	1.95687	0.022507	1170.91	hypothetical protein, conserved
Tb927.9.7520	1.78071	0.0225182	919.519	hypothetical protein, conserved
Tb927.11.16760	2.75367	0.0225445	2300.87	T-complex protein 1, alpha subunit, putative
Tb927.3.2800	-0.600439	0.022577	1076.54	hypothetical protein
Tb927.10.12620	1.88947	0.0226105	1177.76	Protein of unknown function (DUF3648), putative
Tb927.4.4690	2.78032	0.0226834	2367.63	hypothetical protein, conserved
Tb927.7.3540	4.15599	0.0227019	1782.7	hypothetical protein, conserved
Tb927.10.14980	1.87805	0.0227119	1255.73	intraflagellar transport protein 52
Tb927.11.9820	-0.439727	0.0227579	920.681	TZ ciliopathy protein (tectonic), putative
Tb927.4.5150	0.51368	0.0227928	1148.5	hypothetical protein, conserved
Tb927.11.940	-0.391716	0.0228292	915.965	KREPB5
Tb927.11.11040	1.86471	0.0229205	1097.58	hypothetical protein, conserved
Tb927.4.3460	0.204631	0.02297	1563.77	ubiquitin-protein ligase, putative
Tb927.5.1100	0.952473	0.0229885	1982.47	peroxisome targeting signal 1 receptor
Tb927.11.15255	1.99372	0.0230167	1175.31	hypothetical protein
Tb927.3.4560	1.83613	0.0230245	1164.48	CAMK/CAMKL family protein kinase, putative
Tb927.11.9720	2.01363	0.0230555	1423.92	40S ribosomal protein S27, putative
Tb927.8.7870	4.30386	0.0230621	1975.11	receptor-type adenylate cyclase GRESAG 4, putative
Tb927.3.680	3.30592	0.0230951	988.966	cytochrome P450, putative
Tb927.8.7120	1.97994	0.0231071	1428.66	squalene synthase, putative
Tb927.5.4460	1.92537	0.0231472	1556.07	major vault protein, putative
Tb927.8.620	-0.405897	0.0232797	888.46	RNA-editing complex protein MP42
Tb927.1.2760	2.02647	0.0232831	1450.95	hypothetical protein
Tb927.1.1500	1.84497	0.0233089	1106.9	conserved protein, unknown function
Tb927.8.3250	0.246658	0.023341	923.607	dynein heavy chain, putative
Tb927.2.3750	-0.583856	0.0233818	999.874	Domain of unknown function (DUF4520), putative
Tb927.11.13320	1.81933	0.023418	1069.78	hypothetical protein, conserved
Tb927.8.7130	1.9834	0.0234182	1525.02	hypothetical protein, conserved
Tb927.4.3710	1.92456	0.0234785	1410	Predicted membrane protein, putative
Tb927.10.15780	1.92784	0.0235431	1179.04	hypothetical protein, conserved
Tb927.10.1480	1.88328	0.0235872	1346.14	hypothetical protein
Tb927.8.3090	1.84672	0.0236219	1127.1	Cardiolipin-dependent protein 16kDa
Tb927.7.1910	1.8594	0.023624	1257.84	pyridoxal phosphate containing glycine decarboxylase, putative
Tb927.4.4080	1.88113	0.0236314	1253.93	C-5 sterol desaturase, putative
Tb927.11.4880	1.97282	0.0236414	1511.99	Calmodulin-binding, putative
Tb927.2.3800	1.81014	0.0237427	1101.6	Guide RNA binding complex protein 2
Tb927.10.14020	1.87263	0.023755	1136.69	hypothetical protein, conserved
Tb927.3.5020	0.651313	0.023846	1211.62	Flagellar Member 6
Tb927.10.8140	2.25166	0.0238546	1340	EVE domain containing protein, putative
Tb927.11.2030	-0.612438	0.023878	890.337	hypothetical protein, conserved
Tb927.4.5220	1.90889	0.0239148	1156.11	hypothetical protein
Tb927.11.13170	1.93183	0.0239756	1290.19	hypothetical protein, conserved
Tb927.8.6800	0.499805	0.0240767	1156.62	hypothetical protein, conserved
Tb927.8.1690	1.93643	0.0240918	1558.51	Serine/threonine-protein kinase NEK14, putative
Tb927.8.3400	4.36894	0.0241072	2066.24	palmitoyl acyltransferase 12, putative
Tb927.10.13810	3.468	0.0241675	1106.56	hypothetical protein, conserved
Tb927.8.1650	3.82271	0.0241866	1414.98	Protein Associated with Differentiation, putative
Tb927.11.8150	-0.260831	0.024189	1221.45	ULK family pseudokinase, putative
Tb927.11.11710	2.1848	0.0242034	1752.35	Putative serine esterase (DUF676), putative
Tb927.8.2280	4.60426	0.0243459	2432.31	Present in the outer mitochondrial membrane proteome 39-4
Tb927.4.3570	1.99037	0.0243519	1364.47	translation elongation factor 1-beta, putative
Tb927.5.370	2.17265	0.0243525	1416.28	75 kDa invariant surface glycoprotein, putative
Tb927.11.1640	-0.640491	0.024361	1000.58	Stumpy formation signalling pathway protein, putative
Tb927.10.6850	4.3038	0.0243985	1975.02	kinteoplast poly(A) polymerase complex 1 subunit
Tb927.8.2185	1.87706	0.0243999	1324.65	hypothetical protein
Tb927.4.4120	5.27059	0.0244706	3860.17	Cleavage stimulating factor 64, putative
Tb927.8.5290	4.5063	0.0244804	2272.65	WW domain containing protein, putative
Tb927.11.5860	1.87344	0.0245129	1327.85	AGC/RSK family serine/threonine kinase, putative
Tb927.4.1340	1.8469	0.0245214	1191.13	Cleavage and polyadenylation specificity factor subunit
Tb927.9.11070	1.85781	0.0245333	1243.78	E3 SUMO-protein ligase SIZ1
Tb927.11.16220	1.86467	0.0245444	1262.45	Cytochrome b-c1 complex subunit, putative
Tb927.9.14600	2.53049	0.0245502	1973.97	iron/ascorbate oxidoreductase family protein, putative
Tb927.11.1390	-0.763387	0.024585	1209.32	class I transcription factor A, subunit 1
Tb927.11.9770	1.93063	0.0246968	1429.25	hypothetical protein, conserved
Tb927.8.7750	1.84023	0.0247083	1250.15	hypothetical protein, conserved
Tb927.6.1960	3.73392	0.0248108	1330.52	glycosyltransferase family 28 protein, putative
Tb927.10.15160	1.88587	0.024859	1267.25	hypothetical protein, conserved
Tb927.10.11680	1.77592	0.0248716	972.952	Voltage-gated Chloride channel Like 2
Tb927.10.15930	3.57114	0.0248947	1188.55	pdz domain containing protein, putative
Tb927.3.5480	2.45981	0.0249159	1737.78	hypothetical protein, conserved
Tb927.10.12380	-0.281889	0.025012	992.889	chaperone protein DnaJ, putative
Tb927.5.1710	2.49458	0.0250234	1681.53	ATP synthase F1 subunit p18, mitochondrial
Tb927.8.6970	-0.628302	0.0250431	1104.19	3-methylcrotonyl-CoA carboxylase alpha subunit, putative
Tb927.11.13350	3.90919	0.0250745	1502.39	hypothetical protein, conserved
Tb927.9.9430	1.8904	0.0251082	1346.37	Peroxisomal membrane protein PEX13.2
Tb927.4.4740	2.14299	0.025153	1718.84	dihydroceramide synthase, putative
Tb927.10.3340	2.37724	0.0251568	1881.5	CMGC/MAPK protein kinase, putative
Tb927.10.370	4.14314	0.0251927	1766.89	calcineurin B subunit, putative
Tb927.9.10510	-0.133417	0.0252454	1244.09	hypothetical protein, conserved
Tb927.1.4480	0.686175	0.0252491	1377.68	WD repeat and HMG-box DNA-binding protein, putative
Tb927.4.2880	-0.558195	0.0253105	909.779	Nucleoporin NUP225
Tb927.10.8130	-0.927252	0.0253215	869.964	hypothetical protein, conserved
Tb927.10.320	1.83166	0.0254351	1085.14	hypothetical protein, conserved
Tb927.11.15375	2.03791	0.0254636	2105.42	hypothetical protein
Tb927.6.2250	3.62512	0.0254702	1233.87	rac serine-threonine kinase, putative
Tb927.2.170	1.87462	0.0254855	1217.02	leucine-rich repeat protein 1 (LRRP1), putative
Tb927.4.2770	1.82066	0.0255101	1185.64	hypothetical protein, conserved
Tb927.5.5080	-0.282786	0.0255519	1102.62	variant surface glycoprotein (VSG), putative
Tb927.11.6810	4.23255	0.0255967	1879.85	tubulin-tyrsoine ligase-like protein, putative
Tb927.5.1370	3.72425	0.0256003	1321.63	peptidyl-prolyl cis-trans isomerase, putative
Tb927.6.4040	2.38674	0.0256039	1663.77	mitochondrial ribosomal protein L28
Tb927.9.17050	2.10057	0.0256317	1661.54	variant surface glycoprotein (VSG, atypical), putative
Tb927.10.15500	2.56449	0.0256415	1683.64	SNARE protein, putative
Tb927.9.3990	1.83516	0.0256846	1206.59	ribosomal protein S7, putative
Tb927.10.16140	3.53777	0.025697	1161.38	Adenylate/guanylate cyclase, putative
Tb927.2.5950	0.526816	0.0256979	1314.69	hypothetical protein, conserved
Tb927.11.10500	1.85411	0.0257097	1084.17	hypothetical protein, conserved
Tb927.10.14360	4.4836	0.0257107	2237.16	U2 small nuclear ribonucleoprotein 40K
Tb927.11.3230	1.83177	0.025797	1218.91	60S ribosomal protein L44
Tb927.11.14770	2.07225	0.0257974	1474.64	hypothetical protein, conserved
Tb927.11.13230	1.76061	0.025809	956.764	VAMP-associated protein, putative
Tb927.2.4750	4.18202	0.0258922	1815.15	hypothetical protein, conserved
Tb927.6.350	1.88832	0.0258977	1202.77	hypothetical protein, conserved
Tb927.8.6920	3.58357	0.0259249	1198.84	hypothetical protein, conserved
Tb927.9.3120	4.17163	0.0259504	1802.13	STE/STE11 serine/threonine-protein kinase, putative
Tb927.5.3480	1.83797	0.0259976	1140.92	hypothetical protein, conserved
Tb927.10.830	1.83319	0.0260216	1132.69	adenylate kinase, putative
Tb927.11.10660	-0.153364	0.0260632	884.593	Basal body protein
Tb927.1.5120	4.79513	0.0261913	2776.38	expression site-associated gene 1 (ESAG1) protein, putative
Tb927.9.7950	4.5835	0.0262273	2397.56	hypothetical protein
Tb927.3.1900	0.53297	0.026242	1538.07	conserved protein, unknown function
Tb927.11.16440	3.43746	0.0262484	1083.38	Transmembrane protein 18, putative
Tb927.7.5000	1.89887	0.026271	1503.5	60S ribosomal protein L19, putative
Tb927.10.1100	2.01978	0.0263335	1188.65	60S ribosomal protein L9, putative
Tb927.7.5530	2.08024	0.0263462	1939.66	hypothetical protein, conserved
Tb927.3.1080	1.84715	0.0263764	1269.66	Protein of unknown function (DUF1295), putative
Tb927.11.5580	-0.719678	0.0264055	924.87	hypothetical protein, conserved
Tb927.4.4500	2.28376	0.0264481	1468.75	hypothetical protein, conserved
Tb927.4.3720	2.25828	0.0264562	1617.64	Uncharacterized conserved protein (DUF2039), putative
Tb927.10.9790	1.74732	0.0264772	958.813	hypothetical protein, conserved
Tb927.9.14990	1.82009	0.0264847	1171.09	hypothetical protein, conserved
Tb927.7.2360	0.304308	0.0264904	1120.61	N-acetyltransferase, putative
Tb927.11.530	1.83283	0.0265647	1163.62	RNA-binding protein, putative
Tb927.11.18220	1.26119	0.0266052	2606.41	variant surface glycoprotein (VSG), putative
Tb927.2.100	2.50408	0.0266632	1945.06	retrotransposon hot spot protein 1 (RHS1), putative
Tb927.6.1580	1.87997	0.0267326	1208.57	polynucleotide kinase 3'-phosphatase, putative
Tb927.1.540	1.79526	0.0267569	1138.81	DNA-directed RNA polymerase III, putative
Tb927.11.10000	1.87039	0.0267757	1236.38	Charged multivesicular body protein 3, putative
Tb927.10.540	3.72565	0.026893	1322.91	ATP-dependent RNA helicase SUB2, putative
Tb927.11.15130	4.02798	0.0269232	1631.33	DnaJ homolog, putative
Tb927.5.1330	4.94383	0.0269545	3077.8	hypothetical protein, conserved
Tb927.10.8210	1.88601	0.0269811	1302.47	KREPA2
Tb927.5.3660	2.66009	0.0270133	1738.91	hypothetical protein, conserved
Tb927.4.5060	1.80756	0.0270368	1049.73	hypothetical protein
Tb927.11.13680	1.81445	0.0270884	1088.17	hypothetical protein, conserved
Tb927.3.760	2.13965	0.0270919	1789.91	hypothetical protein, conserved
Tb927.1.3670	0.568418	0.027133	1446.24	expression site-associated gene 8 (ESAG8) protein, putative
Tb927.11.8310	2.04437	0.0271456	1658.98	class I transcription factor A, subunit 4
Tb927.7.4050	2.32973	0.0271761	1474.8	hypothetical protein, conserved
Tb927.10.7560	1.82561	0.0272141	1233.07	methyltransferase domain containing protein, putative
Tb927.10.14760	1.86365	0.0272182	1369.87	clathrin light chain, putative
Tb927.10.6700	-0.201282	0.0272521	1195.43	Kinetochore interacting protein 3
Tb927.7.3880	1.8941	0.0272658	1480	CMGC/DYRK protein kinase, putative
Tb927.11.220	1.8398	0.0272669	1137	hypothetical protein, conserved
Tb927.11.7120	1.84112	0.0273478	1049.3	hypothetical protein, conserved
Tb927.4.330	1.84627	0.0274211	1222.98	Cardiolipin-dependent protein 43kDa
Tb927.11.16280	1.77428	0.0274953	961.503	60S ribosomal protein L8, putative
Tb927.9.8680	3.6222	0.0275073	1231.37	cytochrome c oxidase assembly factor, putative
Tb927.6.430	1.89317	0.0276021	1157.57	receptor-type adenylate cyclase GRESAG 4, putative
Tb927.11.9970	1.9281	0.0276294	1362.98	Small acidic protein family, putative
Tb927.7.1250	1.7639	0.0276367	895.178	hypothetical protein, conserved
Tb927.11.11530	1.81985	0.0276494	1124.06	histone acetyltransferase, putative
Tb927.11.5310	0.491758	0.0276575	1330.85	PPPDE putative peptidase domain containing protein, putative
Tb927.11.1370	1.86536	0.0278832	1267.65	Dithiol glutaredoxin 1
Tb927.4.3560	1.82913	0.0278984	1144.65	protein phoshatase 1, putative
Tb927.5.590	1.87138	0.0279392	1415.7	protein phosphatase 1, regulatory subunit, putative
Tb927.7.5960	4.05166	0.0279581	1658.34	protein associated with differentiation 4, putative
Tb927.9.5330	1.77621	0.0279851	1009.97	Putative papain-like cysteine peptidase (DUF1796), putative
Tb927.11.16550	1.87132	0.0280245	1476.02	Zinc finger protein, C3H1 type-like
Tb927.10.4700	4.31249	0.0281229	1986.96	dolicholphosphate-mannose synthase, putative
Tb927.10.11190	2.33248	0.0281428	1810.24	tRNA-splicing ligase RtcB, putative
Tb927.11.3510	0.748559	0.0281471	1435.93	hypothetical protein, conserved
Tb927.9.3000	-0.526878	0.0282007	1140.12	cytidine deaminase
Tb927.2.6080	1.84369	0.0282131	1231.59	hypothetical protein, conserved
Tb927.5.860	2.20942	0.0282452	1656.44	Selenoprotein T, putative
Tb927.10.14510	1.81049	0.0283085	1232.48	root hair defective 3 GTP-binding protein (RHD3), putative
Tb927.6.3450	3.0695	0.0283407	2861.65	hypothetical protein, conserved
Tb927.8.7980	0.7571	0.028345	1322.54	Vacuolar proton pyrophosphatase 2, putative
Tb927.11.8460	4.19682	0.0283565	1833.87	amastin-like protein
Tb927.6.2490	4.72497	0.028392	2644.58	succinate dehydrogenase subunit 7
Tb927.6.4310	3.67624	0.0284575	1278.37	hypothetical protein, conserved
Tb927.10.11050	1.88619	0.0284717	1311.9	LSU ribosomal protein, mitochondrial, putative
Tb927.6.1210	3.98424	0.0285397	1582.61	kinetoplastid kinetochore protein 6
Tb927.11.14940	1.80088	0.0285413	1198.17	hypothetical protein, conserved
Tb927.5.2040	1.99377	0.0285892	1493.19	hypothetical protein, conserved
Tb927.7.910	2.16498	0.0285939	1883.11	hypothetical protein, conserved
Tb927.4.3670	1.85906	0.0287062	1437.23	CBF/Mak21 family, putative
Tb927.9.13530	1.90463	0.0288587	1407.45	Presequence translocase-associated motor 16, putative
Tb927.7.100	2.18691	0.028907	1471.22	variant surface glycoprotein (VSG), putative (fragment)
Tb927.9.12480	1.89632	0.028948	1458.89	dynein light chain type 1, putative
Tb927.10.8850	4.05661	0.0289858	1664.03	A distinct subfamily of CDD/CDA-like deaminases, putative
Tb927.9.15829	1.90617	0.0290176	1513.81	unspecified product
Tb927.10.5750	2.70077	0.0290279	1741.52	Extradiol ring-cleavage dioxygenase, putative
Tb927.7.3260	1.82706	0.0291056	1229.97	expression site-associated gene 7 (ESAG7) protein, putative
Tb927.3.4120	2.33092	0.0291209	2023.52	hypothetical protein, conserved
Tb927.11.16620	2.19007	0.0291411	1395.9	hypothetical protein, conserved
Tb927.5.550	4.503	0.029142	2267.45	V-type proton ATPase subunit D, putative
Tb927.1.3170	2.26658	0.0291427	1948.28	CHORD, putative
Tb927.11.14000	1.70934	0.0292045	942.133	nuclear RNA binding domain 1
Tb927.10.4900	0.3026	0.0292174	1010.65	TPR-repeat-containing chaperone protein DNAJ, putative
Tb927.1.5080	-0.417427	0.0292738	1181.63	expression site-associated gene 9 (ESAG9) protein, putative
Tb927.3.3060	2.89104	0.0292904	2855.11	Purine-Responsive Element Binding Protein 2
Tb927.9.12890	1.76485	0.0293025	1105.83	hypothetical protein, conserved
Tb927.11.15970	4.56055	0.0293031	2359.74	Guanine nucleotide exchange factor in Golgi transport N-terminal/Sec7 domain containing protein, putative
Tb927.5.2610	-0.313812	0.0293136	1197	hypothetical protein, conserved
Tb927.11.3520	2.30654	0.0293207	1317.68	Acyl CoA binding protein, putative
Tb927.11.9420	2.12582	0.0293411	1404.92	ATP synthase, putative
Tb927.9.1530	2.0507	0.0293663	1533.52	hypothetical protein, conserved
Tb927.5.2970	4.53306	0.0294141	2315.2	suppressive immunomodulating factor
Tb927.3.3500	1.82824	0.0294297	1348.14	closed mitosis protein 1
Tb927.8.3140	2.17311	0.0294337	1328.73	Sir2-related protein 2, putative
Tb927.1.3070	4.02555	0.0294769	1628.59	hypothetical protein, conserved
Tb927.3.3840	2.0081	0.0294928	1412.48	Family of unknown function (DUF572), putative
Tb927.7.270	-0.313973	0.0295415	904.291	ribosome production factor 2
Tb927.6.4800	0.227602	0.0295585	1013.39	hypothetical protein, conserved
Tb927.6.560	1.86599	0.0295683	1416.82	CPC cysteine peptidase, Clan CA, family C1, Cathepsin B-like
Tb927.10.11000	4.11575	0.0295721	1733.66	hypothetical protein, conserved
Tb927.7.1480	1.99749	0.0295901	1374.26	hypothetical protein, conserved
Tb927.10.12030	3.99369	0.029625	1593.02	hypothetical protein, conserved
Tb927.11.9610	4.39361	0.0296339	2101.88	eIF-3-beta
Tb927.1.1240	2.13766	0.0297089	1320.68	cytidine triphosphate synthase, putative
Tb927.5.3460	1.97164	0.0298192	1287.02	Flagellum attachment zone protein 16
Tb927.4.4140	1.79975	0.0298612	1220.79	hypothetical protein, conserved
Tb927.5.3120	1.80741	0.029878	1214.12	eukaryotic translation initiation factor 2 beta subunit, putative
Tb927.11.4480	1.7807	0.0300465	1134.33	Flagellar radial spoke protein 4/6
Tb927.3.4660	0.598719	0.0300472	1314.06	WD domain, G-beta repeat, putative
Tb927.3.590	1.82491	0.0300889	1258.15	adenosine transporter, putative
Tb927.7.6860	4.43284	0.0300935	2159.82	expression site-associated gene 5 (ESAG5) protein, putative
Tb927.8.4790	2.33437	0.0301488	1660.01	Putative snoRNA binding domain containing protein, putative
Tb927.10.5720	2.07732	0.0301737	1771.09	hypothetical protein
Tb927.10.12160	1.73491	0.030312	928.249	hypothetical protein, conserved
Tb927.8.1990	2.3344	0.0304202	1907.17	peroxidoxin
Tb927.5.2420	1.78433	0.0304209	1203.51	NOL1/NOP2/sun family, putative
Tb927.10.3660	2.40289	0.0304454	1633.51	aspartate aminotransferase
Tb927.3.5540	3.89217	0.0304627	1484.77	Component of motile flagella 38
Tb927.9.9630	1.77715	0.0304725	1050.04	TPR repeat/Tetratricopeptide repeat, putative
Tb927.4.5230	1.96441	0.0305407	1432.74	hypothetical protein, conserved
Tb927.7.870	2.14442	0.0305541	1322.52	hypothetical protein, conserved
Tb927.2.2570	3.93841	0.0305737	1533.13	hypothetical protein, conserved
Tb927.11.4760	1.86432	0.0305805	1224.71	hypothetical protein
Tb927.10.6670	3.70049	0.0306471	1300.04	dynein light chain, putative
Tb927.11.330	0.242162	0.0307011	1071.31	Nucleoporin NUP110
Tb927.10.1610	1.7821	0.0307043	979.724	hypothetical protein, conserved
Tb927.11.17015	4.24027	0.0307287	1889.94	Cytochrome c oxidase assembly factor 6 homolog, putative
Tb927.3.2610	2.32063	0.0308211	1986.52	GPI inositol deacylase 2
Tb927.11.160	2.07118	0.0308364	1447.21	hypothetical protein, conserved
Tb927.6.3850	1.88649	0.0308479	1427.68	chaperone protein DnaJ, putative
Tb927.10.620	0.483142	0.0308695	1061.52	hypothetical protein, conserved
Tb927.7.5890	1.80757	0.0308797	1222.12	hypothetical protein, conserved
Tb927.8.5310	4.1479	0.0308869	1772.73	Polyketide cyclase / dehydrase and lipid transport, putative
Tb927.4.2990	1.82725	0.0309263	1293.14	hypothetical protein, conserved
Tb927.3.4530	3.56091	0.0310811	1180.16	hypothetical protein, conserved
Tb927.10.5380	0.399086	0.0310955	1219.6	intraflagellar transport protein 122
Tb927.6.3140	4.84777	0.0311322	2879.54	Ubiquitin-like protein 11
Tb927.11.2120	1.76602	0.0311487	1118.58	Nucleolar complex protein 1, putative
Tb927.8.2170	4.32671	0.0312265	2006.64	hypothetical protein, conserved
Tb927.4.4850	2.06781	0.0312387	1768.91	amino acid transporter, putative
Tb927.9.2020	1.79538	0.0312401	1065.2	60S ribosomal protein L38, putative
Tb927.10.6880	1.53263	0.0312433	2617.62	glyceraldehyde 3-phosphate dehydrogenase, cytosolic
Tb927.8.7550	1.77144	0.0312472	1106.58	hypothetical protein
Tb927.10.8420	1.75732	0.0312574	1070.35	Phosphatidylinositol 3-kinase tor1
Tb927.10.3680	1.82466	0.0313303	1397.06	hypothetical protein, conserved
Tb927.6.2390	1.82747	0.0314686	1367.07	conserved hypothetical protein, putative
Tb927.10.4130	0.449178	0.0315454	1274.48	NADH-ubiquinone oxidoreductase B13 subunit
Tb927.11.1210	2.00339	0.0316205	1528.16	Domain of unknown function (DUF4470)/Domain of unknown function (DUF4471), putative
Tb927.8.4050	1.77673	0.0316522	1185.14	FLA1-binding protein
Tb927.9.15530	4.30269	0.0317205	1973.51	BARP protein
Tb927.10.2040	2.10581	0.0317307	1713.96	STE group serine/threonine-protein kinase, putative
Tb927.8.1020	2.00955	0.0317708	2053.36	6-phosphofructo-2-kinase/fructose-2,6-biphosphatase, putative
Tb927.11.1180	1.87885	0.0318277	1450.55	cdc2-related kinase 6, putative
Tb927.4.2140	0.228205	0.0318827	881.267	Component of motile flagella 8
Tb927.3.3010	1.82171	0.0319327	1244.96	hypothetical protein, conserved
Tb927.6.4700	1.85127	0.0319683	1392.35	hypothetical protein, conserved
Tb927.11.16590	4.22068	0.0319824	1864.46	RNA-binding protein, putative
Tb927.7.2450	-0.416374	0.0319836	1078	SUMO-interacting motif-containing protein
Tb927.8.4940	1.78555	0.0320361	1187.27	hypothetical protein, conserved
Tb927.10.4960	1.78904	0.0320588	1122.76	hypothetical protein
Tb927.2.2340	1.90652	0.0320663	1832.74	Glycerophosphoryl diester phosphodiesterase family, putative
Tb927.4.1070	4.53041	0.0320825	2310.95	Mitochondrial ribosomal protein L13
Tb927.3.3460	1.83897	0.0320996	1359.16	succinate dehydrogenase flavoprotein subunit, putative
Tb927.2.690	3.07286	0.0321606	2921.14	leucine-rich repeat protein (LRRP), putative
Tb927.7.6790	1.77958	0.0321988	1029.58	hypothetical protein, conserved
Tb927.9.4370	2.76944	0.0322069	2051.49	GTPase activating protein, putative
Tb927.9.9080	2.1384	0.0322303	1609.79	Present in the outer mitochondrial membrane proteome 5
Tb927.10.3160	2.15076	0.0322496	1779.14	hypothetical protein, conserved
Tb927.8.6160	1.74463	0.0322747	1066.11	40S ribosomal protein S8, putative
Tb927.4.4710	2.99708	0.0323881	2270.41	hypothetical protein, conserved
Tb927.1.750	0.275212	0.0324021	1120.18	Metal-binding domain-containing protein
Tb927.10.15180	1.75593	0.0324182	1104.89	nucleosome assembly protein, putative
Tb927.11.15020	4.10438	0.0324356	1720.05	iron superoxide dismutase
Tb927.7.3360	4.29226	0.03244	1959.3	farnesyl pyrophosphate synthase
Tb927.11.7213	1.85907	0.0324905	1458.13	Endoplasmic Reticulum-Golgi Intermediate Compartment (ERGIC)/Endoplasmic reticulum vesicle transporter, putative
Tb927.10.11350	1.85677	0.0325454	991.034	LSU ribosomal protein, mitochondrial, putative
Tb927.8.1740	4.23865	0.0326335	1887.82	tRNA import complex component, putative
Tb927.11.7420	1.81185	0.032693	1225.75	phosphoadenosine phosphosulfate reductase-like protein
Tb927.3.3820	0.254719	0.0327073	1269.49	hypothetical protein, conserved
Tb927.11.9560	2.14983	0.0327833	1992.22	oxidoreductase, putative
Tb927.5.3740	1.86805	0.0329377	1509.97	RING-H2 zinc finger, putative
Tb927.7.3620	2.51707	0.0330255	1603.42	tyrosyl-tRNA synthetase
Tb927.2.3180	1.7474	0.0330257	1136.13	Pentatricopeptide repeat protein (PPR), putative
Tb927.6.1250	2.13806	0.0330893	1449.92	Mitochondrial Ribosomal Protein of Small Subunit 29
Tb927.10.8750	1.73711	0.0331115	1038.93	GTPase activating protein, putative
Tb927.11.14580	4.11009	0.0331165	1726.87	Bifunctional Monophosphate RNA Kinase/RNA guanylyltransferase
Tb927.11.1810	-0.606866	0.0331542	971.067	Ring finger domain containing protein, putative
Tb927.10.520	1.90477	0.0332465	1409.44	mitochondrial ATP synthase subunit ATPTB1
Tb927.11.3020	1.84729	0.0332486	1253.59	hypothetical protein, conserved
Tb927.10.2440	4.49393	0.0332636	2253.25	Metacaspase-4
Tb927.8.460	-0.599797	0.0332885	1126.72	variant surface glycoprotein (VSG, atypical), putative
Tb927.11.15690	0.476379	0.0333186	1184.18	U5 snRNP-associated 102 kDa protein, putative
Tb927.11.10750	-0.136271	0.0333439	870.325	pre-mRNA-splicing factor CWC22, putative
Tb927.11.9370	3.78022	0.0335182	1373.91	hypothetical protein, conserved
Tb927.10.20	-0.331211	0.0335621	1189.72	expression site-associated gene 1 (ESAG1) protein, putative
Tb927.8.3160	3.99165	0.033668	1590.77	hypothetical protein, conserved
Tb927.10.7130	-0.417926	0.0336685	1174.19	hypothetical protein, conserved
Tb927.6.4320	4.04897	0.033692	1655.24	Protein of unknown function (DUF2817), putative
Tb927.3.3220	1.95877	0.0337227	1405.87	RNA polymerase-associated protein CTR9, putative
Tb927.10.2790	2.3557	0.0337331	1812.67	Conserved oligomeric complex COG6, putative
Tb927.8.4340	1.80459	0.0337434	1334.92	hypothetical protein, conserved
Tb927.9.9150	1.74525	0.033756	1150.41	Mitoribosomal LSU assembly factor 13
Tb927.8.8200	1.699	0.0338268	890.748	Flagellar-associated protein 59, putative
Tb927.7.980	4.47782	0.0338474	2228.22	hypothetical protein, conserved
Tb927.4.1930	1.74638	0.0338572	1150.47	eukaryotic translation initiation factor 3 subunit g
Tb927.3.4310	1.79515	0.0339036	1269.8	Paraflagellar rod protein 1-3
Tb927.8.5770	1.70865	0.0339119	1012.88	Elongator-like Protein 3a
Tb927.4.3860	4.00787	0.0339125	1608.75	receptor-type adenylate cyclase GRESAG 4, putative
Tb927.11.2690	2.18656	0.0339412	2075.52	Succinyl-CoA:3-ketoacid coenzyme A transferase, mitochondrial
Tb927.8.6880	2.3496	0.0339911	1676.24	translation initiation factor IF-2, putative
Tb927.11.17190	-0.302897	0.0341003	1082.77	variant surface glycoprotein (VSG), putative
Tb927.10.11440	1.76377	0.0341814	1080.33	G1 cyclin CycE4, putative
Tb927.10.3300	3.73468	0.0342204	1331.22	Domain of unknown function (DUF4206), putative
Tb927.11.6140	2.51302	0.0342472	1688.93	40S ribosomal protein S15A, putative
Tb927.11.7570	1.15834	0.034277	1814.35	ATP-grasp domain containing protein, putative
Tb927.11.6410	1.77803	0.0343281	1305.49	regulator of nonsense transcripts 2
Tb927.7.5320	1.72632	0.0343837	1007.96	hypothetical protein, conserved
Tb927.3.4480	1.76956	0.0343919	1221.14	hypothetical protein, conserved
Tb927.10.3580	1.7152	0.0345383	1051.96	Mitochondrial SSU ribosomal protein, putative
Tb927.3.4700	1.82967	0.0345945	1275.68	Domain of unknown function (DUF4379), putative
Tb927.8.7040	2.44644	0.0346178	2070.83	hypothetical protein, conserved
Tb927.7.3190	1.90457	0.0346244	1238.86	Pseudokinase, putative
Tb927.10.5340	1.70826	0.0346362	994.524	40S ribosomal protein S18, putative
Tb927.10.15540	4.23026	0.0346545	1876.87	predicted VPS53-like domain protein
Tb927.11.7800	2.98689	0.0346619	2163.21	hypothetical protein, conserved
Tb927.9.6350	1.88753	0.034674	1803.54	inositol-1(or 4)-monophosphatase, putative
Tb927.11.7705	1.86139	0.0346846	1174.11	ribosomal protein S11, putative
Tb927.5.1230	2.09754	0.0346921	1613.06	hypothetical protein, conserved
Tb927.7.5200	2.57972	0.0346991	1924.29	hypothetical protein, conserved
Tb927.7.5030	1.9523	0.0347251	1316.31	hypothetical protein, conserved
Tb927.6.4190	1.89587	0.0347555	1172.75	Pentatricopeptide repeat protein (PPR), putative
Tb927.10.1740	-0.331875	0.0348611	876.445	hypothetical protein, conserved
Tb927.8.560	1.72858	0.0348797	969.733	hypothetical protein, conserved
Tb927.5.2390	0.179728	0.0349396	986.006	hypothetical protein, conserved
Tb927.10.780	1.74582	0.0349719	1092.93	Ring finger domain containing protein, putative
Tb927.2.5350	0.318996	0.0349978	1222.86	hypothetical protein, conserved
Tb927.3.4380	1.76537	0.0350027	1215	TOB complex 55 kDa subunit, putative
Tb927.4.3350	1.79217	0.0350081	1199.61	Carnosine N-methyltransferase, putative
Tb927.3.1720	1.75211	0.0350148	1110.26	hypothetical protein, conserved
Tb927.10.9840	-1.20876	0.0350887	1211.26	chaperone protein DnaJ, putative
Tb927.10.13580	3.67495	0.0351406	1277.23	major facilitator superfamily protein (MFS), putative
Tb927.11.5710	-0.404299	0.0351554	943.481	chaperone protein DnaJ, putative
Tb927.6.3490	4.43317	0.0351724	2160.31	zinc finger protein 1
Tb927.11.14950	1.78162	0.0351924	1194.39	zinc finger protein 2
Tb927.4.1050	5.08916	0.0351989	3403.99	inositol-pentakisphosphate 2-kinase
Tb927.11.6200	1.68475	0.0351997	959.198	60S ribosomal protein L28, putative
Tb927.10.510	1.84977	0.0352559	1292.71	Present in the outer mitochondrial membrane proteome 19
Tb927.7.3970	1.89021	0.0352935	1489.94	hypothetical protein, conserved
Tb927.8.1780	1.80963	0.0354316	1287.92	STE/STE7 protein kinase, putative
Tb927.10.14910	-0.124055	0.0354345	1255.88	Sarcalumenin, putative
Tb927.2.650	2.22122	0.0354602	1697.82	hypothetical protein
Tb927.10.9300	0.892607	0.0355817	3345.26	adiponectin receptor protein 1
Tb927.10.4940	2.05313	0.0356081	1700.11	Nuclear Dbf2-related kinase
Tb927.8.1300	-0.379656	0.0356332	958.846	hypothetical protein, conserved
Tb927.11.1680	1.82776	0.035658	1323.71	vesicular-fusion protein SEC18, putative
Tb927.11.12490	1.76666	0.0356865	1211.8	hypothetical protein, conserved
Tb927.3.940	3.7042	0.035741	1303.39	Complex 1 protein (LYR family), putative
Tb927.6.4410	2.35393	0.0358078	1595.59	S-adenosylmethionine decarboxylase
Tb927.8.7370	2.24166	0.0358509	1958.83	hypothetical protein
Tb927.9.14260	1.96019	0.035917	1320.63	hypothetical protein, conserved
Tb927.10.14820	3.60957	0.0359588	1220.64	Mitochondrial ADP/ATP carrier protein 5c
Tb927.3.1250	0.555761	0.0359708	1589.03	RNA polymerase subunit RPB10
Tb927.11.5980	2.02079	0.0360287	1378.25	conserved protein
Tb927.9.14330	1.8289	0.0360468	1496.42	mismatch repair protein PMS1, putative
Tb927.11.5880	1.91067	0.0361236	1224.34	Mitoribosomal LSU assembly factor 23
Tb927.10.12440	0.99658	0.0361636	1860.83	kinesin, putative
Tb927.9.6290	1.78874	0.0361881	1215.84	arginine kinase
Tb927.5.1340	3.60762	0.0362071	1218.99	pre-mRNA splicing factor, putative
Tb927.2.2970	4.63766	0.0362492	2489.28	mitochondrial carrier protein
Tb927.9.9780	2.4548	0.0362497	2152.79	cyclophilin-40, putative
Tb927.1.3450	1.79873	0.0362526	1155.55	hypothetical protein, conserved
Tb927.3.1980	1.88842	0.0362846	2041.76	hypothetical protein, conserved
Tb927.8.1070	1.71338	0.0362996	1081.74	hypothetical protein, conserved
Tb927.11.10450	3.14438	0.0363092	2804.18	UDP-N-acetylglucosamine-dolichyl-phosphate N-acetylglucosaminephosphotransferase, putative
Tb927.6.3860	2.23258	0.0363428	1296.44	leucyl/phenylalanyl-tRNA protein transferase, putative
Tb927.3.4950	1.76668	0.0363612	1050.13	hypothetical protein, conserved
Tb927.9.15660	1.755	0.0364377	1066.99	gene related to expression site-associated gene 4 protein (GRESAG4)
Tb927.7.330	2.26123	0.0364469	2086.4	Thioesterase-like superfamily, putative
Tb927.11.6240	2.45179	0.0364559	1807.42	hypothetical protein, conserved
Tb927.11.11965	1.75196	0.0365491	1037.77	cytoskeleton-associated protein, putative
Tb927.7.5920	2.55618	0.0366028	1628.33	mercaptopyruvate sulfurtransferase, putative
Tb927.9.13470	0.222802	0.0366367	1109.85	SET domain protein 27
Tb927.5.3150	0.305256	0.0366684	933.406	protein kinase , putative
Tb927.8.5140	1.86275	0.0367256	1926.53	diacylglycerol kinase, putative
Tb927.6.3880	1.73653	0.0368045	1043.45	hypothetical protein, conserved
Tb927.8.1500	2.26673	0.0368674	1849.96	hypothetical protein, conserved
Tb927.11.12200	1.79281	0.0369588	1230.61	hypothetical protein, conserved
Tb927.10.9570	-0.340305	0.0369957	1086.4	paraflagellar rod component, putative
Tb927.9.7900	1.70696	0.0371032	1056.48	hypothetical protein, conserved
Tb927.10.10970	2.24938	0.0371247	1308.18	heat shock protein, putative
Tb927.7.2340	1.74715	0.0371605	1131.71	40S ribosomal protein S15, putative
Tb927.8.3100	1.72943	0.0372044	1176.83	coronin, putative
Tb927.1.1630	1.706	0.0372121	976.751	transcription elongation factor 1 homolog
Tb927.9.8880	2.12089	0.0373046	1669.95	actin B
Tb927.3.3760	1.77211	0.0373683	1222.43	tryparedoxin 1b, putative
Tb927.7.3710	3.96622	0.0374562	1562.97	hypothetical protein, conserved
Tb927.11.10920	1.90747	0.0374918	1663.53	hypothetical protein, conserved
Tb927.2.4140	1.66859	0.037571	896.865	hypothetical protein, conserved
Tb927.1.4160	1.73714	0.0375941	1120.63	hypothetical protein, conserved
Tb927.7.2510	1.78045	0.0376099	1360.06	endoplasmatic reticulum retrieval protein, putative
Tb927.4.4720	1.77398	0.0376206	1282.2	kinetoplast ribosomal PPR-repeat containing protein 7
Tb927.10.1840	4.26841	0.0376659	1927.16	hypothetical protein, conserved
Tb927.10.15150	4.78606	0.0376815	2758.98	DNA-directed RNA polymerase III subunit C11, putative
Tb927.5.2310	1.84742	0.0376821	1151.03	Phosphorylated CTD interacting factor 1 WW domain containing protein, putative
Tb927.9.14420	1.85538	0.0377318	1351.24	Peptidyl-prolyl cis-trans isomerase C, mitochondrial, putative
Tb927.11.2610	1.76563	0.0377846	1131.05	Cytoskeleton-associated protein 50 kDa
Tb927.4.740	4.48039	0.0377921	2232.2	Rgp1, putative
Tb927.11.18430	2.51765	0.0379388	1723	variant surface glycoprotein (VSG), putative
Tb927.6.3410	-0.124328	0.0379715	1093.8	hypothetical protein, conserved
Tb927.10.9230	2.64371	0.0379833	2189.74	adaptin complex 4 subunit, putative
Tb927.8.8020	1.90258	0.0379834	2533.9	monoglyceride lipase, putative
Tb927.3.5570	1.70997	0.0381682	1098.91	syntaxin, putative
Tb927.7.1950	1.74919	0.0382201	1201.38	retrotransposon hot spot protein 7 (RHS7), putative
Tb927.10.7820	2.1888	0.0382331	1695.58	hypothetical protein, conserved
Tb927.8.7255	4.20016	0.0382465	1838.12	unspecified product
Tb927.11.5090	1.78135	0.038435	1399.68	aspartate aminotransferase, mitochondrial
Tb927.10.2150	1.72987	0.0384888	1019.58	mitochondrial calcium uniporter
Tb927.5.3370	0.473256	0.0384972	1432.08	hypothetical protein
Tb927.3.3990	2.97545	0.0385151	2317.11	KREPB6
Tb927.5.2920	1.9972	0.0385617	1792.2	Ring finger domain containing protein, putative
Tb927.2.4370	2.51747	0.0385726	1767.06	trypanothione synthetase
Tb927.5.460	4.46412	0.038627	2207.16	hypothetical protein, conserved
Tb927.10.9890	1.70091	0.0386524	1026.1	hypothetical protein, conserved
Tb927.3.1270	1.99083	0.0386888	1465.32	PRP38 family, putative
Tb927.10.5230	2.0239	0.038712	1454.52	ADP-ribosylation factor-like protein 13, putative
Tb927.11.3640	-0.834251	0.0387164	1221.23	Mitochondrial ribosomal protein L27
Tb927.2.2490	3.60364	0.0387271	3748.59	hypothetical protein
Tb927.8.1940	0.212164	0.0387386	1240.52	endosomal integral membrane protein, putative
Tb927.11.11590	3.97041	0.0387395	1567.52	Eukaryotic translation initiation factor 3 subunit E
Tb927.11.5670	0.26804	0.0388345	1079.68	Mnd1 family, putative
Tb927.5.2960	4.02714	0.038974	1630.38	phosphoribosylpyrophosphate synthetase, putative
Tb927.9.2320	-0.302489	0.0390001	1192.59	methyltransferase domain containing protein, putative
Tb927.10.7520	2.07366	0.0390029	1412.92	folylpolyglutamate synthase, putative
Tb927.3.3390	1.70598	0.0390213	1108.12	kinesin, putative
Tb927.10.9910	1.73996	0.0391223	1136.16	PSP1 C-terminal conserved region, putative
Tb927.9.5190	2.41168	0.0392133	1857.79	proliferating cell nuclear antigen
Tb927.4.3210	3.98956	0.039268	1588.46	ESAG11-related protein, putative
Tb927.5.4290	1.6831	0.0393351	1031.21	hypothetical protein, conserved
Tb927.11.6060	1.72925	0.0393446	1044.06	major facilitator superfamily, putative
Tb927.10.8290	1.72471	0.0393551	1159.81	eukaryotic translation initiation factor 3 subunit 8
Tb927.7.520	2.68798	0.0393685	2012.89	cytochrome b5-like Heme/Steroid binding domain containing protein, putative
Tb927.11.20400	1.7949	0.0394503	1543.88	variant surface glycoprotein (VSG), putative
Tb927.10.6540	1.66856	0.039549	1000.19	kinetoplastid-specific phospho-protein phosphatase, putative
Tb927.10.4290	1.74346	0.039658	1162.4	hypothetical protein, conserved
Tb927.9.12500	0.513381	0.0398097	1301.49	Present in the outer mitochondrial membrane proteome 7
Tb927.6.3890	2.56744	0.039855	2212	replication factor C, subunit 2, putative
Tb927.9.15110	0.619771	0.0399302	1544.55	60S ribosomal protein L5, putative
Tb927.10.12600	2.68485	0.0399424	1806.02	HEN1 methyltransferase homolog 1
Tb927.10.5270	1.73127	0.0399566	1116.83	mitogen-activated protein kinase kinase 5
Tb927.10.13220	2.31773	0.0399669	1784.33	cyclophilin type peptidyl-prolyl cis-trans isomerase, putative
Tb927.5.3940	0.272917	0.0400017	1266.84	helicase, putative
Tb927.1.70	0.593193	0.0400915	1376.73	retrotransposon hot spot protein 4 (RHS4), putative
Tb927.7.7160	-0.414612	0.0400947	1046.34	kinetoplastid-specific dual specificity phosphatase, putative
Tb927.10.11010	1.7089	0.0400947	1143.76	hypothetical protein, conserved
Tb927.5.3710	2.19947	0.0401949	2045.93	inositol phosphosphingolipid phospholipase C-Like
Tb927.5.3400	0.47679	0.0402063	1319.36	calcium pump
Tb927.11.13490	2.52418	0.0402516	2399.9	hypothetical protein, conserved
Tb927.8.2730	1.72598	0.0402904	1051.6	hypothetical protein, conserved
Tb927.4.2350	-0.170608	0.0403137	1010.56	twinfilin
Tb927.7.5400	2.02266	0.0403446	1406.41	hypothetical protein, conserved
Tb927.1.2260	4.94391	0.0404413	3077.97	Small kinetoplastid calpain-related protein 1-7
Tb927.11.10080	3.83626	0.0404598	1428.33	LSU ribosomal protein, mitochondrial, putative
Tb927.11.12240	2.32541	0.0405104	1845.22	cysteine peptidase, Clan CA, family C19, putative
Tb927.8.1540	0.853123	0.040538	1537.31	hypothetical protein, conserved
Tb927.7.6280	1.74953	0.0405506	1176.46	Domain of unknown function (DUF3508), putative
Tb927.6.1400	1.77143	0.0405836	1232.98	cyclophilin-type peptidyl-prolyl cis-trans isomerase, putative
Tb927.10.15310	1.9278	0.0406032	1450.18	hypothetical protein, conserved
Tb927.2.3030	-0.23674	0.0407053	973.506	ATP-dependent Clp protease subunit, heat shock protein 78 (HSP78), putative
Tb927.9.9940	2.53629	0.0408805	1780.26	parkin coregulated gene protein
Tb927.7.1580	0.204852	0.0409269	956.2	Vps52 / Sac2 family, putative
Tb927.7.1590	2.06041	0.0409602	2336.82	cyclin CycB3
Tb927.9.10950	3.92944	0.0409716	1523.62	chaperone protein DnaJ, putative
Tb927.8.7440	1.72622	0.0409813	1248.65	lipase, putative
Tb927.2.5160	1.78232	0.0409829	1287.84	Chaperone protein DnaJ 2
Tb927.8.7890	1.96148	0.0409908	1539.96	receptor-type adenylate cyclase GRESAG 4, putative
Tb927.5.1960	2.16065	0.0410235	2194.08	hypothetical protein, conserved
Tb927.11.15390	2.51523	0.0410375	1742.89	hypothetical protein
Tb927.7.7170	0.241608	0.0410748	939.167	CYC2-like cyclin, putative
Tb927.9.1950	1.82539	0.041076	1310.88	NADH dehydrogenase (ubiquinone) 1 alpha subcomplex subunit, putative
Tb927.9.7710	1.77767	0.0412111	1358.39	hypothetical protein, conserved
Tb927.7.1240	1.70258	0.0412381	1135.53	Sphingosine kinase
Tb927.8.7510	1.75119	0.0413325	1286.46	p-nitrophenylphosphatase, putative
Tb927.7.5380	1.78756	0.0413446	1392.71	Double RNA binding domain protein 12
Tb927.10.7060	1.72353	0.0413932	1207.6	Nucleoporin NUP96
Tb927.11.14880	4.13684	0.0413937	1759.19	Paraflagellar Rod Proteome Component 9, putative
Tb927.10.16220	2.39527	0.0414803	1785.44	Variant Surface Glycoprotein, putative
Tb927.9.3130	0.189694	0.0415386	1190.11	hypothetical protein, conserved
Tb927.10.10230	2.55937	0.04154	1935.65	procyclin-associated gene 5 (PAG5) protein
Tb927.7.4070	1.96465	0.0415762	1738.59	cysteine peptidase, Clan CA, family C2, putative
Tb927.3.4620	0.476301	0.0415951	1327.21	AAA domain containing protein, putative
Tb927.11.12710	2.04771	0.0416595	2221.07	variant surface glycoprotein (VSG)-related, putative
Tb927.10.7210	1.66611	0.041791	962.765	Flagellum attachment zone protein 17
Tb927.6.2790	1.17291	0.0417945	2587.61	L-threonine 3-dehydrogenase
Tb927.10.3800	1.67944	0.0418581	1040.61	Expression site body (ESB)-specific protein 1
Tb927.9.14220	1.77051	0.041912	1276.48	metacaspase 5, putative
Tb927.11.4180	2.03062	0.0419652	1449.01	PSP1 C-terminal conserved region, putative
Tb927.10.4850	1.86345	0.0420221	1539.84	hypothetical protein, conserved
Tb927.10.2450	-1.10495	0.042089	1069.82	hypothetical protein
Tb927.2.5750	1.86724	0.0421197	1428.11	tyrosyl-DNA Phosphodiesterase (Tdp1), putative
Tb927.11.20190	0.590001	0.0421257	1274.08	variant surface glycoprotein (VSG), putative
Tb927.10.6860	2.59956	0.0421359	2000.99	endonuclease v
Tb927.8.6590	4.40344	0.0421504	2116.25	Outer mitochondrial membrane transport complex protein/Glutathione S-transferase, C-terminal domain containing protein, putative
Tb927.3.1410	4.38307	0.0421714	2086.59	cytochrome oxidase subunit VII
Tb927.11.11240	4.3684	0.0422592	2065.47	Flagellum attachment zone protein 45
Tb927.4.350	1.72303	0.0422654	1073.4	hypothetical protein, conserved
Tb927.7.3870	1.81833	0.0425166	1443.99	hypothetical protein, conserved
Tb927.11.12090	1.67796	0.0425872	1062.76	endonuclease III, putative
Tb927.9.9620	3.58847	0.0425997	1202.92	meiotic recombination protein DMC1, putative
Tb927.11.5230	1.69238	0.0426405	957.057	hypothetical protein, conserved
Tb927.8.980	-0.486855	0.0426984	1061.58	acetylglucosaminephosphomutase
Tb927.6.3680	1.65706	0.0427069	1019	Present in the outer mitochondrial membrane proteome 31
Tb927.4.120	4.35662	0.0427208	2048.67	hypothetical protein
Tb927.10.11290	3.60897	0.0428424	3472.69	hypothetical protein, conserved
Tb927.11.16600	4.39176	0.0429156	2099.19	exosome-associated protein 2
Tb927.10.290	3.73108	0.0429182	1327.91	proteasome alpha 2 subunit, putative
Tb927.8.6580	1.69536	0.0429997	1090.2	Succinate dehydrogenase [ubiquinone] flavoprotein subunit, mitochondrial
Tb927.9.7020	2.39545	0.0430556	1939.72	hypothetical protein, conserved
Tb927.6.3030	2.12956	0.0430905	1566.1	hypothetical protein, conserved
Tb927.6.2640	1.82819	0.0431672	1293.06	importin alpha subunit, putative
Tb927.8.7920	3.61894	0.0431792	1228.6	receptor-type adenylate cyclase GRESAG 4, putative
Tb927.1.3820	0.0212902	0.0432157	1209.31	ATP synthase subunit, putative
Tb927.10.4660	1.75451	0.0432747	1344.25	Transcription factor S-II (TFIIS), central domain containing protein, putative
Tb927.7.2920	1.83045	0.0433434	1265.72	histone H2A, putative
Tb927.8.7730	1.76907	0.0433566	1280.31	dihydroceramide synthase, putative
Tb927.10.5860	2.24337	0.0433605	2068.81	hypothetical protein, conserved
Tb927.10.3400	1.71228	0.0435217	1132.58	hypothetical protein, conserved
Tb927.4.4930	1.98856	0.0435675	1572.1	symplekin, putative
Tb927.2.4330	1.68465	0.043578	1140.07	paraflagellar rod protein 5, putative
Tb927.5.940	1.82088	0.0435812	1522.39	NADH-dependent fumarate reductase, putative
Tb927.9.5350	0.755133	0.0436619	1695.9	actin related protein 3, putative
Tb927.11.16340	1.64389	0.0436651	935.581	Importin-beta N-terminal domain/HEAT-like repeat, putative
Tb927.7.6050	1.69348	0.0436854	1137.39	receptor-type adenylate cyclase GRESAG 4, putative
Tb927.2.2220	2.92347	0.0437382	2229.49	hypothetical protein, conserved
Tb927.11.3210	0.402536	0.0437651	1228.1	hypothetical protein
Tb927.10.6940	1.83458	0.0437681	1590.58	Dipeptidyl-peptidase 8-like, putative
Tb927.11.14340	1.73102	0.0438548	1191.4	exportin 1
Tb927.7.5940	1.3019	0.0439628	3716.79	Protein Associated with Differentiation
Tb927.11.13960	0.35233	0.044089	1085.09	U6 snRNA-associated Sm-like protein LSm4p
Tb927.11.15850	0.426459	0.0440913	1027.17	Mitoribosomal SSU assembly factor 5
Tb927.3.1760	1.69523	0.0441269	1148.44	chaperone protein DnaJ, putative
Tb927.10.14670	-1.24432	0.0441649	997.008	hypothetical protein
Tb927.10.5190	2.3255	0.0441772	1785.08	Kinesin associated protein, putative
Tb927.3.5410	2.52422	0.044214	1641.7	hypothetical protein, conserved
Tb927.10.6690	1.71483	0.0442541	1192.03	protein tyrosine phosphatase 1
Tb927.10.5360	1.63316	0.0442554	964.32	40S ribosomal protein S10, putative
Tb927.9.11040	3.93113	0.0442869	1525.41	mitochondrial carrier protein
Tb927.8.1030	-0.138893	0.0443083	972.312	chaperone protein DnaJ, putative
Tb927.10.15120	0.343566	0.0443723	1083.14	40S ribosomal protein S13, putative
Tb927.7.3140	2.09329	0.0443725	1699.03	hypothetical protein, conserved
Tb927.9.9290	0.549956	0.0444537	1398.27	polyadenylate-binding protein 1
Tb927.2.5280	-0.939897	0.0445749	965.504	Enriched in surface-labeled proteome protein 1
Tb927.11.1520	2.42743	0.0446155	1954.72	expression site-associated gene 3 (ESAG3) protein, putative
Tb927.6.810	1.69287	0.0446286	1117.46	hypothetical protein
Tb927.6.4560	3.74865	0.0446453	1344.17	Mitochondrial SSU ribosomal protein, putative
Tb927.4.500	1.82824	0.044661	1369.5	FHA domain containing protein, putative
Tb927.11.11510	2.09887	0.0447063	2181.22	hd phosphohydrolase family protein
Tb927.7.5980	1.80389	0.0447413	1638.18	protein associated with differentiation 6, putative
Tb927.10.15350	3.93273	0.0447832	1527.11	histone H3 variant V
Tb927.4.4990	1.74227	0.044805	1270.12	ubiquinol-cytochrome c reductase, putative
Tb927.3.3680	1.74006	0.0448429	1171.37	hypothetical protein, conserved
Tb927.11.10240	2.51818	0.0448577	1745.09	ATP-dependent protease subunit HslV
Tb927.11.7260	1.83025	0.0449392	1622.97	hypothetical protein, conserved
Tb927.11.10800	3.83363	0.0450023	1425.73	Domain of unknown function (DUF4496), putative
Tb927.7.3500	1.83636	0.0450242	1251.21	glutathione S-transferase, putative
Tb927.8.7640	4.1185	0.0450759	1736.97	amino acid transporter 1, putative
Tb927.3.1060	0.717235	0.045132	1360.41	Component of motile flagella 34
Tb927.11.3350	0.589893	0.0451534	1435.05	phospholipid-transporting ATPase 1-like protein, putative
Tb927.6.4060	4.21379	0.0451673	1855.57	Eukaryotic protein of unknown function (DUF872), putative
Tb927.4.2450	1.85896	0.0452293	1086.92	protein disulfide isomerase 1
Tb927.9.9320	1.66171	0.0452599	1080.11	MAPK/MAK/MRK overlapping kinase, putative
Tb927.10.440	1.72833	0.0452737	1143.56	hypothetical protein, conserved
Tb927.4.3940	0.382891	0.0453393	1250.09	Calpain-like protein 2
Tb927.1.4500	1.80004	0.0453614	1676.5	SNARE associated Golgi protein, putative
Tb927.11.7390	1.68151	0.0453898	1120.75	NADH-ubiquinone oxidoreductase complex I, 21 kDa subunit, putative
Tb927.3.4320	0.397056	0.0454182	1548.54	Paraflagellar rod protein 1-4
Tb927.11.370	1.27936	0.0454909	1113.31	repressor activator protein 1
Tb927.9.15100	1.79199	0.0455057	1321.68	hypothetical protein, conserved
Tb927.7.5630	1.6397	0.0456078	1017.83	hypothetical protein, conserved
Tb927.8.6660	2.08332	0.04565	1596.25	paraflagellar rod component, putative
Tb927.5.1790	1.84383	0.0456553	1194.02	Mitochondrial SSU ribosomal protein, putative
Tb927.9.12000	1.69627	0.0457314	1138.78	LEM3 (ligand-effect modulator 3) family / CDC50 family, putative
Tb927.5.780	1.69266	0.0457532	1231.3	hypothetical protein, conserved
Tb927.11.3220	2.48762	0.0457984	1858.66	cysteine peptidase, Clan CD, family C13
Tb927.8.2750	1.82713	0.0458365	1457.24	hypothetical protein, conserved
Tb927.9.1880	-0.550889	0.0458553	997.697	WD domain, G-beta repeat, putative
Tb927.3.1240	1.65806	0.045869	1066.34	Serine/threonine-protein phosphatase 2A, putative
Tb927.5.4070	1.67641	0.0458718	1119.94	PrimPol-like protein 1
Tb927.3.5770	1.75395	0.0460072	1351.31	hypothetical protein
Tb927.2.2470	-1.75496	0.0460838	1006.4	Mitochondrial protein 81
Tb927.3.790	1.7068	0.0461669	1142.98	zinc finger CCCH domain-containing protein 6, putative
Tb927.8.5720	3.81672	0.0461797	1409.12	tRNA (guanine(37)-N1)-methyltransferase
Tb927.8.2500	2.22593	0.0462007	1626.23	ribosomal RNA methyltransferase, putative
Tb927.10.7090	1.9278	0.0462089	1565.4	Trypanosome alternative oxidase, mitochondrial
Tb927.8.4660	0.8919	0.0462508	1400.08	hypothetical protein, conserved
Tb927.7.5770	1.68372	0.0462934	1096.72	Nuclear Dbf2-related kinase
Tb927.1.3110	2.10153	0.046339	1426.51	soluble N-ethylmaleimide sensitive factor (NSF) attachment protein, putative
Tb927.5.2220	4.0356	0.0463915	1639.97	META domain/Domain of unknown function (DUF1935), putative
Tb927.3.5490	1.69698	0.0464541	1248.81	Putative intraflagellar transport protein B2
Tb927.11.12400	2.52086	0.0464685	1512.84	hypothetical protein, conserved
Tb927.11.11090	3.21639	0.0465413	2850.08	Nucleoporin NUP140
Tb927.2.5650	1.65181	0.0466109	1030.22	hypothetical protein, conserved
Tb927.10.12520	0.537309	0.0466354	1411.82	hypothetical protein, conserved
Tb927.10.3410	1.67652	0.0468345	996.165	hypothetical protein
Tb927.11.14590	-0.093992	0.0468605	924.36	G5-interacting protein
Tb927.11.9630	1.83505	0.0468641	1566.95	Snf7, putative
Tb927.10.5840	1.67576	0.0468656	1120.31	translation elongation factor 1-beta, putative
Tb927.7.7520	2.34651	0.0468732	1737.52	receptor-type adenylate cyclase GRESAG 4, putative
Tb927.9.7700	2.03784	0.0469133	1783.82	palmitoyl acyltransferase 1, putative
Tb927.6.1590	1.66446	0.0470568	1075.88	conserved protein
Tb927.8.960	1.97032	0.0471308	1395.53	hypothetical protein, conserved
Tb927.1.1310	4.11156	0.0471956	1728.63	transmembrane protein, conserved
Tb927.11.15180	-0.411208	0.0474152	889.774	hypothetical protein, conserved
Tb927.10.2730	1.7367	0.0474266	1466.95	START domain containing protein, putative
Tb927.10.11900	2.02484	0.0474485	1411.72	MICOS complex subunit MIC20
Tb927.9.1280	0.925221	0.0474682	1802.99	variant surface glycoprotein (VSG, atypical), putative
Tb927.8.7340	4.21731	0.0475144	1860.11	neuraminidase, putative
Tb927.10.9600	1.66354	0.0475151	1087.05	CMGC/DYRK protein kinase, putative
Tb927.8.2960	1.67771	0.0475501	1047.39	Probable methyltransferase BTM2 homolog
Tb927.3.1700	1.67788	0.04764	1133.14	diacylglycerol acyltransferase, putative
Tb927.9.6130	2.59282	0.0476758	1831.68	calmodulin, putative
Tb927.7.3720	2.21275	0.0477343	1826.07	hypothetical protein
Tb927.7.5310	1.6549	0.0477358	1047.52	YEATS family, putative
Tb927.11.12390	4.09036	0.0477825	1703.41	hypothetical protein, conserved
Tb927.5.4300	2.02461	0.0478417	1744.17	Serine peptidase, Clan SC, Family S9A
Tb927.9.13780	1.65811	0.0478491	1113.74	Mitochondrial SSU ribosomal protein, putative
Tb927.4.3240	1.64561	0.047884	1062.71	hypothetical protein, conserved
Tb927.11.8950	1.66665	0.0479399	1151.27	leucine rich repeat
Tb927.10.4360	4.12633	0.0479425	1746.42	hypothetical protein
Tb927.2.5540	1.88541	0.0479839	1246.51	hypothetical protein, conserved
Tb927.11.4390	2.49865	0.0480524	1925.26	Histidine phosphatase superfamily (branch 1), putative
Tb927.7.1330	-0.444905	0.0480921	945.428	hypothetical protein, conserved
Tb927.7.1040	2.74531	0.048119	1893.22	40S ribosomal protein S16, putative
Tb927.6.3660	1.63847	0.0481493	1045.76	hypothetical protein, conserved
Tb927.2.5140	1.70717	0.048312	1315.69	hypothetical protein, conserved
Tb927.9.13140	1.69077	0.0483157	1119.88	hypothetical protein, conserved
Tb927.9.7820	-0.410958	0.0483736	957.899	KKT-interacting protein 11
Tb927.10.1670	2.64558	0.0484301	2058	hypothetical protein
Tb927.7.7480	1.65584	0.0484371	970.954	trans-sialidase, putative
Tb927.1.570	0.870431	0.0484874	1428.69	Histone H3-K76 methyltransferase
Tb927.2.2370	0.335649	0.0485444	965.91	Vps51/Vps67, putative
Tb927.4.3320	1.98367	0.0485691	1631.08	uracil phosphoribosyltransferase, putative
Tb927.3.660	1.68023	0.0486072	1215.11	hypothetical protein, conserved
Tb927.11.1100	-0.320118	0.0486197	1046.21	cysteine peptidase, Clan CA, family C2, putative
Tb927.2.4240	1.68503	0.0487215	1114.64	GTP binding protein, putative
Tb927.11.11350	2.27424	0.0487358	1768.75	hypothetical protein, conserved
Tb927.9.7040	1.64528	0.0487581	1076.44	hypothetical protein, conserved
Tb927.7.5860	-0.214924	0.0487586	1041.45	hypothetical protein
Tb927.10.8310	1.79301	0.0487986	1219.38	histone acetyltransferase
Tb927.8.8310	4.70927	0.0488196	2615.97	chaperone protein DnaJ, putative
Tb927.3.4580	1.6757	0.0489123	1165.04	hypothetical protein, conserved
Tb927.11.11680	0.550662	0.0489252	1247.33	2-oxoglutarate dehydrogenase E2 component, putative
Tb927.10.11830	0.692441	0.048938	1372.35	hypothetical protein, conserved
Tb927.8.3050	1.68358	0.0489425	1123.12	Chitobiase/beta-hexosaminidase C-terminal domain containing protein, putative
Tb927.5.3220	1.60198	0.0490061	918.651	signal peptidase type I, putative
[truncated: 4,436 more rows]
