# Supplementary material for: Chromosome compartment assembly is essential for subtelomeric gene silencing in trypanosomes
Source: Nat Commun. 2025 Nov 26;16:11669. doi: 10.1038/s41467-025-66824-3 (PMC12749359; doi:10.1038/s41467-025-66824-3)
Supplement: Supplementary file 6 — Supplementary Data 4 [file 41467_2025_66824_MOESM6_ESM.xlsx]

## Sheet: Supplementary Data 4_Complete
Gene ID Protein 1	Gene ID Protein 2	Linked AA position in Peptide of Protein 1	Peptide 1	Linked AA Position in Protein 1	Linked AA position in Peptide of Protein 2	Peptide 1	Linked AA Position in Protein 2	Product Description of Protein 1	Lengh of Protein 1	Product Description of Protein 2	Lengh of Protein 2
Tb927.11.10860	Tb927.8.7280	6	GTTSMKMK	374	2	CKPQc[15.99]	245	20S-pre-rRNA D-site endonuclease NOB1	432	emp24/gp25L/p24 family/GOLD, putative	247
Tb927.6.720	Tb927.1.1860	5	STAGKNc[15.99]	188	1	n[15.99]MSAAK	1	40S ribosomal protein L14, putative	189	Uncharacterized protein	48
Tb927.6.720	Tb927.11.5860	5	STAGKNc[15.99]	188	1	n[15.99]MCGK	1;1	40S ribosomal protein L14, putative	189	AGC/RSK family serine/threonine kinase, putative	342
Tb927.6.720	Tb927.3.3440	2	AKSTAGK	183	1	KPKSK	96	40S ribosomal protein L14, putative	189	phytanoyl-CoA dioxygenase (PhyH), putative	345
Tb927.6.720	Tb927.5.1080	5	STAGKNc[15.99]	188	3	VKKNc[15.99]	236	40S ribosomal protein L14, putative	189	RNA-binding protein, putative	237
Tb927.6.720	Tb927.5.1080	5	STAGKNc[15.99]	188	2	VKKNc[15.99]	235	40S ribosomal protein L14, putative	189	RNA-binding protein, putative	237
Tb927.6.720	Tb927.5.4370	2	AKSTAGKNc[15.99]	183	4	NPMKPCc[15.99]	122	40S ribosomal protein L14, putative	189	hypothetical protein, conserved	124
Tb927.6.720	Tb927.5.4370	7	AKSTAGKNc[15.99]	188	4	NPMKPCc[15.99]	122	40S ribosomal protein L14, putative	189	hypothetical protein, conserved	124
Tb927.6.720	Tb927.6.4420	5	STAGKNc[15.99]	188	1	n[15.99]DDER	2	40S ribosomal protein L14, putative	189	tRNA (Guanine-1)-methyltransferase, putative	352
Tb927.6.720	Tb927.8.4790	2	AKSTAGK	183	1	KLQAK	168	40S ribosomal protein L14, putative	189	Putative snoRNA binding domain containing protein, putative	238
Tb927.11.9730	Tb927.8.3480	4	VAAKVGAKSVIAK	142	4	GLKKK	165	60S ribosomal protein L34, putative	170	hypothetical protein, conserved	608
Tb927.11.9730	Tb927.8.3480	4	VAAKVGAKSVIAK	142	3	GLKKK	164	60S ribosomal protein L34, putative	170	hypothetical protein, conserved	608
Tb927.2.6090	Tb927.1.3200	1	KTGNK	98;98	1	KYEGc[15.99]	218	60S ribosomal protein L44	106	Suppressor of G2 allele of SKP1, putative	221
Tb927.10.13730	Tb927.2.1800	1	KLSTKK	57	3	AAKGAK	854	60S ribosomal protein L7, putative	298	DNA polymerase delta catalytic subunit, putative	1026
Tb927.10.13730	Tb927.2.1800	1	KLSTKK	57	3	AAKGAK	854	60S ribosomal protein L7, putative	298	DNA polymerase delta catalytic subunit, putative	1026
Tb927.10.13730	Tb927.2.1800	1	KLSTKK	57	3	AAKGAK	854	60S ribosomal protein L7, putative	298	DNA polymerase delta catalytic subunit, putative	1026
Tb927.8.1330	Tb927.6.720	9	TAGNDAAAKAAc[15.99]	274;274	5	STAGKNc[15.99]	188	60S ribosomal protein L7a, putative	276	40S ribosomal protein L14, putative	189
Tb927.8.1330	Tb927.6.720	9	TAGNDAAAKAAc[15.99]	274;274	5	STAGKNc[15.99]	188	60S ribosomal protein L7a, putative	276	40S ribosomal protein L14, putative	189
Tb927.5.286b	Tb927.5.840	6	NPYAQKYAAEFR	220;220	5	GVASKPR	990	adenosine transporter 1	463	Nucleolar protein 111	994
Tb927.3.3450	Tb927.6.3650	1	n[15.99]MGLLTLLRKLR	1	1	n[15.99]MLKGIR	1	ADP-ribosylation factor-like protein 3, putative	178	ADP-ribosylation factor-like protein 3C, putative	183
Tb927.6.3650	Tb927.10.13490	3	n[15.99]MLKGIR	3	5	IVAAKR	102;101	ADP-ribosylation factor-like protein 3C, putative	183	CAMK/CAMKL family protein kinase, putative	273
Tb927.6.3650	Tb927.7.1740	3	n[15.99]MLKGIR	3	1	KLAGLR	61;61;61	ADP-ribosylation factor-like protein 3C, putative	183	60S ribosomal protein L7, putative	242
Tb927.5.2750	Tb927.6.720	1	n[15.99]MTSLK	1	5	STAGKNc[15.99]	188	Alpha/beta hydrolase family, putative	426	40S ribosomal protein L14, putative	189
Tb927.11.8460	Tb927.11.12420	6	FCEDTKQPR	422	5	RSASKR	72	amastin-like protein	456	Dual specificity protein kinase CLK2, putative	484
Tb927.10.5520	Tb927.6.720	1	n[15.99]MTYSR	1	5	STAGKNc[15.99]	188	AmmeMemoRadiSam system protein B, putative	323	40S ribosomal protein L14, putative	189
Tb927.10.12970	Tb927.10.8900	1	n[15.99]MQVGVCDDESK	1	6	HDSNTKWEc[15.99]	430	AN1-like zinc finger, putative	303	choline/ethanolamine phosphotransferase (CEPT)	432
Tb927.10.12970	Tb927.11.680	1	n[15.99]QVGVCDDESK	2	4	TVRKR	87;87;87	AN1-like zinc finger, putative	303	ribosomal protein L21E (60S), putative	159
Tb927.10.12970	Tb927.4.4070	11	n[15.99]MQVGVCDDESKR	11	6	n[15.99]MHVAVKDK	6	AN1-like zinc finger, putative	303	mevalonate kinase, putative	329
Tb927.10.12970	Tb927.4.4950	1	KSGCWCMc[15.99]	297	1	n[15.99]MQSGSEK	1;1	AN1-like zinc finger, putative	303	Nucleolar protein 61	570
Tb927.10.12970	Tb927.7.2970	1	KSGCWCMc[15.99]	297	2	HKYPER	371	AN1-like zinc finger, putative	303	ATP-dependent DEAD/H RNA helicase, putative	824
Tb927.7.6740	Tb927.7.2190	13	DTSSSSVMVLHMKEEVK	798	1	n[15.99]MACR	1	ATPase family associated with various cellular activities (AAA), putative	993	translocon-associated protein (TRAP), alpha subunit, putative	266
Tb927.4.2630	Tb927.6.1400	3	KQKGK	838	1	n[15.99]MSTTK	1	ATP-dependent DEAD/H RNA helicase, putative	843	cyclophilin-type peptidyl-prolyl cis-trans isomerase, putative	260
Tb927.4.2630	Tb927.8.4480	9	LVQNDVELKGMTK	445	1	n[15.99]MTASR	1	ATP-dependent DEAD/H RNA helicase, putative	843	hypothetical protein, conserved	264
Tb927.5.4270	Tb927.8.8220	1	KYIESADLR	621	3	EMKHR	277;278;278;278;277	ATP-dependent DEAD/H RNA helicase, putative	828	amino acid transporter, putative	460
Tb927.3.4670	Tb927.7.7020	4	SVRKGSR	201	1	n[15.99]MEGR	1;1;1;1;1;1	cdc2-related kinase 10, putative	428	hypothetical protein	184
Tb927.11.12310	Tb927.11.15690	3	LGKSLGSGVLLSPTPTTPILK	273	1	n[15.99]SAAAPVLSTK	2	cdc2-related kinase 12	769	U5 snRNP-associated 102 kDa protein, putative	1009
Tb927.11.12310	Tb927.11.2100	1	n[15.99]MGMATRSPSPR	1	4	GSCKR	383	cdc2-related kinase 12	769	Divergent AAA domain containing protein, putative	634
Tb927.11.12310	Tb927.11.3150	3	HSKVNVFLPHSPVPIDFSSVTTHVESKYEVGK	304	1	n[15.99]MTEYKKLCALVDQLK	1	cdc2-related kinase 12	769	conserved protein	376
Tb927.11.12310	Tb927.2.1810	1	KVITAVKK	458	5	GPPLKLPR	842	cdc2-related kinase 12	769	chromatin-remodeling complex atpase chain iswi	1160
Tb927.11.12310	Tb927.5.840	8	EIAYIFRKVITAVK	458	4	TRFKYR	773	cdc2-related kinase 12	769	Nucleolar protein 111	994
Tb927.2.4510	Tb927.7.2190	1	KFALK	302	1	n[15.99]MACR	1	cdc2-related kinase 9	774	translocon-associated protein (TRAP), alpha subunit, putative	266
Tb927.3.5330	Tb927.7.2190	1	KYQEK	168	1	n[15.99]MACR	1	centaurin beta 5	275	translocon-associated protein (TRAP), alpha subunit, putative	266
Tb927.10.8540	Tb927.9.1560	4	VSGKGLPNRK	298	4	RVVKPVK	425	chaperone protein DnaJ, putative	336	DnaJ domain containing protein, putative	464
Tb927.2.1810	Tb927.1.570	1	KFPEc[15.99]	1157	1	n[15.99]MDAR	1	chromatin-remodeling complex atpase chain iswi	1160	Histone H3-K76 methyltransferase	275
Tb927.2.1810	Tb927.11.11090	12	DAGNEVVGAEEKRNK	914	3	QVKELR	35	chromatin-remodeling complex atpase chain iswi	1160	Nucleoporin NUP140	1464
Tb927.2.1810	Tb927.11.2370	3	IVKYSGK	477	2	NKDTSR	9	chromatin-remodeling complex atpase chain iswi	1160	Nuclear RNA export factor	575
Tb927.2.1810	Tb927.11.2510	12	DAGNEVVGAEEKRNK	914	3	ELKRAR	1205	chromatin-remodeling complex atpase chain iswi	1160	NUC173 domain containing protein, putative	1292
Tb927.2.1810	Tb927.9.10510	4	IGQKR	599	4	EDAKGc[15.99]	133	chromatin-remodeling complex atpase chain iswi	1160	hypothetical protein, conserved	134
Tb927.2.1810	Tb927.9.15110	9	DEGNNETTKVEER	926	1	n[15.99]MTFVK	1;1	chromatin-remodeling complex atpase chain iswi	1160	60S ribosomal protein L5, putative	308
Tb927.6.1830	Tb927.6.720	1	n[15.99]EFETER	2	5	STAGKNc[15.99]	188	Cleavage stimulation factor subunit 50, putative	442	40S ribosomal protein L14, putative	189
Tb927.10.6010	Tb927.6.2800	5	GAQEKK	514;393	1	n[15.99]SARNK	2	Cohesin subunit SCC3, putative	1164	hypothetical protein, conserved	880
Tb927.11.9440	Tb927.5.840	5	VAEDKIKSYR	29	3	HQKGEGQR	932	Component of motile flagella 63	552	Nucleolar protein 111	994
Tb927.3.3110	Tb927.10.7500	3	n[15.99]PPKKK	4;4;4	1	KAVQQc[15.99]	296	Condensin complex subunit 3, putative	1061	fibrillarin	300
Tb927.3.3110	Tb927.8.3480	3	n[15.99]PPKKK	4;4;4	4	GLKKK	165	Condensin complex subunit 3, putative	1061	hypothetical protein, conserved	608
Tb927.3.3110	Tb927.8.3480	3	n[15.99]PPKKK	4;4;4	3	GLKKK	164	Condensin complex subunit 3, putative	1061	hypothetical protein, conserved	608
Tb927.3.3110	Tb927.8.3480	1	n[15.99]PPKKK	2;2;2	3	GLKKK	164	Condensin complex subunit 3, putative	1061	hypothetical protein, conserved	608
Tb927.3.3110	Tb927.8.3480	1	n[15.99]PPKKK	2;2;2	4	GLKKK	165	Condensin complex subunit 3, putative	1061	hypothetical protein, conserved	608
Tb927.11.3150	Tb927.1.650	8	DVCAAEEKR	163	1	n[15.99]DEIK	2	conserved protein	376	conserved protein, unknown function	199
Tb927.11.3150	Tb927.10.2520	3	VVKILHK	56	2	QKSSK	623	conserved protein	376	PrimPol-like protein 2	732
Tb927.11.3150	Tb927.10.8200	1	n[15.99]TEYK	2	1	n[15.99]ETPR	2	conserved protein	376	Ribosomal protein L1p/L10e family, putative	269
Tb927.11.3150	Tb927.5.1080	4	n[15.99]TEYKK	5	3	VKKNc[15.99]	236	conserved protein	376	RNA-binding protein, putative	237
Tb927.11.3150	Tb927.6.1760	3	VVKILHK	56	1	KQFR	125	conserved protein	376	KU80 protein	635
Tb927.11.3150	Tb927.8.6430	1	n[15.99]TEYK	2	3	TAKGFc[15.99]	103	conserved protein	376	hypothetical protein, conserved	105
Tb927.11.3150	Tb927.8.7730	1	n[15.99]TEYK	2	1	KAGKK	271;693;429	conserved protein	376	dihydroceramide synthase, putative	397
Tb927.6.560	Tb927.8.2600	7	RLNGVIKK	72	5	ELKSKK	530	CPC cysteine peptidase, Clan CA, family C1, Cathepsin B-like	340	WD domain, G-beta repeat/BING4CT (NUC141) domain containing protein, putative	646
Tb927.10.9160	Tb927.10.9310	1	n[15.99]TATSGFDWLCDAR	2	1	n[15.99]MISSR	1	Cyclin 12, L-type	639	Haemolysin-III related, putative	349
Tb927.10.13220	Tb927.11.12310	1	n[15.99]MQAHR	1	1	KRHSK	300	cyclophilin type peptidyl-prolyl cis-trans isomerase, putative	913	cdc2-related kinase 12	769
Tb927.6.1400	Tb927.11.9210	1	KGDSR	16	1	n[15.99]DVYR	2	cyclophilin-type peptidyl-prolyl cis-trans isomerase, putative	260	NOL1/NOP2/sun family, putative	566
Tb927.6.1400	Tb927.8.770	1	KGDSRLQRPENDEDSATLQSR	16	3	SYKEFR	467	cyclophilin-type peptidyl-prolyl cis-trans isomerase, putative	260	SUMO-interacting motif-containing protein	639
Tb927.6.1400	Tb927.9.8000	2	KKGDSR	16	1	KYANK	145	cyclophilin-type peptidyl-prolyl cis-trans isomerase, putative	260	ubiquitin-protein ligase, putative	150
Tb927.6.3280	Tb927.1.3200	3	VLKGK	738	1	KYEGc[15.99]	218	cyclosome subunit 1, putative	1837	Suppressor of G2 allele of SKP1, putative	221
Tb927.6.3280	Tb927.9.12090	1	n[15.99]MQSAYTIK	1	3	ECKRR	1072	cyclosome subunit 1, putative	1837	Putative death-receptor fusion protein (DUF2428), putative	2086
Tb927.7.4070	Tb927.11.9080	11	MEKDTATGEFKCEVK	82	1	KDLLLYGPGGGDDGLR	466	cysteine peptidase, Clan CA, family C2, putative	120	Nucleolar protein 136	1216
Tb927.11.17015	Tb927.9.1560	1	n[15.99]MQNAHK	1	3	KAKPK	111	Cytochrome c oxidase assembly factor 6 homolog, putative	72	DnaJ domain containing protein, putative	464
Tb927.11.17015	Tb927.9.1560	1	n[15.99]MQNAHK	1	1	KAKPK	109	Cytochrome c oxidase assembly factor 6 homolog, putative	72	DnaJ domain containing protein, putative	464
Tb927.8.1510	Tb927.7.6900	1	n[15.99]YGMNR	2	4	SQGKGK	511	DEAD box protein 2B, putative	569	Sister chromatid cohesion protein 1	584
Tb927.10.1720	Tb927.10.9310	3	LSKESTRGEK	199	1	n[15.99]MISSR	1	DExD/H RNA helicase Hel66	596	Haemolysin-III related, putative	349
Tb927.11.2100	Tb927.10.2520	2	NKTQNIGQR	572	3	SSKFCIR	626	Divergent AAA domain containing protein, putative	634	PrimPol-like protein 2	732
Tb927.11.14890	Tb927.11.15690	4	DSLKLLQLTFDELLSSYMDTIEETMEK	337	12	GCQHLHHNGSTKR	772	DNA polymerase alpha/epsilon subunit B, putative	648	U5 snRNP-associated 102 kDa protein, putative	1009
Tb927.2.1800	Tb927.10.7810	2	EKKFLSR	357	3	RAKDK	430	DNA polymerase delta catalytic subunit, putative	1026	Pre-rRNA-processing protein ESF1, putative	712
Tb927.2.1800	Tb927.11.3020	1	KARAR	485	1	n[15.99]MHGR	1	DNA polymerase delta catalytic subunit, putative	1026	hypothetical protein, conserved	666
Tb927.2.1800	Tb927.2.5160	4	SFSKSESEYAGAQAHIALVERMR	812	7	EPGANEKFK	46	DNA polymerase delta catalytic subunit, putative	1026	Chaperone protein DnaJ 2	400
Tb927.9.15030	Tb927.9.11850	7	VLQARLKK	398	2	IKHK	121	DNA polymerase epsilon subunit B, putative	535	structural maintenance of chromosome 1, putative	1275
Tb927.10.1710	Tb927.7.6360	6	GYDEGKIRER	322	2	SKRGSc[15.99]	176	DNA polymerase eta, putative	525	histone H2A variant Z	179
Tb927.10.13310	Tb927.11.1660	3	RTKALR	96	3	DAKGPCc[15.99]	659	DNA-directed RNA polymerase I subunit RPB5z, putative	299	vesicular transport protein (CDC48 homologue), putative	662
Tb927.10.13310	Tb927.11.9740	7	QEGRPGKDPSK	87	1	n[15.99]ASGSGR	2	DNA-directed RNA polymerase I subunit RPB5z, putative	299	tRNA intron endonuclease, catalytic C-terminal domain containing protein, putative	207
Tb927.10.13310	Tb927.6.630	12	NASSMIVVVGSKVR	190	4	VDGKTKK	108	DNA-directed RNA polymerase I subunit RPB5z, putative	299	hypothetical protein, conserved	730
Tb927.9.1560	Tb927.10.12980	1	KAKPK	109	1	n[15.99]WKPK	2	DnaJ domain containing protein, putative	464	Multisite-specific tRNA:(cytosine-C(5))-methyltransferase, putative	806
Tb927.9.1560	Tb927.10.12980	3	KAKPK	111	1	n[15.99]WKPK	2	DnaJ domain containing protein, putative	464	Multisite-specific tRNA:(cytosine-C(5))-methyltransferase, putative	806
Tb927.9.1560	Tb927.10.14390	14	GFDYDVTMYDTEVKCGSCK	280	7	EEEDEGKK	46	DnaJ domain containing protein, putative	464	FACT complex subunit POB3	555
Tb927.9.1560	Tb927.10.2720	7	ATEVFQKLVR	69	2	GKGGIYVDR	519	DnaJ domain containing protein, putative	464	hypothetical protein, conserved	573
Tb927.9.1560	Tb927.10.6460	6	VVKPVKK	428	1	n[15.99]LPILK	2	DnaJ domain containing protein, putative	464	protein phosphatase 2B, putative	391
Tb927.9.1560	Tb927.10.6460	6	VVKPVKK	428	1	n[15.99]LPILK	2	DnaJ domain containing protein, putative	464	protein phosphatase 2B, putative	391
Tb927.9.1560	Tb927.11.10320	3	VVKPVK	425	3	IQKR	252;284;142	DnaJ domain containing protein, putative	464	TatD related DNase, putative	399
Tb927.9.1560	Tb927.11.7450	14	GFDYDVTMYDTEVKCGSCK	280	6	EEEGEKDK	337;337	DnaJ domain containing protein, putative	464	Component of motile flagella 71	599
Tb927.9.1560	Tb927.5.4410	5	SSISKK	406	1	n[15.99]AGRFR	2;2	DnaJ domain containing protein, putative	464	hypothetical protein, conserved	218
Tb927.9.1560	Tb927.7.6770	7	ATEVFQKLVR	69	2	SKWDAR	59	DnaJ domain containing protein, putative	464	Acyl CoA binding protein, putative	97
Tb927.9.1560	Tb927.8.1230	1	KTLQAQK	84	3	KGKGNc[15.99]	181	DnaJ domain containing protein, putative	464	hypothetical protein, conserved	183
Tb927.9.1560	Tb927.9.1560	6	VVKPVKKAGK	428	7	VVKPVKKAGK	429	DnaJ domain containing protein, putative	464	DnaJ domain containing protein, putative	464
Tb927.9.1560	Tb927.9.1560	7	VVKPVKKAGK	429	7	VVKPVKKAGK	429	DnaJ domain containing protein, putative	464	DnaJ domain containing protein, putative	464
Tb927.9.1560	Tb927.9.1560	6	VVKPVKKAGK	428	6	VVKPVKKAGK	428	DnaJ domain containing protein, putative	464	DnaJ domain containing protein, putative	464
Tb927.9.1560	Tb927.9.3930	1	KAVVSR	356	1	n[15.99]VVKR	2;2	DnaJ domain containing protein, putative	464	hypothetical protein, conserved	361
Tb927.2.4390	Tb927.7.2170	3	HKKEANK	535	2	EKAFQR	1463	double-strand break repair protein MRE11	752	Nucleolar protein 168	1481
Tb927.8.7280	Tb927.4.3540	2	CKPQc[15.99]	245	1	n[15.99]MHSR	1;1;1	emp24/gp25L/p24 family/GOLD, putative	247	hypothetical protein, conserved	379
Tb927.4.1820	Tb927.8.3560	2	VKLVFK	605	5	VGGGKTK	94	Eukaryotic elongation factor, selenocysteine-tRNA-specific, putative	655	DNA repair and recombination helicase protein PIF5	928
Tb927.9.13480	Tb927.9.1560	1	n[15.99]MKKAK	1	3	KAKPK	111	Eukaryotic protein of unknown function (DUF1764), putative	165	DnaJ domain containing protein, putative	464
Tb927.9.13480	Tb927.9.1560	1	n[15.99]MKKAK	1	1	KAKPK	109	Eukaryotic protein of unknown function (DUF1764), putative	165	DnaJ domain containing protein, putative	464
Tb927.11.16000	Tb927.10.7310	1	n[15.99]MSANK	1	2	SKGSK	771	exonuclease, putative	366	terminal uridylyltransferase 3, putative	827
Tb927.11.16000	Tb927.6.3050	6	LVKPTKK	153	3	FLKVLK	290	exonuclease, putative	366	Aldehyde dehydrogenase 3, putative	543
Tb927.11.16000	Tb927.6.3050	3	LVKPTKK	150	3	FLKVLK	290	exonuclease, putative	366	Aldehyde dehydrogenase 3, putative	543
Tb927.11.14340	Tb927.5.1960	12	NNGISLAEETAKR	593	8	AQQWCTTKK	360	exportin 1	1033	hypothetical protein, conserved	380
Tb927.11.14340	Tb927.9.11150	3	WLKRK	180	1	n[15.99]GVDKK	2	exportin 1	1033	hypothetical protein, conserved	807
Tb927.6.4280	Tb927.11.3740	2	SKPSVAK	69;69	1	n[15.99]GQAGGK	2	glyceraldehyde 3-phosphate dehydrogenase, glycosomal	359	proteasome regulatory ATPase subunit 2	437
Tb927.6.1960	Tb927.2.3080	1	n[15.99]MALFLWLVLAFSLLVWR	1	1	n[15.99]MLPK	1	glycosyltransferase family 28 protein, putative	414	cytochrome b5-dependent oleate desaturase	408
Tb927.5.2080	Tb927.11.14340	12	GRLLVGAAVGVKK	238	3	WLKRK	180	GMP reductase	491	exportin 1	1033
Tb927.5.2110	Tb927.2.3080	1	n[15.99]SSIAK	2	1	n[15.99]MLPK	1	G-patch domain containing protein, putative	182	cytochrome b5-dependent oleate desaturase	408
Tb927.10.9310	Tb927.11.3740	1	n[15.99]MISSR	1	1	n[15.99]GQAGGK	2	Haemolysin-III related, putative	349	proteasome regulatory ATPase subunit 2	437
Tb927.11.14330	Tb927.10.12970	11	SLVQMQENMEKYGMR	1208	1	n[15.99]QVGVCDDESK	2	HECT-domain (ubiquitin-transferase), putative	1609	AN1-like zinc finger, putative	303
Tb927.10.1680	Tb927.10.6280	1	n[15.99]MNEDGDCRR	1	1	n[15.99]MADAYRER	1	histone deacetylase 1	388	N-terminal glutamine amidase, putative	218
Tb927.10.1680	Tb927.2.3160	1	n[15.99]MNEDGDCR	1	1	n[15.99]SSRCSSR	2	histone deacetylase 1	388	Gar1/Naf1 RNA binding region, putative	429
Tb927.10.1680	Tb927.4.2050	1	n[15.99]MNEDGDCR	1	6	VENEEKK	116	histone deacetylase 1	388	hypothetical protein	134
Tb927.10.1680	Tb927.6.1400	1	n[15.99]MNEDGDCR	1	1	n[15.99]MSTTK	1	histone deacetylase 1	388	cyclophilin-type peptidyl-prolyl cis-trans isomerase, putative	260
Tb927.10.1680	Tb927.6.1400	1	n[15.99]MNEDGDCR	1	1	n[15.99]MSTTK	1	histone deacetylase 1	388	cyclophilin-type peptidyl-prolyl cis-trans isomerase, putative	260
Tb927.10.1680	Tb927.6.2820	1	n[15.99]MNEDGDCR	1	1	n[15.99]MTHR	1	histone deacetylase 1	388	hypothetical protein, conserved	254
Tb927.10.1680	Tb927.7.6450	1	n[15.99]MNEDGDCRR	1	2	VKHDDEER	116	histone deacetylase 1	388	tRNA-dihydrouridine synthase 3, putative	528
Tb927.11.1870	Tb927.1.3200	5	KVAPKK	59;64;68;64;64	1	KYEGc[15.99]	218	histone H1	71	Suppressor of G2 allele of SKP1, putative	221
Tb927.11.1880	Tb927.10.440	5	KAAPKK	44;44;44;19;53;54;24;63;19;24;59;34;23;19;19;44;34;24;33;24;59	1	n[15.99]MSNR	1;1	histone H1	76	hypothetical protein, conserved	134
Tb927.7.2940	Tb927.10.440	3	KQKSGK	123;123;123;123;123;123;123;123;123;123;123;123;123	1	n[15.99]MSNR	1;1	histone H2A, putative	134	hypothetical protein, conserved	134
Tb927.7.2930	Tb927.11.3150	4	KASKGGSSR	13;13;13;13;13;13;13;13;13;13;13;13;13	2	EKDPDK	64	histone H2A, putative	134	conserved protein	376
Tb927.7.2820	Tb927.11.3150	1	n[15.99]MATPK	1;1;1;1;1;1;1;1;1;1;1;1;1;1;1;1;1;1;1;1;1;1;1;1;1;1;1;1	1	n[15.99]TEYK	2	histone H2A, putative	134	conserved protein	376
Tb927.7.2840	Tb927.4.4930	15	NVTMSRGGVMPSLNKALAK	116;116;116;116;116;116;116;116;116;116;116;116;116	11	KELAAASSFQKTR	651;651	histone H2A, putative	134	symplekin, putative	1445
Tb927.7.7020	Tb927.10.10010	5	CNYEKK	13	1	n[15.99]MPKSKR	1	hypothetical protein	184	Ribosome assembly factor MRT4, putative	226
Tb927.11.13785	Tb927.10.12970	1	n[15.99]MHLCRGGYVCSCGR	1	1	n[15.99]MQVGVCDDESK	1	hypothetical protein	58	AN1-like zinc finger, putative	303
Tb927.10.6890	Tb927.10.12970	5	RGLTKEAAR	11;11	1	KSGCWCMc[15.99]	297	hypothetical protein	100	AN1-like zinc finger, putative	303
Tb927.1.2760	Tb927.10.1680	1	n[15.99]MWVSIYR	1	1	n[15.99]NEDGDCR	2	hypothetical protein	37	histone deacetylase 1	388
Tb927.10.5160	Tb927.7.7020	1	n[15.99]MSRAEK	1	1	n[15.99]EGRRc[15.99]	2	hypothetical protein	152	hypothetical protein	184
Tb927.10.5160	Tb927.7.7020	1	n[15.99]MSRAEK	1	1	n[15.99]EGRRc[15.99]	2	hypothetical protein	152	hypothetical protein	184
Tb927.9.9115	Tb927.7.7020	4	AQPKR	36	1	n[15.99]MEGR	1;1;1;1;1;1	hypothetical protein	57	hypothetical protein	184
Tb927.7.7310	Tb927.8.3560	5	SERGKK	30	4	SSAKSR	485	hypothetical protein	220	DNA repair and recombination helicase protein PIF5	928
Tb927.5.1480	Tb927.8.4480	5	ESLKKK	146	1	n[15.99]MTASR	1	hypothetical protein	160	hypothetical protein, conserved	264
Tb927.10.6040	Tb927.9.1560	4	n[15.99]TNNKK	37;5	3	KAKPK	111	hypothetical protein	159	DnaJ domain containing protein, putative	464
Tb927.10.6040	Tb927.9.1560	4	n[15.99]TNNKK	37;5	1	KAKPK	109	hypothetical protein	159	DnaJ domain containing protein, putative	464
Tb927.7.1100	Tb927.1.3200	1	n[15.99]NTTGEPAK	2	1	KYEGc[15.99]	218	hypothetical protein, conserved	737	Suppressor of G2 allele of SKP1, putative	221
Tb927.6.1920	Tb927.10.13310	5	IAEEKTSR	385	1	n[15.99]MDSVK	1	hypothetical protein, conserved	390	DNA-directed RNA polymerase I subunit RPB5z, putative	299
Tb927.10.7120	Tb927.10.13310	6	DSFRAKTGVAK	244	1	n[15.99]MDSVKSFK	1	hypothetical protein, conserved	325	DNA-directed RNA polymerase I subunit RPB5z, putative	299
Tb927.10.1430	Tb927.10.1680	7	GSDTYEKK	242	1	n[15.99]NEDGDCR	2	hypothetical protein, conserved	245	histone deacetylase 1	388
Tb927.9.10660	Tb927.10.440	16	EAPLASEAEAINPDKKQDc[15.99]	173	6	ALGGNKREYFTR	115	hypothetical protein, conserved	175	hypothetical protein, conserved	134
Tb927.9.10660	Tb927.10.440	15	EAPLASEAEAINPDKKQDc[15.99]	172	6	ALGGNKREYFTR	115	hypothetical protein, conserved	175	hypothetical protein, conserved	134
Tb927.10.7980	Tb927.10.6010	6	LLPQTKR	88	5	GAQEKK	514;393	hypothetical protein, conserved	441	Cohesin subunit SCC3, putative	1164
Tb927.8.7470	Tb927.10.9310	1	n[15.99]QSGSEK	2;2	1	n[15.99]MISSR	1	hypothetical protein, conserved	570	Haemolysin-III related, putative	349
Tb927.9.1710	Tb927.11.16000	1	n[15.99]MTGYNLK	1	1	n[15.99]MSANK	1	hypothetical protein, conserved	465	exonuclease, putative	366
Tb927.6.2920	Tb927.11.16000	1	KLSDFQK	20	1	n[15.99]MSANK	1	hypothetical protein, conserved	750	exonuclease, putative	366
Tb927.4.530	Tb927.11.16560	3	AKKPR	240	1	n[15.99]FPLR	2	hypothetical protein, conserved	510	Nucleotide sugar transporter 2	441
Tb927.4.530	Tb927.11.16560	2	AKKPR	239	1	n[15.99]FPLR	2	hypothetical protein, conserved	510	Nucleotide sugar transporter 2	441
Tb927.11.15980	Tb927.11.16560	1	KARPSCNFASPGGGFNPR	465	5	HSSRKPEEK	262	hypothetical protein, conserved	500	Nucleotide sugar transporter 2	441
Tb927.11.16450	Tb927.11.3150	2	MKIR	48	1	n[15.99]TEYK	2	hypothetical protein, conserved	133	conserved protein	376
Tb927.11.5370	Tb927.11.3150	7	LLGRAGKR	195	3	VVKILHK	56	hypothetical protein, conserved	690	conserved protein	376
Tb927.10.7030	Tb927.11.3150	5	n[15.99]MDPSKR	5	1	n[15.99]MTEYK	1	hypothetical protein, conserved	268	conserved protein	376
Tb927.8.7470	Tb927.11.3150	1	n[15.99]QSGSEK	2;2	1	n[15.99]TEYK	2	hypothetical protein, conserved	570	conserved protein	376
Tb927.11.13630	Tb927.11.370	6	KTSFIKHNMR	123	1	n[15.99]TDVDGGSGASWK	2	hypothetical protein, conserved	180	repressor activator protein 1	855
Tb927.6.3450	Tb927.11.3740	3	n[15.99]MYKETGATPR	3	1	n[15.99]GQAGGK	2	hypothetical protein, conserved	813	proteasome regulatory ATPase subunit 2	437
Tb927.10.14870	Tb927.11.3740	1	KEFYAAR	420	1	n[15.99]GQAGGK	2	hypothetical protein, conserved	681	proteasome regulatory ATPase subunit 2	437
Tb927.3.2750	Tb927.11.3740	2	FKDDSGDDDDDDNEEPDK	773	1	n[15.99]MGQAGGK	1	hypothetical protein, conserved	871	proteasome regulatory ATPase subunit 2	437
Tb927.8.3480	Tb927.11.9590	4	RYSKELSNLR	106	1	n[15.99]MTDYK	1	hypothetical protein, conserved	608	S-adenosylhomocysteine hydrolase, putative	437
Tb927.7.4030	Tb927.2.1810	12	LPGGLNALDDTKGQTVGK	428	1	KFPEc[15.99]	1157	hypothetical protein, conserved	538	chromatin-remodeling complex atpase chain iswi	1160
Tb927.5.3230	Tb927.2.1810	10	LERYGQLAQKR	19	3	DEKEGHK	497	hypothetical protein, conserved	2181	chromatin-remodeling complex atpase chain iswi	1160
Tb927.11.8320	Tb927.2.1810	1	n[15.99]MMMR	1	1	KFPEc[15.99]	1157	hypothetical protein, conserved	434	chromatin-remodeling complex atpase chain iswi	1160
Tb927.2.4650	Tb927.2.3080	1	n[15.99]MAIR	1	1	n[15.99]MLPK	1	hypothetical protein, conserved	253	cytochrome b5-dependent oleate desaturase	408
Tb927.10.7980	Tb927.5.2530	6	LLPQTKR	88	4	QQEKK	92	hypothetical protein, conserved	441	RNA cytidine acetyltransferase	1039
Tb927.9.6570	Tb927.5.3850	1	n[15.99]MKRNICWTSR	1	4	RGSKGK	830	hypothetical protein, conserved	149	XRN 5'-3' exonuclease N-terminus, putative	891
Tb927.9.1710	Tb927.5.3850	5	RAAAKAR	69	2	NKRQR	881	hypothetical protein, conserved	465	XRN 5'-3' exonuclease N-terminus, putative	891
Tb927.11.12070	Tb927.5.840	10	NDTTLASIGKLK	281	3	HQKGEGQR	932	hypothetical protein, conserved	291	Nucleolar protein 111	994
Tb927.9.15820	Tb927.6.3190	1	KGEEVHSHYHKGENDTILK	80	11	HVEETGYIEVKAGDRLLR	261	hypothetical protein, conserved	164	hypothetical protein, conserved	548
Tb927.10.11110	Tb927.6.720	2	GKVTTAMKMK	810	5	STAGKNc[15.99]	188	hypothetical protein, conserved	845	40S ribosomal protein L14, putative	189
Tb927.11.10500	Tb927.7.2170	7	FNLTDVKENGNVEDGSSAYANDVMPMDR	240	1	n[15.99]SGSFAQHGSK	2	hypothetical protein, conserved	529	Nucleolar protein 168	1481
Tb927.9.5800	Tb927.7.2190	3	RIKGAR	18	1	n[15.99]MACR	1	hypothetical protein, conserved	116	translocon-associated protein (TRAP), alpha subunit, putative	266
Tb927.10.14370	Tb927.7.2190	6	QDKEAKTSHESc[15.99]	115	1	n[15.99]MACR	1	hypothetical protein, conserved	120	translocon-associated protein (TRAP), alpha subunit, putative	266
Tb927.10.1960	Tb927.7.2190	5	n[15.99]SNGYKR	6	1	n[15.99]MACR	1	hypothetical protein, conserved	748	translocon-associated protein (TRAP), alpha subunit, putative	266
Tb927.3.4600	Tb927.7.2190	7	CRISEEKITNIR	939	1	n[15.99]MACR	1	hypothetical protein, conserved	1079	translocon-associated protein (TRAP), alpha subunit, putative	266
Tb927.11.10550	Tb927.7.6360	1	n[15.99]MMDAQTSSLR	1	3	GGKTGGK	56	hypothetical protein, conserved	826	histone H2A variant Z	179
Tb927.2.3970	Tb927.7.6900	2	TKKSNSR	224	5	VHGLKK	75	hypothetical protein, conserved	303	Sister chromatid cohesion protein 1	584
Tb927.2.3970	Tb927.7.6900	3	TKKSNSR	225	5	VHGLKK	75	hypothetical protein, conserved	303	Sister chromatid cohesion protein 1	584
Tb927.10.2060	Tb927.7.7020	1	n[15.99]LSNTGGYSR	2	3	KEKEEEK	16	hypothetical protein, conserved	966	hypothetical protein	184
Tb927.5.780	Tb927.7.7020	4	VHGKK	56	4	TTGKK	68	hypothetical protein, conserved	520	hypothetical protein	184
Tb927.10.3960	Tb927.7.7020	1	n[15.99]LPLSR	2	4	TTGKK	68	hypothetical protein, conserved	155	hypothetical protein	184
Tb927.1.4700	Tb927.8.4480	1	n[15.99]HTDDK	2	1	n[15.99]MTASR	1	hypothetical protein, conserved	319	hypothetical protein, conserved	264
Tb927.9.1710	Tb927.8.5590	1	n[15.99]MTGYNLK	1	1	n[15.99]METR	1	hypothetical protein, conserved	465	SH3-binding, glutamic acid-rich protein, putative	270
Tb927.10.7980	Tb927.8.5590	1	KEVGVDLR	8	1	n[15.99]METR	1	hypothetical protein, conserved	441	SH3-binding, glutamic acid-rich protein, putative	270
Tb927.3.4440	Tb927.8.5590	1	KTSPK	330	1	n[15.99]METR	1	hypothetical protein, conserved	346	SH3-binding, glutamic acid-rich protein, putative	270
Tb927.9.5800	Tb927.8.7280	3	WWKSKAHR	10	2	CKPQc[15.99]	245	hypothetical protein, conserved	116	emp24/gp25L/p24 family/GOLD, putative	247
Tb927.9.8520	Tb927.9.3760	10	GVTYFTKDEKVPVK	268	1	n[15.99]MFPFYSCDQGK	1	hypothetical protein, conserved	280	Nucleoporin GLE2	349
Tb927.10.1470	Tb927.5.840	1	n[15.99]MEPACK	1;1	2	GKSNR	904	hypoxanthine-guanine phosphoribosyltransferase	210	Nucleolar protein 111	994
Tb927.5.2690	Tb927.11.3150	1	KSVLGCc[15.99]	278	1	n[15.99]TEYK	2	inositol-1(or 4)-monophosphatase 1, putative	283	conserved protein	376
Tb927.11.6270	Tb927.10.7500	12	DLSHVEGPVSSKGGAPMDCITGYSRFSTHSPPDFPFR	62	12	VEVGATQSGDEKKEYR	109	inositol-1,4,5-trisphosphate (IP3) 5-phosphatase, putative	564	fibrillarin	300
Tb927.11.6270	Tb927.11.12420	13	QAGNDELSSDAQKDVR	131	12	SAHGVTSYASNKK	115	inositol-1,4,5-trisphosphate (IP3) 5-phosphatase, putative	564	Dual specificity protein kinase CLK2, putative	484
Tb927.11.6270	Tb927.11.9080	4	ECEKQAGNDELSSDAQK	118	1	n[15.99]MGADDEQQR	1	inositol-1,4,5-trisphosphate (IP3) 5-phosphatase, putative	564	Nucleolar protein 136	1216
Tb927.11.6270	Tb927.8.3480	1	KSKEAAAASPSPYALQR	318	1	TEGM[15.99]DRR	2	inositol-1,4,5-trisphosphate (IP3) 5-phosphatase, putative	564	hypothetical protein, conserved (likely SMC5-SMC6 complex localization factor protein 1)	608
Tb927.10.4800	Tb927.7.2190	2	VKRPPTGREGLEQK	477;534	2	GKNESSSER	218	J binding protein 3, putative	581	translocon-associated protein (TRAP), alpha subunit, putative	266
Tb927.3.2020	Tb927.11.9080	21	LDTLMGQVEEGDDECRDEGSKGNAEEGSEGR	486	3	ESKAEEEEYQR	1185	kinesin, putative	746	Nucleolar protein 136	1216
Tb927.10.8890	Tb927.8.4480	2	EKKVTK	203	1	n[15.99]MTASR	1	kinetoplast-associated protein 6	209	hypothetical protein, conserved	264
Tb927.10.8890	Tb927.8.4480	3	EKKVTK	204	1	n[15.99]MTASR	1	kinetoplast-associated protein 6	209	hypothetical protein, conserved	264
Tb927.11.9830	Tb927.9.1560	3	GGKPPNPSVHPYLTGEPCPLYGWK	112	1	KTVEGGVK	101	LSU ribosomal protein, mitochondrial, putative	197	DnaJ domain containing protein, putative	464
Tb927.11.9830	Tb927.9.1560	3	GGKPPNPSVHPYLTGEPCPLYGWK	112	1	KTVEGGVK	101	LSU ribosomal protein, mitochondrial, putative	197	DnaJ domain containing protein, putative	464
Tb927.11.2470	Tb927.9.14220	1	n[15.99]MPATLKR	1	5	VPRPKR	31	metallo-peptidase, Clan MF, Family M17	565	metacaspase 5, putative	500
Tb927.11.10990	Tb927.10.12970	8	SNSDYGRKR	334	1	KSGCWCMc[15.99]	297	methylthioribose-1-phosphate isomerase, putative	386	AN1-like zinc finger, putative	303
Tb927.5.2600	Tb927.11.3740	1	n[15.99]MCHR	1	1	n[15.99]GQAGGK	2	methyltransferase domain containing protein, putative	930	proteasome regulatory ATPase subunit 2	437
Tb927.1.880	Tb927.9.1560	1	KHVVR	1378;459	3	KAKPK	111	Midasin, putative	4592	DnaJ domain containing protein, putative	464
Tb927.11.5670	Tb927.7.2170	5	n[15.99]NKSAKK	6	3	QAKAK	900;204	Mnd1 family, putative	371	Nucleolar protein 168	1481
Tb927.11.5670	Tb927.8.4480	5	n[15.99]NKSAKK	6	1	n[15.99]MTASR	1	Mnd1 family, putative	371	hypothetical protein, conserved	264
Tb927.4.4970	Tb927.11.12310	13	YNSNYGDVYEDDKHCK	183;183	6	VITAVKK	464	myosin heavy chain kinase A, putative	327	cdc2-related kinase 12	769
Tb927.9.3360	Tb927.11.9080	5	KSAGKR	307	2	NKSHK	11	N-acetyltransferase, putative	356	Nucleolar protein 136	1216
Tb927.5.4060	Tb927.7.2190	6	KPSFVKK	316	1	n[15.99]MACR	1	Nicastrin, putative	717	translocon-associated protein (TRAP), alpha subunit, putative	266
Tb927.10.13180	Tb927.10.440	3	EGKLK	730	1	n[15.99]MSNR	1;1	Nrap protein, putative	1236	hypothetical protein, conserved	134
Tb927.10.6280	Tb927.11.16000	1	n[15.99]MADAYR	1	1	n[15.99]MSANK	1	N-terminal glutamine amidase, putative	218	exonuclease, putative	366
Tb927.5.840	Tb927.4.3420	2	GKSNRGGDSDNR	904	5	GDSAKFc[15.99]	602	Nucleolar protein 111	994	wee1-like protein kinase	603
Tb927.5.840	Tb927.6.3170	4	TRFKYR	773	1	n[15.99]MTSSR	1	Nucleolar protein 111	994	hypothetical protein, conserved	481
Tb927.5.840	Tb927.7.5600	4	FDSKMSK	618	3	SDKPYR	1009	Nucleolar protein 111	994	leucine-rich repeat protein (LRRP), putative	1026
Tb927.5.840	Tb927.9.10510	6	QAGLAKK	207	4	EDAKGc[15.99]	133	Nucleolar protein 111	994	hypothetical protein, conserved	134
Tb927.11.9080	Tb927.11.12310	2	KKVEAK	1169	1	n[15.99]MGMATR	1	Nucleolar protein 136	1216	cdc2-related kinase 12	769
Tb927.11.9080	Tb927.10.13310	3	SHKAR	14	1	n[15.99]MDSVK	1	Nucleolar protein 136	1216	DNA-directed RNA polymerase I subunit RPB5z, putative	299
Tb927.11.9080	Tb927.10.7980	1	KGQQLLRSLEK	57	6	LLPQTKRR	88	Nucleolar protein 136	1216	hypothetical protein, conserved	441
Tb927.11.9080	Tb927.5.3850	3	SHKAR	14	4	GNVKK	817	Nucleolar protein 136	1216	XRN 5'-3' exonuclease N-terminus, putative	891
Tb927.11.9080	Tb927.6.3190	7	TEAMWRKK	1168	1	KEEGER	31	Nucleolar protein 136	1216	hypothetical protein, conserved	548
Tb927.11.9080	Tb927.6.3650	8	GIVKTVLKGK	1012	1	n[15.99]MLKGIRSR	1	Nucleolar protein 136	1216	ADP-ribosylation factor-like protein 3C, putative	183
Tb927.11.9080	Tb927.7.2840	3	SHKAR	14	4	QAVKK	9;9;9;9;9;9;9;9;9;9;9;9;9	Nucleolar protein 136	1216	histone H2A, putative	134
Tb927.11.9080	Tb927.7.3120	1	n[15.99]MGADDEQQRNKSHK	1	6	ARPGSKR	99	Nucleolar protein 136	1216	SmD-1 like small nuclear ribonucleoprotein	106
Tb927.11.9080	Tb927.7.6360	5	EVEAKKER	792	3	GGKTGGK	56	Nucleolar protein 136	1216	histone H2A variant Z	179
Tb927.11.9080	Tb927.7.6900	5	EVEAKKER	792	4	SQGKGK	511	Nucleolar protein 136	1216	Sister chromatid cohesion protein 1	584
Tb927.11.9080	Tb927.9.15030	10	LIGTPQKIMKTTAFIK	974	7	VLQARLKK	398	Nucleolar protein 136	1216	DNA polymerase epsilon subunit B, putative	535
Tb927.11.9080	Tb927.9.15030	10	LIGTPQKIMKTTAFIK	974	7	VLQARLKK	398	Nucleolar protein 136	1216	DNA polymerase epsilon subunit B, putative	535
Tb927.11.9080	Tb927.9.15030	10	LIGTPQKIMKTTAFIK	974	7	VLQARLKK	398	Nucleolar protein 136	1216	DNA polymerase epsilon subunit B, putative	535
Tb927.11.9080	Tb927.9.1560	3	n[15.99]MAKKK	762;3	3	KAKPK	111	Nucleolar protein 136	1216	DnaJ domain containing protein, putative	464
Tb927.11.9080	Tb927.9.1560	3	n[15.99]MAKKK	762;3	3	KAKPK	111	Nucleolar protein 136	1216	DnaJ domain containing protein, putative	464
Tb927.11.9080	Tb927.9.1560	3	n[15.99]MAKKK	762;3	1	KAKPK	109	Nucleolar protein 136	1216	DnaJ domain containing protein, putative	464
Tb927.11.9080	Tb927.9.1560	3	n[15.99]MAKKK	762;3	1	KAKPK	109	Nucleolar protein 136	1216	DnaJ domain containing protein, putative	464
Tb927.11.9080	Tb927.9.1560	4	n[15.99]MAKKK	763;4	3	KAKPK	111	Nucleolar protein 136	1216	DnaJ domain containing protein, putative	464
Tb927.11.9080	Tb927.9.1560	4	n[15.99]MAKKK	763;4	1	KAKPK	109	Nucleolar protein 136	1216	DnaJ domain containing protein, putative	464
Tb927.7.2170	Tb927.10.9410	6	RIMVAKQER	1443	3	n[15.99]SEKEGK	4	Nucleolar protein 168	1481	Selenophosphate synthetase 2	393
Tb927.7.2170	Tb927.11.10230	5	SYLSKFER	143	1	n[15.99]SLREDWGR	2	Nucleolar protein 168	1481	RNA polymerase-associated protein CDC73, putative	361
Tb927.7.2170	Tb927.11.12310	1	n[15.99]SGSFAQHGSKGGTSGGPR	2	1	n[15.99]GMATRSPSPR	2	Nucleolar protein 168	1481	cdc2-related kinase 12	769
Tb927.7.2170	Tb927.3.3590	3	VTKARLEAR	339	1	n[15.99]VTAMANTKK	2	Nucleolar protein 168	1481	U3 small nucleolar ribonucleoprotein protein MPP10, putative	672
Tb927.7.2170	Tb927.9.3930	2	KKVVR	1380	1	n[15.99]VVKR	2;2	Nucleolar protein 168	1481	hypothetical protein, conserved	361
Tb927.11.2640	Tb927.9.1560	1	n[15.99]GGQSKK	2	3	KAKPK	111	Nucleolar protein 53	486	DnaJ domain containing protein, putative	464
Tb927.11.2640	Tb927.9.1560	5	n[15.99]GGQSKK	6	1	KAKPK	109	Nucleolar protein 53	486	DnaJ domain containing protein, putative	464
Tb927.11.2640	Tb927.9.1560	5	n[15.99]GGQSKK	6	3	KAKPK	111	Nucleolar protein 53	486	DnaJ domain containing protein, putative	464
Tb927.11.2640	Tb927.9.1560	1	n[15.99]GGQSKK	2	1	KAKPK	109	Nucleolar protein 53	486	DnaJ domain containing protein, putative	464
Tb927.9.3760	Tb927.10.1680	8	SYDWAMGKTR	325	1	n[15.99]NEDGDCR	2	Nucleoporin GLE2	349	histone deacetylase 1	388
Tb927.9.3760	Tb927.6.720	1	n[15.99]FPFYSCDQGK	2	5	STAGKNc[15.99]	188	Nucleoporin GLE2	349	40S ribosomal protein L14, putative	189
Tb927.11.11090	Tb927.5.840	5	AGGEKEGK	173	2	GKSNR	904	Nucleoporin NUP140	1464	Nucleolar protein 111	994
Tb927.11.980	Tb927.10.12970	5	ISADKLGTGRGR	1364	1	KSGCWCMc[15.99]	297	Nucleoporin NUP158	1553	AN1-like zinc finger, putative	303
Tb927.9.1340	Tb927.7.2170	2	SKLEEAECDR	529	5	SSDEKCMNR	701	Nucleoporin NUP92	813	Nucleolar protein 168	1481
Tb927.8.5050	Tb927.7.2190	11	SAVCEGSASPKVSVSPSEK	697	1	n[15.99]MACR	1	OTU-like cysteine protease, putative	746	translocon-associated protein (TRAP), alpha subunit, putative	266
Tb927.11.7770	Tb927.6.3650	4	SYRKR	93	2	n[15.99]LKGIR	3	oxidoreductase-like protein	859	ADP-ribosylation factor-like protein 3C, putative	183
Tb927.11.7770	Tb927.6.3650	4	SYRKR	93	1	n[15.99]LKGIR	2	oxidoreductase-like protein	859	ADP-ribosylation factor-like protein 3C, putative	183
Tb927.11.9050	Tb927.8.3480	1	n[15.99]PKRHR	2	4	GLKKK	165	p21-C-terminal region-binding protein, putative	397	hypothetical protein, conserved	608
Tb927.7.2480	Tb927.8.7280	7	QEAEEGKRK	193	2	CKPQc[15.99]	245	Parvulin 42	383	emp24/gp25L/p24 family/GOLD, putative	247
Tb927.9.12700	Tb927.6.3280	19	SQSIPPVAVFYPTNMVPEKK	120	3	LLKFMEGARR	1193	phospholipase A1, putative	447	cyclosome subunit 1, putative	1837
Tb927.6.1270	Tb927.11.3740	1	KTFTIFc[15.99]	210	1	n[15.99]MGQAGGK	1	PITH domain-containing protein	215	proteasome regulatory ATPase subunit 2	437
Tb927.5.2060	Tb927.5.4270	2	NKQVSc[15.99]	724	1	n[15.99]MDER	1;1;1	Pre-mRNA-splicing factor CEF1	727	ATP-dependent DEAD/H RNA helicase, putative	828
Tb927.5.2060	Tb927.7.2170	1	KQLEHTSFLAK	192	5	LKVTKAR	339	Pre-mRNA-splicing factor CEF1	727	Nucleolar protein 168	1481
Tb927.7.2500	Tb927.11.16560	7	ELEEFVKTK	57	1	n[15.99]FPLR	2	proteasome regulatory ATPase subunit 1	437	Nucleotide sugar transporter 2	441
Tb927.11.3740	Tb927.10.9780	7	n[15.99]MGQAGGKEQK	7	1	KAGAR	868	proteasome regulatory ATPase subunit 2	437	ATP-dependent DEAD/H RNA helicase, putative	878
Tb927.11.3740	Tb927.5.990	1	n[15.99]MGQAGGKEQK	1	5	GDVAKK	123	proteasome regulatory ATPase subunit 2	437	hypothetical protein, conserved	196
Tb927.11.3740	Tb927.7.4040	3	KDKGR	429	1	n[15.99]MMEK	1	proteasome regulatory ATPase subunit 2	437	hypothetical protein, conserved	852
Tb927.8.570	Tb927.7.2170	7	EETLQGKHDDQNEEK	321	3	YHKEK	43	proteasome regulatory non-ATP-ase subunit 10	331	Nucleolar protein 168	1481
Tb927.10.1550	Tb927.2.1810	8	LMEDDGEKR	165	1	KFPEc[15.99]	1157	proteasome regulatory non-ATP-ase subunit 5	482	chromatin-remodeling complex atpase chain iswi	1160
Tb927.11.760	Tb927.5.3850	1	n[15.99]MGVSLPKPVMTHLRER	1	1	n[15.99]MGIIGLR	1	protein phosphatase 2C, putative	408	XRN 5'-3' exonuclease N-terminus, putative	891
Tb927.9.4300	Tb927.5.4270	4	DRAKK	282	1	n[15.99]MDER	1;1;1	PRP3, putative	560	ATP-dependent DEAD/H RNA helicase, putative	828
Tb927.10.170	Tb927.1.3200	4	n[15.99]MVSKK	4;4	1	KYEGc[15.99]	218	pseudouridine synthase, Cbf5p	427	Suppressor of G2 allele of SKP1, putative	221
Tb927.11.14960	Tb927.10.7500	1	KGDEARGDGR	527	4	YPMKYR	200	pumilio/PUF RNA binding protein 7, putative	704	fibrillarin	300
Tb927.9.12090	Tb927.11.12070	12	YTALGLCVLTMKKAEPVHYWQCR	843	1	n[15.99]NARKPLAVSAGTNSR	2	Putative death-receptor fusion protein (DUF2428), putative	2086	hypothetical protein, conserved	291
Tb927.9.12090	Tb927.11.12070	13	YTALGLCVLTMKKAEPVHYWQCR	844	1	n[15.99]NARKPLAVSAGTNSR	2	Putative death-receptor fusion protein (DUF2428), putative	2086	hypothetical protein, conserved	291
Tb927.9.12090	Tb927.11.12070	12	YTALGLCVLTMKKAEPVHYWQCR	843	4	n[15.99]NARKPLAVSAGTNSR	5	Putative death-receptor fusion protein (DUF2428), putative	2086	hypothetical protein, conserved	291
Tb927.9.12090	Tb927.11.12070	13	YTALGLCVLTMKKAEPVHYWQCR	844	4	n[15.99]NARKPLAVSAGTNSR	5	Putative death-receptor fusion protein (DUF2428), putative	2086	hypothetical protein, conserved	291
Tb927.9.12090	Tb927.11.13785	1	n[15.99]SNEYTTAAR	2	1	n[15.99]HLCR	2	Putative death-receptor fusion protein (DUF2428), putative	2086	hypothetical protein	58
Tb927.9.12090	Tb927.9.5730	1	KAEPVHYWQCR	844	4	HKTKR	274	Putative death-receptor fusion protein (DUF2428), putative	2086	nucleosome assembly protein-like protein	422
Tb927.8.4790	Tb927.7.6360	5	AVETKK	220	2	SKRGSc[15.99]	176	Putative snoRNA binding domain containing protein, putative	238	histone H2A variant Z	179
Tb927.11.3380	Tb927.10.440	1	n[15.99]MADGK	1	1	n[15.99]MSNR	1;1	Ran-binding protein 1, putative	157	hypothetical protein, conserved	134
Tb927.11.9550	Tb927.2.1810	2	IKLFAQTKK	100	3	GLKAAVK	1130	replication factor C, subunit 4, putative	341	chromatin-remodeling complex atpase chain iswi	1160
Tb927.11.370	Tb927.10.9310	13	n[15.99]MTDVDGGSGASWKR	13	1	n[15.99]MISSRFR	1	repressor activator protein 1	855	Haemolysin-III related, putative	349
Tb927.11.370	Tb927.11.9080	5	GTTSKAPQc[15.99]	852	3	SHKAR	14	repressor activator protein 1	855	Nucleolar protein 136	1216
Tb927.11.370	Tb927.5.4270	3	AVKGTTSKAPQc[15.99]	847	6	MAGLSKR	616	repressor activator protein 1	855	ATP-dependent DEAD/H RNA helicase, putative	828
Tb927.11.370	Tb927.6.3280	12	n[15.99]TDVDGGSGASWKR	13	4	GNEKQR	79	repressor activator protein 1	855	cyclosome subunit 1, putative	1837
Tb927.11.370	Tb927.8.2600	1	n[15.99]TDVDGGSGASWK	2	4	KMQKWDK	541	repressor activator protein 1	855	WD domain, G-beta repeat/BING4CT (NUC141) domain containing protein, putative	646
Tb927.11.370	Tb927.8.2600	1	n[15.99]TDVDGGSGASWK	2	1	KMQKWDK	538	repressor activator protein 1	855	WD domain, G-beta repeat/BING4CT (NUC141) domain containing protein, putative	646
Tb927.11.370	Tb927.9.3760	13	n[15.99]MTDVDGGSGASWKR	13	3	MMKFSLR	201	repressor activator protein 1	855	Nucleoporin GLE2	349
Tb927.11.370	Tb927.9.5800	5	GTTSKAPQc[15.99]	852	2	SKAHR	12;142;915	repressor activator protein 1	855	hypothetical protein, conserved	116
Tb927.10.5070	Tb927.1.3200	1	n[15.99]MAEPR	1	1	KYEGc[15.99]	218	ribonuclease H, putative	326	Suppressor of G2 allele of SKP1, putative	221
Tb927.10.2840	Tb927.10.7500	3	AAKKWSK	31;31	3	LRKDR	266	ribosomal protein S25, putative	113	fibrillarin	300
Tb927.1.1120	Tb927.11.16000	5	FVANKAK	206	4	SCSKR	357	ribosomal RNA-processing protein 8, putative	369	exonuclease, putative	366
Tb927.8.4290	Tb927.9.12090	4	KYFKR	52;134	2	AKCSK	650	Ribosome biogenesis protein Nop16, putative	191	Putative death-receptor fusion protein (DUF2428), putative	2086
Tb927.3.4610	Tb927.10.1680	1	n[15.99]MTLVADSDYPR	1	1	n[15.99]NEDGDCR	2	Right handed beta helix region, putative	3101	histone deacetylase 1	388
Tb927.5.2530	Tb927.6.2800	4	QQEKK	92	1	n[15.99]SARNK	2	RNA cytidine acetyltransferase	1039	hypothetical protein, conserved	880
Tb927.5.2530	Tb927.9.2220	3	LQKLK	951;486;209;1122	2	GKSSR	90	RNA cytidine acetyltransferase	1039	SUMO1/Ulp2, putative	744
Tb927.11.3705	Tb927.11.16560	1	n[15.99]IIPVR	2	1	n[15.99]FPLR	2	RNA polymerase II subunit RPB10	71	Nucleotide sugar transporter 2	441
Tb927.11.3705	Tb927.2.3080	1	n[15.99]MIIPVR	1	1	n[15.99]MLPK	1	RNA polymerase II subunit RPB10	71	cytochrome b5-dependent oleate desaturase	408
Tb927.2.5800	Tb927.7.7020	3	GVKLK	203	1	n[15.99]EGRRc[15.99]	2	sedoheptulose-1,7-bisphosphatase	332	hypothetical protein	184
Tb927.7.6900	Tb927.1.3180	2	GKAASGK	515	3	FSKNc[15.99]	173;173	Sister chromatid cohesion protein 1	584	40S ribosomal protein S11, putative	174
Tb927.7.6900	Tb927.4.3550	5	AASGKKSK	520	1	n[15.99]VLPSR	2;2	Sister chromatid cohesion protein 1	584	60S ribosomal protein L13a, putative	222
Tb927.7.6900	Tb927.4.3550	6	AASGKKSK	521	1	n[15.99]VLPSR	2;2	Sister chromatid cohesion protein 1	584	60S ribosomal protein L13a, putative	222
Tb927.7.6900	Tb927.9.4550	2	SKALPR	523	1	n[15.99]FVMK	2	Sister chromatid cohesion protein 1	584	SUMO-interacting motif-containing protein	126
Tb927.2.5850	Tb927.11.3150	1	n[15.99]MSGEEPTK	1	1	n[15.99]TEYK	2	small nuclear ribonucleoprotein SmD2	111	conserved protein	376
Tb927.8.6360	Tb927.7.6900	1	KLVLAHLLGK	310	2	SKALPR	523	SPRY domain containing protein, putative	899	Sister chromatid cohesion protein 1	584
Tb927.9.11850	Tb927.10.12970	10	GEQQSMSEGKK	424	1	KSGCWCMc[15.99]	297	structural maintenance of chromosome 1, putative	1275	AN1-like zinc finger, putative	303
Tb927.10.740	Tb927.11.15690	8	EVVETLIKEGVDLEHNR	158	6	EMGMTKK	193	structural maintenance of chromosome 4, putative	1366	U5 snRNP-associated 102 kDa protein, putative	1009
Tb927.10.7410	Tb927.6.3280	22	TASPVFIGSAEGGMGIEELAQKQPDK	168	2	GKARTSGGWPAIR	740	succinyl-CoA ligase [GDP-forming] beta-chain, putative	419	cyclosome subunit 1, putative	1837
Tb927.9.2220	Tb927.8.3560	13	QRFTSPYLSEWEKPMSLMCEPVHDR	212	2	TKAAAVTK	96	SUMO1/Ulp2, putative	744	DNA repair and recombination helicase protein PIF5	928
Tb927.9.1410	Tb927.9.5800	9	QRTSDEGFKTLLAR	375	5	WWKSKAHR	12	SUMO-interacting motif-containing protein	613	hypothetical protein, conserved	116
Tb927.1.3200	Tb927.11.5860	1	KYEGc[15.99]	218	1	n[15.99]MCGK	1;1	Suppressor of G2 allele of SKP1, putative	221	AGC/RSK family serine/threonine kinase, putative	342
Tb927.11.5810	Tb927.8.7280	2	VKDDPK	88	2	CKPQc[15.99]	245	Surfeit locus protein 6, putative	206	emp24/gp25L/p24 family/GOLD, putative	247
Tb927.4.4930	Tb927.10.12970	1	KELAAASSFQK	641;641	1	KSGCWCMc[15.99]	297	symplekin, putative	1445	AN1-like zinc finger, putative	303
Tb927.11.9870	Tb927.2.3080	4	FASKGCR	331	1	n[15.99]MLPK	1	Telomere-associated protein 1	400	cytochrome b5-dependent oleate desaturase	408
Tb927.5.1090	Tb927.6.720	1	n[15.99]ATAVVGK	2	5	STAGKNc[15.99]	188	threonyl-tRNA synthetase, putative	799	40S ribosomal protein L14, putative	189
Tb927.2.3480	Tb927.7.2170	1	KEDEGR	152	5	GGGTKK	177	transcription elongation factor s-II, putative	381	Nucleolar protein 168	1481
Tb927.6.4010	Tb927.8.5590	4	EQQKAEK	38	1	n[15.99]METR	1	Translation machinery associated TMA7, putative	52	SH3-binding, glutamic acid-rich protein, putative	270
Tb927.6.4010	Tb927.8.5590	4	EQQKAEK	38	1	n[15.99]METR	1	Translation machinery associated TMA7, putative	52	SH3-binding, glutamic acid-rich protein, putative	270
Tb927.7.2190	Tb927.9.2220	1	n[15.99]MACR	1	2	GKSSR	90	translocon-associated protein (TRAP), alpha subunit, putative	266	SUMO1/Ulp2, putative	744
Tb927.10.15480	Tb927.9.15030	3	TLKLVLGVIR	266;319	2	VKLIMR	194	transporter, putative	471	DNA polymerase epsilon subunit B, putative	535
Tb927.3.3670	Tb927.2.3080	2	GKKSSc[15.99]	620	1	n[15.99]MLPK	1	Triple RNA binding domain protein 3	623	cytochrome b5-dependent oleate desaturase	408
Tb927.3.3670	Tb927.2.3080	3	GKKSSc[15.99]	621	1	n[15.99]MLPK	1	Triple RNA binding domain protein 3	623	cytochrome b5-dependent oleate desaturase	408
Tb927.10.12850	Tb927.2.1810	3	FTKGQQR	318	1	n[15.99]MEAPAGR	1	ttaggg binding factor	382	chromatin-remodeling complex atpase chain iswi	1160
Tb927.9.2900	Tb927.5.4270	3	DAKKR	1131;825	1	n[15.99]MDER	1;1;1	U3 small nucleolar RNA-associated protein 10, putative	2631	ATP-dependent DEAD/H RNA helicase, putative	828
Tb927.9.2900	Tb927.5.4270	4	DAKKR	1132;826	1	n[15.99]MDER	1;1;1	U3 small nucleolar RNA-associated protein 10, putative	2631	ATP-dependent DEAD/H RNA helicase, putative	828
Tb927.11.15690	Tb927.10.1780	1	n[15.99]SAAAPVLSTKVDK	2	1	n[15.99]MHPLAR	1	U5 snRNP-associated 102 kDa protein, putative	1009	hypothetical protein	73
Tb927.11.15430	Tb927.1.3200	1	n[15.99]MNFGYDEEGNR	1	1	KYEGc[15.99]	218	U5 snrnp-specific protein, putative	974	Suppressor of G2 allele of SKP1, putative	221
Tb927.9.12650	Tb927.7.6900	2	IKNEVNNAQSAGER	756	6	SQGKGKGK	513	ubiquitin-activating enzyme E1, putative	1214	Sister chromatid cohesion protein 1	584
Tb927.8.1590	Tb927.2.1810	1	n[15.99]MLAVRGR	1	1	n[15.99]MEAPAGR	1	ubiquitin-protein ligase, putative	4304	chromatin-remodeling complex atpase chain iswi	1160
Tb927.8.1590	Tb927.8.4480	1	KLVELVLRVPLPR	3481	1	KGQLGVGR	177	ubiquitin-protein ligase, putative	4304	hypothetical protein, conserved	264
Tb927.9.15260	Tb927.1.3200	1	KLEEEEEECDRR	192	1	KYEGc[15.99]	218	ubx domain containing protein, putative	315	Suppressor of G2 allele of SKP1, putative	221
Tb927.11.10450	Tb927.11.14340	18	YKILLSAIGTIPLVMTFKGSLEVIVPR	159	14	LALVLSNVRFTLIKK	401	UDP-N-acetylglucosamine-dolichyl-phosphate N-acetylglucosaminephosphotransferase, putative	393	exportin 1	1033
Tb927.11.1660	Tb927.2.1810	3	DAKGPCc[15.99]	659	1	KFPEc[15.99]	1157	vesicular transport protein (CDC48 homologue), putative	662	chromatin-remodeling complex atpase chain iswi	1160
Tb927.11.1660	Tb927.2.1810	3	DAKGPCc[15.99]	659	1	KFPEc[15.99]	1157	vesicular transport protein (CDC48 homologue), putative	662	chromatin-remodeling complex atpase chain iswi	1160
Tb927.8.2600	Tb927.11.14340	1	KEVAKER	531	3	GEKPER	622	WD domain, G-beta repeat/BING4CT (NUC141) domain containing protein, putative	646	exportin 1	1033
Tb927.8.2600	Tb927.11.16000	14	LWSPSVVDPLVQLKGHK	297	1	n[15.99]SANKHGHSEK	2	WD domain, G-beta repeat/BING4CT (NUC141) domain containing protein, putative	646	exonuclease, putative	366
Tb927.8.2600	Tb927.8.4480	5	ELKSKK	530	1	n[15.99]MTASR	1	WD domain, G-beta repeat/BING4CT (NUC141) domain containing protein, putative	646	hypothetical protein, conserved	264
Tb927.4.3420	Tb927.7.7020	1	n[15.99]MLAPK	1	1	n[15.99]EGRRc[15.99]	2	wee1-like protein kinase	603	hypothetical protein	184
Tb927.5.3850	Tb927.10.12970	6	DKAFVKEVK	756	1	KSGCWCMc[15.99]	297	XRN 5'-3' exonuclease N-terminus, putative	891	AN1-like zinc finger, putative	303
Tb927.5.3850	Tb927.10.12970	2	DKAFVKEVK	752	1	KSGCWCMc[15.99]	297	XRN 5'-3' exonuclease N-terminus, putative	891	AN1-like zinc finger, putative	303
Tb927.5.3850	Tb927.10.440	1	KTFTR	446	1	n[15.99]MSNR	1;1	XRN 5'-3' exonuclease N-terminus, putative	891	hypothetical protein, conserved	134
Tb927.5.3850	Tb927.2.1800	4	GNVKKK	817	3	AAKGAK	854	XRN 5'-3' exonuclease N-terminus, putative	891	DNA polymerase delta catalytic subunit, putative	1026
Tb927.5.3850	Tb927.5.3850	4	GNVKKK	817	4	GNVKK	817	XRN 5'-3' exonuclease N-terminus, putative	891	XRN 5'-3' exonuclease N-terminus, putative	891
Tb927.5.3850	Tb927.5.3850	4	GNVKKK	817	4	GNVKK	817	XRN 5'-3' exonuclease N-terminus, putative	891	XRN 5'-3' exonuclease N-terminus, putative	891
Tb927.5.3850	Tb927.6.1400	2	KKPETR	778	2	KKGDSR	16	XRN 5'-3' exonuclease N-terminus, putative	891	cyclophilin-type peptidyl-prolyl cis-trans isomerase, putative	260
Tb927.5.3850	Tb927.6.1400	1	KKPETR	777	1	KKGDSR	15	XRN 5'-3' exonuclease N-terminus, putative	891	cyclophilin-type peptidyl-prolyl cis-trans isomerase, putative	260
Tb927.5.3850	Tb927.6.1400	1	KKPETR	777	2	KKGDSR	16	XRN 5'-3' exonuclease N-terminus, putative	891	cyclophilin-type peptidyl-prolyl cis-trans isomerase, putative	260
Tb927.5.3850	Tb927.6.1400	2	KKPETR	778	1	KKGDSR	15	XRN 5'-3' exonuclease N-terminus, putative	891	cyclophilin-type peptidyl-prolyl cis-trans isomerase, putative	260
Tb927.5.3850	Tb927.6.160	1	KFIDSSSCSK	8	4	SYEKR	372;521;372	XRN 5'-3' exonuclease N-terminus, putative	891	retrotransposon hot spot protein 1 (RHS1), putative	672
Tb927.5.3850	Tb927.7.2170	4	GNVKKK	817	3	QAKAK	900;204	XRN 5'-3' exonuclease N-terminus, putative	891	Nucleolar protein 168	1481
Tb927.5.3850	Tb927.7.7020	4	GNVKKK	817	1	n[15.99]MEGR	1;1;1;1;1;1	XRN 5'-3' exonuclease N-terminus, putative	891	hypothetical protein	184
Tb927.5.3850	Tb927.8.1230	6	GASSMKR	352	3	KGKGNc[15.99]	181	XRN 5'-3' exonuclease N-terminus, putative	891	hypothetical protein, conserved	183
Tb927.5.3850	Tb927.8.3560	4	GNVKKK	817	1	KVGGGK	89	XRN 5'-3' exonuclease N-terminus, putative	891	DNA repair and recombination helicase protein PIF5	928
Tb927.5.3850	Tb927.9.14220	4	KNNKSGK	794	5	VPRPKR	31	XRN 5'-3' exonuclease N-terminus, putative	891	metacaspase 5, putative	500
Tb927.10.11720	Tb927.11.16000	9	SDAAVSHAKAR	386	1	n[15.99]MSANK	1	Zinc finger CW-type protein 1	780	exonuclease, putative	366
Tb927.11.8185	Tb927.1.3200	10	CAMKVATGGKCK	52	1	KYEGc[15.99]	218	Zinc finger, C3HC4 type (RING finger) containing protein, putative	67	Suppressor of G2 allele of SKP1, putative	221
Tb927.11.6270	Tb927.10.11470	1	n[15.99]MRSLLEGITSTLR	1	5	NIHAKLLEK	544	inositol-1,4,5-trisphosphate (IP3) 5-phosphatase, putative	564	hypothetical protein, conserved	1361

## Sheet: Multiple XLs > 6 proteins
Gene ID Protein 1	Gene ID Protein 2	Linked AA position in Peptide of Protein 1	Peptide 1	Linked AA Position in Protein 1	Linked AA position in Peptide of Protein 2	Peptide 1	Linked AA Position in Protein 2	Product Description of Protein 1	Lengh of Protein 1	Product Description of Protein 2	Lengh of Protein 2
Tb927.11.1870	Tb927.1.3200	5	KVAPKK	59;64;68;64;64	1	KYEGc[15.99]	218	histone H1	71	Suppressor of G2 allele of SKP1, putative	221
Tb927.7.1100	Tb927.1.3200	1	n[15.99]NTTGEPAK	2	1	KYEGc[15.99]	218	hypothetical protein, conserved	737	Suppressor of G2 allele of SKP1, putative	221
Tb927.6.3280	Tb927.1.3200	3	VLKGK	738	1	KYEGc[15.99]	218	cyclosome subunit 1, putative	1837	Suppressor of G2 allele of SKP1, putative	221
Tb927.10.5070	Tb927.1.3200	1	n[15.99]MAEPR	1	1	KYEGc[15.99]	218	ribonuclease H, putative	326	Suppressor of G2 allele of SKP1, putative	221
Tb927.11.15430	Tb927.1.3200	1	n[15.99]MNFGYDEEGNR	1	1	KYEGc[15.99]	218	U5 snrnp-specific protein, putative	974	Suppressor of G2 allele of SKP1, putative	221
Tb927.11.8185	Tb927.1.3200	10	CAMKVATGGKCK	52	1	KYEGc[15.99]	218	Zinc finger, C3HC4 type (RING finger) containing protein, putative	67	Suppressor of G2 allele of SKP1, putative	221
Tb927.9.15260	Tb927.1.3200	1	KLEEEEEECDRR	192	1	KYEGc[15.99]	218	ubx domain containing protein, putative	315	Suppressor of G2 allele of SKP1, putative	221
Tb927.2.6090	Tb927.1.3200	1	KTGNK	98;98	1	KYEGc[15.99]	218	60S ribosomal protein L44	106	Suppressor of G2 allele of SKP1, putative	221
Tb927.7.6900	Tb927.1.3180	2	GKAASGK	515	3	FSKNc[15.99]	173;173	Sister chromatid cohesion protein 1	584	40S ribosomal protein S11, putative	174
Tb927.6.720	Tb927.1.1860	5	STAGKNc[15.99]	188	1	n[15.99]MSAAK	1	40S ribosomal protein L14, putative	189	Uncharacterized protein	48
Tb927.10.170	Tb927.1.3200	4	n[15.99]MVSKK	4;4	1	KYEGc[15.99]	218	pseudouridine synthase, Cbf5p	427	Suppressor of G2 allele of SKP1, putative	221
Tb927.1.1120	Tb927.11.16000	5	FVANKAK	206	4	SCSKR	357	ribosomal RNA-processing protein 8, putative	369	exonuclease, putative	366
Tb927.1.2760	Tb927.10.1680	1	n[15.99]MWVSIYR	1	1	n[15.99]NEDGDCR	2	hypothetical protein	37	histone deacetylase 1	388
Tb927.1.3200	Tb927.11.5860	1	KYEGc[15.99]	218	1	n[15.99]MCGK	1;1	Suppressor of G2 allele of SKP1, putative	221	AGC/RSK family serine/threonine kinase, putative	342
Tb927.1.880	Tb927.9.1560	1	KHVVR	1378;459	3	KAKPK	111	Midasin, putative	4592	DnaJ domain containing protein, putative	464
Tb927.10.11110	Tb927.6.720	2	GKVTTAMKMK	810	5	STAGKNc[15.99]	188	hypothetical protein, conserved	845	40S ribosomal protein L14, putative	189
Tb927.10.11720	Tb927.11.16000	9	SDAAVSHAKAR	386	1	n[15.99]MSANK	1	Zinc finger CW-type protein 1	780	exonuclease, putative	366
Tb927.10.12970	Tb927.10.8900	1	n[15.99]MQVGVCDDESK	1	6	HDSNTKWEc[15.99]	430	AN1-like zinc finger, putative	303	choline/ethanolamine phosphotransferase (CEPT)	432
Tb927.10.12970	Tb927.11.680	1	n[15.99]QVGVCDDESK	2	4	TVRKR	87;87;87	AN1-like zinc finger, putative	303	ribosomal protein L21E (60S), putative	159
Tb927.10.12970	Tb927.4.4070	11	n[15.99]MQVGVCDDESKR	11	6	n[15.99]MHVAVKDK	6	AN1-like zinc finger, putative	303	mevalonate kinase, putative	329
Tb927.10.12970	Tb927.4.4950	1	KSGCWCMc[15.99]	297	1	n[15.99]MQSGSEK	1;1	AN1-like zinc finger, putative	303	Nucleolar protein 61	570
Tb927.10.12970	Tb927.7.2970	1	KSGCWCMc[15.99]	297	2	HKYPER	371	AN1-like zinc finger, putative	303	ATP-dependent DEAD/H RNA helicase, putative	824
Tb927.10.13220	Tb927.11.12310	1	n[15.99]MQAHR	1	1	KRHSK	300	cyclophilin type peptidyl-prolyl cis-trans isomerase, putative	913	cdc2-related kinase 12	769
Tb927.10.1430	Tb927.10.1680	7	GSDTYEKK	242	1	n[15.99]NEDGDCR	2	hypothetical protein, conserved	245	histone deacetylase 1	388
Tb927.10.1470	Tb927.5.840	1	n[15.99]MEPACK	1;1	2	GKSNR	904	hypoxanthine-guanine phosphoribosyltransferase	210	Nucleolar protein 111	994
Tb927.10.1680	Tb927.10.6280	1	n[15.99]MNEDGDCRR	1	1	n[15.99]MADAYRER	1	histone deacetylase 1	388	N-terminal glutamine amidase, putative	218
Tb927.10.1680	Tb927.2.3160	1	n[15.99]MNEDGDCR	1	1	n[15.99]SSRCSSR	2	histone deacetylase 1	388	Gar1/Naf1 RNA binding region, putative	429
Tb927.10.1680	Tb927.4.2050	1	n[15.99]MNEDGDCR	1	6	VENEEKK	116	histone deacetylase 1	388	hypothetical protein	134
Tb927.10.1680	Tb927.6.1400	1	n[15.99]MNEDGDCR	1	1	n[15.99]MSTTK	1	histone deacetylase 1	388	cyclophilin-type peptidyl-prolyl cis-trans isomerase, putative	260
Tb927.10.1680	Tb927.6.1400	1	n[15.99]MNEDGDCR	1	1	n[15.99]MSTTK	1	histone deacetylase 1	388	cyclophilin-type peptidyl-prolyl cis-trans isomerase, putative	260
Tb927.10.1680	Tb927.6.2820	1	n[15.99]MNEDGDCR	1	1	n[15.99]MTHR	1	histone deacetylase 1	388	hypothetical protein, conserved	254
Tb927.10.1680	Tb927.7.6450	1	n[15.99]MNEDGDCRR	1	2	VKHDDEER	116	histone deacetylase 1	388	tRNA-dihydrouridine synthase 3, putative	528
Tb927.10.5520	Tb927.6.720	1	n[15.99]MTYSR	1	5	STAGKNc[15.99]	188	AmmeMemoRadiSam system protein B, putative	323	40S ribosomal protein L14, putative	189
Tb927.10.6040	Tb927.9.1560	4	n[15.99]TNNKK	37;5	3	KAKPK	111	hypothetical protein	159	DnaJ domain containing protein, putative	464
Tb927.10.6040	Tb927.9.1560	4	n[15.99]TNNKK	37;5	1	KAKPK	109	hypothetical protein	159	DnaJ domain containing protein, putative	464
Tb927.10.6280	Tb927.11.16000	1	n[15.99]MADAYR	1	1	n[15.99]MSANK	1	N-terminal glutamine amidase, putative	218	exonuclease, putative	366
Tb927.10.6890	Tb927.10.12970	5	RGLTKEAAR	11;11	1	KSGCWCMc[15.99]	297	hypothetical protein	100	AN1-like zinc finger, putative	303
Tb927.10.8540	Tb927.9.1560	4	VSGKGLPNRK	298	4	RVVKPVK	425	chaperone protein DnaJ, putative	336	DnaJ domain containing protein, putative	464
Tb927.11.10500	Tb927.7.2170	7	FNLTDVKENGNVEDGSSAYANDVMPMDR	240	1	n[15.99]SGSFAQHGSK	2	hypothetical protein, conserved	529	Nucleolar protein 168	1481
Tb927.11.10990	Tb927.10.12970	8	SNSDYGRKR	334	1	KSGCWCMc[15.99]	297	methylthioribose-1-phosphate isomerase, putative	386	AN1-like zinc finger, putative	303
Tb927.11.11090	Tb927.5.840	5	AGGEKEGK	173	2	GKSNR	904	Nucleoporin NUP140	1464	Nucleolar protein 111	994
Tb927.11.12070	Tb927.5.840	10	NDTTLASIGKLK	281	3	HQKGEGQR	932	hypothetical protein, conserved	291	Nucleolar protein 111	994
Tb927.11.12310	Tb927.11.15690	3	LGKSLGSGVLLSPTPTTPILK	273	1	n[15.99]SAAAPVLSTK	2	cdc2-related kinase 12	769	U5 snRNP-associated 102 kDa protein, putative	1009
Tb927.11.12310	Tb927.11.2100	1	n[15.99]MGMATRSPSPR	1	4	GSCKR	383	cdc2-related kinase 12	769	Divergent AAA domain containing protein, putative	634
Tb927.11.12310	Tb927.11.3150	3	HSKVNVFLPHSPVPIDFSSVTTHVESKYEVGK	304	1	n[15.99]MTEYKKLCALVDQLK	1	cdc2-related kinase 12	769	conserved protein	376
Tb927.11.12310	Tb927.2.1810	1	KVITAVKK	458	5	GPPLKLPR	842	cdc2-related kinase 12	769	chromatin-remodeling complex atpase chain iswi	1160
Tb927.11.12310	Tb927.5.840	8	EIAYIFRKVITAVK	458	4	TRFKYR	773	cdc2-related kinase 12	769	Nucleolar protein 111	994
Tb927.11.13630	Tb927.11.370	6	KTSFIKHNMR	123	1	n[15.99]TDVDGGSGASWK	2	hypothetical protein, conserved	180	repressor activator protein 1	855
Tb927.11.13785	Tb927.10.12970	1	n[15.99]MHLCRGGYVCSCGR	1	1	n[15.99]MQVGVCDDESK	1	hypothetical protein	58	AN1-like zinc finger, putative	303
Tb927.11.14330	Tb927.10.12970	11	SLVQMQENMEKYGMR	1208	1	n[15.99]QVGVCDDESK	2	HECT-domain (ubiquitin-transferase), putative	1609	AN1-like zinc finger, putative	303
Tb927.11.16000	Tb927.10.7310	1	n[15.99]MSANK	1	2	SKGSK	771	exonuclease, putative	366	terminal uridylyltransferase 3, putative	827
Tb927.11.16000	Tb927.6.3050	6	LVKPTKK	153	3	FLKVLK	290	exonuclease, putative	366	Aldehyde dehydrogenase 3, putative	543
Tb927.11.16000	Tb927.6.3050	3	LVKPTKK	150	3	FLKVLK	290	exonuclease, putative	366	Aldehyde dehydrogenase 3, putative	543
Tb927.11.17015	Tb927.9.1560	1	n[15.99]MQNAHK	1	3	KAKPK	111	Cytochrome c oxidase assembly factor 6 homolog, putative	72	DnaJ domain containing protein, putative	464
Tb927.11.17015	Tb927.9.1560	1	n[15.99]MQNAHK	1	1	KAKPK	109	Cytochrome c oxidase assembly factor 6 homolog, putative	72	DnaJ domain containing protein, putative	464
Tb927.11.2640	Tb927.9.1560	1	n[15.99]GGQSKK	2	3	KAKPK	111	Nucleolar protein 53	486	DnaJ domain containing protein, putative	464
Tb927.11.2640	Tb927.9.1560	5	n[15.99]GGQSKK	6	1	KAKPK	109	Nucleolar protein 53	486	DnaJ domain containing protein, putative	464
Tb927.11.2640	Tb927.9.1560	5	n[15.99]GGQSKK	6	3	KAKPK	111	Nucleolar protein 53	486	DnaJ domain containing protein, putative	464
Tb927.11.2640	Tb927.9.1560	1	n[15.99]GGQSKK	2	1	KAKPK	109	Nucleolar protein 53	486	DnaJ domain containing protein, putative	464
Tb927.11.370	Tb927.10.9310	13	n[15.99]MTDVDGGSGASWKR	13	1	n[15.99]MISSRFR	1	repressor activator protein 1	855	Haemolysin-III related, putative	349
Tb927.11.370	Tb927.11.9080	5	GTTSKAPQc[15.99]	852	3	SHKAR	14	repressor activator protein 1	855	Nucleolar protein 136	1216
Tb927.11.370	Tb927.5.4270	3	AVKGTTSKAPQc[15.99]	847	6	MAGLSKR	616	repressor activator protein 1	855	ATP-dependent DEAD/H RNA helicase, putative	828
Tb927.11.370	Tb927.6.3280	12	n[15.99]TDVDGGSGASWKR	13	4	GNEKQR	79	repressor activator protein 1	855	cyclosome subunit 1, putative	1837
Tb927.11.370	Tb927.8.2600	1	n[15.99]TDVDGGSGASWK	2	4	KMQKWDK	541	repressor activator protein 1	855	WD domain, G-beta repeat/BING4CT (NUC141) domain containing protein, putative	646
Tb927.11.370	Tb927.8.2600	1	n[15.99]TDVDGGSGASWK	2	1	KMQKWDK	538	repressor activator protein 1	855	WD domain, G-beta repeat/BING4CT (NUC141) domain containing protein, putative	646
Tb927.11.370	Tb927.9.3760	13	n[15.99]MTDVDGGSGASWKR	13	3	MMKFSLR	201	repressor activator protein 1	855	Nucleoporin GLE2	349
Tb927.11.370	Tb927.9.5800	5	GTTSKAPQc[15.99]	852	2	SKAHR	12;142;915	repressor activator protein 1	855	hypothetical protein, conserved	116
Tb927.11.3705	Tb927.11.16560	1	n[15.99]IIPVR	2	1	n[15.99]FPLR	2	RNA polymerase II subunit RPB10	71	Nucleotide sugar transporter 2	441
Tb927.11.3705	Tb927.2.3080	1	n[15.99]MIIPVR	1	1	n[15.99]MLPK	1	RNA polymerase II subunit RPB10	71	cytochrome b5-dependent oleate desaturase	408
Tb927.11.5670	Tb927.7.2170	5	n[15.99]NKSAKK	6	3	QAKAK	900;204	Mnd1 family, putative	371	Nucleolar protein 168	1481
Tb927.11.6270	Tb927.11.9080	4	ECEKQAGNDELSSDAQK	118	1	n[15.99]MGADDEQQR	1	inositol-1,4,5-trisphosphate (IP3) 5-phosphatase, putative	564	Nucleolar protein 136	1216
Tb927.11.760	Tb927.5.3850	1	n[15.99]MGVSLPKPVMTHLRER	1	1	n[15.99]MGIIGLR	1	protein phosphatase 2C, putative	408	XRN 5'-3' exonuclease N-terminus, putative	891
Tb927.11.9080	Tb927.11.12310	2	KKVEAK	1169	1	n[15.99]MGMATR	1	Nucleolar protein 136	1216	cdc2-related kinase 12	769
Tb927.11.9080	Tb927.10.13310	3	SHKAR	14	1	n[15.99]MDSVK	1	Nucleolar protein 136	1216	DNA-directed RNA polymerase I subunit RPB5z, putative	299
Tb927.11.9080	Tb927.10.7980	1	KGQQLLRSLEK	57	6	LLPQTKRR	88	Nucleolar protein 136	1216	hypothetical protein, conserved	441
Tb927.11.9080	Tb927.5.3850	3	SHKAR	14	4	GNVKK	817	Nucleolar protein 136	1216	XRN 5'-3' exonuclease N-terminus, putative	891
Tb927.11.9080	Tb927.6.3190	7	TEAMWRKK	1168	1	KEEGER	31	Nucleolar protein 136	1216	hypothetical protein, conserved	548
Tb927.11.9080	Tb927.6.3650	8	GIVKTVLKGK	1012	1	n[15.99]MLKGIRSR	1	Nucleolar protein 136	1216	ADP-ribosylation factor-like protein 3C, putative	183
Tb927.11.9080	Tb927.7.2840	3	SHKAR	14	4	QAVKK	9;9;9;9;9;9;9;9;9;9;9;9;9	Nucleolar protein 136	1216	histone H2A, putative	134
Tb927.11.9080	Tb927.7.3120	1	n[15.99]MGADDEQQRNKSHK	1	6	ARPGSKR	99	Nucleolar protein 136	1216	SmD-1 like small nuclear ribonucleoprotein	106
Tb927.11.9080	Tb927.7.6360	5	EVEAKKER	792	3	GGKTGGK	56	Nucleolar protein 136	1216	histone H2A variant Z	179
Tb927.11.9080	Tb927.7.6900	5	EVEAKKER	792	4	SQGKGK	511	Nucleolar protein 136	1216	Sister chromatid cohesion protein 1	584
Tb927.11.9080	Tb927.9.15030	10	LIGTPQKIMKTTAFIK	974	7	VLQARLKK	398	Nucleolar protein 136	1216	DNA polymerase epsilon subunit B, putative	535
Tb927.11.9080	Tb927.9.15030	10	LIGTPQKIMKTTAFIK	974	7	VLQARLKK	398	Nucleolar protein 136	1216	DNA polymerase epsilon subunit B, putative	535
Tb927.11.9080	Tb927.9.15030	10	LIGTPQKIMKTTAFIK	974	7	VLQARLKK	398	Nucleolar protein 136	1216	DNA polymerase epsilon subunit B, putative	535
Tb927.11.9080	Tb927.9.1560	3	n[15.99]MAKKK	762;3	3	KAKPK	111	Nucleolar protein 136	1216	DnaJ domain containing protein, putative	464
Tb927.11.9080	Tb927.9.1560	3	n[15.99]MAKKK	762;3	3	KAKPK	111	Nucleolar protein 136	1216	DnaJ domain containing protein, putative	464
Tb927.11.9080	Tb927.9.1560	3	n[15.99]MAKKK	762;3	1	KAKPK	109	Nucleolar protein 136	1216	DnaJ domain containing protein, putative	464
Tb927.11.9080	Tb927.9.1560	3	n[15.99]MAKKK	762;3	1	KAKPK	109	Nucleolar protein 136	1216	DnaJ domain containing protein, putative	464
Tb927.11.9080	Tb927.9.1560	4	n[15.99]MAKKK	763;4	3	KAKPK	111	Nucleolar protein 136	1216	DnaJ domain containing protein, putative	464
Tb927.11.9080	Tb927.9.1560	4	n[15.99]MAKKK	763;4	1	KAKPK	109	Nucleolar protein 136	1216	DnaJ domain containing protein, putative	464
Tb927.11.9440	Tb927.5.840	5	VAEDKIKSYR	29	3	HQKGEGQR	932	Component of motile flagella 63	552	Nucleolar protein 111	994
Tb927.11.980	Tb927.10.12970	5	ISADKLGTGRGR	1364	1	KSGCWCMc[15.99]	297	Nucleoporin NUP158	1553	AN1-like zinc finger, putative	303
Tb927.11.9830	Tb927.9.1560	3	GGKPPNPSVHPYLTGEPCPLYGWK	112	1	KTVEGGVK	101	LSU ribosomal protein, mitochondrial, putative	197	DnaJ domain containing protein, putative	464
Tb927.11.9830	Tb927.9.1560	3	GGKPPNPSVHPYLTGEPCPLYGWK	112	1	KTVEGGVK	101	LSU ribosomal protein, mitochondrial, putative	197	DnaJ domain containing protein, putative	464
Tb927.2.3480	Tb927.7.2170	1	KEDEGR	152	5	GGGTKK	177	transcription elongation factor s-II, putative	381	Nucleolar protein 168	1481
Tb927.2.3970	Tb927.7.6900	2	TKKSNSR	224	5	VHGLKK	75	hypothetical protein, conserved	303	Sister chromatid cohesion protein 1	584
Tb927.2.3970	Tb927.7.6900	3	TKKSNSR	225	5	VHGLKK	75	hypothetical protein, conserved	303	Sister chromatid cohesion protein 1	584
Tb927.2.4390	Tb927.7.2170	3	HKKEANK	535	2	EKAFQR	1463	double-strand break repair protein MRE11	752	Nucleolar protein 168	1481
Tb927.3.2020	Tb927.11.9080	21	LDTLMGQVEEGDDECRDEGSKGNAEEGSEGR	486	3	ESKAEEEEYQR	1185	kinesin, putative	746	Nucleolar protein 136	1216
Tb927.3.4610	Tb927.10.1680	1	n[15.99]MTLVADSDYPR	1	1	n[15.99]NEDGDCR	2	Right handed beta helix region, putative	3101	histone deacetylase 1	388
Tb927.4.4930	Tb927.10.12970	1	KELAAASSFQK	641;641	1	KSGCWCMc[15.99]	297	symplekin, putative	1445	AN1-like zinc finger, putative	303
Tb927.4.4970	Tb927.11.12310	13	YNSNYGDVYEDDKHCK	183;183	6	VITAVKK	464	myosin heavy chain kinase A, putative	327	cdc2-related kinase 12	769
Tb927.5.1090	Tb927.6.720	1	n[15.99]ATAVVGK	2	5	STAGKNc[15.99]	188	threonyl-tRNA synthetase, putative	799	40S ribosomal protein L14, putative	189
Tb927.5.2060	Tb927.7.2170	1	KQLEHTSFLAK	192	5	LKVTKAR	339	Pre-mRNA-splicing factor CEF1	727	Nucleolar protein 168	1481
Tb927.5.2750	Tb927.6.720	1	n[15.99]MTSLK	1	5	STAGKNc[15.99]	188	Alpha/beta hydrolase family, putative	426	40S ribosomal protein L14, putative	189
Tb927.5.286b	Tb927.5.840	6	NPYAQKYAAEFR	220;220	5	GVASKPR	990	adenosine transporter 1	463	Nucleolar protein 111	994
Tb927.5.3850	Tb927.10.12970	6	DKAFVKEVK	756	1	KSGCWCMc[15.99]	297	XRN 5'-3' exonuclease N-terminus, putative	891	AN1-like zinc finger, putative	303
Tb927.5.3850	Tb927.10.12970	2	DKAFVKEVK	752	1	KSGCWCMc[15.99]	297	XRN 5'-3' exonuclease N-terminus, putative	891	AN1-like zinc finger, putative	303
Tb927.5.3850	Tb927.10.440	1	KTFTR	446	1	n[15.99]MSNR	1;1	XRN 5'-3' exonuclease N-terminus, putative	891	hypothetical protein, conserved	134
Tb927.5.3850	Tb927.2.1800	4	GNVKKK	817	3	AAKGAK	854	XRN 5'-3' exonuclease N-terminus, putative	891	DNA polymerase delta catalytic subunit, putative	1026
Tb927.5.3850	Tb927.5.3850	4	GNVKKK	817	4	GNVKK	817	XRN 5'-3' exonuclease N-terminus, putative	891	XRN 5'-3' exonuclease N-terminus, putative	891
Tb927.5.3850	Tb927.5.3850	4	GNVKKK	817	4	GNVKK	817	XRN 5'-3' exonuclease N-terminus, putative	891	XRN 5'-3' exonuclease N-terminus, putative	891
Tb927.5.3850	Tb927.6.1400	2	KKPETR	778	2	KKGDSR	16	XRN 5'-3' exonuclease N-terminus, putative	891	cyclophilin-type peptidyl-prolyl cis-trans isomerase, putative	260
Tb927.5.3850	Tb927.6.1400	1	KKPETR	777	1	KKGDSR	15	XRN 5'-3' exonuclease N-terminus, putative	891	cyclophilin-type peptidyl-prolyl cis-trans isomerase, putative	260
Tb927.5.3850	Tb927.6.1400	1	KKPETR	777	2	KKGDSR	16	XRN 5'-3' exonuclease N-terminus, putative	891	cyclophilin-type peptidyl-prolyl cis-trans isomerase, putative	260
Tb927.5.3850	Tb927.6.1400	2	KKPETR	778	1	KKGDSR	15	XRN 5'-3' exonuclease N-terminus, putative	891	cyclophilin-type peptidyl-prolyl cis-trans isomerase, putative	260
Tb927.5.3850	Tb927.6.160	1	KFIDSSSCSK	8	4	SYEKR	372;521;372	XRN 5'-3' exonuclease N-terminus, putative	891	retrotransposon hot spot protein 1 (RHS1), putative	672
Tb927.5.3850	Tb927.7.2170	4	GNVKKK	817	3	QAKAK	900;204	XRN 5'-3' exonuclease N-terminus, putative	891	Nucleolar protein 168	1481
Tb927.5.3850	Tb927.7.7020	4	GNVKKK	817	1	n[15.99]MEGR	1;1;1;1;1;1	XRN 5'-3' exonuclease N-terminus, putative	891	hypothetical protein	184
Tb927.5.3850	Tb927.8.1230	6	GASSMKR	352	3	KGKGNc[15.99]	181	XRN 5'-3' exonuclease N-terminus, putative	891	hypothetical protein, conserved	183
Tb927.5.3850	Tb927.8.3560	4	GNVKKK	817	1	KVGGGK	89	XRN 5'-3' exonuclease N-terminus, putative	891	DNA repair and recombination helicase protein PIF5	928
Tb927.5.3850	Tb927.9.14220	4	KNNKSGK	794	5	VPRPKR	31	XRN 5'-3' exonuclease N-terminus, putative	891	metacaspase 5, putative	500
Tb927.5.840	Tb927.4.3420	2	GKSNRGGDSDNR	904	5	GDSAKFc[15.99]	602	Nucleolar protein 111	994	wee1-like protein kinase	603
Tb927.5.840	Tb927.6.3170	4	TRFKYR	773	1	n[15.99]MTSSR	1	Nucleolar protein 111	994	hypothetical protein, conserved	481
Tb927.5.840	Tb927.7.5600	4	FDSKMSK	618	3	SDKPYR	1009	Nucleolar protein 111	994	leucine-rich repeat protein (LRRP), putative	1026
Tb927.5.840	Tb927.9.10510	6	QAGLAKK	207	4	EDAKGc[15.99]	133	Nucleolar protein 111	994	hypothetical protein, conserved	134
Tb927.6.1830	Tb927.6.720	1	n[15.99]EFETER	2	5	STAGKNc[15.99]	188	Cleavage stimulation factor subunit 50, putative	442	40S ribosomal protein L14, putative	189
Tb927.6.2920	Tb927.11.16000	1	KLSDFQK	20	1	n[15.99]MSANK	1	hypothetical protein, conserved	750	exonuclease, putative	366
Tb927.6.720	Tb927.11.5860	5	STAGKNc[15.99]	188	1	n[15.99]MCGK	1;1	40S ribosomal protein L14, putative	189	AGC/RSK family serine/threonine kinase, putative	342
Tb927.6.720	Tb927.3.3440	2	AKSTAGK	183	1	KPKSK	96	40S ribosomal protein L14, putative	189	phytanoyl-CoA dioxygenase (PhyH), putative	345
Tb927.6.720	Tb927.5.1080	5	STAGKNc[15.99]	188	3	VKKNc[15.99]	236	40S ribosomal protein L14, putative	189	RNA-binding protein, putative	237
Tb927.6.720	Tb927.5.1080	5	STAGKNc[15.99]	188	2	VKKNc[15.99]	235	40S ribosomal protein L14, putative	189	RNA-binding protein, putative	237
Tb927.6.720	Tb927.5.4370	2	AKSTAGKNc[15.99]	183	4	NPMKPCc[15.99]	122	40S ribosomal protein L14, putative	189	hypothetical protein, conserved	124
Tb927.6.720	Tb927.5.4370	7	AKSTAGKNc[15.99]	188	4	NPMKPCc[15.99]	122	40S ribosomal protein L14, putative	189	hypothetical protein, conserved	124
Tb927.6.720	Tb927.6.4420	5	STAGKNc[15.99]	188	1	n[15.99]DDER	2	40S ribosomal protein L14, putative	189	tRNA (Guanine-1)-methyltransferase, putative	352
Tb927.6.720	Tb927.8.4790	2	AKSTAGK	183	1	KLQAK	168	40S ribosomal protein L14, putative	189	Putative snoRNA binding domain containing protein, putative	238
Tb927.7.2170	Tb927.10.9410	6	RIMVAKQER	1443	3	n[15.99]SEKEGK	4	Nucleolar protein 168	1481	Selenophosphate synthetase 2	393
Tb927.7.2170	Tb927.11.10230	5	SYLSKFER	143	1	n[15.99]SLREDWGR	2	Nucleolar protein 168	1481	RNA polymerase-associated protein CDC73, putative	361
Tb927.7.2170	Tb927.11.12310	1	n[15.99]SGSFAQHGSKGGTSGGPR	2	1	n[15.99]GMATRSPSPR	2	Nucleolar protein 168	1481	cdc2-related kinase 12	769
Tb927.7.2170	Tb927.3.3590	3	VTKARLEAR	339	1	n[15.99]VTAMANTKK	2	Nucleolar protein 168	1481	U3 small nucleolar ribonucleoprotein protein MPP10, putative	672
Tb927.7.2170	Tb927.9.3930	2	KKVVR	1380	1	n[15.99]VVKR	2;2	Nucleolar protein 168	1481	hypothetical protein, conserved	361
Tb927.7.4070	Tb927.11.9080	11	MEKDTATGEFKCEVK	82	1	KDLLLYGPGGGDDGLR	466	cysteine peptidase, Clan CA, family C2, putative	120	Nucleolar protein 136	1216
Tb927.7.6900	Tb927.4.3550	5	AASGKKSK	520	1	n[15.99]VLPSR	2;2	Sister chromatid cohesion protein 1	584	60S ribosomal protein L13a, putative	222
Tb927.7.6900	Tb927.4.3550	6	AASGKKSK	521	1	n[15.99]VLPSR	2;2	Sister chromatid cohesion protein 1	584	60S ribosomal protein L13a, putative	222
Tb927.7.6900	Tb927.9.4550	2	SKALPR	523	1	n[15.99]FVMK	2	Sister chromatid cohesion protein 1	584	SUMO-interacting motif-containing protein	126
Tb927.8.1330	Tb927.6.720	9	TAGNDAAAKAAc[15.99]	274;274	5	STAGKNc[15.99]	188	60S ribosomal protein L7a, putative	276	40S ribosomal protein L14, putative	189
Tb927.8.1330	Tb927.6.720	9	TAGNDAAAKAAc[15.99]	274;274	5	STAGKNc[15.99]	188	60S ribosomal protein L7a, putative	276	40S ribosomal protein L14, putative	189
Tb927.8.1510	Tb927.7.6900	1	n[15.99]YGMNR	2	4	SQGKGK	511	DEAD box protein 2B, putative	569	Sister chromatid cohesion protein 1	584
Tb927.8.2600	Tb927.11.16000	14	LWSPSVVDPLVQLKGHK	297	1	n[15.99]SANKHGHSEK	2	WD domain, G-beta repeat/BING4CT (NUC141) domain containing protein, putative	646	exonuclease, putative	366
Tb927.8.570	Tb927.7.2170	7	EETLQGKHDDQNEEK	321	3	YHKEK	43	proteasome regulatory non-ATP-ase subunit 10	331	Nucleolar protein 168	1481
Tb927.8.6360	Tb927.7.6900	1	KLVLAHLLGK	310	2	SKALPR	523	SPRY domain containing protein, putative	899	Sister chromatid cohesion protein 1	584
Tb927.9.11850	Tb927.10.12970	10	GEQQSMSEGKK	424	1	KSGCWCMc[15.99]	297	structural maintenance of chromosome 1, putative	1275	AN1-like zinc finger, putative	303
Tb927.9.12650	Tb927.7.6900	2	IKNEVNNAQSAGER	756	6	SQGKGKGK	513	ubiquitin-activating enzyme E1, putative	1214	Sister chromatid cohesion protein 1	584
Tb927.9.1340	Tb927.7.2170	2	SKLEEAECDR	529	5	SSDEKCMNR	701	Nucleoporin NUP92	813	Nucleolar protein 168	1481
Tb927.9.13480	Tb927.9.1560	1	n[15.99]MKKAK	1	3	KAKPK	111	Eukaryotic protein of unknown function (DUF1764), putative	165	DnaJ domain containing protein, putative	464
Tb927.9.13480	Tb927.9.1560	1	n[15.99]MKKAK	1	1	KAKPK	109	Eukaryotic protein of unknown function (DUF1764), putative	165	DnaJ domain containing protein, putative	464
Tb927.9.1560	Tb927.10.12980	1	KAKPK	109	1	n[15.99]WKPK	2	DnaJ domain containing protein, putative	464	Multisite-specific tRNA:(cytosine-C(5))-methyltransferase, putative	806
Tb927.9.1560	Tb927.10.12980	3	KAKPK	111	1	n[15.99]WKPK	2	DnaJ domain containing protein, putative	464	Multisite-specific tRNA:(cytosine-C(5))-methyltransferase, putative	806
Tb927.9.1560	Tb927.10.14390	14	GFDYDVTMYDTEVKCGSCK	280	7	EEEDEGKK	46	DnaJ domain containing protein, putative	464	FACT complex subunit POB3	555
Tb927.9.1560	Tb927.10.2720	7	ATEVFQKLVR	69	2	GKGGIYVDR	519	DnaJ domain containing protein, putative	464	hypothetical protein, conserved	573
Tb927.9.1560	Tb927.10.6460	6	VVKPVKK	428	1	n[15.99]LPILK	2	DnaJ domain containing protein, putative	464	protein phosphatase 2B, putative	391
Tb927.9.1560	Tb927.10.6460	6	VVKPVKK	428	1	n[15.99]LPILK	2	DnaJ domain containing protein, putative	464	protein phosphatase 2B, putative	391
Tb927.9.1560	Tb927.11.10320	3	VVKPVK	425	3	IQKR	252;284;142	DnaJ domain containing protein, putative	464	TatD related DNase, putative	399
Tb927.9.1560	Tb927.11.7450	14	GFDYDVTMYDTEVKCGSCK	280	6	EEEGEKDK	337;337	DnaJ domain containing protein, putative	464	Component of motile flagella 71	599
Tb927.9.1560	Tb927.5.4410	5	SSISKK	406	1	n[15.99]AGRFR	2;2	DnaJ domain containing protein, putative	464	hypothetical protein, conserved	218
Tb927.9.1560	Tb927.7.6770	7	ATEVFQKLVR	69	2	SKWDAR	59	DnaJ domain containing protein, putative	464	Acyl CoA binding protein, putative	97
Tb927.9.1560	Tb927.8.1230	1	KTLQAQK	84	3	KGKGNc[15.99]	181	DnaJ domain containing protein, putative	464	hypothetical protein, conserved	183
Tb927.9.1560	Tb927.9.1560	6	VVKPVKKAGK	428	7	VVKPVKKAGK	429	DnaJ domain containing protein, putative	464	DnaJ domain containing protein, putative	464
Tb927.9.1560	Tb927.9.1560	7	VVKPVKKAGK	429	7	VVKPVKKAGK	429	DnaJ domain containing protein, putative	464	DnaJ domain containing protein, putative	464
Tb927.9.1560	Tb927.9.1560	6	VVKPVKKAGK	428	6	VVKPVKKAGK	428	DnaJ domain containing protein, putative	464	DnaJ domain containing protein, putative	464
Tb927.9.1560	Tb927.9.3930	1	KAVVSR	356	1	n[15.99]VVKR	2;2	DnaJ domain containing protein, putative	464	hypothetical protein, conserved	361
Tb927.9.1710	Tb927.11.16000	1	n[15.99]MTGYNLK	1	1	n[15.99]MSANK	1	hypothetical protein, conserved	465	exonuclease, putative	366
Tb927.9.1710	Tb927.5.3850	5	RAAAKAR	69	2	NKRQR	881	hypothetical protein, conserved	465	XRN 5'-3' exonuclease N-terminus, putative	891
Tb927.9.3360	Tb927.11.9080	5	KSAGKR	307	2	NKSHK	11	N-acetyltransferase, putative	356	Nucleolar protein 136	1216
Tb927.9.3760	Tb927.10.1680	8	SYDWAMGKTR	325	1	n[15.99]NEDGDCR	2	Nucleoporin GLE2	349	histone deacetylase 1	388
Tb927.9.3760	Tb927.6.720	1	n[15.99]FPFYSCDQGK	2	5	STAGKNc[15.99]	188	Nucleoporin GLE2	349	40S ribosomal protein L14, putative	189
Tb927.9.6570	Tb927.5.3850	1	n[15.99]MKRNICWTSR	1	4	RGSKGK	830	hypothetical protein, conserved	149	XRN 5'-3' exonuclease N-terminus, putative	891

## Sheet: Multiple XLs = 3-6 proteins
Gene ID Protein 1	Gene ID Protein 2	Linked AA position in Peptide of Protein 1	Peptide 1	Linked AA Position in Protein 1	Linked AA position in Peptide of Protein 2	Peptide 1	Linked AA Position in Protein 2	Product Description of Protein 1	Lengh of Protein 1	Product Description of Protein 2	Lengh of Protein 2
Tb927.1.4700	Tb927.8.4480	1	n[15.99]HTDDK	2	1	n[15.99]MTASR	1	hypothetical protein, conserved	319	hypothetical protein, conserved	264
Tb927.10.13180	Tb927.10.440	3	EGKLK	730	1	n[15.99]MSNR	1;1	Nrap protein, putative	1236	hypothetical protein, conserved	134
Tb927.10.13310	Tb927.11.1660	3	RTKALR	96	3	DAKGPCc[15.99]	659	DNA-directed RNA polymerase I subunit RPB5z, putative	299	vesicular transport protein (CDC48 homologue), putative	662
Tb927.10.13310	Tb927.11.9740	7	QEGRPGKDPSK	87	1	n[15.99]ASGSGR	2	DNA-directed RNA polymerase I subunit RPB5z, putative	299	tRNA intron endonuclease, catalytic C-terminal domain containing protein, putative	207
Tb927.10.13310	Tb927.6.630	12	NASSMIVVVGSKVR	190	4	VDGKTKK	108	DNA-directed RNA polymerase I subunit RPB5z, putative	299	hypothetical protein, conserved	730
Tb927.10.13730	Tb927.2.1800	1	KLSTKK	57	3	AAKGAK	854	60S ribosomal protein L7, putative	298	DNA polymerase delta catalytic subunit, putative	1026
Tb927.10.13730	Tb927.2.1800	1	KLSTKK	57	3	AAKGAK	854	60S ribosomal protein L7, putative	298	DNA polymerase delta catalytic subunit, putative	1026
Tb927.10.13730	Tb927.2.1800	1	KLSTKK	57	3	AAKGAK	854	60S ribosomal protein L7, putative	298	DNA polymerase delta catalytic subunit, putative	1026
Tb927.10.1680	Tb927.6.1400	1	n[15.99]MNEDGDCR	1	1	n[15.99]MSTTK	1	histone deacetylase 1	388	cyclophilin-type peptidyl-prolyl cis-trans isomerase, putative	260
Tb927.10.1680	Tb927.6.1400	1	n[15.99]MNEDGDCR	1	1	n[15.99]MSTTK	1	histone deacetylase 1	388	cyclophilin-type peptidyl-prolyl cis-trans isomerase, putative	260
Tb927.10.1710	Tb927.7.6360	6	GYDEGKIRER	322	2	SKRGSc[15.99]	176	DNA polymerase eta, putative	525	histone H2A variant Z	179
Tb927.10.1720	Tb927.10.9310	3	LSKESTRGEK	199	1	n[15.99]MISSR	1	DExD/H RNA helicase Hel66	596	Haemolysin-III related, putative	349
Tb927.10.2840	Tb927.10.7500	3	AAKKWSK	31;31	3	LRKDR	266	ribosomal protein S25, putative	113	fibrillarin	300
Tb927.10.7030	Tb927.11.3150	5	n[15.99]MDPSKR	5	1	n[15.99]MTEYK	1	hypothetical protein, conserved	268	conserved protein	376
Tb927.10.7120	Tb927.10.13310	6	DSFRAKTGVAK	244	1	n[15.99]MDSVKSFK	1	hypothetical protein, conserved	325	DNA-directed RNA polymerase I subunit RPB5z, putative	299
Tb927.10.740	Tb927.11.15690	8	EVVETLIKEGVDLEHNR	158	6	EMGMTKK	193	structural maintenance of chromosome 4, putative	1366	U5 snRNP-associated 102 kDa protein, putative	1009
Tb927.10.8890	Tb927.8.4480	2	EKKVTK	203	1	n[15.99]MTASR	1	kinetoplast-associated protein 6	209	hypothetical protein, conserved	264
Tb927.10.8890	Tb927.8.4480	3	EKKVTK	204	1	n[15.99]MTASR	1	kinetoplast-associated protein 6	209	hypothetical protein, conserved	264
Tb927.10.9160	Tb927.10.9310	1	n[15.99]TATSGFDWLCDAR	2	1	n[15.99]MISSR	1	Cyclin 12, L-type	639	Haemolysin-III related, putative	349
Tb927.10.9310	Tb927.11.3740	1	n[15.99]MISSR	1	1	n[15.99]GQAGGK	2	Haemolysin-III related, putative	349	proteasome regulatory ATPase subunit 2	437
Tb927.11.10550	Tb927.7.6360	1	n[15.99]MMDAQTSSLR	1	3	GGKTGGK	56	hypothetical protein, conserved	826	histone H2A variant Z	179
Tb927.11.12310	Tb927.11.15690	3	LGKSLGSGVLLSPTPTTPILK	273	1	n[15.99]SAAAPVLSTK	2	cdc2-related kinase 12	769	U5 snRNP-associated 102 kDa protein, putative	1009
Tb927.11.12310	Tb927.11.3150	3	HSKVNVFLPHSPVPIDFSSVTTHVESKYEVGK	304	1	n[15.99]MTEYKKLCALVDQLK	1	cdc2-related kinase 12	769	conserved protein	376
Tb927.11.14890	Tb927.11.15690	4	DSLKLLQLTFDELLSSYMDTIEETMEK	337	12	GCQHLHHNGSTKR	772	DNA polymerase alpha/epsilon subunit B, putative	648	U5 snRNP-associated 102 kDa protein, putative	1009
Tb927.11.14960	Tb927.10.7500	1	KGDEARGDGR	527	4	YPMKYR	200	pumilio/PUF RNA binding protein 7, putative	704	fibrillarin	300
Tb927.11.15690	Tb927.10.1780	1	n[15.99]SAAAPVLSTKVDK	2	1	n[15.99]MHPLAR	1	U5 snRNP-associated 102 kDa protein, putative	1009	hypothetical protein	73
Tb927.11.16450	Tb927.11.3150	2	MKIR	48	1	n[15.99]TEYK	2	hypothetical protein, conserved	133	conserved protein	376
Tb927.11.1880	Tb927.10.440	5	KAAPKK	44;44;44;19;53;54;24;63;19;24;59;34;23;19;19;44;34;24;33;24;59	1	n[15.99]MSNR	1;1	histone H1	76	hypothetical protein, conserved	134
Tb927.11.3150	Tb927.1.650	8	DVCAAEEKR	163	1	n[15.99]DEIK	2	conserved protein	376	conserved protein, unknown function	199
Tb927.11.3150	Tb927.10.2520	3	VVKILHK	56	2	QKSSK	623	conserved protein	376	PrimPol-like protein 2	732
Tb927.11.3150	Tb927.10.8200	1	n[15.99]TEYK	2	1	n[15.99]ETPR	2	conserved protein	376	Ribosomal protein L1p/L10e family, putative	269
Tb927.11.3150	Tb927.5.1080	4	n[15.99]TEYKK	5	3	VKKNc[15.99]	236	conserved protein	376	RNA-binding protein, putative	237
Tb927.11.3150	Tb927.6.1760	3	VVKILHK	56	1	KQFR	125	conserved protein	376	KU80 protein	635
Tb927.11.3150	Tb927.8.6430	1	n[15.99]TEYK	2	3	TAKGFc[15.99]	103	conserved protein	376	hypothetical protein, conserved	105
Tb927.11.3150	Tb927.8.7730	1	n[15.99]TEYK	2	1	KAGKK	271;693;429	conserved protein	376	dihydroceramide synthase, putative	397
Tb927.11.3380	Tb927.10.440	1	n[15.99]MADGK	1	1	n[15.99]MSNR	1;1	Ran-binding protein 1, putative	157	hypothetical protein, conserved	134
Tb927.11.370	Tb927.10.9310	13	n[15.99]MTDVDGGSGASWKR	13	1	n[15.99]MISSRFR	1	repressor activator protein 1	855	Haemolysin-III related, putative	349
Tb927.11.370	Tb927.5.4270	3	AVKGTTSKAPQc[15.99]	847	6	MAGLSKR	616	repressor activator protein 1	855	ATP-dependent DEAD/H RNA helicase, putative	828
Tb927.11.370	Tb927.8.2600	1	n[15.99]TDVDGGSGASWK	2	4	KMQKWDK	541	repressor activator protein 1	855	WD domain, G-beta repeat/BING4CT (NUC141) domain containing protein, putative	646
Tb927.11.370	Tb927.8.2600	1	n[15.99]TDVDGGSGASWK	2	1	KMQKWDK	538	repressor activator protein 1	855	WD domain, G-beta repeat/BING4CT (NUC141) domain containing protein, putative	646
Tb927.11.5370	Tb927.11.3150	7	LLGRAGKR	195	3	VVKILHK	56	hypothetical protein, conserved	690	conserved protein	376
Tb927.11.5670	Tb927.8.4480	5	n[15.99]NKSAKK	6	1	n[15.99]MTASR	1	Mnd1 family, putative	371	hypothetical protein, conserved	264
Tb927.11.6270	Tb927.10.7500	12	DLSHVEGPVSSKGGAPMDCITGYSRFSTHSPPDFPFR	62	12	VEVGATQSGDEKKEYR	109	inositol-1,4,5-trisphosphate (IP3) 5-phosphatase, putative	564	fibrillarin	300
Tb927.11.6270	Tb927.11.12420	13	QAGNDELSSDAQKDVR	131	12	SAHGVTSYASNKK	115	inositol-1,4,5-trisphosphate (IP3) 5-phosphatase, putative	564	Dual specificity protein kinase CLK2, putative	484
Tb927.11.6270	Tb927.11.9080	4	ECEKQAGNDELSSDAQK	118	1	n[15.99]MGADDEQQR	1	inositol-1,4,5-trisphosphate (IP3) 5-phosphatase, putative	564	Nucleolar protein 136	1216
Tb927.11.6270	Tb927.8.3480	1	KSKEAAAASPSPYALQR	318	1	TEGM[15.99]DRR	2	inositol-1,4,5-trisphosphate (IP3) 5-phosphatase, putative	564	hypothetical protein, conserved	608
Tb927.11.6270	Tb927.10.11470	1	n[15.99]MRSLLEGITSTLR	1	5	NIHAKLLEK	544	inositol-1,4,5-trisphosphate (IP3) 5-phosphatase, putative	564	hypothetical protein, conserved	1361
Tb927.11.7770	Tb927.6.3650	4	SYRKR	93	2	n[15.99]LKGIR	3	oxidoreductase-like protein	859	ADP-ribosylation factor-like protein 3C, putative	183
Tb927.11.7770	Tb927.6.3650	4	SYRKR	93	1	n[15.99]LKGIR	2	oxidoreductase-like protein	859	ADP-ribosylation factor-like protein 3C, putative	183
Tb927.11.9080	Tb927.10.13310	3	SHKAR	14	1	n[15.99]MDSVK	1	Nucleolar protein 136	1216	DNA-directed RNA polymerase I subunit RPB5z, putative	299
Tb927.11.9080	Tb927.6.3650	8	GIVKTVLKGK	1012	1	n[15.99]MLKGIRSR	1	Nucleolar protein 136	1216	ADP-ribosylation factor-like protein 3C, putative	183
Tb927.11.9080	Tb927.7.6360	5	EVEAKKER	792	3	GGKTGGK	56	Nucleolar protein 136	1216	histone H2A variant Z	179
Tb927.2.1800	Tb927.10.7810	2	EKKFLSR	357	3	RAKDK	430	DNA polymerase delta catalytic subunit, putative	1026	Pre-rRNA-processing protein ESF1, putative	712
Tb927.2.1800	Tb927.11.3020	1	KARAR	485	1	n[15.99]MHGR	1	DNA polymerase delta catalytic subunit, putative	1026	hypothetical protein, conserved	666
Tb927.2.1800	Tb927.2.5160	4	SFSKSESEYAGAQAHIALVERMR	812	7	EPGANEKFK	46	DNA polymerase delta catalytic subunit, putative	1026	Chaperone protein DnaJ 2	400
Tb927.2.5850	Tb927.11.3150	1	n[15.99]MSGEEPTK	1	1	n[15.99]TEYK	2	small nuclear ribonucleoprotein SmD2	111	conserved protein	376
Tb927.3.3110	Tb927.10.7500	3	n[15.99]PPKKK	4;4;4	1	KAVQQc[15.99]	296	Condensin complex subunit 3, putative	1061	fibrillarin	300
Tb927.3.3450	Tb927.6.3650	1	n[15.99]MGLLTLLRKLR	1	1	n[15.99]MLKGIR	1	ADP-ribosylation factor-like protein 3, putative	178	ADP-ribosylation factor-like protein 3C, putative	183
Tb927.4.2630	Tb927.6.1400	3	KQKGK	838	1	n[15.99]MSTTK	1	ATP-dependent DEAD/H RNA helicase, putative	843	cyclophilin-type peptidyl-prolyl cis-trans isomerase, putative	260
Tb927.4.2630	Tb927.8.4480	9	LVQNDVELKGMTK	445	1	n[15.99]MTASR	1	ATP-dependent DEAD/H RNA helicase, putative	843	hypothetical protein, conserved	264
Tb927.5.1480	Tb927.8.4480	5	ESLKKK	146	1	n[15.99]MTASR	1	hypothetical protein	160	hypothetical protein, conserved	264
Tb927.5.2060	Tb927.5.4270	2	NKQVSc[15.99]	724	1	n[15.99]MDER	1;1;1	Pre-mRNA-splicing factor CEF1	727	ATP-dependent DEAD/H RNA helicase, putative	828
Tb927.5.2690	Tb927.11.3150	1	KSVLGCc[15.99]	278	1	n[15.99]TEYK	2	inositol-1(or 4)-monophosphatase 1, putative	283	conserved protein	376
Tb927.5.3850	Tb927.10.440	1	KTFTR	446	1	n[15.99]MSNR	1;1	XRN 5'-3' exonuclease N-terminus, putative	891	hypothetical protein, conserved	134
Tb927.5.3850	Tb927.2.1800	4	GNVKKK	817	3	AAKGAK	854	XRN 5'-3' exonuclease N-terminus, putative	891	DNA polymerase delta catalytic subunit, putative	1026
Tb927.5.3850	Tb927.6.1400	2	KKPETR	778	2	KKGDSR	16	XRN 5'-3' exonuclease N-terminus, putative	891	cyclophilin-type peptidyl-prolyl cis-trans isomerase, putative	260
Tb927.5.3850	Tb927.6.1400	1	KKPETR	777	1	KKGDSR	15	XRN 5'-3' exonuclease N-terminus, putative	891	cyclophilin-type peptidyl-prolyl cis-trans isomerase, putative	260
Tb927.5.3850	Tb927.6.1400	1	KKPETR	777	2	KKGDSR	16	XRN 5'-3' exonuclease N-terminus, putative	891	cyclophilin-type peptidyl-prolyl cis-trans isomerase, putative	260
Tb927.5.3850	Tb927.6.1400	2	KKPETR	778	1	KKGDSR	15	XRN 5'-3' exonuclease N-terminus, putative	891	cyclophilin-type peptidyl-prolyl cis-trans isomerase, putative	260
Tb927.5.4270	Tb927.8.8220	1	KYIESADLR	621	3	EMKHR	277;278;278;278;277	ATP-dependent DEAD/H RNA helicase, putative	828	amino acid transporter, putative	460
Tb927.6.1400	Tb927.11.9210	1	KGDSR	16	1	n[15.99]DVYR	2	cyclophilin-type peptidyl-prolyl cis-trans isomerase, putative	260	NOL1/NOP2/sun family, putative	566
Tb927.6.1400	Tb927.8.770	1	KGDSRLQRPENDEDSATLQSR	16	3	SYKEFR	467	cyclophilin-type peptidyl-prolyl cis-trans isomerase, putative	260	SUMO-interacting motif-containing protein	639
Tb927.6.1400	Tb927.9.8000	2	KKGDSR	16	1	KYANK	145	cyclophilin-type peptidyl-prolyl cis-trans isomerase, putative	260	ubiquitin-protein ligase, putative	150
Tb927.6.1920	Tb927.10.13310	5	IAEEKTSR	385	1	n[15.99]MDSVK	1	hypothetical protein, conserved	390	DNA-directed RNA polymerase I subunit RPB5z, putative	299
Tb927.6.3650	Tb927.10.13490	3	n[15.99]MLKGIR	3	5	IVAAKR	102;101	ADP-ribosylation factor-like protein 3C, putative	183	CAMK/CAMKL family protein kinase, putative	273
Tb927.6.3650	Tb927.7.1740	3	n[15.99]MLKGIR	3	1	KLAGLR	61;61;61	ADP-ribosylation factor-like protein 3C, putative	183	60S ribosomal protein L7, putative	242
Tb927.6.560	Tb927.8.2600	7	RLNGVIKK	72	5	ELKSKK	530	CPC cysteine peptidase, Clan CA, family C1, Cathepsin B-like	340	WD domain, G-beta repeat/BING4CT (NUC141) domain containing protein, putative	646
Tb927.7.2820	Tb927.11.3150	1	n[15.99]MATPK	1;1;1;1;1;1;1;1;1;1;1;1;1;1;1;1;1;1;1;1;1;1;1;1;1;1;1;1	1	n[15.99]TEYK	2	histone H2A, putative	134	conserved protein	376
Tb927.7.2930	Tb927.11.3150	4	KASKGGSSR	13;13;13;13;13;13;13;13;13;13;13;13;13	2	EKDPDK	64	histone H2A, putative	134	conserved protein	376
Tb927.7.2940	Tb927.10.440	3	KQKSGK	123;123;123;123;123;123;123;123;123;123;123;123;123	1	n[15.99]MSNR	1;1	histone H2A, putative	134	hypothetical protein, conserved	134
Tb927.8.1590	Tb927.8.4480	1	KLVELVLRVPLPR	3481	1	KGQLGVGR	177	ubiquitin-protein ligase, putative	4304	hypothetical protein, conserved	264
Tb927.8.2600	Tb927.11.14340	1	KEVAKER	531	3	GEKPER	622	WD domain, G-beta repeat/BING4CT (NUC141) domain containing protein, putative	646	exportin 1	1033
Tb927.8.2600	Tb927.11.16000	14	LWSPSVVDPLVQLKGHK	297	1	n[15.99]SANKHGHSEK	2	WD domain, G-beta repeat/BING4CT (NUC141) domain containing protein, putative	646	exonuclease, putative	366
Tb927.8.2600	Tb927.8.4480	5	ELKSKK	530	1	n[15.99]MTASR	1	WD domain, G-beta repeat/BING4CT (NUC141) domain containing protein, putative	646	hypothetical protein, conserved	264
Tb927.8.4790	Tb927.7.6360	5	AVETKK	220	2	SKRGSc[15.99]	176	Putative snoRNA binding domain containing protein, putative	238	histone H2A variant Z	179
Tb927.8.7470	Tb927.10.9310	1	n[15.99]QSGSEK	2;2	1	n[15.99]MISSR	1	hypothetical protein, conserved	570	Haemolysin-III related, putative	349
Tb927.8.7470	Tb927.11.3150	1	n[15.99]QSGSEK	2;2	1	n[15.99]TEYK	2	hypothetical protein, conserved	570	conserved protein	376
Tb927.9.10660	Tb927.10.440	16	EAPLASEAEAINPDKKQDc[15.99]	173	6	ALGGNKREYFTR	115	hypothetical protein, conserved	175	hypothetical protein, conserved	134
Tb927.9.10660	Tb927.10.440	15	EAPLASEAEAINPDKKQDc[15.99]	172	6	ALGGNKREYFTR	115	hypothetical protein, conserved	175	hypothetical protein, conserved	134
Tb927.9.2900	Tb927.5.4270	3	DAKKR	1131;825	1	n[15.99]MDER	1;1;1	U3 small nucleolar RNA-associated protein 10, putative	2631	ATP-dependent DEAD/H RNA helicase, putative	828
Tb927.9.2900	Tb927.5.4270	4	DAKKR	1132;826	1	n[15.99]MDER	1;1;1	U3 small nucleolar RNA-associated protein 10, putative	2631	ATP-dependent DEAD/H RNA helicase, putative	828
Tb927.9.4300	Tb927.5.4270	4	DRAKK	282	1	n[15.99]MDER	1;1;1	PRP3, putative	560	ATP-dependent DEAD/H RNA helicase, putative	828
