# Supplementary material for: Chromosome compartment assembly is essential for subtelomeric gene silencing in trypanosomes
Source: Nat Commun. 2025 Nov 26;16:11669. doi: 10.1038/s41467-025-66824-3 (PMC12749359; doi:10.1038/s41467-025-66824-3)
Supplement: Supplementary file 7 — Supplementary Data 5 [file 41467_2025_66824_MOESM7_ESM.xlsx]

## Sheet: Metadata
Gene ID	Gene ID according to TritrypDB
Product Description	Product description according to TritrypDB
Peptide 2 Score	Score of the higher scoring peptide 2
Peptide 2 E-value	The lower of the two e-values for a peptide 2
Peptide 2	The shorter peptide sequence in a cross-link.
Linked AA 2 position	The site of the cross-link, relative to the peptide sequence
Protein 2 Site	Site of crosslinking in the protein 2
Linker Mass	The mass of the cross-linker. This value may be negative if cross-linking produces a loss of mass
Obs Mass	The observed precursor mass for the spectrum
Charge	The observed precursor charge for the spectrum
PSM Mass	The calculated exact mass of the matching peptide(s).
PPM Error	The mass error between Obs Mass and PSM Mass, in parts per million
Score	The Kojak cross correlation score. For cross-linked PSMs, this is the summed Score of each peptide
dScore	The delta score, or difference between the Score of this PSM and the Score of the next best PSM
E-value	Number of hits with this score that one can expect to see by any chance

## Sheet: Supplementary Data 5
Gene ID Protein 1	Product Description Protein 1	Peptide 1 Score	Peptide 1 E-value	Peptide 1	Linked AA 1 position	Protein 1 Site	Gene ID Protein 2	Product Description Protein 2	Peptide 2 Score	Peptide 2 E-value	Peptide 2	Linked AA 2 position	Protein 2 Site	Linker Mass	Obs Mass	Charge	PSM Mass	PPM Error	Score	dScore	E-value
Tb927.9.9970	Small nuclear RNA gene activation protein (SNAP) 50	0.765	0.151	YPNKGIAASLR	-1	-	-		0	999	-	-1	-	0	1188.67	3	1188.66	-10.7671	0.765	0.08	0.151
Tb927.9.9970	Small nuclear RNA gene activation protein (SNAP) 50	0.13	1510	EEYSECER	-1	-	-		0	999	-	-1	-	0	1100.4	2	1100.41	6.7743	0.13	0.13	1510
Tb927.9.9970	Small nuclear RNA gene activation protein (SNAP) 50	0.87	0.838	LPQGKYYTAc[15.99]	5	444	Tb11.v5.0721.1		0.335	124	AKEDTR	2	350;350	138.068	1911.97	3	1911.96	-5.4934	1.205	0.085	24
Tb927.9.9970	Small nuclear RNA gene activation protein (SNAP) 50	0.545	1.74	VLSK[155.09]MER	-1	-	-		0	999	-	-1	-	0	1016.58	2	1016.57	-8.0272	0.545	0.125	1.74
Tb927.9.9970	Small nuclear RNA gene activation protein (SNAP) 50	0.545	1.74	VLSK[155.09]MER	-1	-	-		0	999	-	-1	-	0	1016.58	2	1016.57	-7.9987	0.545	0.125	1.74
Tb927.9.9960	katanin P80 subunit, putative	0.83	0.0695	TVKSQQR	3	313	Tb927.9.770	hypothetical protein, conserved	0.17	490	n[15.99]FFGGEGK	1	2	138.068	1723.86	4	1723.89	18.422	1	0.045	10.2
Tb927.9.9960	katanin P80 subunit, putative	0.75	0.395	TVKSQQR	3	313	Tb927.6.1450	hypothetical protein, conserved	0.265	264	n[15.99]APYVR	1	2	138.068	1587.86	4	1587.87	10.3591	1.015	0.02	24.9
Tb927.9.9960	katanin P80 subunit, putative	0.83	0.18	TVKSQQR	3	313	Tb927.11.14490	RNA polymerase subunit, putative	0.12	1120	n[15.99]MFYK	1	1	138.068	1586.79	4	1586.81	14.9341	0.95	0.2	10.2
Tb927.9.9960	katanin P80 subunit, putative	1.165	0.0493	TVKSQQR	3	313	Tb927.6.1450	hypothetical protein, conserved	0.325	311	n[15.99]APYVR	1	2	138.068	1587.86	4	1587.87	10.2053	1.49	0.03	79.8
Tb927.9.9960	katanin P80 subunit, putative	0.605	3.32	TVKSQQR	3	313	Tb927.6.1450	hypothetical protein, conserved	0.285	141	n[15.99]APYVR	1	2	138.068	1587.86	4	1587.87	10.1284	0.89	0.045	106
Tb927.9.9960	katanin P80 subunit, putative	0.465	12.4	TVKSQQR	3	313	Tb927.3.5520	26S proteasome regulatory non-ATPase subunit	0.24	220	n[15.99]MSDNR	1	1	138.068	1620.8	4	1620.79	-8.5486	0.705	0.035	36.8
Tb927.9.9960	katanin P80 subunit, putative	0.25	399	EM[15.99]HEFR	-1	-	-		0	999	-	-1	-	0	863.354	2	863.36	6.6608	0.25	0.135	399
Tb927.9.9960	katanin P80 subunit, putative	0.5	23	KSCVRSHMEAK	-1	-	-		0	999	-	-1	-	0	1331.65	2	1331.64	-1.3863	0.5	0.235	23
Tb927.9.9950	hypothetical protein, conserved	0.25	17.1	YIIGK[156.08]VR	-1	-	-		0	999	-	-1	-	0	1003.59	2	1003.61	11.8459	0.25	0.25	17.1
Tb927.9.9950	hypothetical protein, conserved	0.295	1670	IQKDVAEFVR	-1	-	-		0	999	-	-1	-	0	1203.65	2	1203.66	9.6402	0.295	0.12	1670
Tb927.9.9940	parkin coregulated gene protein	0.865	0.436	GKQDTESDQRPK	2	66	Tb927.3.1550	Rab3 GTPase-activating protein catalytic subunit, putative	0.19	610	CGGMWKDR	6	457	138.068	2534.11	3	2534.16	19.7261	1.055	0.015	5.86
Tb927.9.9870	Kinesin-13 6, putative	0.75	0.945	DCFEIAVKRPTK	8	337	Tb927.10.5510	endonuclease/exonuclease/phosphatase, putative	0.625	4.07	DIIDNKK	6	459	138.068	2445.29	3	2445.29	3.0556	1.375	0.18	4.49
Tb927.9.9860	170 kDa glucose-regulated protein, putative	1.07	2.58	NTTNTTSGSDDAVKGDLc[15.99]	14	717	Tb927.8.1080	centrin-2	0.665	68.4	ALGFEPRKDEVR	8	75	138.068	3264.61	5	3264.57	-10.061	1.735	0.04	5.27
Tb927.9.9860	170 kDa glucose-regulated protein, putative	0.745	3.48	VLANEIR	-1	-	-		0	999	-	-1	-	0	813.46	2	813.471	13.8199	0.745	0.12	3.48
Tb927.9.9860	170 kDa glucose-regulated protein, putative	0.395	404	TPVTVEGIAPDR	-1	-	-		0	999	-	-1	-	0	1253.65	2	1253.66	6.5965	0.395	0.12	404
Tb927.9.9860	170 kDa glucose-regulated protein, putative	0.775	3.24	NGERSIGAQAK	-1	-	-		0	999	-	-1	-	0	1129.56	2	1129.58	19.7497	0.775	0.215	3.24
Tb927.9.9860	170 kDa glucose-regulated protein, putative	0.25	2.78	AREVLSVNSK	-1	-	-		0	999	-	-1	-	0	1101.6	2	1101.61	8.5797	0.25	0.09	2.78
Tb927.9.9840	lipoic acid containing carrier protein, putative	0.325	16.9	SAEADGWLVK	-1	-	-		0	999	-	-1	-	0	1074.53	2	1074.53	-0.3361	0.325	0.08	16.9
Tb927.9.9810	hypothetical protein, conserved	0.495	1.53	TIVDYHLAADK	-1	-	-		0	999	-	-1	-	0	1244.64	2	1244.64	2.3002	0.495	0.005	1.53
Tb927.9.9740	AMP deaminase, putative	0.45	27.3	THLSDIR	-1	-	-		0	999	-	-1	-	0	840.45	2	840.445	-5.0387	0.45	0.005	27.3
Tb927.9.9740	AMP deaminase, putative	0.4	91	ELPSLPPLHRc[15.99]	-1	-	-		0	999	-	-1	-	0	1173.63	2	1173.65	15.6027	0.4	0.06	91
Tb927.9.9700	NADH dehydrogenase (ubiquinone) 1 alpha subcomplex subunit, putative	0.42	24.3	LKVAQHK	-1	-	-		0	999	-	-1	-	0	822.516	2	822.508	-9.8876	0.42	0.1	24.3
Tb927.9.9700	NADH dehydrogenase (ubiquinone) 1 alpha subcomplex subunit, putative	0.33	52.1	n[15.99]MRLR	1	1;1;1;1	Tb927.4.3420	wee1-like protein kinase	0.25	195	n[15.99]MLAPK	1	1	138.068	1286.7	2	1286.72	15.0131	0.58	0.08	12.1
Tb927.9.9700	NADH dehydrogenase (ubiquinone) 1 alpha subcomplex subunit, putative	0.54	1.31	LKVAQHK	-1	-	-		0	999	-	-1	-	0	822.52	2	822.508	-15.7471	0.54	0.16	1.31
Tb927.9.9700	NADH dehydrogenase (ubiquinone) 1 alpha subcomplex subunit, putative	0.245	101	HYEDFM[15.99]SPGK	-1	-	-		0	999	-	-1	-	0	1225.5	2	1225.51	7.0881	0.245	0.015	101
Tb927.9.9690	hypothetical protein, conserved	0.615	1.25	RSKGLNATR	3	16	Tb927.3.1770	leucine-rich repeat protein (LRRP), putative	0.17	370	EDKVEKR	3	514	138.068	2042.08	3	2042.12	19.8822	0.785	0.035	28.9
Tb927.9.9690	hypothetical protein, conserved	0.615	1.25	RSKGLNATR	3	16	Tb927.3.1770	leucine-rich repeat protein (LRRP), putative	0.17	370	EDKVEKR	6	517	138.068	2042.08	3	2042.12	19.8822	0.785	0.035	28.9
Tb927.9.9670	20S proteasome subunit alpha-6, (putative)	0.465	13.2	n[15.99]MSRAGFDK	1	1	Tb927.10.15270	metallo- peptidase, Clan MG, Family M24	0.125	940	n[15.99]SCEGCGK	1	2;2;2	138.068	1860.77	2	1860.78	3.6064	0.59	0.03	42.7
Tb927.9.9670	20S proteasome subunit alpha-6, (putative)	0.645	1.31	n[15.99]MSRAGFDK	1	1	Tb927.10.15270	metallo- peptidase, Clan MG, Family M24	0.125	2040	n[15.99]SCEGCGK	1	2;2;2	138.068	1860.77	2	1860.78	3.8688	0.77	0.22	36.4
Tb927.9.9660	Mitochondrial import receptor subunit ATOM40	0.45	11.7	EWLRGK	-1	-	-		0	999	-	-1	-	0	787.44	2	787.434	-7.083	0.45	0.13	11.7
Tb927.9.9640	hypothetical protein, conserved	0.25	32.3	ASKAR	3	112	Tb927.10.9240	Tir chaperone protein (CesT) family, putative	0.125	275	n[15.99]MDDK	1	1	138.068	1176.57	2	1176.58	13.0452	0.375	0.005	433
Tb927.9.9640	hypothetical protein, conserved	0.62	0.543	KISAMTEDLK	1	100	Tb927.9.8060	WAHD domain of WASH complex, putative	0.25	123	KTDDDDDWc[15.99]	1	569	138.068	2297.06	4	2297.03	-15.9414	0.87	0.135	6.61
Tb927.9.9640	hypothetical protein, conserved	0.455	25.5	LEEGRNANNR	-1	-	-		0	999	-	-1	-	0	1171.58	2	1171.57	-9.7726	0.455	0.11	25.5
Tb927.9.9640	hypothetical protein, conserved	0.25	1380	ISAM[15.99]TEDLK	-1	-	-		0	999	-	-1	-	0	1022.48	2	1022.5	18.7673	0.25	0.105	1380
Tb927.9.9640	hypothetical protein, conserved	0.55	18.3	ISAMTEDLK	-1	-	-		0	999	-	-1	-	0	1006.49	2	1006.5	10.7785	0.55	0.135	18.3
Tb927.9.9640	hypothetical protein, conserved	0.355	195	AAEEASDEFR	-1	-	-		0	999	-	-1	-	0	1123.49	2	1123.48	-9.232	0.355	0.08	195
Tb927.9.9640	hypothetical protein, conserved	0.59	2.79	GKCADLQRCIEELEK	2	360	Tb927.3.4350	twin BRCT domain containing protein, putative	0.485	8.15	KRPKDSSc[15.99]	1	768	138.068	2818.37	4	2818.4	8.7411	1.075	0.1	8
Tb927.9.9640	hypothetical protein, conserved	0.62	15.2	ISAMTEDLK	-1	-	-		0	999	-	-1	-	0	1006.5	2	1006.5	2.3514	0.62	0.225	15.2
Tb927.9.9640	hypothetical protein, conserved	0.4	31.4	CIEELEK[156.08]R	-1	-	-		0	999	-	-1	-	0	1231.61	2	1231.61	-2.4702	0.4	0.125	31.4
Tb927.9.9640	hypothetical protein, conserved	0.37	593	ASAAMERDNLQR	-1	-	-		0	999	-	-1	-	0	1360.63	2	1360.65	12.6296	0.37	0.12	593
Tb927.9.9640	hypothetical protein, conserved	0.25	1190	EYNDRYKAMLAEQM[15.99]NAR	-1	-	-		0	999	-	-1	-	0	2117.92	2	2117.96	17.7077	0.25	0.125	1190
Tb927.9.9640	hypothetical protein, conserved	0.25	432	n[15.99]MSNKQVDGDLHYK	-1	-	-		0	999	-	-1	-	0	1549.71	2	1549.72	8.7582	0.25	0.045	432
Tb927.9.9640	hypothetical protein, conserved	0.25	143	EECEKAR	5	219	Tb927.11.19380	variant surface glycoprotein (VSG), putative	0.23	176	YTKSc[15.99]	3	517	138.068	1571.69	2	1571.71	13.0909	0.48	0.105	223
Tb927.9.9640	hypothetical protein, conserved	0.33	14.3	AMLAEQMNAR	-1	-	-		0	999	-	-1	-	0	1133.53	2	1133.53	-1.7135	0.33	0.08	14.3
Tb927.9.9640	hypothetical protein, conserved	0.58	0.0442	GLIAKLIAEK	5	691	Tb927.9.11850	structural maintenance of chromosome 1, putative	0.215	43.4	IKHK	2	121	138.068	1717.08	3	1717.09	1.8013	0.795	0.095	4.82
Tb927.9.9640	hypothetical protein, conserved	0.58	0.0442	GLIAKLIAEK	5	691	Tb11.v5.1023.1		0.215	43.4	KIHK	1	359;47;75;359	138.068	1717.08	3	1717.09	1.8013	0.795	0.095	4.82
Tb927.9.9640	hypothetical protein, conserved	0.58	0.0442	GLIAKLIAEK	5	691	Tb927.11.7010	Calcium/calmodulin-dependent protein kinase kinase, putative	0.215	43.4	LKHK	2	232;289;801	138.068	1717.08	3	1717.09	1.8013	0.795	0.095	4.82
Tb927.9.9640	hypothetical protein, conserved	0.335	0.61	RADESLSALR	-1	-	-		0	999	-	-1	-	0	1116.58	2	1116.59	10.2411	0.335	0.13	0.61
Tb927.9.9630	TPR repeat/Tetratricopeptide repeat, putative	0.125	1000000000000	n[15.99]n[156.08]TTATELKQK	-1	-	-		0	999	-	-1	-	0	1174.66	2	1174.64	-17.4278	0.125	0.005	1000000000000
Tb927.9.9620	meiotic recombination protein DMC1, putative	0.5	3.11	VDKIIEAAR	-1	-	-		0	999	-	-1	-	0	1013.59	2	1013.59	1.5684	0.5	0.12	3.11
Tb927.9.9600	DNA replication licensing factor MCM9, putative	0.52	8.86	LVGKR	4	699	Tb927.10.8200	Ribosomal protein L1p/L10e family, putative	0.16	547	n[15.99]ETPR	1	2	138.068	1210.7	2	1210.7	-0.2815	0.68	0.02	0.14
Tb927.9.9600	DNA replication licensing factor MCM9, putative	0.52	8.86	LVGKR	4	699	Tb927.9.4755	hypothetical protein	0.16	547	n[15.99]MVPR	1	1	138.068	1210.7	2	1210.72	15.103	0.68	0.02	0.14
Tb927.9.9550	EnigmRBP2	0.375	151	K[155.09]DIANAR	-1	-	-		0	999	-	-1	-	0	941.514	2	941.529	16.0407	0.375	0.015	151
Tb927.9.9550	EnigmRBP2	0.375	151	K[155.09]DIANAR	-1	-	-		0	999	-	-1	-	0	941.514	2	941.529	16.0715	0.375	0.015	151
Tb927.9.9520	zinc finger protein family member, putative	0.635	5.01	LLSNAK[156.08]R	-1	-	-		0	999	-	-1	-	0	956.566	2	956.565	-0.0736	0.635	0.125	5.01
Tb927.9.9520	zinc finger protein family member, putative	0.41	63.3	VPVDLTRR	-1	-	-		0	999	-	-1	-	0	954.552	2	954.561	9.8486	0.41	0.005	63.3
Tb927.9.9520	zinc finger protein family member, putative	0.25	1.78	TSVTHLTEK	-1	-	-		0	999	-	-1	-	0	1014.55	2	1014.53	-10.884	0.25	0.125	1.78
Tb927.9.9450	zinc finger protein family member, putative	0.115	114	HSEGTGQVM[15.99]CR	-1	-	-		0	999	-	-1	-	0	1276.53	2	1276.53	-1.6168	0.115	0.115	114
Tb927.9.9430	Peroxisomal membrane protein PEX13.2	0.275	21.3	HRKQEK	3	232	Tb927.9.2490	nucleolar protein	0.125	146	n[15.99]TGMNR	1	2;2	138.068	1539.79	2	1539.79	3.1698	0.4	0.055	806
Tb927.9.9420	hypothetical protein, conserved	0.25	411	SDDRFESELLCK	-1	-	-		0	999	-	-1	-	0	1497.66	2	1497.68	12.2487	0.25	0.04	411
Tb927.9.9420	hypothetical protein, conserved	0.765	19	EVLEEIIER	-1	-	-		0	999	-	-1	-	0	1128.6	2	1128.6	-0.14	0.765	0.075	19
Tb927.9.9400	ceramide phosphorylethanolamine synthase	0.25	405	NEEMMNFEGKSc[15.99]	-1	-	-		0	999	-	-1	-	0	1330.51	2	1330.52	6.2469	0.25	0.095	405
Tb927.9.9370	PSP1 C-terminal conserved region, putative	0.415	97.2	DVM[15.99]YQLDGR	-1	-	-		0	999	-	-1	-	0	1111.5	2	1111.5	-0.0374	0.415	0.04	97.2
Tb927.9.9370	PSP1 C-terminal conserved region, putative	0.535	34.7	DVM[15.99]YQLDGR	-1	-	-		0	999	-	-1	-	0	1111.5	2	1111.5	0.4019	0.535	0.215	34.7
Tb927.9.9370	PSP1 C-terminal conserved region, putative	0.53	32	DVM[15.99]YQLDGR	-1	-	-		0	999	-	-1	-	0	1111.5	2	1111.5	0.1822	0.53	0.225	32
Tb927.9.9320	MAPK/MAK/MRK overlapping kinase, putative	0.25	19.1	n[15.99]M[15.99]QKYAILGK	-1	-	-		0	999	-	-1	-	0	1082.58	2	1082.58	-1.8786	0.25	0.125	19.1
Tb927.9.9310	Mitoribosomal SSU assembly factor 3	0.62	0.688	KAAAGVVGGAIVHAEEALETLR	1	893	Tb927.5.5430.1		0.25	89.5	NCEKAEKCK	4	423;423	138.068	3464.71	4	3464.78	19.8009	0.87	0.085	11.2
Tb927.9.9310	Mitoribosomal SSU assembly factor 3	0.62	0.688	KAAAGVVGGAIVHAEEALETLR	1	893	Tb927.5.5430.1		0.25	89.5	NCEKAEKCK	7	426;426	138.068	3464.71	4	3464.78	19.8009	0.87	0.085	11.2
Tb927.9.9300	hypothetical protein, conserved	0.28	132	AAPVFAPR	-1	-	-		0	999	-	-1	-	0	827.449	2	827.465	19.2851	0.28	0.005	132
Tb927.9.9300	hypothetical protein, conserved	0.25	1000000000000	YYMEQGPLLPK	-1	-	-		0	999	-	-1	-	0	1337.69	2	1337.67	-18.7224	0.25	0.005	1000000000000
Tb927.9.9300	hypothetical protein, conserved	0.325	35.7	GK[156.08]PGSR	-1	-	-		0	999	-	-1	-	0	756.405	2	756.413	11.0413	0.325	0.035	35.7
Tb927.9.9300	hypothetical protein, conserved	0.29	51.4	GK[156.08]PGSR	-1	-	-		0	999	-	-1	-	0	756.404	2	756.413	11.2027	0.29	0.05	51.4
Tb927.9.9300	hypothetical protein, conserved	0.25	160	GK[156.08]PGSR	-1	-	-		0	999	-	-1	-	0	756.404	2	756.413	11.3641	0.25	0.085	160
Tb927.9.9300	hypothetical protein, conserved	0.25	167	KHGRK	1	269	Tb11.v5.0630.1		0.425	4.09	AAKGR	3	504;9;1574;335	138.068	1263.75	3	1263.75	0.2965	0.675	0.125	6.12
Tb927.9.9300	hypothetical protein, conserved	0.45	7.44	K[156.08]WRHR	-1	-	-		0	999	-	-1	-	0	937.524	2	937.524	0.9998	0.45	0.015	7.44
Tb927.9.9300	hypothetical protein, conserved	0.425	5.45	K[156.08]WRHR	-1	-	-		0	999	-	-1	-	0	937.523	2	937.524	1.3904	0.425	0.02	5.45
Tb927.9.9300	hypothetical protein, conserved	0.32	76.5	KHGRK	1	269	Tb11.v5.0630.1		0.34	34.2	AAKGR	3	504;9;1574;335	138.068	1263.74	3	1263.75	9.9818	0.66	0.07	43.4
Tb927.9.9300	hypothetical protein, conserved	0.125	7500	DLIK[155.09]VIQEWPSDYRK	-1	-	-		0	999	-	-1	-	0	2044.09	2	2044.1	4.2052	0.125	0.005	7500
Tb927.9.9300	hypothetical protein, conserved	0.125	7500	DLIK[155.09]VIQEWPSDYRK	-1	-	-		0	999	-	-1	-	0	2044.09	2	2044.1	4.2194	0.125	0.005	7500
Tb927.9.9300	hypothetical protein, conserved	0.49	15.9	KHGRK	1	269	Tb11.v5.0630.1		0.3	142	AAKGR	3	504;9;1574;335	138.068	1263.75	3	1263.75	0.1516	0.79	0.095	4.95
Tb927.9.9300	hypothetical protein, conserved	0.475	9.23	KHGRK	1	269	Tb11.v5.0630.1		0.25	133	AAKGR	3	504;9;1574;335	138.068	1263.75	3	1263.75	0.2241	0.725	0.115	17.3
Tb927.9.9300	hypothetical protein, conserved	0.25	165	KHGRK	1	269	Tb11.v5.0630.1		0.36	31.6	AAKGR	3	504;9;1574;335	138.068	1263.74	3	1263.75	10.5613	0.61	0.01	21.9
Tb927.9.9300	hypothetical protein, conserved	0.25	126	KHGRK	1	269	Tb11.v5.0630.1		0.415	13.7	AAKGR	3	504;9;1574;335	138.068	1263.75	3	1263.75	0.4414	0.665	0.13	7.28
Tb927.9.9290	polyadenylate-binding protein 1	0.25	253	EHADADK	-1	-	-		0	999	-	-1	-	0	784.335	2	784.335	0.6106	0.25	0.09	253
Tb927.9.9290	polyadenylate-binding protein 1	0.25	35.6	VM[15.99]TDANGISR	-1	-	-		0	999	-	-1	-	0	1078.5	2	1078.51	3.5013	0.25	0.005	35.6
Tb927.9.9290	polyadenylate-binding protein 1	0.125	496	MNGDK[156.08]EHADADK	-1	-	-		0	999	-	-1	-	0	1485.63	2	1485.64	9.0289	0.125	0.125	496
Tb927.9.9290	polyadenylate-binding protein 1	0.25	152	VMDDESGK[155.09]SR	-1	-	-		0	999	-	-1	-	0	1277.57	2	1277.59	15.5326	0.25	0.005	152
Tb927.9.9290	polyadenylate-binding protein 1	0.25	152	VMDDESGK[155.09]SR	-1	-	-		0	999	-	-1	-	0	1277.57	2	1277.59	15.5553	0.25	0.005	152
Tb927.9.9280	hypothetical protein, conserved	0.25	40.3	SKCGAEPNER	-1	-	-		0	999	-	-1	-	0	1146.49	2	1146.51	13.5865	0.25	0.125	40.3
Tb927.9.9280	hypothetical protein, conserved	0.53	25.2	KSK[156.08]CGAEPNER	-1	-	-		0	999	-	-1	-	0	1430.68	2	1430.68	4.5952	0.53	0.055	25.2
Tb927.9.9280	hypothetical protein, conserved	0.25	900	K[155.09]SKCGAEPNER	-1	-	-		0	999	-	-1	-	0	1429.68	2	1429.7	9.8541	0.25	0.125	900
Tb927.9.9280	hypothetical protein, conserved	0.25	900	KSK[155.09]CGAEPNER	-1	-	-		0	999	-	-1	-	0	1429.68	2	1429.7	9.8541	0.25	0.125	900
Tb927.9.9280	hypothetical protein, conserved	0.25	900	K[155.09]SKCGAEPNER	-1	-	-		0	999	-	-1	-	0	1429.68	2	1429.7	9.8744	0.25	0.125	900
Tb927.9.9280	hypothetical protein, conserved	0.25	900	KSK[155.09]CGAEPNER	-1	-	-		0	999	-	-1	-	0	1429.68	2	1429.7	9.8744	0.25	0.125	900
Tb927.9.9270	hypothetical protein, conserved	0.75	4.84	QEEEGGSSKR	9	333	Tb927.6.4820	chromosomal passenger complex protein 1	0.325	217	n[15.99]MSNPWNAK	1	1	138.068	2205.97	4	2206	10.5873	1.075	0.025	17.5
Tb927.9.9270	hypothetical protein, conserved	0.245	760	KQEEEGGSSK[155.09]R	-1	-	-		0	999	-	-1	-	0	1388.67	2	1388.69	15.0718	0.245	0	760
Tb927.9.9270	hypothetical protein, conserved	0.245	760	KQEEEGGSSK[155.09]R	-1	-	-		0	999	-	-1	-	0	1388.67	2	1388.69	15.0927	0.245	0	760
Tb927.9.9270	hypothetical protein, conserved	0.36	124	ISGFSGEYVDR	-1	-	-		0	999	-	-1	-	0	1228.57	2	1228.57	-0.1991	0.36	0.195	124
Tb927.9.9270	hypothetical protein, conserved	0.25	498	IYGTVSTCTVDYVLQTDc[15.99]c[15.99]	-1	-	-		0	999	-	-1	-	0	1965.87	2	1965.89	11.4756	0.25	0.125	498
Tb927.9.9220	ribonuclease P	0.505	171	FSLIDEM[15.99]LTEAQK	-1	-	-		0	999	-	-1	-	0	1539.72	2	1539.75	18.5464	0.505	0.085	171
Tb927.9.9220	ribonuclease P	0.81	1.98	KSVVMLHSR	1	402	Tb11.v5.0974.1		0.32	127	CTGKDEK	4	477;104	138.068	2030.04	3	2030.03	-5.167	1.13	0.07	3.88
Tb927.9.9210	60S ribosomal protein L37, putative	0.65	52.5	NHFKTDIKAc[15.99]	-1	-	-		0	999	-	-1	-	0	1088.57	2	1088.56	-9.3902	0.65	0.035	52.5
Tb927.9.9210	60S ribosomal protein L37, putative	0.25	940	YNWSVKAIKR	-1	-	-		0	999	-	-1	-	0	1263.72	2	1263.71	-9.4072	0.25	0	940
Tb927.9.920	hypothetical protein	0.355	30.3	KVETTSVCEDKEQNACc[15.99]	-1	-	-		0	999	-	-1	-	0	1912.78	3	1912.81	15.3141	0.355	0.245	30.3
Tb927.9.9190	hypothetical protein, conserved	1	1.58	LESAK[155.09]DR	-1	-	-		0	999	-	-1	-	0	972.524	2	972.524	-0.3347	1	0.215	1.58
Tb927.9.9190	hypothetical protein, conserved	1	1.58	LESAK[155.09]DR	-1	-	-		0	999	-	-1	-	0	972.524	2	972.524	-0.3049	1	0.215	1.58
Tb927.9.9190	hypothetical protein, conserved	0.98	4.51	LESAK[155.09]DR	-1	-	-		0	999	-	-1	-	0	972.524	2	972.524	-0.2092	0.98	0.01	4.51
Tb927.9.9190	hypothetical protein, conserved	0.98	4.51	LESAK[155.09]DR	-1	-	-		0	999	-	-1	-	0	972.524	2	972.524	-0.1794	0.98	0.01	4.51
Tb927.9.9190	hypothetical protein, conserved	0.5	5.6	LESAK[155.09]DR	-1	-	-		0	999	-	-1	-	0	972.528	2	972.524	-3.9748	0.5	0.13	5.6
Tb927.9.9190	hypothetical protein, conserved	0.5	5.6	LESAK[155.09]DR	-1	-	-		0	999	-	-1	-	0	972.528	2	972.524	-3.9449	0.5	0.13	5.6
Tb927.9.9190	hypothetical protein, conserved	0.245	298	GDSSSFSDQPNASLNQK	-1	-	-		0	999	-	-1	-	0	1780.78	2	1780.79	4.8733	0.245	0.245	298
Tb927.9.9190	hypothetical protein, conserved	0.74	2.65	NLVEK[156.08]YNK	-1	-	-		0	999	-	-1	-	0	1162.62	2	1162.62	-0.4977	0.74	0.23	2.65
Tb927.9.9190	hypothetical protein, conserved	0.64	2.45	NLVEK[156.08]YNK	-1	-	-		0	999	-	-1	-	0	1162.62	2	1162.62	-0.2877	0.64	0.07	2.45
Tb927.9.9190	hypothetical protein, conserved	0.405	40.3	KPAGER	1	146	Tb927.7.4290	Nuclear distribution protein C homolog	0.185	521	n[15.99]ATDER	1	2	138.068	1384.68	2	1384.69	10.9999	0.59	0.055	107
Tb927.9.9190	hypothetical protein, conserved	0.125	175	TKVITQDVR	-1	-	-		0	999	-	-1	-	0	1058.61	2	1058.61	-0.1327	0.125	0	175
Tb927.9.9180	hypothetical protein, conserved	0.87	2.8	EELARTNVAK	-1	-	-		0	999	-	-1	-	0	1129.61	3	1129.61	-1.7932	0.87	0.095	2.8
Tb927.9.9180	hypothetical protein, conserved	0.975	3.61	SKAEAGKEEDQPPTAc[15.99]	2	330	Tb927.8.460	variant surface glycoprotein (VSG, atypical), putative	0.39	105	KGDDCK	1	408	138.068	2432.11	3	2432.1	-2.5925	1.365	0.18	29.7
Tb927.9.9180	hypothetical protein, conserved	0.625	1.69	EVKFSDLVPSGGK	3	13	Tb927.8.1080	centrin-2	0.25	92.3	n[15.99]STTNR	1	2	138.068	2077.04	2	2077.07	15.5664	0.875	0.13	4.92
Tb927.9.9150	Mitoribosomal LSU assembly factor 13	0.25	7550	VKDADFVLEIR	-1	-	-		0	999	-	-1	-	0	1303.73	2	1303.71	-14.138	0.25	0.125	7550
Tb927.9.9150	Mitoribosomal LSU assembly factor 13	0.25	196	KGMSR	1	36;855	Tb927.4.740	Rgp1, putative	0.205	434	n[15.99]LLLR	1	2	138.068	1228.73	2	1228.73	-1.8551	0.455	0	20.5
Tb927.9.9140	hypothetical protein, conserved	0.445	40.5	EVASAVRER	-1	-	-		0	999	-	-1	-	0	1015.53	2	1015.54	14.8591	0.445	0.005	40.5
Tb927.9.9140	hypothetical protein, conserved	0.26	423	DKIEc[15.99]	2	379	Tb927.9.7820	KKT-interacting protein 11	0.195	1100	EKSEc[15.99]	2	769	138.068	1164.53	2	1164.54	8.3494	0.455	0.055	145
Tb927.9.9140	hypothetical protein, conserved	0.245	19.7	K[156.08]LAAAEEK	-1	-	-		0	999	-	-1	-	0	1014.55	2	1014.56	13.69	0.245	0	19.7
Tb927.9.9140	hypothetical protein, conserved	0.18	1000000000000	K[156.08]LAAAEEK	-1	-	-		0	999	-	-1	-	0	1014.55	2	1014.56	14.1713	0.18	0	1000000000000
Tb927.9.9140	hypothetical protein, conserved	0.25	4.73	K[156.08]LAAAEEK	-1	-	-		0	999	-	-1	-	0	1014.55	2	1014.56	14.0509	0.25	0	4.73
Tb927.9.9140	hypothetical protein, conserved	0.215	1000000000000	K[156.08]LAAAEEK	-1	-	-		0	999	-	-1	-	0	1014.54	2	1014.56	14.7729	0.215	0	1000000000000
Tb927.9.9140	hypothetical protein, conserved	0.245	103	K[156.08]HSRDK	-1	-	-		0	999	-	-1	-	0	925.49	2	925.498	8.8622	0.245	0.025	103
Tb927.9.9120	methyltransferase, putative	0.25	1750	LREGAATDGTSHHYR	-1	-	-		0	999	-	-1	-	0	1669.76	2	1669.79	17.7102	0.25	0.075	1750
Tb927.9.9120	methyltransferase, putative	0.675	19.4	n[15.99]TSTTQPK	1	2	Tb927.4.3470	hypothetical protein, conserved	0.265	1080	n[15.99]MSLR	1	1;1;1;1;1;1;1;1;1	138.068	1420.7	2	1420.72	14.5156	0.94	0.195	1000000000000
Tb927.9.9115	hypothetical protein	0.395	6	AQPKR	4	36	Tb927.7.6490	hypothetical protein, conserved	0.15	381	n[15.99]MSSTR	1	1	138.068	1332.66	2	1332.68	13.5097	0.545	0	106
Tb927.9.9115	hypothetical protein	0.395	6	AQPKR	4	36	Tb927.9.4040	nicotinamidase, putative	0.15	381	n[15.99]MSTSR	1	1;1	138.068	1332.66	2	1332.68	13.5097	0.545	0	106
Tb927.9.9115	hypothetical protein	0.395	6	AQPKR	4	36	Tb927.6.3170	hypothetical protein, conserved	0.15	381	n[15.99]MTSSR	1	1	138.068	1332.66	2	1332.68	13.5097	0.545	0	106
Tb927.9.9100	hypothetical protein, conserved	0.415	12.5	K[156.08]YLEGK	-1	-	-		0	999	-	-1	-	0	892.497	2	892.49	-6.99	0.415	0.135	12.5
Tb927.9.9060	Lsm12 protein, putative	0.49	4.36	TLSKKc[15.99]	4	189;91	Tb927.4.2380	sarcoplasmic reticulum glycoprotein, putative	0.2	238	n[15.99]SSHGK	1	2	138.068	1243.65	2	1243.68	19.7749	0.69	0.055	50.6
Tb927.9.9060	Lsm12 protein, putative	0.16	1000000000000	LPPQLEAKAR	-1	-	-		0	999	-	-1	-	0	1121.67	2	1121.66	-11.2456	0.16	0.035	1000000000000
Tb927.9.9030	hypothetical protein, conserved	0.445	7.76	AATK[155.09]HK	-1	-	-		0	999	-	-1	-	0	809.469	2	809.476	8.078	0.445	0.01	7.76
Tb927.9.9030	hypothetical protein, conserved	0.445	7.76	AATK[155.09]HK	-1	-	-		0	999	-	-1	-	0	809.469	2	809.476	8.1138	0.445	0.01	7.76
Tb927.9.9030	hypothetical protein, conserved	0.445	7.76	AATK[156.08]HK	-1	-	-		0	999	-	-1	-	0	810.473	2	810.46	-15.8129	0.445	0.01	7.76
Tb927.9.9030	hypothetical protein, conserved	0.51	1.88	AATK[155.09]HK	-1	-	-		0	999	-	-1	-	0	809.47	2	809.476	6.9496	0.51	0.06	1.88
Tb927.9.9030	hypothetical protein, conserved	0.51	1.88	AATK[155.09]HK	-1	-	-		0	999	-	-1	-	0	809.47	2	809.476	6.9854	0.51	0.06	1.88
Tb927.9.9030	hypothetical protein, conserved	0.48	3.65	AATK[155.09]HK	-1	-	-		0	999	-	-1	-	0	809.479	2	809.476	-3.5338	0.48	0.04	3.65
Tb927.9.9030	hypothetical protein, conserved	0.48	3.65	AATK[155.09]HK	-1	-	-		0	999	-	-1	-	0	809.479	2	809.476	-3.4979	0.48	0.04	3.65
Tb927.9.9030	hypothetical protein, conserved	0.335	21	AATK[155.09]HK	-1	-	-		0	999	-	-1	-	0	809.471	2	809.476	5.738	0.335	0.005	21
Tb927.9.9030	hypothetical protein, conserved	0.335	21	AATK[155.09]HK	-1	-	-		0	999	-	-1	-	0	809.471	2	809.476	5.7738	0.335	0.005	21
Tb927.9.9030	hypothetical protein, conserved	0.335	21	AATK[156.08]HK	-1	-	-		0	999	-	-1	-	0	810.475	2	810.46	-18.15	0.335	0.005	21
Tb927.9.9030	hypothetical protein, conserved	0.32	27.8	AATK[155.09]HK	-1	-	-		0	999	-	-1	-	0	809.479	2	809.476	-3.6092	0.32	0.01	27.8
Tb927.9.9030	hypothetical protein, conserved	0.32	27.8	AATK[155.09]HK	-1	-	-		0	999	-	-1	-	0	809.479	2	809.476	-3.5733	0.32	0.01	27.8
Tb927.9.9030	hypothetical protein, conserved	0.23	81.9	AATK[155.09]HK	-1	-	-		0	999	-	-1	-	0	809.479	2	809.476	-3.9108	0.23	0.025	81.9
Tb927.9.9030	hypothetical protein, conserved	0.23	81.9	AATK[155.09]HK	-1	-	-		0	999	-	-1	-	0	809.479	2	809.476	-3.8749	0.23	0.025	81.9
Tb927.9.9020	ribosome-interacting GTPase 2, putative	0.25	6.75	LTKGMSEGLAK	-1	-	-		0	999	-	-1	-	0	1133.6	2	1133.61	6.2657	0.25	0	6.75
Tb927.9.9000	isopentenyl-diphosphate delta-isomerase (type II)	0.19	193	ALLPQVK	-1	-	-		0	999	-	-1	-	0	767.493	2	767.49	-3.536	0.19	0.085	193
Tb927.9.900	variant surface glycoprotein (VSG), putative	0.25	52.3	GKDKQDGCDK	-1	-	-		0	999	-	-1	-	0	1149.51	2	1149.51	-0.0143	0.25	0.105	52.3
Tb927.9.900	variant surface glycoprotein (VSG), putative	0.8725	25.2	EGNTKGKDK	5	415;415	Tb927.9.8290	mitochondrial ribosomal protein l30	0.3225	637	EGEKCc[15.99]	4	217	138.068	1750.8	3	1750.8	2.6705	1.195	0.185	11.2
Tb927.9.900	variant surface glycoprotein (VSG), putative	0.815	7.92	SAKEK	3	406;406	Tb927.10.12680	60S ribosomal protein L34, putative	0.11	2980	n[15.99]SCPR	1	2;2	138.068	1217.59	3	1217.61	15.5472	0.925	0.04	24.2
Tb927.9.900	variant surface glycoprotein (VSG), putative	0.725	10.1	SAKEK	3	406;406	Tb927.10.12680	60S ribosomal protein L34, putative	0.115	4060	n[15.99]SCPR	1	2;2	138.068	1217.59	3	1217.61	15.1712	0.84	0.005	26.9
Tb927.9.900	variant surface glycoprotein (VSG), putative	0.315	15.2	KETKSAK	4	403;403	Tb927.10.6750	Plasma-membrane choline transporter, putative	0.12	495	n[15.99]MTQK	1	1;1;1	138.068	1450.77	2	1450.77	1.896	0.435	0.01	278
Tb927.9.900	variant surface glycoprotein (VSG), putative	0.685	3.83	KLQEAEFK	1	392;392	Tb927.11.5770	hypothetical protein, conserved	0.48	29.1	IECKPMK	4	852	138.068	2034.03	2	2034.05	9.2314	1.165	0.08	1.97
Tb927.9.8990	Ankyrin repeats (3 copies), putative	0.4	32.3	GMKNADCR	3	24	Tb11.v5.1008.1		0.275	142	TSEDCKK	6	247	138.068	1954.85	4	1954.85	2.4155	0.675	0.035	13.2
Tb927.9.8990	Ankyrin repeats (3 copies), putative	0.25	32.5	ADGSGKWSLR	-1	-	-		0	999	-	-1	-	0	1075.53	2	1075.54	13.1809	0.25	0	32.5
Tb927.9.8990	Ankyrin repeats (3 copies), putative	0.25	81.8	K[155.09]MRQEMc[15.99]	-1	-	-		0	999	-	-1	-	0	992.481	2	992.478	-2.4564	0.25	0.065	81.8
Tb927.9.8990	Ankyrin repeats (3 copies), putative	0.25	81.8	K[155.09]MRQEMc[15.99]	-1	-	-		0	999	-	-1	-	0	992.481	2	992.478	-2.4272	0.25	0.065	81.8
Tb927.9.8990	Ankyrin repeats (3 copies), putative	0.25	7.27	YPRREFFR	-1	-	-		0	999	-	-1	-	0	1169.59	2	1169.61	17.6963	0.25	0.005	7.27
Tb927.9.8990	Ankyrin repeats (3 copies), putative	0.25	13.4	K[156.08]MRQEMc[15.99]	-1	-	-		0	999	-	-1	-	0	993.443	2	993.462	18.9832	0.25	0.125	13.4
Tb927.9.8905	hypothetical protein	0.495	0.194	EASAPLDAVCKSDR	11	88	Tb927.9.13620	hypothetical protein, conserved	0.12	140	RMKGDTCR	3	924	138.068	2678.24	3	2678.26	7.6026	0.615	0.005	74.2
Tb927.9.8905	hypothetical protein	0.5	1.2	EASAPLDAVCKSDRWc[15.99]	11	88	Tb927.4.4400	hypothetical protein, conserved	0.115	262	VTSGSDKK	7	1440	138.068	2678.24	3	2678.29	18.1736	0.615	0.005	74.2
Tb927.9.8905	hypothetical protein	0.83	3.97	n[15.99]ALFSCFR	1	2	Tb927.11.550	Suppressor of clathrin deficiency 6, putative	0.24	605	n[15.99]MAATR	1	1	138.068	1601.75	3	1601.77	9.548	1.07	0.025	12.4
Tb927.9.8820	hypothetical protein, conserved	0.6	3.13	SFIDKYQR	5	445	Tb927.11.3250	dynein heavy chain, putative	0.25	169	n[15.99]MAKGDK	1	1	138.068	1857.92	4	1857.93	6.3112	0.85	0.005	331
Tb927.9.8820	hypothetical protein, conserved	0.6	3.13	SFIDKYQR	5	445	Tb927.3.4020	phosphatidylinositol 4-kinase alpha, putative	0.25	169	n[15.99]MDDIR	1	1	138.068	1857.92	4	1857.89	-13.2722	0.85	0.005	331
Tb927.9.8820	hypothetical protein, conserved	0.6	3.13	SFIDKYQR	5	445	Tb927.7.6340	hypothetical protein, conserved	0.25	169	n[15.99]MFHSK	1	1	138.068	1857.92	4	1857.91	-5.06	0.85	0.005	331
Tb927.9.8820	hypothetical protein, conserved	0.6	3.13	SFIDKYQR	5	445	Tb927.10.7750	hypothetical protein, conserved	0.25	169	n[15.99]MNKEK	1	1	138.068	1857.92	4	1857.93	6.3112	0.85	0.005	331
Tb927.9.8820	hypothetical protein, conserved	0.6	3.13	SFIDKYQR	5	445	Tb08.27P2.670		0.25	169	n[15.99]MQQSR	1	1	138.068	1857.92	4	1857.9	-7.2266	0.85	0.005	331
Tb927.9.8820	hypothetical protein, conserved	0.6	3.13	SFIDKYQR	5	445	Tb11.v5.0698.1		0.25	169	n[15.99]MQSKR	1	1;1	138.068	1857.92	4	1857.94	12.3568	0.85	0.005	331
Tb927.9.8820	hypothetical protein, conserved	0.6	3.13	SFIDKYQR	5	445	Tb927.1.30	hypothetical protein	0.25	169	n[15.99]MRTNK	1	1	138.068	1857.92	4	1857.94	12.3568	0.85	0.005	331
Tb927.9.8820	hypothetical protein, conserved	0.6	3.13	SFIDKYQR	5	445	Tb927.8.5030	transport protein particle (TRAPP) component, Bet3, putative	0.25	169	n[15.99]MSQQR	1	1	138.068	1857.92	4	1857.9	-7.2266	0.85	0.005	331
Tb927.9.8820	hypothetical protein, conserved	0.6	3.13	SFIDKYQR	5	445	Tb927.11.9500	hypothetical protein, conserved	0.25	169	n[15.99]MVSANK	1	1	138.068	1857.92	4	1857.93	6.3112	0.85	0.005	331
Tb927.9.8820	hypothetical protein, conserved	0.25	75.2	KEREPDTK	-1	-	-		0	999	-	-1	-	0	1001.5	2	1001.51	18.8808	0.25	0	75.2
Tb927.9.8820	hypothetical protein, conserved	0.25	6.22	QRQREQQR	-1	-	-		0	999	-	-1	-	0	1127.58	2	1127.59	12.0762	0.25	0.005	6.22
Tb927.9.8820	hypothetical protein, conserved	0.25	133	n[15.99]MKAAR	1	1	Tb927.9.10100	SET domain protein 28	0.19	244	n[15.99]MVMK	1	1;1;1;1	138.068	1252.62	2	1252.63	9.4845	0.44	0.14	22.9
Tb927.9.8820	hypothetical protein, conserved	0.805	0.262	LEEQKK	5	327	Tb927.10.9970	hypothetical protein, conserved	0.2	579	n[15.99]MMANK	1	1	138.068	1520.75	2	1520.76	6.8173	1.005	0.015	0.521
Tb927.9.8820	hypothetical protein, conserved	0.805	0.262	LEEQKK	5	327	Tb927.9.13100	ankyrin repeat protein, putative	0.2	579	n[15.99]MTTGGK	1	1	138.068	1520.75	2	1520.78	18.4946	1.005	0.015	0.521
Tb927.9.8820	hypothetical protein, conserved	0.25	6950	AGNGYTKSGM[15.99]INSVAATQSQPR	-1	-	-		0	999	-	-1	-	0	2253.1	3	2253.08	-8.7064	0.25	0.005	6950
Tb927.9.8820	hypothetical protein, conserved	0.25	2830	EEGEEMEQKFLKVLSMITR	-1	-	-		0	999	-	-1	-	0	2296.11	2	2296.14	14.2447	0.25	0.25	2830
Tb927.9.8820	hypothetical protein, conserved	0.25	3920	YQRESLIDQK	-1	-	-		0	999	-	-1	-	0	1278.64	2	1278.66	11.3438	0.25	0.07	3920
Tb927.9.8760	hypothetical protein, conserved	0.375	26.5	K[156.08]TPNR	-1	-	-		0	999	-	-1	-	0	770.44	2	770.429	-14.4	0.375	0.125	26.5
Tb927.9.8760	hypothetical protein, conserved	0.475	0.666	DYSEDFETIVAPLLPADDKGKR	19	131	Tb927.11.15580	TFIIF-like transcription factor subunit 2	0.37	6.82	SLTDTFLKQWTNDGR	8	336	138.068	4397.14	5	4397.17	7.9165	0.845	0.08	5.8
Tb927.9.8760	hypothetical protein, conserved	0.475	0.666	DYSEDFETIVAPLLPADDKGKR	21	133	Tb927.11.15580	TFIIF-like transcription factor subunit 2	0.37	6.82	SLTDTFLKQWTNDGR	8	336	138.068	4397.14	5	4397.17	7.9165	0.845	0.08	5.8
Tb927.9.8760	hypothetical protein, conserved	0.52	94.9	TVHGGGPPR	-1	-	-		0	999	-	-1	-	0	876.462	2	876.457	-6.0159	0.52	0.1	94.9
Tb927.9.8760	hypothetical protein, conserved	0.195	338	NDEQPACR	-1	-	-		0	999	-	-1	-	0	988.393	2	988.403	10.1512	0.195	0.195	338
Tb927.9.8760	hypothetical protein, conserved	0.125	67.1	TPNRRTASAK	-1	-	-		0	999	-	-1	-	0	1100.59	2	1100.61	12.3468	0.125	0.005	67.1
Tb927.9.8760	hypothetical protein, conserved	0.16	2120	LAAAAPVVQAPR	-1	-	-		0	999	-	-1	-	0	1162.69	2	1162.68	-9.17	0.16	0.16	2120
Tb927.9.8740	polypyrimidine tract-binding protein 1	0.545	44.7	EAGYAEIDGR	-1	-	-		0	999	-	-1	-	0	1079.49	2	1079.49	-0.4078	0.545	0.02	44.7
Tb927.9.8720	fructose-1,6-bisphosphatase	0.4	26.5	KKPGGK	2	273	Tb927.1.2750	hypothetical protein, conserved	0.28	91.3	n[15.99]MESGK	1	1	138.068	1317.69	3	1317.7	5.4535	0.68	0.19	78.3
Tb927.9.8720	fructose-1,6-bisphosphatase	0.25	11	TTK[155.09]DALK	-1	-	-		0	999	-	-1	-	0	930.53	2	930.538	8.7666	0.25	0	11
Tb927.9.8720	fructose-1,6-bisphosphatase	0.25	11	TTK[155.09]DALK	-1	-	-		0	999	-	-1	-	0	930.53	2	930.539	8.7977	0.25	0	11
Tb927.9.8720	fructose-1,6-bisphosphatase	0.25	11	TTK[156.08]DALK	-1	-	-		0	999	-	-1	-	0	931.534	2	931.523	-12.0203	0.25	0	11
Tb927.9.8720	fructose-1,6-bisphosphatase	0.5	315	EVELCMSFKQK	-1	-	-		0	999	-	-1	-	0	1397.64	2	1397.67	18.642	0.5	0.275	315
Tb927.9.8720	fructose-1,6-bisphosphatase	0.125	269	n[15.99]MPDYSR	1	1	Tb927.3.3960	Double RNA binding domain protein 6A	0.125	130	n[15.99]MPCK	1	2	138.068	1455.64	2	1455.62	-10.9201	0.25	0.005	931
Tb927.9.8720	fructose-1,6-bisphosphatase	0.275	242	KPGGK[155.09]LR	-1	-	-		0	999	-	-1	-	0	909.585	2	909.576	-9.447	0.275	0	242
Tb927.9.8720	fructose-1,6-bisphosphatase	0.275	242	KPGGK[155.09]LR	-1	-	-		0	999	-	-1	-	0	909.585	2	909.576	-9.4151	0.275	0	242
Tb927.9.8720	fructose-1,6-bisphosphatase	0.29	126	KPGGK[155.09]LR	-1	-	-		0	999	-	-1	-	0	909.584	2	909.576	-8.8431	0.29	0.04	126
Tb927.9.8720	fructose-1,6-bisphosphatase	0.29	126	KPGGK[155.09]LR	-1	-	-		0	999	-	-1	-	0	909.584	2	909.576	-8.8112	0.29	0.04	126
Tb927.9.8720	fructose-1,6-bisphosphatase	0.25	70.7	KPGGK[155.09]LR	-1	-	-		0	999	-	-1	-	0	909.584	2	909.576	-8.8431	0.25	0	70.7
Tb927.9.8720	fructose-1,6-bisphosphatase	0.25	70.7	KPGGK[155.09]LR	-1	-	-		0	999	-	-1	-	0	909.584	2	909.576	-8.8112	0.25	0	70.7
Tb927.9.8720	fructose-1,6-bisphosphatase	0.28	169	KPGGK[155.09]LR	-1	-	-		0	999	-	-1	-	0	909.585	2	909.576	-10.0509	0.28	0.005	169
Tb927.9.8720	fructose-1,6-bisphosphatase	0.28	169	KPGGK[155.09]LR	-1	-	-		0	999	-	-1	-	0	909.585	2	909.576	-10.019	0.28	0.005	169
Tb927.9.8720	fructose-1,6-bisphosphatase	0.24	114	KPGGK[155.09]LR	-1	-	-		0	999	-	-1	-	0	909.585	2	909.576	-9.447	0.24	0	114
Tb927.9.8720	fructose-1,6-bisphosphatase	0.24	114	KPGGK[155.09]LR	-1	-	-		0	999	-	-1	-	0	909.585	2	909.576	-9.4151	0.24	0	114
Tb927.9.8720	fructose-1,6-bisphosphatase	0.78	10.1	EVELCM[15.99]SFK	-1	-	-		0	999	-	-1	-	0	1157.52	2	1157.51	-12.7508	0.78	0.395	10.1
Tb927.9.8720	fructose-1,6-bisphosphatase	0.86	0.947	KKPGGK	2	273	Tb11.v5.0702.1		0.105	1730	n[15.99]MELK	1	1	138.068	1270.71	2	1270.73	14.4446	0.965	0.045	175
Tb927.9.8720	fructose-1,6-bisphosphatase	0.86	0.947	KKPGGK	2	273	Tb927.3.4440	hypothetical protein, conserved	0.105	1730	n[15.99]MIEK	1	1	138.068	1270.71	2	1270.73	14.4446	0.965	0.045	175
Tb927.9.8720	fructose-1,6-bisphosphatase	0.86	0.947	KKPGGK	2	273	Tb927.8.5580	N-terminal region of Chorein, a TM vesicle-mediated sorter/Integral peroxisomal membrane peroxin, putative	0.105	1730	n[15.99]MLEK	1	1;1	138.068	1270.71	2	1270.73	14.4446	0.965	0.045	175
Tb927.9.8720	fructose-1,6-bisphosphatase	0.22	96.2	KPGGK[155.09]LR	-1	-	-		0	999	-	-1	-	0	909.584	2	909.576	-9.2457	0.22	0	96.2
Tb927.9.8720	fructose-1,6-bisphosphatase	0.22	96.2	KPGGK[155.09]LR	-1	-	-		0	999	-	-1	-	0	909.584	2	909.576	-9.2138	0.22	0	96.2
Tb927.9.8700	hypothetical protein, conserved	0.25	58.1	CDDGDDNESSGSALSIDKDDc[15.99]	18	345	Tb927.7.3650	STE/STE11 serine/threonine-protein kinase, putative	0.125	587	n[15.99]MSNSSGKTK	7	7	138.068	3222.27	3	3222.29	7.158	0.375	0.005	208
Tb927.9.8700	hypothetical protein, conserved	0.25	58.1	CDDGDDNESSGSALSIDKDDc[15.99]	18	345	Tb927.7.7450	GTP-binding protein, putative	0.125	587	TEMGAKYR	6	100	138.068	3222.27	3	3222.31	11.8928	0.375	0.005	208
Tb927.9.8700	hypothetical protein, conserved	0.25	58.1	CDDGDDNESSGSALSIDKDDc[15.99]	18	345	Tb927.11.4830	hypothetical protein, conserved	0.125	587	TFMKICR	4	305	138.068	3222.27	3	3222.33	17.6729	0.375	0.005	208
Tb927.9.8700	hypothetical protein, conserved	0.25	58.1	CDDGDDNESSGSALSIDKDDc[15.99]	18	345	Tb11.v5.1019.1		0.125	587	YEGETKTK	6	356	138.068	3222.27	3	3222.32	13.9181	0.375	0.005	208
Tb927.9.8700	hypothetical protein, conserved	0.25	1290	KSTGVSSGNFGGAPTSPR	-1	-	-		0	999	-	-1	-	0	1705.82	2	1705.84	8.9368	0.25	0.045	1290
Tb927.9.8700	hypothetical protein, conserved	0.25	64	n[15.99]EGSFK	1	2	Tb11.v5.0270.1		0.125	401	n[15.99]MVHR	1	1;1;1	138.068	1261.62	2	1261.61	-5.767	0.375	0.125	243
Tb927.9.8700	hypothetical protein, conserved	0.25	57.7	TQTKLGNGIR	-1	-	-		0	999	-	-1	-	0	1086.61	2	1086.61	2.1532	0.25	0.05	57.7
Tb927.9.8670	hypothetical protein, conserved	0.625	0.895	NEENKR	5	213	Tb927.6.4090	chaperonin HSP60, mitochondrial precursor, putative	0.245	247	n[15.99]MLYSTR	1	1	138.068	1711.79	3	1711.82	16.5842	0.87	0.13	3.95
Tb927.9.8655	hypothetical protein	0.125	221	n[15.99]MCTCDAEDSTMSRPFR	1	1	Tb927.11.9510	nucleic acid binding protein, putative	0.11	317	MKSMECFQCHQK	2	82	138.068	3729.43	3	3729.49	16.6272	0.235	0.235	233
Tb927.9.8650	Flagellum attachment zone protein 32	0.46	10.1	KCEEVR	-1	-	-		0	999	-	-1	-	0	819.405	2	819.391	-17.3545	0.46	0.115	10.1
Tb927.9.8620	hypothetical protein, conserved	0.245	15500	ELELCLQAYGTASSNVR	-1	-	-		0	999	-	-1	-	0	1909.93	2	1909.92	-7.2766	0.245	0.005	15500
Tb927.9.8620	hypothetical protein, conserved	0.495	7.87	DEDVCGGGDASSGKR	14	26	Tb927.10.13790	hypothetical protein, conserved	0.215	233	KHCK	1	153;446	138.068	2217.96	3	2217.97	5.2133	0.71	0	21.5
Tb927.9.8620	hypothetical protein, conserved	0.955	0.214	n[15.99]MEGFKTPNR	5	5	Tb927.7.4400	inositol hexakisphosphate kinase	0.185	492	n[15.99]GEEENLR	1	2	138.068	2077.99	3	2077.97	-9.5482	1.14	0.11	285
Tb927.9.8620	hypothetical protein, conserved	0.665	36	TVLELTR	-1	-	-		0	999	-	-1	-	0	830.486	2	830.486	0.1546	0.665	0.03	36
Tb927.9.8620	hypothetical protein, conserved	0.585	21.5	SDAAQHARER	-1	-	-		0	999	-	-1	-	0	1139.55	2	1139.54	-9.3205	0.585	0.12	21.5
Tb927.9.8620	hypothetical protein, conserved	0.61	0.492	SRVTVSKGSR	7	151	Tb11.v5.1037.1		0.25	34.3	CTWDKEK	5	457	138.068	2179.1	3	2179.11	1.9936	0.86	0.005	2.49
Tb927.9.8620	hypothetical protein, conserved	0.25	73	IVEALKSYER	-1	-	-		0	999	-	-1	-	0	1206.65	2	1206.66	4.8843	0.25	0	73
Tb927.9.8620	hypothetical protein, conserved	0.25	77.7	AQPQEK[155.09]LR	-1	-	-		0	999	-	-1	-	0	1123.63	2	1123.63	1.7506	0.25	0.045	77.7
Tb927.9.8620	hypothetical protein, conserved	0.25	77.7	AQPQEK[155.09]LR	-1	-	-		0	999	-	-1	-	0	1123.63	2	1123.63	1.7765	0.25	0.045	77.7
Tb927.9.8620	hypothetical protein, conserved	0.25	77.7	AQPQEK[156.08]LR	-1	-	-		0	999	-	-1	-	0	1124.64	2	1124.62	-15.4608	0.25	0.005	77.7
Tb927.9.8610	Transcriptional repressor TCF25, putative	0.445	1.77	KPGMDDHDDIAGNGSNRTK	1	275	Tb927.9.12900	RNA polymerase-associated protein LEO1, putative	0.24	93.8	QREDDEADAKHAR	10	489	138.068	3704.61	4	3704.68	19.142	0.685	0.075	15.6
Tb927.9.8610	Transcriptional repressor TCF25, putative	0.27	102	QTARQR	-1	-	-		0	999	-	-1	-	0	758.42	2	758.415	-7.2602	0.27	0	102
Tb927.9.8610	Transcriptional repressor TCF25, putative	0.375	3.69	EKDTANNAFRR	2	168	Tb927.11.13310	hypothetical protein, conserved	0.245	17.9	KGSDK	1	251	138.068	1991.97	2	1992	15.4496	0.62	0.005	259
Tb927.9.8610	Transcriptional repressor TCF25, putative	0.48	12.6	EEATHTQKGGK	8	518	Tb927.9.15270	NADH dehydrogenase (ubiquinone) 1 alpha subcomplex subunit, putative	0.6	4.04	FKWR	2	16;1194	138.068	1957.97	2	1958	13.4478	1.08	0.095	68.9
Tb927.9.860	variant surface glycoprotein (VSG), putative	0.375	10.8	n[15.99]MVDGRASGGK	-1	-	-		0	999	-	-1	-	0	992.482	2	992.471	-10.9261	0.375	0.095	10.8
Tb927.9.8580	hypothetical protein, conserved	0.605	45.2	VTADDLAR	-1	-	-		0	999	-	-1	-	0	859.44	2	859.44	-0.5817	0.605	0.03	45.2
Tb927.9.8550	Domain of unknown function (DUF947), putative	0.495	13.2	K[156.08]QFEDNYK	-1	-	-		0	999	-	-1	-	0	1226.58	3	1226.58	3.9172	0.495	0.03	13.2
Tb927.9.8550	Domain of unknown function (DUF947), putative	0.25	419	n[15.99]n[155.09]MPHNDPDGPPPER	-1	-	-		0	999	-	-1	-	0	1628.7	2	1628.73	18.3708	0.25	0.13	419
Tb927.9.8550	Domain of unknown function (DUF947), putative	0.25	419	n[15.99]n[155.09]MPHNDPDGPPPER	-1	-	-		0	999	-	-1	-	0	1628.7	2	1628.73	18.3886	0.25	0.13	419
Tb927.9.8550	Domain of unknown function (DUF947), putative	0.645	0.886	EAAAVRDGK[156.08]K	-1	-	-		0	999	-	-1	-	0	1199.65	2	1199.65	-3.1116	0.645	0.005	0.886
Tb927.9.8550	Domain of unknown function (DUF947), putative	0.555	20	EAAAVRDGK[156.08]K	-1	-	-		0	999	-	-1	-	0	1199.65	2	1199.65	-3.2133	0.555	0.01	20
Tb927.9.8550	Domain of unknown function (DUF947), putative	0.295	10.6	AFIPKR	5	173	Tb927.10.14530	19S proteasome non-atpase subunit 8	0.12	135	n[15.99]ANDDPK	1	2	138.068	1526.81	2	1526.81	2.426	0.415	0.165	5770
Tb927.9.8540	Voltage-gated Chloride channel Like 1	0.25	2330	n[15.99]YTSMSIQGVVDEFWTAANPYSQCLEPTTEEEAER	-1	-	-		0	999	-	-1	-	0	3937.71	3	3937.73	3.9811	0.25	0.25	2330
Tb927.9.8540	Voltage-gated Chloride channel Like 1	0.43	112	DLLVRVLDR	-1	-	-		0	999	-	-1	-	0	1097.67	2	1097.66	-11.9363	0.43	0.02	112
Tb927.9.8520	hypothetical protein, conserved	0.565	4.79	n[15.99]STAATR	1	2	Tb927.8.1940	endosomal integral membrane protein, putative	0.15	1490	YGKADc[15.99]	3	626	138.068	1311.62	3	1311.63	9.4142	0.715	0.18	36.4
Tb927.9.8520	hypothetical protein, conserved	0.335	31.4	TSKFLDDEc[15.99]	3	275	Tb927.3.1620	ER-golgi trafficking TRAPP I complex 85 kDa subunit, putative	0.265	37.5	n[15.99]MELR	1	1;1;1	138.068	1654.75	2	1654.78	16.2007	0.6	0.48	82.9
Tb927.9.8520	hypothetical protein, conserved	0.335	31.4	TSKFLDDEc[15.99]	3	275	Tb927.7.2270	hypothetical protein, conserved	0.265	37.5	n[15.99]MIER	1	1	138.068	1654.75	2	1654.78	16.2007	0.6	0.48	82.9
Tb927.9.8520	hypothetical protein, conserved	0.335	31.4	TSKFLDDEc[15.99]	3	275	Tb927.5.2150	hypothetical protein, conserved	0.265	37.5	n[15.99]MLER	1	1;1	138.068	1654.75	2	1654.78	16.2007	0.6	0.48	82.9
Tb927.9.8510	hypothetical protein, conserved	0.1225	128	DEACECGGGKR	10	651	Tb927.11.20400	variant surface glycoprotein (VSG), putative	0.1175	176	DGKGECK	3	432	138.068	2167.85	3	2167.89	17.6219	0.24	0.12	172
Tb927.9.8510	hypothetical protein, conserved	0.29	1640	QSYSYSSTRGK	-1	-	-		0	999	-	-1	-	0	1262.61	2	1262.59	-14.7569	0.29	0.04	1640
Tb927.9.8510	hypothetical protein, conserved	0.25	67.3	n[15.99]n[42.01]KDLPSPELR	-1	-	-		0	999	-	-1	-	0	1095.61	2	1095.59	-15.1074	0.25	0.005	67.3
Tb927.9.8510	hypothetical protein, conserved	0.51	0.195	NPLCKFHQER	5	46	Tb927.10.10090	Component of motile flagella 14	0.375	10.4	VSAKADSWK	4	799	138.068	2456.24	3	2456.23	-5.7681	0.885	0.04	13.7
Tb927.9.8510	hypothetical protein, conserved	0.485	37.9	FAVVHATALR	-1	-	-		0	999	-	-1	-	0	1083.6	2	1083.62	16.6593	0.485	0.125	37.9
Tb927.9.8500	hypothetical protein	0.71	19.6	REAAVER	-1	-	-		0	999	-	-1	-	0	829.429	2	829.441	13.6703	0.71	0.025	19.6
Tb927.9.8500	hypothetical protein	0.27	102	EVAAGRR	-1	-	-		0	999	-	-1	-	0	757.417	2	757.419	3.4326	0.27	0	102
Tb927.9.8500	hypothetical protein	0.36	55.3	TIGTKGCSTSR	-1	-	-		0	999	-	-1	-	0	1166.56	2	1166.57	7.9944	0.36	0.11	55.3
Tb927.9.8420	QM-like protein	0.24	17.3	ECFHMRIR	-1	-	-		0	999	-	-1	-	0	1147.53	2	1147.54	10.7715	0.24	0.005	17.3
Tb927.9.8400	predicted zinc finger protein	0.9	3.01	VTLDRDTLDR	-1	-	-		0	999	-	-1	-	0	1202.62	3	1202.63	0.5635	0.9	0.095	3.01
Tb927.9.8400	predicted zinc finger protein	0.35	0.0236	FTLQDVEQQYKDAAQPTWWESR	11	192	Tb927.11.210	hypothetical protein, conserved	0.24	3.23	KGRALVAYLR	1	101	138.068	4009.01	3	4009.05	8.4246	0.59	0.125	70.7
Tb927.9.8400	predicted zinc finger protein	0.35	0.0236	FTLQDVEQQYKDAAQPTWWESR	11	192	Tb927.8.8180	RNA editing mediator complex protein 4	0.24	3.23	KKLGSLPSYR	1	410;410	138.068	4011.02	3	4011.02	-1.2223	0.59	0.125	70.7
Tb927.9.8400	predicted zinc finger protein	0.35	0.0236	FTLQDVEQQYKDAAQPTWWESR	11	192	Tb927.8.8180	RNA editing mediator complex protein 4	0.24	3.23	KKLGSLPSYR	2	411;411	138.068	4011.02	3	4011.02	-1.2223	0.59	0.125	70.7
Tb927.9.8350	Flagellum attachment zone protein 27	0.35	74	SIVPKQPR	-1	-	-		0	999	-	-1	-	0	923.544	2	923.555	12.0812	0.35	0.105	74
Tb927.9.8350	Flagellum attachment zone protein 27	0.31	63.9	K[155.09]PNKTHK	-1	-	-		0	999	-	-1	-	0	1006.59	2	1006.59	3.9741	0.31	0.06	63.9
Tb927.9.8350	Flagellum attachment zone protein 27	0.31	63.9	K[155.09]PNKTHK	-1	-	-		0	999	-	-1	-	0	1006.59	2	1006.59	4.0029	0.31	0.06	63.9
Tb927.9.8350	Flagellum attachment zone protein 27	0.25	12.7	YVLAM[15.99]VGMAR	-1	-	-		0	999	-	-1	-	0	1125.56	2	1125.57	3.6858	0.25	0.005	12.7
Tb927.9.8350	Flagellum attachment zone protein 27	0.25	12.7	YVLAMVGM[15.99]AR	-1	-	-		0	999	-	-1	-	0	1125.56	2	1125.57	3.6858	0.25	0.005	12.7
Tb927.9.8330	Flagellum attachment zone protein 39	0.48	9.16	KNIEENDIK	-1	-	-		0	999	-	-1	-	0	1101.59	2	1101.57	-16.7474	0.48	0.2	9.16
Tb927.9.8330	Flagellum attachment zone protein 39	0.865	7.02	K[155.09]DSTR	-1	-	-		0	999	-	-1	-	0	760.408	2	760.408	-0.1787	0.865	0.175	7.02
Tb927.9.8330	Flagellum attachment zone protein 39	0.865	7.02	K[155.09]DSTR	-1	-	-		0	999	-	-1	-	0	760.408	2	760.408	-0.1405	0.865	0.175	7.02
Tb927.9.8330	Flagellum attachment zone protein 39	0.765	1.89	K[155.09]DSTR	-1	-	-		0	999	-	-1	-	0	760.408	2	760.408	-0.3392	0.765	0.125	1.89
Tb927.9.8330	Flagellum attachment zone protein 39	0.765	1.89	K[155.09]DSTR	-1	-	-		0	999	-	-1	-	0	760.408	2	760.408	-0.3011	0.765	0.125	1.89
Tb927.9.8330	Flagellum attachment zone protein 39	0.855	1.82	KTDKTPPK	4	221	Tb11.v5.1014.1		0.155	1120	n[15.99]GCGDSK	1	2;2	138.068	1673.8	3	1673.83	17.7127	1.01	0.13	4.94
Tb927.9.8330	Flagellum attachment zone protein 39	0.58	4.77	DKKTDK	3	218	Tb927.2.5800	sedoheptulose-1,7-bisphosphatase	0.125	561	GCSKLc[15.99]	4	331	138.068	1450.72	2	1450.73	10.473	0.705	0.05	1900
Tb927.9.8320	hypothetical protein	0.3725	12	GGEKPFVR	4	102	Tb927.10.8850	A distinct subfamily of CDD/CDA-like deaminases, putative	0.2525	65.7	KDPMR	1	405	138.068	1671.84	4	1671.88	19.5956	0.625	0.005	292
Tb927.9.8320	hypothetical protein	0.41	8.61	SKVMK	2	254	Tb927.10.440	hypothetical protein, conserved	0.135	673	n[15.99]MSNR	1	1;1	138.068	1251.65	3	1251.63	-13.529	0.545	0.02	103
Tb927.9.8320	hypothetical protein	0.25	209	EMEEGGKGR	7	145	Tb927.11.2790	Cilia- and flagella-associated protein 91, putative	0.21	229	n[15.99]YYR	1	2	138.068	1629.72	2	1629.75	16.6579	0.46	0.085	124
Tb927.9.8320	hypothetical protein	0.825	1.04	QQQQQGKGR	7	267	Tb927.2.2440	proteasome regulatory non-ATPase subunit 6	0.405	109	SEPKKEc[15.99]	5	512	138.068	1926.96	3	1926.98	7.3951	1.23	0.02	12
Tb927.9.8320	hypothetical protein	0.275	25.9	WEGSDAKSK	7	252	Tb09.v4.0030		0.25	51.2	GDCKPK	4	429	138.068	1847.85	2	1847.87	10.5631	0.525	0.275	122
Tb927.9.8290	mitochondrial ribosomal protein l30	0.42	19.3	TDNKEGEKCc[15.99]	8	217	Tb927.5.2300	formin, putative	0.25	170	CCKTR	3	563	138.068	1956.84	4	1956.83	-2.5389	0.67	0.01	3.83
Tb927.9.8290	mitochondrial ribosomal protein l30	0.23	114	EGEKCc[15.99]	4	217	Tb927.6.1760	KU80 protein	0.115	976	n[15.99]MAFR	1	1;1;2;1	138.068	1314.54	3	1314.56	16.8716	0.345	0.01	64.2
Tb927.9.8290	mitochondrial ribosomal protein l30	0.52	26.9	EGEKCc[15.99]	4	217	Tb927.1.4520	Zinc finger, C3HC4 type (RING finger), putative	0.125	2050	n[15.99]YSGDR	1	2	138.068	1371.56	3	1371.56	1.9493	0.645	0.11	14.8
Tb927.9.8290	mitochondrial ribosomal protein l30	0.685	60.2	EGEKCc[15.99]	4	217	Tb11.v5.0986.1		0.22	5430	n[15.99]MYAGR	1	1	138.068	1371.56	3	1371.58	16.1303	0.905	0.13	28.6
Tb927.9.8290	mitochondrial ribosomal protein l30	0.685	60.2	EGEKCc[15.99]	4	217	Tb927.2.2590	hypothetical protein, conserved	0.22	5430	n[15.99]MYQR	1	1	138.068	1371.56	3	1371.58	16.1303	0.905	0.13	28.6
Tb927.9.8290	mitochondrial ribosomal protein l30	0.17	397	EGEKCc[15.99]	4	217	Tb927.7.2960	Present in the outer mitochondrial membrane proteome 33	0.105	998	n[15.99]MAGIR	1	1	138.068	1337.57	2	1337.6	16.549	0.275	0.1	155
Tb927.9.8290	mitochondrial ribosomal protein l30	0.17	397	EGEKCc[15.99]	4	217	Tb927.7.2820	histone H2A, putative	0.105	998	n[15.99]MATPK	1	1;1;1;1;1;1;1;1;1;1;1;1;1;1;1;1;1;1;1;1;1;1;1;1;1;1;1;1	138.068	1337.57	2	1337.58	8.1515	0.275	0.1	155
Tb927.9.8290	mitochondrial ribosomal protein l30	0.345	65.7	TDNKEGEKCc[15.99]	8	217	Tb927.9.7820	KKT-interacting protein 11	0.14	770	DREKSEc[15.99]	4	769	138.068	2011.85	2	2011.86	9.3231	0.485	0.345	82.8
Tb927.9.8290	mitochondrial ribosomal protein l30	0.25	158	VKAVPSPVIR	-1	-	-		0	999	-	-1	-	0	1064.67	2	1064.67	3.9482	0.25	0.035	158
Tb927.9.8290	mitochondrial ribosomal protein l30	0.455	2.56	VKAVPSPVIR	-1	-	-		0	999	-	-1	-	0	1064.67	2	1064.67	3.8336	0.455	0.205	2.56
Tb927.9.8240	hypothetical protein, conserved	0.125	192	SNRSNSGDR	-1	-	-		0	999	-	-1	-	0	991.457	2	991.443	-13.7342	0.125	0.125	192
Tb927.9.8200	Pescadillo N-terminus/BRCA1 C Terminus (BRCT) domain containing protein, putative	1.13	2.18	QQETDEHRLR	-1	-	-		0	999	-	-1	-	0	1310.61	3	1310.63	14.1408	1.13	0.405	2.18
Tb927.9.8200	Pescadillo N-terminus/BRCA1 C Terminus (BRCT) domain containing protein, putative	0.245	96.6	n[15.99]MHRK	1	1;1;1	Tb927.9.10510	hypothetical protein, conserved	0.25	87.5	EDAKGc[15.99]	4	133	138.068	1242.61	2	1242.6	-7.732	0.495	0.005	2.7
Tb927.9.8200	Pescadillo N-terminus/BRCA1 C Terminus (BRCT) domain containing protein, putative	0.3	96.3	KKAAR	2	579;497;672	Tb927.9.2910	histone acetyltransferase subunit NuA4, putative	0.34	55.6	ARGKGc[15.99]	4	179	138.068	1213.7	3	1213.73	18.0918	0.64	0.02	31.6
Tb927.9.8200	Pescadillo N-terminus/BRCA1 C Terminus (BRCT) domain containing protein, putative	0.625	1.32	LADVKR	5	562;480	Tb927.11.435	hypothetical protein	0.165	379	HAVKR	4	38	138.068	1447.84	2	1447.86	15.1612	0.79	0.05	500
Tb927.9.8200	Pescadillo N-terminus/BRCA1 C Terminus (BRCT) domain containing protein, putative	0.625	1.32	LADVKR	5	562;480	Tb927.11.9280	hypothetical protein, conserved	0.165	379	HGLKR	4	647	138.068	1447.84	2	1447.86	15.1612	0.79	0.05	500
Tb927.9.8200	Pescadillo N-terminus/BRCA1 C Terminus (BRCT) domain containing protein, putative	0.625	1.32	LADVKR	5	562;480	Tb927.11.4360	Protein of unknown function (DUF1014), putative	0.165	379	HIGKR	4	178	138.068	1447.84	2	1447.86	15.1612	0.79	0.05	500
Tb927.9.8180	Flagellum attachment zone protein 31	0.595	3.18	VLCCPKCAGR	-1	-	-		0	999	-	-1	-	0	1219.58	2	1219.56	-15.1271	0.595	0.285	3.18
Tb927.9.8180	Flagellum attachment zone protein 31	0.495	1.69	VLCCPKCAGR	-1	-	-		0	999	-	-1	-	0	1219.58	2	1219.56	-15.2272	0.495	0.24	1.69
Tb927.9.8180	Flagellum attachment zone protein 31	0.665	0.0376	EPQTFLAAPHPELLAATQMKREK	20	541	Tb927.3.150	variant surface glycoprotein (VSG), putative	0.25	128	CSEYGSQDKCEEVNKEK	9	480	138.068	4832.24	5	4832.31	14.7783	0.915	0.07	10
Tb927.9.8180	Flagellum attachment zone protein 31	0.37	48.1	HLSREPPK	-1	-	-		0	999	-	-1	-	0	962.536	2	962.53	-6.3875	0.37	0.115	48.1
Tb927.9.8180	Flagellum attachment zone protein 31	0.22	449	EENQSTPAADGGR	-1	-	-		0	999	-	-1	-	0	1330.58	2	1330.57	-1.554	0.22	0.22	449
Tb927.9.8070	QM-like protein	0.305	392	ELEQISSEALEAAR	-1	-	-		0	999	-	-1	-	0	1544.77	2	1544.77	-0.1716	0.305	0.175	392
Tb927.9.8060	WAHD domain of WASH complex, putative	0.365	61.5	RKTDDDDDWc[15.99]	2	569	Tb927.7.7100	hypothetical protein	0.155	736	CSKGK	3	1224	138.068	1896.78	3	1896.82	16.7664	0.52	0.01	1000000000000
Tb927.9.8060	WAHD domain of WASH complex, putative	0.25	134	KTDDDDDWc[15.99]	1	569	Tb10.v4.0134		0.44	5.82	KDKEK	3	201	138.068	1808.76	3	1808.8	17.9894	0.69	0.14	76.3
Tb927.9.8040	hypothetical protein, conserved	0.395	64.6	LASSSFSGR	-1	-	-		0	999	-	-1	-	0	910.45	2	910.451	0.6274	0.395	0.095	64.6
Tb927.9.8040	hypothetical protein, conserved	0.735	7.59	RELSNDIK	-1	-	-		0	999	-	-1	-	0	973.507	2	973.519	12.2968	0.735	0.025	7.59
Tb927.9.8040	hypothetical protein, conserved	0.535	8.05	HLMRYFTTR	-1	-	-		0	999	-	-1	-	0	1223.63	2	1223.62	-3.2723	0.535	0.12	8.05
Tb927.9.8040	hypothetical protein, conserved	0.375	670	CVGLIFDSPM[15.99]VEAR	-1	-	-		0	999	-	-1	-	0	1608.75	2	1608.76	7.2292	0.375	0.03	670
Tb927.9.8040	hypothetical protein, conserved	0.49	9.74	K[156.08]TQHQGR	-1	-	-		0	999	-	-1	-	0	1009.54	2	1009.53	-5.7709	0.49	0.025	9.74
Tb927.9.8040	hypothetical protein, conserved	0.125	91.1	KTQHQGR	1	472	Tb927.8.4530	hypothetical protein, conserved	0.25	8.85	n[15.99]MNDK	1	2	138.068	1497.71	2	1497.74	18.4478	0.375	0.13	354
Tb927.9.8040	hypothetical protein, conserved	0.25	1.89	n[15.99]n[42.01]MQVLLKLR	-1	-	-		0	999	-	-1	-	0	1057.64	2	1057.63	-10.5189	0.25	0.005	1.89
Tb927.9.8030	hypothetical protein, conserved	0.395	15.4	K[156.08]HSQR	-1	-	-		0	999	-	-1	-	0	810.42	2	810.435	18.1454	0.395	0.1	15.4
Tb927.9.8030	hypothetical protein, conserved	0.375	32.9	K[156.08]HSQR	-1	-	-		0	999	-	-1	-	0	810.42	2	810.435	18.2961	0.375	0.09	32.9
Tb927.9.8000	ubiquitin-protein ligase, putative	0.715	37.2	KYANKAc[15.99]	5	149	Tb927.5.1170	hypothetical protein, conserved	0.16	5820	n[15.99]MENK	1	1;1;1	138.068	1383.65	3	1383.67	16.5476	0.875	0.01	66.8
Tb927.9.8000	ubiquitin-protein ligase, putative	0.815	1.71	KYANKAc[15.99]	5	149	Tb927.1.700	phosphoglycerate kinase	0.535	65.8	EEGSKK	5	143	138.068	1523.79	4	1523.78	-2.9812	1.35	0.1	16.7
Tb927.9.8000	ubiquitin-protein ligase, putative	0.285	56.4	KYANKAc[15.99]	5	149	Tb927.5.1170	hypothetical protein, conserved	0.115	384	n[15.99]MENK	1	1;1;1	138.068	1383.65	2	1383.67	17.2659	0.4	0.04	1100
Tb927.9.8000	ubiquitin-protein ligase, putative	0.285	56.4	KYANKAc[15.99]	5	149	Tb927.11.3380	Ran-binding protein 1, putative	0.115	384	n[15.99]MADGK	1	1	138.068	1383.65	2	1383.67	17.2659	0.4	0.04	1100
Tb927.9.8000	ubiquitin-protein ligase, putative	0.285	56.4	KYANKAc[15.99]	5	149	Tb927.3.3360	acyltransferase, putative	0.115	384	n[15.99]MDAGK	1	1	138.068	1383.65	2	1383.67	17.2659	0.4	0.04	1100
Tb927.9.8000	ubiquitin-protein ligase, putative	0.25	22.9	YANKAc[15.99]	4	149	Tb11.0660		0.125	291	n[15.99]DLLR	1	2	138.068	1234.63	2	1234.66	19.9382	0.375	0	541
Tb927.9.8000	ubiquitin-protein ligase, putative	0.25	22.9	YANKAc[15.99]	4	149	Tb927.2.5820	hypothetical protein, conserved	0.125	291	n[15.99]GRQR	1	2	138.068	1234.63	2	1234.64	8.6638	0.375	0	541
Tb927.9.8000	ubiquitin-protein ligase, putative	0.25	22.9	YANKAc[15.99]	4	149	Tb927.1.1850	hypothetical protein, conserved	0.125	291	n[15.99]NRAR	1	2	138.068	1234.63	2	1234.64	8.6638	0.375	0	541
Tb927.9.8000	ubiquitin-protein ligase, putative	0.25	22.9	YANKAc[15.99]	4	149	Tb927.4.950	hypothetical protein, conserved	0.125	291	n[15.99]RGQR	1	2	138.068	1234.63	2	1234.64	8.6638	0.375	0	541
Tb927.9.8000	ubiquitin-protein ligase, putative	0.25	22.9	YANKAc[15.99]	4	149	Tb927.9.7520	hypothetical protein, conserved	0.125	291	n[15.99]RQGR	1	2	138.068	1234.63	2	1234.64	8.6638	0.375	0	541
Tb927.9.8000	ubiquitin-protein ligase, putative	0.25	22.9	YANKAc[15.99]	4	149	Tb927.1.5030	Flagellum attachment zone protein 37	0.125	291	n[15.99]GGVVGK	1	2	138.068	1234.63	2	1234.66	19.9382	0.375	0	541
Tb927.9.8000	ubiquitin-protein ligase, putative	0.25	111	EWTKK	4	144	Tb927.11.9740	tRNA intron endonuclease, catalytic C-terminal domain containing protein, putative	0.215	128	n[15.99]ASGSGR	1	2	138.068	1361.67	2	1361.69	14.4178	0.465	0.215	3.65
Tb927.9.8000	ubiquitin-protein ligase, putative	0.25	111	EWTKK	4	144	Tb927.9.15460	calcium motive p-type ATPase, putative	0.215	128	n[15.99]TGSGGR	1	2	138.068	1361.67	2	1361.69	14.4178	0.465	0.215	3.65
Tb927.9.8000	ubiquitin-protein ligase, putative	0.75	18.7	YANKAc[15.99]	4	149	Tb927.11.5660	hypothetical protein, conserved	0.125	6820	GCKMc[15.99]	3	407	138.068	1229.53	2	1229.54	8.8541	0.875	0.355	8.14
Tb927.9.8000	ubiquitin-protein ligase, putative	0.855	83	YANKAc[15.99]	4	149	Tb927.11.5660	hypothetical protein, conserved	0.16	2680	GCKMc[15.99]	3	407	138.068	1229.53	2	1229.54	7.9605	1.015	0.47	11.7
Tb927.9.8000	ubiquitin-protein ligase, putative	0.54	290	YANKAc[15.99]	4	149	Tb927.11.5660	hypothetical protein, conserved	0.165	4380	GCKMc[15.99]	3	407	138.068	1229.53	2	1229.54	11.1341	0.705	0.29	21.6
Tb927.9.8000	ubiquitin-protein ligase, putative	0.25	2.19	ICLDVIKDK	-1	-	-		0	999	-	-1	-	0	1102.6	2	1102.61	6.7626	0.25	0.005	2.19
Tb927.9.800	UDP-Gal or UDP-GlcNAc-dependent glycosyltransferase, putative	0.25	218	YLYGLPR	-1	-	-		0	999	-	-1	-	0	880.469	2	880.481	13.6097	0.25	0	218
Tb927.9.7960	hypothetical protein	0.785	29.1	KMIGDEENEHKR	-1	-	-		0	999	-	-1	-	0	1484.69	3	1484.7	9.4633	0.785	0.04	29.1
Tb927.9.7930	hypothetical protein, conserved	0.25	3210	NPPCIEDPKTLRDK	-1	-	-		0	999	-	-1	-	0	1681.82	3	1681.85	16.9519	0.25	0.095	3210
Tb927.9.7930	hypothetical protein, conserved	0.8575	4.33	KSTGAKQK	6	141;141	Tb927.10.14670	hypothetical protein	0.5875	36.5	n[15.99]MSNTK	1	1	138.068	1579.8	4	1579.82	16.3537	1.445	0.225	0.902
Tb927.9.7930	hypothetical protein, conserved	0.25	48.9	KSTGAK	1	136;136	Tb11.1450.1-p1;		0.125	346	n[15.99]FLTR	1	2;2;2	138.068	1263.72	2	1263.72	-0.9982	0.375	0	2940
Tb927.9.7930	hypothetical protein, conserved	0.25	48.9	KSTGAK	1	136;136	Tb927.3.5300	hypothetical protein, conserved	0.125	346	n[15.99]LFTR	1	2	138.068	1263.72	2	1263.72	-0.9982	0.375	0	2940
Tb927.9.7920	hypothetical protein, conserved	0.565	40.2	LM[15.99]QNVWK	-1	-	-		0	999	-	-1	-	0	933.466	2	933.474	8.1987	0.565	0.115	40.2
Tb927.9.7900	hypothetical protein, conserved	0.5	5.91	RDEIEK[155.09]VK	-1	-	-		0	999	-	-1	-	0	1170.65	2	1170.66	8.8782	0.5	0.01	5.91
Tb927.9.7900	hypothetical protein, conserved	0.5	5.91	RDEIEK[155.09]VK	-1	-	-		0	999	-	-1	-	0	1170.65	2	1170.66	8.9029	0.5	0.01	5.91
Tb927.9.7880	hypothetical protein, conserved	1.3	0.0365	QCEEDIGRMAGSEGKVR	15	164	Tb927.9.8620	hypothetical protein, conserved	0.385	251	DAVEQVESEKAK	10	311	138.068	3390.64	4	3390.6	-11.7525	1.685	0.02	45.9
Tb927.9.7880	hypothetical protein, conserved	0.35	19.1	K[156.08]VHERR	-1	-	-		0	999	-	-1	-	0	979.538	2	979.556	19.0441	0.35	0.04	19.1
Tb927.9.7870	hypothetical protein, conserved	0.82	2.67	KEESGKCHHK	6	142	Tb927.5.3850	XRN 5'-3' exonuclease N-terminus, putative	0.7	7.64	GASSMKR	6	352	138.068	2112.03	4	2112.02	-6.0107	1.52	0.025	0.911
Tb927.9.7870	hypothetical protein, conserved	0.775	0.00433	RSCTACSAETCYSTPSVKAELDK	18	239	Tb927.10.6790	Gamma-tubulin complex component 3-like protein	0.33	18.6	DGPTVADIPSLSASPNTAKTLTER	19	1205	138.068	5198.42	5	5198.47	8.6061	1.105	0.01	6.36
Tb927.9.7870	hypothetical protein, conserved	0.44	9.69	EESGKCHHK	5	142	Tb927.10.1890	cysteine peptidase, Clan CA, family C2, putative	0.25	54.5	DKEAVASYR	2	1055	138.068	2286.07	3	2286.07	1.0408	0.69	0.065	61.2
Tb927.9.7870	hypothetical protein, conserved	0.25	46.2	ASDERCSDVTWR	-1	-	-		0	999	-	-1	-	0	1480.66	2	1480.64	-16.3453	0.25	0.25	46.2
Tb927.9.7870	hypothetical protein, conserved	0.27	76.3	ETLKSLTR	-1	-	-		0	999	-	-1	-	0	946.56	2	946.545	-16.2706	0.27	0.02	76.3
Tb927.9.7870	hypothetical protein, conserved	0.375	1110	K[155.09]EESGKCHHK	-1	-	-		0	999	-	-1	-	0	1393.65	2	1393.68	19.5626	0.375	0.125	1110
Tb927.9.7870	hypothetical protein, conserved	0.375	1110	K[155.09]EESGKCHHK	-1	-	-		0	999	-	-1	-	0	1393.65	2	1393.68	19.5834	0.375	0.125	1110
Tb927.9.7860	hypothetical protein, conserved	0.62	2.79	CGAPHEDTEGNNSKYNENMc[15.99]	14	280	Tb927.5.920	rhodanese-like domain containing protein, putative	0.415	45.1	ESDWAEPSLKDLDR	10	92	138.068	3979.66	4	3979.67	3.8491	1.035	0.015	3.22
Tb927.9.7860	hypothetical protein, conserved	0.635	33	KCQKEM[15.99]K	-1	-	-		0	999	-	-1	-	0	966.445	2	966.463	18.5079	0.635	0.105	33
Tb927.9.7860	hypothetical protein, conserved	0.3075	51.3	EATECKK	6	190	Tb927.9.1560	DnaJ domain containing protein, putative	0.2225	192	CGSCKK	5	285	138.068	1740.78	3	1740.78	0.1408	0.53	0.03	1210
Tb927.9.7860	hypothetical protein, conserved	0.7	12	GEGKAEGCTLR	4	26	Tb927.10.15730	SPRY domain/Ankyrin repeats (3 copies), putative	0.465	25.7	SKMTR	2	1741	138.068	1935.91	3	1935.95	19.9003	1.165	0.045	26
Tb927.9.7860	hypothetical protein, conserved	0.34	9.4	KCQK[155.09]EMK	-1	-	-		0	999	-	-1	-	0	1105.56	2	1105.56	4.7624	0.34	0.06	9.4
Tb927.9.7860	hypothetical protein, conserved	0.34	9.4	KCQK[155.09]EMK	-1	-	-		0	999	-	-1	-	0	1105.56	2	1105.56	4.7886	0.34	0.06	9.4
Tb927.9.7860	hypothetical protein, conserved	0.34	9.4	KCQK[156.08]EMK	-1	-	-		0	999	-	-1	-	0	1106.56	2	1106.55	-12.7329	0.34	0.06	9.4
Tb927.9.7850	hypothetical protein, conserved	0.125	424	HLNSMTQMFEEGMK	-1	-	-		0	999	-	-1	-	0	1681.71	2	1681.73	9.9711	0.125	0.01	424
Tb927.9.7820	KKT-interacting protein 11	1.05	0.0538	KAKLQER	3	716	Tb927.2.4440	hypothetical protein	0.12	1330	n[15.99]MYDEK	1	1	138.068	1709.85	3	1709.87	8.3136	1.17	0.09	2.26
Tb927.9.7820	KKT-interacting protein 11	1.005	3.4	DREKSEc[15.99]	4	769	Tb927.8.650	cation-transporting ATPase, putative	0.3	2040	n[15.99]MITK	1	1	138.068	1423.71	3	1423.69	-17.1079	1.305	0.005	12
Tb927.9.7820	KKT-interacting protein 11	0.555	1.98	KYVAVR	1	735	Tb927.11.7350	Histone H2B variant V	0.39	17.6	n[15.99]MPPTK	1	1	138.068	1460.82	2	1460.81	-12.4185	0.945	0.195	0.393
Tb927.9.7820	KKT-interacting protein 11	0.17	144	KAKLQER	1	714	-		0	999	-	3	716	138.068	1009.6	2	1009.59	-8.0786	0.17	0.045	144
Tb927.9.7810	hypothetical protein, conserved	0.25	12.7	YVKSIETMR	-1	-	-		0	999	-	-1	-	0	1125.56	2	1125.59	19.4622	0.25	0.005	12.7
Tb927.9.7800	hypothetical protein, conserved	0.705	1.96	SGTDDKVSKGK	6	163	Tb927.10.14930	Zinc finger CCCH domain-containing protein 39	0.305	233	n[15.99]NDAGMGNWR	1	2	138.068	2278.05	4	2278.06	4.2839	1.01	0.01	22.8
Tb927.9.7800	hypothetical protein, conserved	0.35	146	n[15.99]MGNQK	1	1	Tb927.1.2670	paralyzed flagella 16	0.185	758	n[15.99]MPNR	1	1	138.068	1246.56	2	1246.58	15.3421	0.535	0.12	26.8
Tb927.9.7770	spermidine synthase	0.205	31.2	NK[155.09]VGFASVK	-1	-	-		0	999	-	-1	-	0	1103.64	2	1103.63	-4.1559	0.205	0.105	31.2
Tb927.9.7770	spermidine synthase	0.205	31.2	NK[155.09]VGFASVK	-1	-	-		0	999	-	-1	-	0	1103.64	2	1103.63	-4.1296	0.205	0.105	31.2
Tb927.9.7770	spermidine synthase	0.245	1.25	n[15.99]n[42.01]PGPGLLADGWFR	-1	-	-		0	999	-	-1	-	0	1326.66	2	1326.67	7.1611	0.245	0.245	1.25
Tb927.9.7760	DENN (AEX-3) domain containing protein, putative	0.835	0.588	SSLSSDAKHSDPDK	8	710	Tb927.11.13940	ubiquitin-conjugating enzyme E2, putative	0.305	124	n[15.99]MSTDRSSR	1	1	138.068	2565.13	3	2565.16	12.3778	1.14	0.065	8.95
Tb927.9.7760	DENN (AEX-3) domain containing protein, putative	0.31	18.7	K[156.08]GLSPMR	-1	-	-		0	999	-	-1	-	0	943.52	2	943.516	-4.1644	0.31	0.005	18.7
Tb927.9.7760	DENN (AEX-3) domain containing protein, putative	0.12	1000000000000	LSAAMLAKAGR	-1	-	-		0	999	-	-1	-	0	1087.62	2	1087.62	0.9349	0.12	0	1000000000000
Tb927.9.7740	lipid-like atypical dual specificity phosphatase, putative	0.66	1.15	SFAGDKVR	-1	-	-		0	999	-	-1	-	0	878.478	2	878.461	-19.108	0.66	0.36	1.15
Tb927.9.7720	predicted tetratricopeptide repeat protein	0.4	264	YCQESTEALR	-1	-	-		0	999	-	-1	-	0	1255.53	3	1255.55	12.8941	0.4	0.015	264
Tb927.9.7720	predicted tetratricopeptide repeat protein	0.21	2260	VM[15.99]NMESQNGEPMDIDSTMGR	-1	-	-		0	999	-	-1	-	0	2256.95	3	2256.91	-18.116	0.21	0.005	2260
Tb927.9.7720	predicted tetratricopeptide repeat protein	0.49	8.25	ADPIAEKCK	7	490	Tb927.3.1510	variant surface glycoprotein (VSG)-related, putative	0.195	334	IGNAKNc[15.99]	5	365;365	138.068	1799.87	3	1799.91	19.705	0.685	0.035	56
Tb927.9.7720	predicted tetratricopeptide repeat protein	0.72	0.28	DKSHVTAKGR	8	616	Tb927.10.4660	Transcription factor S-II (TFIIS), central domain containing protein, putative	0.25	116	DKEAFR	2	50	138.068	2000.02	3	2000.04	11.5005	0.97	0.015	33.8
Tb927.9.7720	predicted tetratricopeptide repeat protein	0.72	0.28	DKSHVTAKGR	8	616	Tb927.10.12490	kinesin, putative	0.25	116	KDEAFR	1	778	138.068	2000.02	3	2000.04	11.5005	0.97	0.015	33.8
Tb927.9.7720	predicted tetratricopeptide repeat protein	0.385	165	SISAYEK	-1	-	-		0	999	-	-1	-	0	796.392	2	796.397	5.2925	0.385	0.02	165
Tb927.9.7720	predicted tetratricopeptide repeat protein	0.74	7.76	AEDWEQCTETTKR	12	249	Tb927.11.4450	ALBA-Domain Protein	0.26	415	n[15.99]MSEK	1	1;1;1;1;1;1;1	138.068	2299.99	2	2299.99	-0.6077	1	0.005	39.8
Tb927.9.7710	hypothetical protein, conserved	0.135	541	VRSMLVVVK	-1	-	-		0	999	-	-1	-	0	1029.64	2	1029.64	-1.4242	0.135	0	541
Tb927.9.7700	palmitoyl acyltransferase 1, putative	0.49	0.726	n[15.99]WVFSDR	1	2	Tb11.0980		0.245	46.9	GKDEK	2	460;146;470	138.068	1521.74	3	1521.75	3.1822	0.735	0.08	143
Tb927.9.7700	palmitoyl acyltransferase 1, putative	0.49	0.726	n[15.99]WVFSDR	1	2	Tb927.7.7450	GTP-binding protein, putative	0.245	46.9	KGTDR	1	174;89	138.068	1521.74	3	1521.76	10.5634	0.735	0.08	143
Tb927.9.7700	palmitoyl acyltransferase 1, putative	0.25	283	TTFDTQCMVR	-1	-	-		0	999	-	-1	-	0	1257.56	2	1257.55	-9.854	0.25	0.015	283
Tb927.9.7700	palmitoyl acyltransferase 1, putative	0.25	1430	DDAGCTVLHHASR	-1	-	-		0	999	-	-1	-	0	1437.67	2	1437.64	-18.7936	0.25	0.125	1430
Tb927.9.7700	palmitoyl acyltransferase 1, putative	0.25	4090	AAIHKTVFCAK	-1	-	-		0	999	-	-1	-	0	1244.65	2	1244.67	16.4777	0.25	0.005	4090
Tb927.9.770	hypothetical protein, conserved	0.545	3.93	n[15.99]FFGGEGK	1	2	Tb927.10.6490	KIAA1430 homologue, putative	0.24	128	KGVGEc[15.99]	1	157	138.068	1382.67	3	1382.67	4.7354	0.785	0.06	3.53
Tb927.9.770	hypothetical protein, conserved	0.5925	13.4	n[15.99]FFGGEGKGK	7	8	Tb927.6.2650	nucleolar mif4g domain-containing protein 1	0.4525	57.6	n[15.99]MDVFSR	1	1	138.068	1832.89	3	1832.88	-5.3797	1.045	0.015	5.33
Tb927.9.770	hypothetical protein, conserved	0.53	6.14	TCTVETGEGKVTEGc[15.99]	10	53	Tb927.8.1510	DEAD box protein 2B, putative	0.195	256	n[15.99]YGMNR	1	2	138.068	2260	3	2260	0.2605	0.725	0.03	98.9
Tb927.9.7690	SUMO-interacting motif-containing protein	0.505	20.2	GKSNDGSR	2	316	Tb927.10.14240	N-myristoyltransferase	0.3	101	n[15.99]MTDK	1	1;1;1;1;1;1;1	138.068	1466.67	3	1466.67	1.2329	0.805	0.055	48.5
Tb927.9.7690	SUMO-interacting motif-containing protein	0.625	0.281	GSGSNNNGGEKASQYK	11	1542	Tb11.02.5380.1		0.185	301	n[15.99]MFTK	1	1;1;1	138.068	2275.99	3	2276.04	19.8257	0.81	0.34	2.57
Tb927.9.7690	SUMO-interacting motif-containing protein	0.125	137	KQSSR	1	323	Tb927.6.4130	succinate dehydrogenase subunit 3	0.125	58.2	n[15.99]PPVVK	1	2	138.068	1280.75	2	1280.75	-1.5118	0.25	0.005	384
Tb927.9.7670	hypothetical protein, conserved	0.455	13.8	NDK[155.09]GMR	-1	-	-		0	999	-	-1	-	0	874.436	2	874.433	-2.7901	0.455	0.06	13.8
Tb927.9.7670	hypothetical protein, conserved	0.455	13.8	NDK[155.09]GMR	-1	-	-		0	999	-	-1	-	0	874.436	2	874.433	-2.757	0.455	0.06	13.8
Tb927.9.7650	ADP-ribosylation factor, putative	0.79	0.357	LTPGELVDK	-1	-	-		0	999	-	-1	-	0	970.533	2	970.534	0.1703	0.79	0.125	0.357
Tb927.9.7620	60S ribosomal protein L11, putative	0.25	644	K[156.08]AANPMR	-1	-	-		0	999	-	-1	-	0	942.483	2	942.496	13.7515	0.25	0	644
Tb927.9.7590	60S ribosomal protein L11, putative	0.8	3.78	n[15.99]AEAKVSAEK	4	5;5	Tb927.10.1760	hypothetical protein	0.25	356	n[15.99]MNRR	1	1;1	138.068	1644.83	3	1644.86	18.7378	1.05	0.125	45.8
Tb927.9.7590	60S ribosomal protein L11, putative	0.8	3.78	n[15.99]AEAKVSAEK	4	5;5	Tb927.10.14750	Fibrillarin 2	0.25	356	n[15.99]MRGGR	1	1	138.068	1644.83	3	1644.86	18.7378	1.05	0.125	45.8
Tb927.9.7590	60S ribosomal protein L11, putative	0.8	3.78	n[15.99]AEAKVSAEK	4	5;5	Tb927.5.860	Selenoprotein T, putative	0.25	356	n[15.99]MRNR	1	1;1	138.068	1644.83	3	1644.86	18.7378	1.05	0.125	45.8
Tb927.9.7590	60S ribosomal protein L11, putative	0.375	0.16	n[15.99]n[155.09]AEAKVSAEK	-1	-	-		0	999	-	-1	-	0	1086.61	2	1086.59	-18.6527	0.375	0.125	0.16
Tb927.9.7590	60S ribosomal protein L11, putative	0.375	0.16	n[15.99]n[155.09]AEAKVSAEK	-1	-	-		0	999	-	-1	-	0	1086.61	2	1086.59	-18.626	0.375	0.125	0.16
Tb927.9.7590	60S ribosomal protein L11, putative	0.375	7.38	KKSMVR	1	185;185	Tb927.11.1050	ribosome production factor 1, putative	0.23	64.8	n[15.99]MGKGAR	1	1	138.068	1519.81	2	1519.83	17.2653	0.605	0	119
Tb927.9.7590	60S ribosomal protein L11, putative	0.375	7.38	KKSMVR	1	185;185	Tb927.11.1050	ribosome production factor 1, putative	0.23	64.8	n[15.99]MGKGAR	3	3	138.068	1519.81	2	1519.83	17.2653	0.605	0	119
Tb927.9.7590	60S ribosomal protein L11, putative	0.375	7.38	KKSMVR	2	186;186	Tb927.11.1050	ribosome production factor 1, putative	0.23	64.8	n[15.99]MGKGAR	1	1	138.068	1519.81	2	1519.83	17.2653	0.605	0	119
Tb927.9.7590	60S ribosomal protein L11, putative	0.375	7.38	KKSMVR	1	185;185	Tb927.7.5160	deoxyuridine triphosphatase	0.23	64.8	n[15.99]MKNAR	1	1	138.068	1519.81	2	1519.83	17.2653	0.605	0	119
Tb927.9.7590	60S ribosomal protein L11, putative	0.375	7.38	KKSMVR	2	186;186	Tb927.7.5160	deoxyuridine triphosphatase	0.23	64.8	n[15.99]MKNAR	1	1	138.068	1519.81	2	1519.83	17.2653	0.605	0	119
Tb927.9.7590	60S ribosomal protein L11, putative	0.345	13.9	KKSMVR	1	185;185	Tb927.11.6340	PUB domain containing protein, putative	0.125	96.3	CEKAK	3	195	138.068	1519.81	2	1519.82	9.4718	0.47	0.005	381
Tb927.9.7590	60S ribosomal protein L11, putative	0.345	13.9	KKSMVR	2	186;186	Tb927.11.6340	PUB domain containing protein, putative	0.125	96.3	CEKAK	3	195	138.068	1519.81	2	1519.82	9.4718	0.47	0.005	381
Tb927.9.7580	hypothetical protein, conserved	0.495	907	n[15.99]MPFDNVTASEVQR	-1	-	-		0	999	-	-1	-	0	1508.71	3	1508.69	-14.2545	0.495	0.125	907
Tb927.9.7550	adenylosuccinate lyase, putative	1.025	0.524	DLTDSTVLR	-1	-	-		0	999	-	-1	-	0	1018.53	2	1018.53	0.7644	1.025	0.475	0.524
Tb927.9.7540	cysteine peptidase, Clan CA, family C2, putative	0.61	2.12	NVWGKCANWK	5	565	Tb927.3.1770	leucine-rich repeat protein (LRRP), putative	0.47	8	n[15.99]MYTTANR	1	1	138.068	2271.01	4	2271.06	18.5899	1.08	0.23	4.08
Tb927.9.7520	hypothetical protein, conserved	0.54	18.7	ESPSDEEAK	-1	-	-		0	999	-	-1	-	0	990.43	2	990.414	-15.6717	0.54	0.145	18.7
Tb927.9.7500	hypothetical protein	0.25	386	TVACHEFYLTR	-1	-	-		0	999	-	-1	-	0	1395.66	2	1395.66	-2.216	0.25	0.005	386
Tb927.9.7500	hypothetical protein	0.25	333	TVACHEFYLTR	-1	-	-		0	999	-	-1	-	0	1395.68	2	1395.66	-11.0497	0.25	0.055	333
Tb927.9.7470	purine nucleoside transporter	0.17	592	IPIRIR	-1	-	-		0	999	-	-1	-	0	766.526	2	766.518	-11.0354	0.17	0.005	592
Tb927.9.7470	purine nucleoside transporter	0.24	230	IPIRIR	-1	-	-		0	999	-	-1	-	0	766.526	2	766.518	-11.115	0.24	0.055	230
Tb927.9.7430	variant surface glycoprotein (VSG)-related, putative	0.725	0.28	TEFQDKR	6	193;193	Tb927.9.13490	metallo-peptidase, Clan MG, Family M24	0.405	25.2	n[15.99]MSSNCIR	1	1	138.068	1942.9	3	1942.89	-4.9903	1.13	0.285	0.0772
Tb927.9.7430	variant surface glycoprotein (VSG)-related, putative	0.305	123	n[15.99]MVFFR	1	1;1	Tb927.10.13570	RNA-binding protein, putative	0.26	175	n[15.99]MADR	1	1;1;1;1;1	138.068	1359.61	2	1359.63	12.5841	0.565	0.125	0.17
Tb927.9.7430	variant surface glycoprotein (VSG)-related, putative	0.305	123	n[15.99]MVFFR	1	1;1	Tb927.1.570	Histone H3-K76 methyltransferase	0.26	175	n[15.99]MDAR	1	1	138.068	1359.61	2	1359.63	12.5841	0.565	0.125	0.17
Tb927.9.7430	variant surface glycoprotein (VSG)-related, putative	0.305	123	n[15.99]MVFFR	1	1;1	Tb927.7.7020	hypothetical protein	0.26	175	n[15.99]MEGR	1	1;1;1;1;1;1	138.068	1359.61	2	1359.63	12.5841	0.565	0.125	0.17
Tb927.9.7430	variant surface glycoprotein (VSG)-related, putative	0.305	123	n[15.99]MVFFR	1	1;1	Tb11.v5.0714.1		0.26	175	n[15.99]MGER	1	1	138.068	1359.61	2	1359.63	12.5841	0.565	0.125	0.17
Tb927.9.7420	expression site-associated gene 9 (ESAG9) protein, putative	0.375	21.4	KSTAHK	1	241	Tb927.8.7760	hypothetical protein, conserved	0.245	105	n[15.99]GAAPSR	1	2	138.068	1365.76	3	1365.74	-13.8212	0.62	0.02	147
Tb927.9.7400	expression site-associated gene 11 (ESAG11) protein, putative	0.615	0.475	ITKQYR	3	296	Tb927.11.9650	hypothetical protein, conserved	0.245	97.5	KNFSc[15.99]	1	481	138.068	1455.77	2	1455.77	-0.642	0.86	0.05	35.4
Tb927.9.7400	expression site-associated gene 11 (ESAG11) protein, putative	0.28	161	YFK[155.09]ESGR	-1	-	-		0	999	-	-1	-	0	1040.53	2	1040.53	0.7035	0.28	0.03	161
Tb927.9.7400	expression site-associated gene 11 (ESAG11) protein, putative	0.28	161	YFK[155.09]ESGR	-1	-	-		0	999	-	-1	-	0	1040.53	2	1040.53	0.7314	0.28	0.03	161
Tb927.9.7400	expression site-associated gene 11 (ESAG11) protein, putative	0.25	85.3	ITK[155.09]QYR	-1	-	-		0	999	-	-1	-	0	962.553	2	962.555	1.6471	0.25	0.005	85.3
Tb927.9.7400	expression site-associated gene 11 (ESAG11) protein, putative	0.25	85.3	ITK[155.09]QYR	-1	-	-		0	999	-	-1	-	0	962.553	2	962.555	1.6773	0.25	0.005	85.3
Tb927.9.7400	expression site-associated gene 11 (ESAG11) protein, putative	0.25	85.3	ITK[156.08]QYR	-1	-	-		0	999	-	-1	-	0	963.557	2	963.539	-18.4414	0.25	0.005	85.3
Tb927.9.7400	expression site-associated gene 11 (ESAG11) protein, putative	0.25	35.8	ITK[155.09]QYR	-1	-	-		0	999	-	-1	-	0	962.553	2	962.555	1.9008	0.25	0.005	35.8
Tb927.9.7400	expression site-associated gene 11 (ESAG11) protein, putative	0.25	35.8	ITK[155.09]QYR	-1	-	-		0	999	-	-1	-	0	962.553	2	962.555	1.9309	0.25	0.005	35.8
Tb927.9.7400	expression site-associated gene 11 (ESAG11) protein, putative	0.25	35.8	ITK[156.08]QYR	-1	-	-		0	999	-	-1	-	0	963.556	2	963.539	-18.1881	0.25	0.005	35.8
Tb927.9.7400	expression site-associated gene 11 (ESAG11) protein, putative	0.25	36.9	ITK[155.09]QYR	-1	-	-		0	999	-	-1	-	0	962.553	2	962.555	2.1544	0.25	0	36.9
Tb927.9.7400	expression site-associated gene 11 (ESAG11) protein, putative	0.25	36.9	ITK[155.09]QYR	-1	-	-		0	999	-	-1	-	0	962.553	2	962.555	2.1846	0.25	0	36.9
Tb927.9.7400	expression site-associated gene 11 (ESAG11) protein, putative	0.25	36.9	ITK[156.08]QYR	-1	-	-		0	999	-	-1	-	0	963.556	2	963.539	-17.9347	0.25	0	36.9
Tb927.9.7390	variant surface glycoprotein (VSG)-related, putative	0.975	2.86	ERGTGNSETKR	10	202	Tb927.9.5460	Eukaryotic translation initiation factor 4 gamma 2	0.25	1190	n[15.99]DSPEACR	1	2	138.068	2204.98	3	2205.01	10.4169	1.225	0.015	23.7
Tb927.9.7380	variant surface glycoprotein (VSG)-related, putative	0.25	23.6	n[15.99]VFFR	1	2;2	Tb11.v5.0975.1		0.235	14.7	KAVQPc[15.99]	1	192	138.068	1262.72	2	1262.7	-12.2764	0.485	0.115	15.1
Tb927.9.7380	variant surface glycoprotein (VSG)-related, putative	0.25	23.6	n[15.99]VFFR	1	2;2	Tb927.6.1560	hypothetical protein, conserved	0.235	14.7	VKQAVc[15.99]	2	580	138.068	1264.72	2	1264.72	-5.1886	0.485	0.115	15.1
Tb927.9.7370	expression site-associated gene 9 (ESAG9) protein, putative	0.87	3.18	CDYWDYSNGKEQCR	10	43	Tb927.11.3740	proteasome regulatory ATPase subunit 2	0.115	1570	n[15.99]GQAGGK	1	2	138.068	2534.01	3	2534.06	19.5472	0.985	0.24	1.37
Tb927.9.7370	expression site-associated gene 9 (ESAG9) protein, putative	0.25	3580	VSQEEQK[156.08]LGVVK	-1	-	-		0	999	-	-1	-	0	1498.8	2	1498.82	16.2692	0.25	0.125	3580
Tb927.9.730	hypothetical protein, conserved	0.25	85.2	n[15.99]MQAKNR	4	4	Tb11.1390.1-p1;		0.125	505	DAKASc[15.99]	3	568;568	138.068	1406.66	2	1406.68	13.2934	0.375	0.125	321
Tb927.9.730	hypothetical protein, conserved	0.11	92.2	n[15.99]QAKNR	1	2	Tb11.v5.0573.1		0.11	102	n[15.99]QVIR	1	2	138.068	1267.75	2	1267.74	-12.3219	0.22	0	1000000000000
Tb927.9.7290	variant surface glycoprotein (VSG)-related, putative	0.25	140	KDVCGR	1	190	Tb927.9.10510	hypothetical protein, conserved	0.17	594	EDAKGc[15.99]	4	133	138.068	1405.65	2	1405.65	-2.4288	0.42	0.25	234
Tb927.9.7290	variant surface glycoprotein (VSG)-related, putative	0.25	140	KDVCGR	1	190	Tb927.11.19400	variant surface glycoprotein (VSG), putative	0.17	594	EQKDc[15.99]	3	486;486	138.068	1405.65	2	1405.65	-2.4288	0.42	0.25	234
Tb927.9.7285	hypothetical protein	0.48	8.83	n[15.99]CGGDAAVER	1	2	Tb927.10.4790	hypothetical protein, conserved	0.25	88.2	LQKGKc[15.99]	3	134	138.068	1659.8	2	1659.82	17.5851	0.73	0.24	11.1
Tb927.9.7285	hypothetical protein	0.32	71.6	GFKAARNLc[15.99]	-1	-	-		0	999	-	-1	-	0	891.51	2	891.493	-19.6328	0.32	0.02	71.6
Tb927.9.7260	phytanoyl-CoA dioxygenase (PhyH), putative	0.77	8.96	KLGCFTNR	-1	-	-		0	999	-	-1	-	0	994.512	2	994.502	-10.6984	0.77	0.025	8.96
Tb927.9.7250	hypothetical protein, conserved	0.54	14.8	n[15.99]MKNKAASR	1	1	-		0	999	-	2	2	138.068	1058.54	2	1058.55	17.3349	0.54	0.02	14.8
Tb927.9.7250	hypothetical protein, conserved	0.54	14.8	n[15.99]MKNKAASR	1	1	-		0	999	-	4	4	138.068	1058.54	2	1058.55	17.3349	0.54	0.02	14.8
Tb927.9.7250	hypothetical protein, conserved	0.54	14.8	n[15.99]MKNKAASR	2	2	-		0	999	-	4	4	138.068	1058.54	2	1058.55	17.3349	0.54	0.02	14.8
Tb927.9.7250	hypothetical protein, conserved	0.735	1.44	QKDDR	2	138	Tb08.27P2.110		0.105	1770	n[15.99]MADDGK	1	1;1	138.068	1449.63	2	1449.64	8.8613	0.84	0.02	29.1
Tb927.9.7250	hypothetical protein, conserved	0.25	178	IGKGLc[15.99]	3	181	Tb927.8.5990	NLE (NUC135) domain/WD domain, G-beta repeat, putative	0.205	329	n[15.99]MPVR	1	1;1	138.068	1141.63	2	1141.65	16.0852	0.455	0	23.8
Tb927.9.7250	hypothetical protein, conserved	0.25	178	IGKGLc[15.99]	3	181	Tb927.9.4755	hypothetical protein	0.205	329	n[15.99]MVPR	1	1	138.068	1141.63	2	1141.65	16.0852	0.455	0	23.8
Tb927.9.7250	hypothetical protein, conserved	0.125	32.7	LQKIGKGLc[15.99]	3	178	-		0	999	-	6	181	138.068	1009.6	2	1009.62	16.6538	0.125	0.01	32.7
Tb927.9.7250	hypothetical protein, conserved	0.495	4.31	AAK[155.09]KDIK	-1	-	-		0	999	-	-1	-	0	927.57	2	927.575	5.4101	0.495	0.025	4.31
Tb927.9.7250	hypothetical protein, conserved	0.495	4.31	AAK[155.09]KDIK	-1	-	-		0	999	-	-1	-	0	927.57	2	927.575	5.4414	0.495	0.025	4.31
Tb927.9.7250	hypothetical protein, conserved	0.475	5.43	AAK[155.09]KDIK	-1	-	-		0	999	-	-1	-	0	927.571	2	927.575	5.1469	0.475	0.12	5.43
Tb927.9.7250	hypothetical protein, conserved	0.475	5.43	AAK[155.09]KDIK	-1	-	-		0	999	-	-1	-	0	927.571	2	927.575	5.1782	0.475	0.12	5.43
Tb927.9.7250	hypothetical protein, conserved	0.35	11.6	AAK[155.09]KDIK	-1	-	-		0	999	-	-1	-	0	927.583	2	927.575	-8.2741	0.35	0.04	11.6
Tb927.9.7250	hypothetical protein, conserved	0.35	11.6	AAK[155.09]KDIK	-1	-	-		0	999	-	-1	-	0	927.583	2	927.575	-8.2428	0.35	0.04	11.6
Tb927.9.7230	ADP-ribosylation factor-like protein, putative	0.685	7.04	EAM[15.99]SWIAQR	-1	-	-		0	999	-	-1	-	0	1106.54	2	1106.52	-15.7466	0.685	0.14	7.04
Tb927.9.7230	ADP-ribosylation factor-like protein, putative	0.695	9.99	EAM[15.99]SWIAQR	-1	-	-		0	999	-	-1	-	0	1106.54	2	1106.52	-16.8497	0.695	0.15	9.99
Tb927.9.7230	ADP-ribosylation factor-like protein, putative	0.67	8.98	EAM[15.99]SWIAQR	-1	-	-		0	999	-	-1	-	0	1106.54	2	1106.52	-16.1879	0.67	0.22	8.98
Tb927.9.7210	exoribonuclease DSS-1 (EMBL:AY233297)	0.25	17.1	IYRAAQKR	-1	-	-		0	999	-	-1	-	0	1004.6	2	1004.59	-10.0538	0.25	0.25	17.1
Tb927.9.7210	exoribonuclease DSS-1 (EMBL:AY233297)	0.14	203	KCLLPSLDSc[15.99]	-1	-	-		0	999	-	-1	-	0	1047.52	2	1047.53	2.7221	0.14	0.015	203
Tb927.9.720	hypothetical protein, conserved	0.25	158	GK[155.09]ITPKHK	-1	-	-		0	999	-	-1	-	0	1062.66	2	1062.65	-4.4767	0.25	0.115	158
Tb927.9.720	hypothetical protein, conserved	0.25	158	GK[155.09]ITPKHK	-1	-	-		0	999	-	-1	-	0	1062.66	2	1062.65	-4.4494	0.25	0.115	158
Tb927.9.7190	Trans-2-enoyl-ACP reductase 1, putative	0.25	3000	TEHAHLLAFFKM[15.99]R	-1	-	-		0	999	-	-1	-	0	1615.8	2	1615.83	19.5555	0.25	0.045	3000
Tb927.9.7180	AMP deaminase, putative	1.07	0.00361	QLTEKLAEER	5	1450	Tb927.11.14730	Metalloprotease M41 FtsH, putative	0.615	3.67	KVNVPMPDR	1	339	138.068	2408.24	4	2408.27	13.7968	1.685	0.145	6.85
Tb927.9.7180	AMP deaminase, putative	0.25	417	RDDTFDEDEWMFK	-1	-	-		0	999	-	-1	-	0	1732.72	3	1732.7	-9.5759	0.25	0.03	417
Tb927.9.7180	AMP deaminase, putative	0.305	373	KPSGASGSTTK	-1	-	-		0	999	-	-1	-	0	1019.54	2	1019.52	-12.7011	0.305	0	373
Tb927.9.7180	AMP deaminase, putative	0.49	56.4	VVGISDPEGRR	-1	-	-		0	999	-	-1	-	0	1183.61	2	1183.63	18.1873	0.49	0.065	56.4
Tb927.9.7180	AMP deaminase, putative	0.485	92	VVGISDPEGRR	-1	-	-		0	999	-	-1	-	0	1183.61	2	1183.63	17.5685	0.485	0.045	92
Tb927.9.7180	AMP deaminase, putative	0.61	4.09	VVGISDPEGRR	-1	-	-		0	999	-	-1	-	0	1183.61	2	1183.63	18.5998	0.61	0.135	4.09
Tb927.9.7180	AMP deaminase, putative	0.25	24.9	ETGSSHRSSER	-1	-	-		0	999	-	-1	-	0	1231.57	2	1231.55	-14.3473	0.25	0.03	24.9
Tb927.9.7170	Mitochondrial ribosomal protein L47	0.25	3.42	WPHVPEWK	-1	-	-		0	999	-	-1	-	0	1077.52	2	1077.54	14.9224	0.25	0.125	3.42
Tb927.9.7160	hypothetical protein, conserved	0.51	39.7	KMFEHGSc[15.99]	1	199	Tb927.7.220	CDP-DAG synthase	0.41	138	KGMYR	1	157	138.068	1641.74	4	1641.76	15.7039	0.92	0.13	10.6
Tb927.9.7160	hypothetical protein, conserved	0.125	751	GNTAISDKNFKEASFQYK	8	38	-		0	999	-	11	41	138.068	2185.05	2	2185.07	7.2819	0.125	0.125	751
Tb927.9.7160	hypothetical protein, conserved	0.215	99.7	K[156.08]ALWRR	-1	-	-		0	999	-	-1	-	0	984.571	2	984.587	15.7789	0.215	0	99.7
Tb927.9.7150	RNA pseudouridylate synthase protein, putative	0.475	10.8	SATTTYR	-1	-	-		0	999	-	-1	-	0	798.387	2	798.387	-0.3571	0.475	0.275	10.8
Tb927.9.7090	hypothetical protein, conserved	0.455	17.6	ASRTIKDER	-1	-	-		0	999	-	-1	-	0	1074.57	2	1074.58	6.4911	0.455	0.035	17.6
Tb927.9.7090	hypothetical protein, conserved	0.375	7.66	KIGCTVTR	1	324	Tb927.7.4110	kinesin, putative	0.125	302	n[15.99]MFDK	1	1	138.068	1610.81	2	1610.82	1.5552	0.5	0.25	107
Tb927.9.7090	hypothetical protein, conserved	0.375	7.66	KIGCTVTR	1	324	Tb927.5.2760	UDP-Gal or UDP-GlcNAc-dependent glycosyltransferase, putative	0.125	302	n[15.99]MFAR	1	1;1	138.068	1610.81	2	1610.83	8.5289	0.5	0.25	107
Tb927.9.7080	hypothetical protein, conserved	0.525	6.66	GPAPGEGFPPGR	-1	-	-		0	999	-	-1	-	0	1137.56	2	1137.56	-5.0117	0.525	0.225	6.66
Tb927.9.7080	hypothetical protein, conserved	0.33	126	KEYNKK	-1	-	-		0	999	-	-1	-	0	808.437	2	808.444	9.6039	0.33	0.035	126
Tb927.9.7080	hypothetical protein, conserved	0.23	91.4	K[156.08]EYNK	-1	-	-		0	999	-	-1	-	0	836.439	2	836.428	-13.6987	0.23	0	91.4
Tb927.9.7080	hypothetical protein, conserved	0.25	3.33	REEAKAGAGR	-1	-	-		0	999	-	-1	-	0	1043.56	2	1043.55	-9.0109	0.25	0.005	3.33
Tb927.9.7070	exosome complex exonuclease RRP40	0.42	32.8	TNKPR	3	147	Tb927.3.5060	Ankyrin repeats (many copies)/Ankyrin repeats (3 copies), putative	0.25	233	n[15.99]SDFPK	1	2	138.068	1344.69	2	1344.7	11.3413	0.67	0.06	3.55
Tb927.9.7070	exosome complex exonuclease RRP40	0.375	103	TNKPR	3	147	Tb927.11.3020	hypothetical protein, conserved	0.24	351	n[15.99]MHGR	1	1	138.068	1267.63	2	1267.65	14.006	0.615	0.03	22.6
Tb927.9.7070	exosome complex exonuclease RRP40	0.36	13.3	GYFPKEc[15.99]	5	303	Tb927.7.4030	hypothetical protein, conserved	0.25	92.8	KGNDSR	1	410	138.068	1568.72	2	1568.75	19.1243	0.61	0.235	8.33
Tb927.9.7040	hypothetical protein, conserved	0.125	558	K[155.09]VVRK	-1	-	-		0	999	-	-1	-	0	783.524	2	783.533	11.0625	0.125	0	558
Tb927.9.7040	hypothetical protein, conserved	0.125	558	K[155.09]VVRK	-1	-	-		0	999	-	-1	-	0	783.524	2	783.533	11.0995	0.125	0	558
Tb927.9.7040	hypothetical protein, conserved	1.065	0.0624	GQTTAFESLKSSAQR	10	252	Tb927.7.3160	Cytoplasmic dynein 1 heavy chain (DYNC1H1), putative	0.125	871	n[15.99]MRQEK	1	2	138.068	2438.18	3	2438.22	17.6996	1.19	0.015	144
Tb927.9.7040	hypothetical protein, conserved	1.065	0.0624	GQTTAFESLKSSAQR	10	252	Tb927.11.5140	ubiquitin carboxyl-terminal hydrolase, putative	0.125	871	SGQGAKQc[15.99]	6	308	138.068	2438.18	3	2438.2	10.0606	1.19	0.015	144
Tb927.9.7040	hypothetical protein, conserved	0.25	3520	TELHVTGM[15.99]LRGLER	-1	-	-		0	999	-	-1	-	0	1626.83	2	1626.85	11.2452	0.25	0.005	3520
Tb927.9.7030	hypothetical protein, conserved	0.3975	64.4	KQGKR	4	1475	Tb11.v5.0434.1		0.2725	283	n[15.99]MCDR	1	1;1	138.068	1349.65	3	1349.65	3.596	0.67	0.23	6.76
Tb927.9.7030	hypothetical protein, conserved	0.83	1.69	KQGKR	4	1475	Tb927.11.4420	hypothetical protein, conserved	0.23	493	EPSKR	4	256	138.068	1368.77	3	1368.78	9.9586	1.06	0.01	218
Tb927.9.7030	hypothetical protein, conserved	0.515	4.96	KQGKR	4	1475	Tb927.8.480	phosphatidic acid phosphatase protein, putative	0.135	627	n[15.99]ADDGK	1	2;2	138.068	1257.66	3	1257.67	3.0772	0.65	0.045	14.7
Tb927.9.7030	hypothetical protein, conserved	0.25	145	CRKGIc[15.99]	3	1649	Tb927.6.5010	hypothetical protein, conserved	0.145	389	n[15.99]EHSR	1	2	138.068	1313.64	2	1313.65	10.529	0.395	0.005	52.5
Tb927.9.7030	hypothetical protein, conserved	0.5	0.769	LHSELDADK[155.09]R	-1	-	-		0	999	-	-1	-	0	1337.67	2	1337.69	14.387	0.5	0.125	0.769
Tb927.9.7030	hypothetical protein, conserved	0.5	0.769	LHSELDADK[155.09]R	-1	-	-		0	999	-	-1	-	0	1337.67	2	1337.69	14.4086	0.5	0.125	0.769
Tb927.9.7020	hypothetical protein, conserved	0.44	0.887	RKSEGNSK	2	56	Tb927.8.4610	Ras-related protein RabX1	0.165	300	GSKRGGCCc[15.99]	3	213	138.068	1938.87	3	1938.9	17.7692	0.605	0.045	158
Tb927.9.7000	methyltransferase domain containing protein, putative	0.25	44.3	KLEEFR	-1	-	-		0	999	-	-1	-	0	820.431	2	820.444	16.6823	0.25	0	44.3
Tb927.9.7000	methyltransferase domain containing protein, putative	0.355	99.4	GTM[15.99]DAIEADK	-1	-	-		0	999	-	-1	-	0	1065.47	2	1065.46	-5.5282	0.355	0.055	99.4
Tb927.9.700	hypothetical protein	0.5	0.442	CYGKKTTK	4	166	Tb927.10.12860	pre-RNA processing PIH1/Nop17, putative	0.24	49.4	KMDDPK	1	32	138.068	1854.92	2	1854.92	-1.0459	0.74	0.12	6.1
Tb927.9.700	hypothetical protein	0.5	0.442	CYGKKTTK	4	166	Tb927.11.2030	hypothetical protein, conserved	0.24	49.4	KMEAEK	1	375	138.068	1856.93	2	1856.94	3.7694	0.74	0.005	6.1
Tb927.9.700	hypothetical protein	0.5	0.442	CYGKKTTK	4	166	Tb927.9.8070	QM-like protein	0.24	49.4	MKFPGR	2	158;158	138.068	1856.93	2	1856.96	18.0349	0.74	0.005	6.1
Tb927.9.700	hypothetical protein	0.5	0.442	CYGKKTTK	5	167	Tb927.11.2030	hypothetical protein, conserved	0.24	49.4	KMEAEK	1	375	138.068	1856.93	2	1856.94	3.7694	0.74	0.005	6.1
Tb927.9.700	hypothetical protein	0.5	0.442	CYGKKTTK	5	167	Tb927.9.8070	QM-like protein	0.24	49.4	MKFPGR	2	158;158	138.068	1856.93	2	1856.96	18.0349	0.74	0.005	6.1
Tb927.9.700	hypothetical protein	0.5	0.442	CYGKKTTK	4	166	Tb927.9.1750	Fibronectin type III domain containing protein, putative	0.24	49.4	MKWDR	2	3754	138.068	1856.93	2	1856.93	-1.5589	0.74	0.005	6.1
Tb927.9.700	hypothetical protein	0.5	0.442	CYGKKTTK	5	167	Tb927.10.12860	pre-RNA processing PIH1/Nop17, putative	0.24	49.4	KMDDPK	1	32	138.068	1854.92	2	1854.92	-1.0459	0.74	0.12	6.1
Tb927.9.700	hypothetical protein	0.5	0.442	CYGKKTTK	5	167	Tb927.9.1750	Fibronectin type III domain containing protein, putative	0.24	49.4	MKWDR	2	3754	138.068	1856.93	2	1856.93	-1.5589	0.74	0.005	6.1
Tb927.9.700	hypothetical protein	0.5	0.657	TTKCSTGGDDKHFR	11	178	Tb927.11.13360	AAA ATPase, putative	0.125	366	HYGMFEECKR	9	797	138.068	3102.32	3	3102.37	18.9043	0.625	0.005	3590
Tb927.9.6940	DNA topoisomerase type IB small subunit	0.5	0.92	LVPAKMPAPK	-1	-	-		0	999	-	-1	-	0	1050.62	2	1050.63	9.1455	0.5	0.28	0.92
Tb927.9.6920	Cytoskeleton-associated protein 41 kDa	0.58	0.481	SPSVGALK	-1	-	-		0	999	-	-1	-	0	757.426	2	757.433	10.3676	0.58	0.18	0.481
Tb927.9.6920	Cytoskeleton-associated protein 41 kDa	0.735	2.16	SPSVGALK	-1	-	-		0	999	-	-1	-	0	757.426	2	757.433	10.4481	0.735	0.155	2.16
Tb927.9.6920	Cytoskeleton-associated protein 41 kDa	0.39	29.3	TPSVNNGHR	-1	-	-		0	999	-	-1	-	0	980.471	2	980.479	7.6046	0.39	0.115	29.3
Tb927.9.6920	Cytoskeleton-associated protein 41 kDa	0.555	19	KELHGINK	-1	-	-		0	999	-	-1	-	0	937.54	2	937.534	-6.1772	0.555	0.205	19
Tb927.9.6920	Cytoskeleton-associated protein 41 kDa	0.57	51.8	GVPETLAQMR	-1	-	-		0	999	-	-1	-	0	1100.56	2	1100.56	7.0245	0.57	0.13	51.8
Tb927.9.6880	cAMP-specific phosphodiesterase, putative	0.52	7.2	n[15.99]n[155.09]MEGKNER	-1	-	-		0	999	-	-1	-	0	1033.48	2	1033.49	3.0652	0.52	0.075	7.2
Tb927.9.6880	cAMP-specific phosphodiesterase, putative	0.52	7.2	n[15.99]n[155.09]MEGKNER	-1	-	-		0	999	-	-1	-	0	1033.48	2	1033.49	3.0933	0.52	0.075	7.2
Tb927.9.6880	cAMP-specific phosphodiesterase, putative	0.65	8.01	n[15.99]n[155.09]MEGKNER	-1	-	-		0	999	-	-1	-	0	1033.48	2	1033.49	3.1833	0.65	0.22	8.01
Tb927.9.6880	cAMP-specific phosphodiesterase, putative	0.65	8.01	n[15.99]n[155.09]MEGKNER	-1	-	-		0	999	-	-1	-	0	1033.48	2	1033.49	3.2114	0.65	0.22	8.01
Tb927.9.6880	cAMP-specific phosphodiesterase, putative	0.625	0.341	n[15.99]n[155.09]MEGKNER	-1	-	-		0	999	-	-1	-	0	1033.48	2	1033.49	2.9471	0.625	0.23	0.341
Tb927.9.6880	cAMP-specific phosphodiesterase, putative	0.625	0.341	n[15.99]n[155.09]MEGKNER	-1	-	-		0	999	-	-1	-	0	1033.48	2	1033.49	2.9752	0.625	0.23	0.341
Tb927.9.6880	cAMP-specific phosphodiesterase, putative	0.34	25	K[156.08]VTMHAK	-1	-	-		0	999	-	-1	-	0	969.517	2	969.532	15.1081	0.34	0.095	25
Tb927.9.6880	cAMP-specific phosphodiesterase, putative	0.305	34.6	K[156.08]VTMHAK	-1	-	-		0	999	-	-1	-	0	969.518	2	969.532	14.4156	0.305	0.095	34.6
Tb927.9.6880	cAMP-specific phosphodiesterase, putative	0.32	37.9	K[156.08]VTMHAK	-1	-	-		0	999	-	-1	-	0	969.516	2	969.532	15.6747	0.32	0.1	37.9
Tb927.9.6880	cAMP-specific phosphodiesterase, putative	0.36	34.9	K[156.08]VTMHAK	-1	-	-		0	999	-	-1	-	0	969.517	2	969.532	15.3599	0.36	0.06	34.9
Tb927.9.6760	hypothetical protein, conserved	0.25	3020	n[15.99]HKQGLTYKYGNEPR	-1	-	-		0	999	-	-1	-	0	1689.85	2	1689.86	5.6012	0.25	0.07	3020
Tb927.9.6730	hypothetical protein, conserved	0.29	44.3	DEGVKR	5	261	Tb927.9.7000	methyltransferase domain containing protein, putative	0.135	423	n[15.99]MEPK	1	1	138.068	1343.66	2	1343.68	10.3922	0.425	0.185	227
Tb927.9.6720	Putative methyltransferase, putative	0.25	1590	M[15.99]LSTSGGAAYIASK	-1	-	-		0	999	-	-1	-	0	1371.65	2	1371.67	14.2125	0.25	0.005	1590
Tb927.9.6670	hypothetical protein, conserved	0.545	7.35	KQPAPREM[15.99]R	-1	-	-		0	999	-	-1	-	0	1127.58	3	1127.59	8.6034	0.545	0.045	7.35
Tb927.9.6670	hypothetical protein, conserved	0.25	11	TTK[155.09]RDR	-1	-	-		0	999	-	-1	-	0	930.53	2	930.525	-6.1923	0.25	0	11
Tb927.9.6670	hypothetical protein, conserved	0.25	11	TTK[155.09]RDR	-1	-	-		0	999	-	-1	-	0	930.53	2	930.525	-6.1612	0.25	0	11
Tb927.9.6670	hypothetical protein, conserved	0.365	41.8	GPTTPASDR	-1	-	-		0	999	-	-1	-	0	900.446	2	900.43	-17.6484	0.365	0.005	41.8
Tb927.9.6670	hypothetical protein, conserved	0.835	0.174	AMRDYIKQCDEWNGAQCNTQR	7	2468	Tb927.10.16120	inosine-5'-monophosphate dehydrogenase	0.175	309	NGFIMKPK	6	113	138.068	3714.68	5	3714.72	8.7258	1.01	0.025	16.1
Tb927.9.6670	hypothetical protein, conserved	0.535	24.6	M[15.99]LLYFACR	-1	-	-		0	999	-	-1	-	0	1088.52	2	1088.51	-2.1565	0.535	0.175	24.6
Tb927.9.6670	hypothetical protein, conserved	0.25	207	n[15.99]MKRCR	2	2;2	Tb927.11.2400	Flabarin-like protein	0.29	98	YKSEc[15.99]	2	216	138.068	1444.66	2	1444.68	15.2448	0.54	0.15	16.8
Tb927.9.6670	hypothetical protein, conserved	0.76	1.48	GKGAPPIQQR	2	2398	Tb927.10.11620	calcium-transporting ATPase, putative	0.355	40.8	AAVKGK	4	1088	138.068	1761	3	1761.03	16.6298	1.115	0.11	14.3
Tb927.9.6670	hypothetical protein, conserved	0.76	1.48	GKGAPPIQQR	2	2398	Tb927.10.16400	variant surface glycoprotein	0.355	40.8	AKINK	2	178	138.068	1761	3	1761.03	16.6298	1.115	0.11	14.3
Tb927.9.6670	hypothetical protein, conserved	0.76	1.48	GKGAPPIQQR	2	2398	Tb927.11.3710	hypothetical protein, conserved	0.355	40.8	AQVKK	4	174	138.068	1761	3	1761.03	16.6298	1.115	0.11	14.3
Tb927.9.6670	hypothetical protein, conserved	0.76	1.48	GKGAPPIQQR	2	2398	Tb927.11.11410	trans-sialidase, putative	0.355	40.8	AVGAKK	5	459;65	138.068	1761	3	1761.03	16.6298	1.115	0.11	14.3
Tb927.9.6670	hypothetical protein, conserved	0.76	1.48	GKGAPPIQQR	2	2398	Tb927.11.6430	hypothetical protein, conserved	0.355	40.8	AVQKK	4	831	138.068	1761	3	1761.03	16.6298	1.115	0.11	14.3
Tb927.9.6670	hypothetical protein, conserved	0.25	52	KQPAPR	1	1650	Tb927.2.1895	unspecified product	0.125	106	n[15.99]FNPK	1	2	138.068	1337.74	2	1337.75	6.8328	0.375	0.125	4820
Tb927.9.6670	hypothetical protein, conserved	0.705	29.9	NGITSCLDK	-1	-	-		0	999	-	-1	-	0	1006.48	2	1006.48	-6.1492	0.705	0.08	29.9
Tb927.9.6670	hypothetical protein, conserved	0.25	58.6	GEVLPKVLVR	-1	-	-		0	999	-	-1	-	0	1108.69	2	1108.7	3.762	0.25	0.015	58.6
Tb927.9.6660	hypothetical protein, conserved	0.25	1370	KDRLEMLCASGK	-1	-	-		0	999	-	-1	-	0	1406.68	2	1406.7	16.942	0.25	0	1370
Tb927.9.6650	tRNA synthetases class II (A)/Threonyl and Alanyl tRNA synthetase second additional domain containing protein, putative	0.585	17.4	ELTSKGc[15.99]	5	467	Tb927.8.770	SUMO-interacting motif-containing protein	0.28	416	n[15.99]MNEGK	1	1	138.068	1380.64	2	1380.64	2.9597	0.865	0.125	12.8
Tb927.9.6650	tRNA synthetases class II (A)/Threonyl and Alanyl tRNA synthetase second additional domain containing protein, putative	0.5	14.3	ELTSKGc[15.99]	5	467	Tb927.8.770	SUMO-interacting motif-containing protein	0.205	412	n[15.99]MNEGK	1	1	138.068	1380.64	2	1380.64	1.7219	0.705	0.09	56.7
Tb927.9.6650	tRNA synthetases class II (A)/Threonyl and Alanyl tRNA synthetase second additional domain containing protein, putative	0.415	32	ELTSKGc[15.99]	5	467	Tb927.8.770	SUMO-interacting motif-containing protein	0.215	260	n[15.99]MNEGK	1	1	138.068	1380.62	2	1380.64	15.9113	0.63	0.26	4.5
Tb927.9.6650	tRNA synthetases class II (A)/Threonyl and Alanyl tRNA synthetase second additional domain containing protein, putative	0.27	162	IEPEMLQR	-1	-	-		0	999	-	-1	-	0	1014.5	2	1014.52	18.4158	0.27	0.02	162
Tb927.9.6650	tRNA synthetases class II (A)/Threonyl and Alanyl tRNA synthetase second additional domain containing protein, putative	0.635	21.8	ELTSKGc[15.99]	5	467	Tb927.9.8290	mitochondrial ribosomal protein l30	0.205	1230	EGEKCc[15.99]	4	217	138.068	1424.61	3	1424.63	17.6926	0.84	0.145	33.1
Tb927.9.6620	hypothetical protein, conserved	0.255	308	KLQDc[15.99]	1	206	Tb927.8.650	cation-transporting ATPase, putative	0.25	295	n[15.99]MITK	1	1	138.068	1163.59	2	1163.61	14.1873	0.505	0.07	11.4
Tb927.9.6620	hypothetical protein, conserved	0.255	308	KLQDc[15.99]	1	206	Tb927.6.4300	glyceraldehyde 3-phosphate dehydrogenase, glycosomal	0.25	295	n[15.99]MTIK	1	1;1	138.068	1163.59	2	1163.61	14.1873	0.505	0.07	11.4
Tb927.9.6620	hypothetical protein, conserved	0.255	308	KLQDc[15.99]	1	206	Tb927.6.3410	hypothetical protein, conserved	0.25	295	n[15.99]MTLK	1	1;1	138.068	1163.59	2	1163.61	14.1873	0.505	0.07	11.4
Tb927.9.6620	hypothetical protein, conserved	0.25	1.77	n[15.99]MDAGSDEAVQKK	11	11	Tb927.3.3590	U3 small nucleolar ribonucleoprotein protein MPP10, putative	0.17	12.6	n[15.99]VTAMANTKK	1	2	138.068	2394.2	2	2394.18	-9.9811	0.42	0.045	26100
Tb927.9.660	expression site-associated gene 1 (ESAG1) protein	1.185	0.00526	KYLPDALTTANKYYASIAEITR	1	153	Tb927.6.3880	hypothetical protein, conserved	0.25	222	AGSKNSDNVESVR	4	186	138.068	4000.97	5	4001.04	15.8743	1.435	0.095	40.1
Tb927.9.660	expression site-associated gene 1 (ESAG1) protein	0.42	2050	NLKETLCYLR	-1	-	-		0	999	-	-1	-	0	1308.67	2	1308.69	15.3364	0.42	0.045	2050
Tb927.9.6580	hypothetical protein, conserved	1.145	1.01	RVVSADQLHR	-1	-	-		0	999	-	-1	-	0	1179.67	3	1179.65	-19.1591	1.145	0.485	1.01
Tb927.9.6580	hypothetical protein, conserved	0.845	1.82	RVVSADQLHR	-1	-	-		0	999	-	-1	-	0	1179.67	3	1179.65	-19.3143	0.845	0.235	1.82
Tb927.9.6580	hypothetical protein, conserved	0.36	52.1	GDDAFKTR	6	16	Tb927.9.10510	hypothetical protein, conserved	0.25	165	EDAKGc[15.99]	4	133	138.068	1580.72	2	1580.73	8.5146	0.61	0.365	29.4
Tb927.9.6580	hypothetical protein, conserved	0.355	7.13	KGDDAFK	1	10	Tb10.v4.0122		0.355	29.9	DCDKTK	4	460	138.068	1682.79	2	1682.78	-4.7215	0.71	0.145	8.93
Tb927.9.6580	hypothetical protein, conserved	0.46	1.13	KGDDAFK	1	10	Tb11.v5.0913.1		0.25	80.2	DCDTKK	5	236	138.068	1682.79	2	1682.78	-4.7215	0.71	0.145	8.93
Tb927.9.6560	pseudokinase NRP1	0.275	31.9	EAVKENK	4	486	Tb927.10.9700	Flagellum attachment zone protein 22	0.25	42.7	n[15.99]KDSYR	1	2	138.068	1621.8	2	1621.83	16.433	0.525	0.155	230
Tb927.9.6560	pseudokinase NRP1	0.41	185	n[15.99]MGSDSK	1	1	Tb927.3.5120	Ankyrin repeats (3 copies), putative	0.275	892	AADKK	4	27;393	138.068	1308.6	2	1308.62	17.0147	0.685	0.005	54
Tb927.9.6470	hypothetical protein, conserved	0.515	9.06	SNLKDEEETR	-1	-	-		0	999	-	-1	-	0	1219.57	2	1219.57	-0.1721	0.515	0.06	9.06
Tb927.9.6470	hypothetical protein, conserved	0.25	1120	KQPSDWETPIGEGAc[15.99]	-1	-	-		0	999	-	-1	-	0	1529.69	2	1529.7	7.2165	0.25	0.01	1120
Tb927.9.6460	hypothetical protein, conserved	0.885	0.0132	EEM[15.99]INNISDAIR	-1	-	-		0	999	-	-1	-	0	1419.66	3	1419.67	6.7385	0.885	0.245	0.0132
Tb927.9.6460	hypothetical protein, conserved	0.71	52.8	SLEAQIK	-1	-	-		0	999	-	-1	-	0	787.444	2	787.444	-0.6386	0.71	0.03	52.8
Tb927.9.6460	hypothetical protein, conserved	0.86	2.57	RQLDALGR	-1	-	-		0	999	-	-1	-	0	927.514	2	927.525	12.4013	0.86	0.06	2.57
Tb927.9.6460	hypothetical protein, conserved	0.375	1.01	LLAAHHEERK	-1	-	-		0	999	-	-1	-	0	1202.67	2	1202.65	-11.7792	0.375	0.125	1.01
Tb927.9.6460	hypothetical protein, conserved	0.25	598	EEALESMATMMK	-1	-	-		0	999	-	-1	-	0	1369.59	2	1369.59	-1.375	0.25	0.005	598
Tb927.9.6460	hypothetical protein, conserved	0.115	283	ESTSFSGEEVR	-1	-	-		0	999	-	-1	-	0	1226.52	2	1226.54	16.7011	0.115	0.005	283
Tb927.9.6460	hypothetical protein, conserved	0.125	1980	EIK[155.09]KVHER	-1	-	-		0	999	-	-1	-	0	1192.69	2	1192.69	-1.8933	0.125	0	1980
Tb927.9.6460	hypothetical protein, conserved	0.125	1980	EIKK[155.09]VHER	-1	-	-		0	999	-	-1	-	0	1192.69	2	1192.69	-1.8933	0.125	0	1980
Tb927.9.6460	hypothetical protein, conserved	0.125	1980	EIK[155.09]KVHER	-1	-	-		0	999	-	-1	-	0	1192.69	2	1192.69	-1.869	0.125	0	1980
Tb927.9.6460	hypothetical protein, conserved	0.125	1980	EIKK[155.09]VHER	-1	-	-		0	999	-	-1	-	0	1192.69	2	1192.69	-1.869	0.125	0	1980
Tb927.9.6460	hypothetical protein, conserved	0.125	1980	EIK[156.08]KVHER	-1	-	-		0	999	-	-1	-	0	1193.7	2	1193.68	-18.1059	0.125	0	1980
Tb927.9.6460	hypothetical protein, conserved	0.125	1980	EIKK[156.08]VHER	-1	-	-		0	999	-	-1	-	0	1193.7	2	1193.68	-18.1059	0.125	0	1980
Tb927.9.6460	hypothetical protein, conserved	0.365	129	EIKK[155.09]VHER	-1	-	-		0	999	-	-1	-	0	1192.7	2	1192.69	-1.9957	0.365	0.005	129
Tb927.9.6460	hypothetical protein, conserved	0.365	129	EIKK[155.09]VHER	-1	-	-		0	999	-	-1	-	0	1192.7	2	1192.69	-1.9714	0.365	0.005	129
Tb927.9.6460	hypothetical protein, conserved	0.365	129	EIKK[156.08]VHER	-1	-	-		0	999	-	-1	-	0	1193.7	2	1193.68	-18.2082	0.365	0.115	129
Tb927.9.6450	peroxisomal membrane protein (Pex16), putative	0.835	32.6	SLIADGLK	-1	-	-		0	999	-	-1	-	0	815.475	2	815.475	-0.2579	0.835	0.125	32.6
Tb927.9.6430	Rab geranylgeranyl transferase component A, putative	0.535	3.85	SAYM[15.99]SVHK	-1	-	-		0	999	-	-1	-	0	937.438	2	937.433	-5.9331	0.535	0.265	3.85
Tb927.9.6420	Kinetoplastid kinetochore protein 22	0.125	298	n[15.99]MVGSSFSSR	1	1	Tb927.9.10100	SET domain protein 28	0.125	1310	n[15.99]MVMK	1	1;1;1;1	138.068	1633.73	2	1633.75	11.1288	0.25	0.15	1000000000000
Tb927.9.6410	hypothetical protein, conserved	0.38	17.8	AVLAPAAR	-1	-	-		0	999	-	-1	-	0	767.457	2	767.465	10.6129	0.38	0.04	17.8
Tb927.9.6410	hypothetical protein, conserved	0.375	21.1	AVLAPAAR	-1	-	-		0	999	-	-1	-	0	767.457	2	767.465	10.6924	0.375	0.035	21.1
Tb927.9.6410	hypothetical protein, conserved	0.395	10.9	AVLAPAAR	-1	-	-		0	999	-	-1	-	0	767.457	2	767.465	10.6129	0.395	0.025	10.9
Tb927.9.6410	hypothetical protein, conserved	0.37	33.1	AVLAPAAR	-1	-	-		0	999	-	-1	-	0	767.457	2	767.465	10.5333	0.37	0.01	33.1
Tb927.9.6410	hypothetical protein, conserved	0.43	14.8	AVLAPAAR	-1	-	-		0	999	-	-1	-	0	767.457	2	767.465	10.6129	0.43	0.08	14.8
Tb927.9.6410	hypothetical protein, conserved	0.395	21.1	AVLAPAAR	-1	-	-		0	999	-	-1	-	0	767.457	2	767.465	11.1696	0.395	0.03	21.1
Tb927.9.6410	hypothetical protein, conserved	0.47	5.27	AVLAPAAR	-1	-	-		0	999	-	-1	-	0	767.457	2	767.465	11.09	0.47	0.13	5.27
Tb927.9.6410	hypothetical protein, conserved	0.495	4.09	AVLAPAAR	-1	-	-		0	999	-	-1	-	0	767.457	2	767.465	10.8514	0.495	0.12	4.09
Tb927.9.6410	hypothetical protein, conserved	0.435	14.3	AVLAPAAR	-1	-	-		0	999	-	-1	-	0	767.457	2	767.465	10.7719	0.435	0.1	14.3
Tb927.9.6410	hypothetical protein, conserved	0.48	8.61	AVLAPAAR	-1	-	-		0	999	-	-1	-	0	767.457	2	767.465	10.2152	0.48	0.07	8.61
Tb927.9.6410	hypothetical protein, conserved	0.39	39.6	AVLAPAAR	-1	-	-		0	999	-	-1	-	0	767.457	2	767.465	10.8514	0.39	0.045	39.6
Tb927.9.6410	hypothetical protein, conserved	0.475	3.31	AVLAPAAR	-1	-	-		0	999	-	-1	-	0	767.457	2	767.465	10.8514	0.475	0.135	3.31
Tb927.9.6410	hypothetical protein, conserved	0.465	14	AVLAPAAR	-1	-	-		0	999	-	-1	-	0	767.457	2	767.465	10.4538	0.465	0.13	14
Tb927.9.6410	hypothetical protein, conserved	0.46	12.8	AVLAPAAR	-1	-	-		0	999	-	-1	-	0	767.457	2	767.465	10.8514	0.46	0.115	12.8
Tb927.9.6410	hypothetical protein, conserved	0.465	16.2	AVLAPAAR	-1	-	-		0	999	-	-1	-	0	767.457	2	767.465	10.4538	0.465	0.095	16.2
Tb927.9.6410	hypothetical protein, conserved	0.43	16	AVLAPAAR	-1	-	-		0	999	-	-1	-	0	767.457	2	767.465	10.6924	0.43	0.09	16
Tb927.9.6410	hypothetical protein, conserved	0.445	8.86	AVLAPAAR	-1	-	-		0	999	-	-1	-	0	767.457	2	767.465	10.4538	0.445	0.105	8.86
Tb927.9.6410	hypothetical protein, conserved	0.44	11.5	AVLAPAAR	-1	-	-		0	999	-	-1	-	0	767.457	2	767.465	10.4538	0.44	0.1	11.5
Tb927.9.6410	hypothetical protein, conserved	0.47	7.54	AVLAPAAR	-1	-	-		0	999	-	-1	-	0	767.457	2	767.465	10.2947	0.47	0.02	7.54
Tb927.9.6410	hypothetical protein, conserved	0.455	10.7	AVLAPAAR	-1	-	-		0	999	-	-1	-	0	767.457	2	767.465	10.5333	0.455	0.1	10.7
Tb927.9.6410	hypothetical protein, conserved	0.37	48.2	AVLAPAAR	-1	-	-		0	999	-	-1	-	0	767.457	2	767.465	10.2947	0.37	0.03	48.2
Tb927.9.6410	hypothetical protein, conserved	0.47	13.6	AVLAPAAR	-1	-	-		0	999	-	-1	-	0	767.457	2	767.465	10.7719	0.47	0.07	13.6
Tb927.9.6410	hypothetical protein, conserved	0.375	31.8	AVLAPAAR	-1	-	-		0	999	-	-1	-	0	767.457	2	767.465	10.5333	0.375	0.02	31.8
Tb927.9.6410	hypothetical protein, conserved	0.38	19.2	AVLAPAAR	-1	-	-		0	999	-	-1	-	0	767.458	2	767.465	10.0561	0.38	0.04	19.2
Tb927.9.6410	hypothetical protein, conserved	0.505	4.91	AVLAPAAR	-1	-	-		0	999	-	-1	-	0	767.457	2	767.465	10.2947	0.505	0.155	4.91
Tb927.9.6410	hypothetical protein, conserved	0.43	11.6	AVLAPAAR	-1	-	-		0	999	-	-1	-	0	767.457	2	767.465	10.5333	0.43	0.085	11.6
Tb927.9.6410	hypothetical protein, conserved	0.41	16.3	AVLAPAAR	-1	-	-		0	999	-	-1	-	0	767.458	2	767.465	10.1357	0.41	0.08	16.3
Tb927.9.6410	hypothetical protein, conserved	0.42	16.1	AVLAPAAR	-1	-	-		0	999	-	-1	-	0	767.457	2	767.465	10.8514	0.42	0.075	16.1
Tb927.9.6410	hypothetical protein, conserved	0.42	17.3	AVLAPAAR	-1	-	-		0	999	-	-1	-	0	767.458	2	767.465	10.0561	0.42	0.05	17.3
Tb927.9.6410	hypothetical protein, conserved	0.445	14.6	AVLAPAAR	-1	-	-		0	999	-	-1	-	0	767.457	2	767.465	10.6129	0.445	0.095	14.6
Tb927.9.6410	hypothetical protein, conserved	0.42	25.4	AVLAPAAR	-1	-	-		0	999	-	-1	-	0	767.457	2	767.465	10.4538	0.42	0.055	25.4
Tb927.9.6410	hypothetical protein, conserved	0.43	11.6	AVLAPAAR	-1	-	-		0	999	-	-1	-	0	767.458	2	767.465	10.1357	0.43	0.095	11.6
Tb927.9.6410	hypothetical protein, conserved	0.39	26.9	AVLAPAAR	-1	-	-		0	999	-	-1	-	0	767.457	2	767.465	10.3743	0.39	0.03	26.9
Tb927.9.6410	hypothetical protein, conserved	0.37	46.9	AVLAPAAR	-1	-	-		0	999	-	-1	-	0	767.458	2	767.465	10.1357	0.37	0.035	46.9
Tb927.9.6410	hypothetical protein, conserved	0.485	4.82	AVLAPAAR	-1	-	-		0	999	-	-1	-	0	767.457	2	767.465	10.5333	0.485	0.08	4.82
Tb927.9.6410	hypothetical protein, conserved	0.45	7.97	AVLAPAAR	-1	-	-		0	999	-	-1	-	0	767.457	2	767.465	10.2152	0.45	0.115	7.97
Tb927.9.6410	hypothetical protein, conserved	0.375	37.7	AVLAPAAR	-1	-	-		0	999	-	-1	-	0	767.457	2	767.465	10.5333	0.375	0.015	37.7
Tb927.9.6410	hypothetical protein, conserved	0.465	8.49	AVLAPAAR	-1	-	-		0	999	-	-1	-	0	767.458	2	767.465	9.4994	0.465	0.12	8.49
Tb927.9.6410	hypothetical protein, conserved	0.455	8.39	AVLAPAAR	-1	-	-		0	999	-	-1	-	0	767.457	2	767.465	10.4538	0.455	0.1	8.39
Tb927.9.6410	hypothetical protein, conserved	0.48	7.21	AVLAPAAR	-1	-	-		0	999	-	-1	-	0	767.457	2	767.465	10.4538	0.48	0.09	7.21
Tb927.9.6410	hypothetical protein, conserved	0.42	24	AVLAPAAR	-1	-	-		0	999	-	-1	-	0	767.458	2	767.465	10.1357	0.42	0.085	24
Tb927.9.6410	hypothetical protein, conserved	0.465	6.51	AVLAPAAR	-1	-	-		0	999	-	-1	-	0	767.457	2	767.465	10.7719	0.465	0.135	6.51
Tb927.9.6410	hypothetical protein, conserved	0.475	24.8	AVLAPAAR	-1	-	-		0	999	-	-1	-	0	767.458	2	767.465	10.1357	0.475	0.06	24.8
Tb927.9.6410	hypothetical protein, conserved	0.43	8.68	AVLAPAAR	-1	-	-		0	999	-	-1	-	0	767.457	2	767.465	10.2947	0.43	0.09	8.68
Tb927.9.6410	hypothetical protein, conserved	0.46	6.94	AVLAPAAR	-1	-	-		0	999	-	-1	-	0	767.457	2	767.465	10.2947	0.46	0.05	6.94
Tb927.9.6410	hypothetical protein, conserved	0.375	27.1	AVLAPAAR	-1	-	-		0	999	-	-1	-	0	767.457	2	767.465	11.2491	0.375	0.045	27.1
Tb927.9.6410	hypothetical protein, conserved	0.44	8	AVLAPAAR	-1	-	-		0	999	-	-1	-	0	767.457	2	767.465	10.2947	0.44	0.095	8
Tb927.9.6410	hypothetical protein, conserved	0.435	17.5	AVLAPAAR	-1	-	-		0	999	-	-1	-	0	767.457	2	767.465	11.2491	0.435	0.095	17.5
Tb927.9.6410	hypothetical protein, conserved	0.45	9.75	AVLAPAAR	-1	-	-		0	999	-	-1	-	0	767.457	2	767.465	10.6129	0.45	0.105	9.75
Tb927.9.6410	hypothetical protein, conserved	0.465	4.73	AVLAPAAR	-1	-	-		0	999	-	-1	-	0	767.458	2	767.465	10.1357	0.465	0.085	4.73
Tb927.9.6410	hypothetical protein, conserved	0.375	30.6	AVLAPAAR	-1	-	-		0	999	-	-1	-	0	767.457	2	767.465	10.3743	0.375	0.005	30.6
Tb927.9.6410	hypothetical protein, conserved	0.565	1.57	AVLAPAAR	-1	-	-		0	999	-	-1	-	0	767.457	2	767.465	10.2152	0.565	0.205	1.57
Tb927.9.6410	hypothetical protein, conserved	0.38	31	AVLAPAAR	-1	-	-		0	999	-	-1	-	0	767.457	2	767.465	10.6924	0.38	0.015	31
Tb927.9.6410	hypothetical protein, conserved	0.475	26.1	AVLAPAAR	-1	-	-		0	999	-	-1	-	0	767.457	2	767.465	11.09	0.475	0.07	26.1
Tb927.9.6410	hypothetical protein, conserved	0.48	5.37	AVLAPAAR	-1	-	-		0	999	-	-1	-	0	767.458	2	767.465	9.8971	0.48	0.145	5.37
Tb927.9.6410	hypothetical protein, conserved	0.415	24	AVLAPAAR	-1	-	-		0	999	-	-1	-	0	767.457	2	767.465	10.6129	0.415	0.03	24
Tb927.9.6410	hypothetical protein, conserved	0.395	13.2	AVLAPAAR	-1	-	-		0	999	-	-1	-	0	767.457	2	767.465	10.5333	0.395	0.03	13.2
Tb927.9.6410	hypothetical protein, conserved	0.385	28	AVLAPAAR	-1	-	-		0	999	-	-1	-	0	767.457	2	767.465	10.7719	0.385	0.01	28
Tb927.9.6410	hypothetical protein, conserved	0.44	15.1	AVLAPAAR	-1	-	-		0	999	-	-1	-	0	767.457	2	767.465	10.6129	0.44	0.1	15.1
Tb927.9.6410	hypothetical protein, conserved	0.46	10.8	AVLAPAAR	-1	-	-		0	999	-	-1	-	0	767.457	2	767.465	10.2947	0.46	0.125	10.8
Tb927.9.6410	hypothetical protein, conserved	0.47	8.55	AVLAPAAR	-1	-	-		0	999	-	-1	-	0	767.457	2	767.465	10.2152	0.47	0.13	8.55
Tb927.9.6410	hypothetical protein, conserved	0.485	11.6	AVLAPAAR	-1	-	-		0	999	-	-1	-	0	767.458	2	767.465	10.1357	0.485	0.12	11.6
Tb927.9.6410	hypothetical protein, conserved	0.465	7.78	AVLAPAAR	-1	-	-		0	999	-	-1	-	0	767.457	2	767.465	10.3743	0.465	0.09	7.78
Tb927.9.6410	hypothetical protein, conserved	0.48	11.1	AVLAPAAR	-1	-	-		0	999	-	-1	-	0	767.457	2	767.465	10.3743	0.48	0.035	11.1
Tb927.9.6410	hypothetical protein, conserved	0.44	13.5	AVLAPAAR	-1	-	-		0	999	-	-1	-	0	767.457	2	767.465	10.8514	0.44	0.04	13.5
Tb927.9.6410	hypothetical protein, conserved	0.455	23.2	AVLAPAAR	-1	-	-		0	999	-	-1	-	0	767.457	2	767.465	10.4538	0.455	0.09	23.2
Tb927.9.6410	hypothetical protein, conserved	0.475	9.52	AVLAPAAR	-1	-	-		0	999	-	-1	-	0	767.457	2	767.465	10.4538	0.475	0.125	9.52
Tb927.9.6410	hypothetical protein, conserved	0.375	44.6	AVLAPAAR	-1	-	-		0	999	-	-1	-	0	767.457	2	767.465	10.2947	0.375	0.035	44.6
Tb927.9.6410	hypothetical protein, conserved	0.515	3.83	AVLAPAAR	-1	-	-		0	999	-	-1	-	0	767.457	2	767.465	11.0105	0.515	0.15	3.83
Tb927.9.6410	hypothetical protein, conserved	0.46	8.84	AVLAPAAR	-1	-	-		0	999	-	-1	-	0	767.457	2	767.465	10.7719	0.46	0.1	8.84
Tb927.9.6410	hypothetical protein, conserved	0.385	22.9	AVLAPAAR	-1	-	-		0	999	-	-1	-	0	767.457	2	767.465	10.8514	0.385	0.005	22.9
Tb927.9.6410	hypothetical protein, conserved	0.44	8.2	AVLAPAAR	-1	-	-		0	999	-	-1	-	0	767.457	2	767.465	10.3743	0.44	0.085	8.2
Tb927.9.6410	hypothetical protein, conserved	0.45	17.8	AVLAPAAR	-1	-	-		0	999	-	-1	-	0	767.457	2	767.465	10.4538	0.45	0.11	17.8
Tb927.9.6410	hypothetical protein, conserved	0.485	7.39	AVLAPAAR	-1	-	-		0	999	-	-1	-	0	767.457	2	767.465	10.3743	0.485	0.085	7.39
Tb927.9.6410	hypothetical protein, conserved	0.455	9.66	AVLAPAAR	-1	-	-		0	999	-	-1	-	0	767.457	2	767.465	10.6129	0.455	0.08	9.66
Tb927.9.6410	hypothetical protein, conserved	0.465	8.92	AVLAPAAR	-1	-	-		0	999	-	-1	-	0	767.457	2	767.465	10.6129	0.465	0.12	8.92
Tb927.9.6410	hypothetical protein, conserved	0.46	18.5	AVLAPAAR	-1	-	-		0	999	-	-1	-	0	767.457	2	767.465	10.8514	0.46	0.03	18.5
Tb927.9.6410	hypothetical protein, conserved	0.475	7.88	AVLAPAAR	-1	-	-		0	999	-	-1	-	0	767.457	2	767.465	10.2947	0.475	0.135	7.88
Tb927.9.6410	hypothetical protein, conserved	0.415	18.6	AVLAPAAR	-1	-	-		0	999	-	-1	-	0	767.457	2	767.465	10.4538	0.415	0.06	18.6
Tb927.9.6410	hypothetical protein, conserved	0.45	14	AVLAPAAR	-1	-	-		0	999	-	-1	-	0	767.457	2	767.465	10.4538	0.45	0.075	14
Tb927.9.6410	hypothetical protein, conserved	0.47	9.03	AVLAPAAR	-1	-	-		0	999	-	-1	-	0	767.458	2	767.465	9.6585	0.47	0.105	9.03
Tb927.9.6410	hypothetical protein, conserved	0.38	49.7	AVLAPAAR	-1	-	-		0	999	-	-1	-	0	767.457	2	767.465	10.2152	0.38	0.035	49.7
Tb927.9.6410	hypothetical protein, conserved	0.485	14.7	AVLAPAAR	-1	-	-		0	999	-	-1	-	0	767.457	2	767.465	10.3743	0.485	0.045	14.7
Tb927.9.6410	hypothetical protein, conserved	0.43	28.1	AVLAPAAR	-1	-	-		0	999	-	-1	-	0	767.457	2	767.465	10.4538	0.43	0.04	28.1
Tb927.9.6410	hypothetical protein, conserved	0.425	38.6	AVLAPAAR	-1	-	-		0	999	-	-1	-	0	767.458	2	767.465	9.579	0.425	0.02	38.6
Tb927.9.6410	hypothetical protein, conserved	0.435	12.8	AVLAPAAR	-1	-	-		0	999	-	-1	-	0	767.457	2	767.465	10.5333	0.435	0.075	12.8
Tb927.9.6410	hypothetical protein, conserved	0.395	23.7	AVLAPAAR	-1	-	-		0	999	-	-1	-	0	767.457	2	767.465	10.2152	0.395	0.015	23.7
Tb927.9.6410	hypothetical protein, conserved	0.44	18.4	AVLAPAAR	-1	-	-		0	999	-	-1	-	0	767.457	2	767.465	10.2152	0.44	0.06	18.4
Tb927.9.6410	hypothetical protein, conserved	0.48	8.32	AVLAPAAR	-1	-	-		0	999	-	-1	-	0	767.458	2	767.465	9.9766	0.48	0.11	8.32
Tb927.9.6410	hypothetical protein, conserved	0.445	25.9	AVLAPAAR	-1	-	-		0	999	-	-1	-	0	767.458	2	767.465	9.2608	0.445	0.045	25.9
Tb927.9.6410	hypothetical protein, conserved	0.46	18.1	AVLAPAAR	-1	-	-		0	999	-	-1	-	0	767.458	2	767.465	9.0223	0.46	0.065	18.1
Tb927.9.6410	hypothetical protein, conserved	0.44	12	AVLAPAAR	-1	-	-		0	999	-	-1	-	0	767.457	2	767.465	10.6129	0.44	0.045	12
Tb927.9.6410	hypothetical protein, conserved	0.455	27.8	AVLAPAAR	-1	-	-		0	999	-	-1	-	0	767.457	2	767.465	10.6129	0.455	0.06	27.8
Tb927.9.6410	hypothetical protein, conserved	0.48	5.53	AVLAPAAR	-1	-	-		0	999	-	-1	-	0	767.457	2	767.465	10.8514	0.48	0.11	5.53
Tb927.9.6410	hypothetical protein, conserved	0.48	8.41	AVLAPAAR	-1	-	-		0	999	-	-1	-	0	767.457	2	767.465	10.3743	0.48	0.13	8.41
Tb927.9.6410	hypothetical protein, conserved	0.465	10.5	AVLAPAAR	-1	-	-		0	999	-	-1	-	0	767.457	2	767.465	11.0105	0.465	0.09	10.5
Tb927.9.6410	hypothetical protein, conserved	0.39	31.9	AVLAPAAR	-1	-	-		0	999	-	-1	-	0	767.458	2	767.465	10.0561	0.39	0.015	31.9
Tb927.9.6410	hypothetical protein, conserved	0.455	13.6	AVLAPAAR	-1	-	-		0	999	-	-1	-	0	767.457	2	767.465	10.6924	0.455	0.05	13.6
Tb927.9.6410	hypothetical protein, conserved	0.46	6.94	AVLAPAAR	-1	-	-		0	999	-	-1	-	0	767.458	2	767.465	9.9766	0.46	0.015	6.94
Tb927.9.6410	hypothetical protein, conserved	0.41	11.1	AVLAPAAR	-1	-	-		0	999	-	-1	-	0	767.457	2	767.465	11.0105	0.41	0.035	11.1
Tb927.9.6410	hypothetical protein, conserved	0.46	6.8	AVLAPAAR	-1	-	-		0	999	-	-1	-	0	767.457	2	767.465	10.6924	0.46	0.11	6.8
Tb927.9.6410	hypothetical protein, conserved	0.41	34.1	AVLAPAAR	-1	-	-		0	999	-	-1	-	0	767.457	2	767.465	10.5333	0.41	0.01	34.1
Tb927.9.6410	hypothetical protein, conserved	0.48	24.2	AVLAPAAR	-1	-	-		0	999	-	-1	-	0	767.457	2	767.465	10.6924	0.48	0.055	24.2
Tb927.9.6410	hypothetical protein, conserved	0.375	53.7	AVLAPAAR	-1	-	-		0	999	-	-1	-	0	767.457	2	767.465	10.6129	0.375	0.035	53.7
Tb927.9.6410	hypothetical protein, conserved	0.455	7.02	AVLAPAAR	-1	-	-		0	999	-	-1	-	0	767.457	2	767.465	10.7719	0.455	0.11	7.02
Tb927.9.6410	hypothetical protein, conserved	0.4	23.8	AVLAPAAR	-1	-	-		0	999	-	-1	-	0	767.457	2	767.465	11.0105	0.4	0.01	23.8
Tb927.9.6410	hypothetical protein, conserved	0.49	11.9	AVLAPAAR	-1	-	-		0	999	-	-1	-	0	767.457	2	767.465	10.3743	0.49	0.045	11.9
Tb927.9.6410	hypothetical protein, conserved	0.49	5.3	AVLAPAAR	-1	-	-		0	999	-	-1	-	0	767.457	2	767.465	10.7719	0.49	0.115	5.3
Tb927.9.6410	hypothetical protein, conserved	0.485	11.1	AVLAPAAR	-1	-	-		0	999	-	-1	-	0	767.458	2	767.465	9.9766	0.485	0.115	11.1
Tb927.9.6410	hypothetical protein, conserved	0.42	25.1	AVLAPAAR	-1	-	-		0	999	-	-1	-	0	767.457	2	767.465	10.931	0.42	0.045	25.1
Tb927.9.6410	hypothetical protein, conserved	0.535	3.05	AVLAPAAR	-1	-	-		0	999	-	-1	-	0	767.458	2	767.465	9.9766	0.535	0.105	3.05
Tb927.9.6410	hypothetical protein, conserved	0.485	9.28	AVLAPAAR	-1	-	-		0	999	-	-1	-	0	767.457	2	767.465	10.2947	0.485	0.08	9.28
Tb927.9.6370	MFS transporter, putative	0.25	30.2	KCLCGR	1	261	Tb927.11.15570	Pentatricopeptide repeat protein (PPR), putative	0.125	256	n[15.99]SSEGGK	1	2	138.068	1493.68	2	1493.7	11.7306	0.375	0.255	876
Tb927.9.6370	MFS transporter, putative	0.25	30.2	KCLCGR	1	261	Tb927.5.3180	hypothetical protein, conserved	0.125	256	n[15.99]SSNEK	1	2	138.068	1493.68	2	1493.7	11.7306	0.375	0.255	876
Tb927.9.6350	inositol-1(or 4)-monophosphatase, putative	0.485	4.85	NIWGDEFEM[15.99]ER	-1	-	-		0	999	-	-1	-	0	1440.58	3	1440.6	12.538	0.485	0.135	4.85
Tb927.9.6320	hypothetical protein, conserved	0.245	266	LNGRDGTEDRR	-1	-	-		0	999	-	-1	-	0	1287.61	2	1287.63	12.0913	0.245	0.11	266
Tb927.9.6290	arginine kinase	0.155	558	EQYEEM[15.99]ESR	-1	-	-		0	999	-	-1	-	0	1215.48	2	1215.47	-5.292	0.155	0.005	558
Tb927.9.6270	hypothetical protein, conserved	0.73	3.26	NKHLLSR	-1	-	-		0	999	-	-1	-	0	866.498	2	866.509	12.1975	0.73	0.205	3.26
Tb927.9.6270	hypothetical protein, conserved	0.59	5	KEYPISR	-1	-	-		0	999	-	-1	-	0	891.465	2	891.481	18.5672	0.59	0.135	5
Tb927.9.6270	hypothetical protein, conserved	0.84	2.74	n[15.99]FCCTFTQACR	1	2	Tb927.9.5210	glutaminyl-tRNA synthetase, putative	0.33	225	KVMFK	1	396	138.068	2138.97	4	2138.98	2.2994	1.17	0.01	87.9
Tb927.9.6270	hypothetical protein, conserved	0.48	3.51	n[15.99]FCCTFTQACR	1	2	Tb927.11.10470	hypothetical protein, conserved	0.25	95.9	DEKSSDR	3	545	138.068	2322.93	4	2322.97	15.6937	0.73	0.13	14.3
Tb927.9.6270	hypothetical protein, conserved	0.125	356	n[15.99]n[156.08]MFCCTFTQACR	-1	-	-		0	999	-	-1	-	0	1652.62	2	1652.65	16.9175	0.125	0.125	356
Tb927.9.6270	hypothetical protein, conserved	0.375	14.3	n[15.99]MFCCTFTQACR	1	1	Tb927.3.1710	mitochondrial ribosomal protein l24	0.125	700	KNAEDMR	1	280	138.068	2496.99	3	2497.03	15.4404	0.5	0.125	132
Tb927.9.6270	hypothetical protein, conserved	0.375	14.3	n[15.99]MFCCTFTQACR	1	1	Tb11.v5.0668.1		0.125	700	KSEEENK	1	471;471	138.068	2496.99	3	2497.04	18.0539	0.5	0.125	132
Tb927.9.6270	hypothetical protein, conserved	0.6	3.04	n[15.99]FCCTFTQACR	1	2	Tb927.10.8870	Paraflagellar rod (PFR) assembly factor 1	0.145	901	n[15.99]MSSLAER	1	1	138.068	2295.94	4	2295.97	14.7511	0.745	0.115	38.5
Tb927.9.6270	hypothetical protein, conserved	0.63	3.73	n[15.99]FCCTFTQACR	1	2	Tb927.10.8870	Paraflagellar rod (PFR) assembly factor 1	0.235	343	n[15.99]MSSLAER	1	1	138.068	2295.94	4	2295.97	15.2828	0.865	0.155	7.92
Tb927.9.6270	hypothetical protein, conserved	0.715	0.291	n[15.99]FCCTFTQACR	1	2	Tb927.10.8870	Paraflagellar rod (PFR) assembly factor 1	0.245	132	n[15.99]MSSLAER	1	1	138.068	2295.94	4	2295.97	15.0701	0.96	0.485	7.15
Tb927.9.6270	hypothetical protein, conserved	0.265	47.2	n[15.99]FCCTFTQACR	1	2	Tb927.10.8870	Paraflagellar rod (PFR) assembly factor 1	0.245	46.9	n[15.99]MSSLAER	1	1	138.068	2295.94	4	2295.97	15.1764	0.51	0.4	11.5
Tb927.9.6160	NHL1 domain-containing protein	0.69	0.235	AGSDYQSTKVSATGTTTASNDCHVKR	25	627	Tb927.8.2620	SUMO-interacting motif-containing protein	0.455	11.1	IVHPKER	5	139	138.068	3756.8	5	3756.85	13.5701	1.145	0.195	1.01
Tb927.9.6160	NHL1 domain-containing protein	0.23	164	AEDGDSGNIM[15.99]K	-1	-	-		0	999	-	-1	-	0	1151.48	2	1151.48	-6.1518	0.23	0.09	164
Tb927.9.6160	NHL1 domain-containing protein	0.125	114	CKKTK	3	1014	Tb11.v5.0702.1		0.125	271	TKKNc[15.99]	2	728	138.068	1306.74	2	1306.73	-11.8309	0.25	0	6270
Tb927.9.6150	protein phosphatase 2A regulatory subunit, putative	0.77	7.66	DVDVDVVNAVR	-1	-	-		0	999	-	-1	-	0	1199.61	2	1199.61	6.7314	0.77	0.115	7.66
Tb927.9.6150	protein phosphatase 2A regulatory subunit, putative	0.825	18.7	DVDVDVVNAVR	-1	-	-		0	999	-	-1	-	0	1199.61	2	1199.61	6.4261	0.825	0.08	18.7
Tb927.9.6110	Nucleus and spindle associated protein 2	0.51	37	WNSFVESR	-1	-	-		0	999	-	-1	-	0	1023.46	2	1023.48	15.6408	0.51	0.15	37
Tb927.9.6110	Nucleus and spindle associated protein 2	0.875	17.1	QYAEKFLSTDVHGK	-1	-	-		0	999	-	-1	-	0	1621.79	3	1621.81	13.7279	0.875	0.055	17.1
Tb927.9.6110	Nucleus and spindle associated protein 2	0.525	9.58	RQDLSLER	-1	-	-		0	999	-	-1	-	0	1015.55	2	1015.54	-5.3351	0.525	0.01	9.58
Tb927.9.6110	Nucleus and spindle associated protein 2	0.5	0.731	IYGQIAESLR	-1	-	-		0	999	-	-1	-	0	1148.61	2	1148.62	9.712	0.5	0.125	0.731
Tb927.9.6110	Nucleus and spindle associated protein 2	0.385	84.4	GSGNDTEESCR	-1	-	-		0	999	-	-1	-	0	1210.46	3	1210.45	-4.2357	0.385	0.14	84.4
Tb927.9.6110	Nucleus and spindle associated protein 2	0.395	117	GSGNDTEESCR	-1	-	-		0	999	-	-1	-	0	1210.46	3	1210.45	-4.0087	0.395	0.395	117
Tb927.9.6110	Nucleus and spindle associated protein 2	0.37	17.6	TLESEVER	-1	-	-		0	999	-	-1	-	0	961.458	2	961.472	13.7109	0.37	0.12	17.6
Tb927.9.6110	Nucleus and spindle associated protein 2	0.305	30.6	TLESEVER	-1	-	-		0	999	-	-1	-	0	961.463	2	961.472	8.9476	0.305	0.055	30.6
Tb927.9.6110	Nucleus and spindle associated protein 2	0.25	75.1	ETLFKDSRK	-1	-	-		0	999	-	-1	-	0	1122.62	2	1122.6	-19.2824	0.25	0.005	75.1
Tb927.9.6100	PTP1-interacting protein, 39 kDa	0.24	24.6	ETMNSLSVTR	-1	-	-		0	999	-	-1	-	0	1136.56	2	1136.55	-11.5111	0.24	0.115	24.6
Tb927.9.6090	PTP1-interacting protein, 39 kDa	0.68	2.35	VLSEYAR	-1	-	-		0	999	-	-1	-	0	836.44	2	836.439	-0.663	0.68	0.01	2.35
Tb927.9.6060	ERV/ALR sulfhydryl oxidase domain-containing protein	0.25	5	n[15.99]SKQEPLQK	1	2	-		0	999	-	2	3	138.068	1094.61	2	1094.6	-8.721	0.25	0.075	5
Tb927.9.6040	E1-like ubiquitin-activating enzyme, putative	0.655	2.84	RQVLDATVR	-1	-	-		0	999	-	-1	-	0	1056.59	2	1056.6	10.3593	0.655	0.08	2.84
Tb927.9.6040	E1-like ubiquitin-activating enzyme, putative	0.1525	72.2	n[15.99]SQDRGKR	1	2	Tb927.8.5030	transport protein particle (TRAPP) component, Bet3, putative	0.1525	64.2	n[15.99]SQQR	1	2	138.068	1500.75	2	1500.78	18.9214	0.305	0.055	8840
Tb927.9.6010	DNA repair protein Rad9, putative	0.375	121	YVFDACASAK	-1	-	-		0	999	-	-1	-	0	1130.5	2	1130.51	3.2642	0.375	0.125	121
Tb927.9.6010	DNA repair protein Rad9, putative	0.75	0.18	YVFDACASAK	-1	-	-		0	999	-	-1	-	0	1130.5	2	1130.51	3.1562	0.75	0.5	0.18
Tb927.9.6010	DNA repair protein Rad9, putative	0.5	6.13	YVFDACASAK	-1	-	-		0	999	-	-1	-	0	1130.5	2	1130.51	1.5365	0.5	0.25	6.13
Tb927.9.6010	DNA repair protein Rad9, putative	0.5	13.3	YVFDACASAK	-1	-	-		0	999	-	-1	-	0	1130.5	2	1130.51	3.0482	0.5	0.25	13.3
Tb927.9.6010	DNA repair protein Rad9, putative	0.375	1.55	YVFDACASAK	-1	-	-		0	999	-	-1	-	0	1130.5	2	1130.51	2.6163	0.375	0.125	1.55
Tb927.9.5960	succinate dehydrogenase iron-sulfur subunit, putative	0.27	89.8	VASKYc[15.99]	4	187	Tb927.9.9730	Flagellar pocket protein FP45	0.24	88.6	KRAAAc[15.99]	1	395	138.068	1251.69	2	1251.68	-9.0563	0.51	0.035	283
Tb927.9.5900	glutamate dehydrogenase	0.78	1.98	QHKVALCFR	3	429	Tb927.11.14420	hypothetical protein, conserved	0.115	3400	n[15.99]GDCDR	1	2	138.068	1916.87	3	1916.9	12.3116	0.895	0.01	39.4
Tb927.9.5900	glutamate dehydrogenase	0.305	85.5	TLIADSLSEK	-1	-	-		0	999	-	-1	-	0	1075.56	2	1075.58	16.4244	0.305	0.01	85.5
Tb927.9.5900	glutamate dehydrogenase	0.245	6.13	HMEQAKHISc[15.99]	6	989	Tb927.10.630	hypothetical protein, conserved	0.105	86.2	n[15.99]MSYK	1	1	138.068	1760.85	2	1760.82	-15.2112	0.35	0.23	978
Tb927.9.5900	glutamate dehydrogenase	0.125	5720	FFQGERCEAEIVKLTK	-1	-	-		0	999	-	-1	-	0	1954	2	1954	-1.9386	0.125	0	5720
Tb927.9.5890	solanesyl-diphosphate synthase, putative	0.425	12.3	GEMMQMEGCFDLER	-1	-	-		0	999	-	-1	-	0	1731.69	2	1731.67	-11.2425	0.425	0.175	12.3
Tb927.9.5880.2		0.82	0.0115	LVGDDDLSSGDDEDDGLGMDKLMK	21	448;313	Tb927.7.1980	retrotransposon hot spot protein 7 (RHS7), putative	0.28	49.6	ELIIAYHEERKYR	11	679;677;676;676;676;678;684;677;676	138.068	4396.13	5	4396.07	-13.9367	1.1	0.025	13.6
Tb927.9.5880.2		0.81	1.01	LVGDDDLSSGDDEDDGLGMDKLMKK	24	451;316	Tb927.10.8890	kinetoplast-associated protein 6	0.55	17	LLSKMYKELSQNQR	4	41	138.068	4542.17	5	4542.18	2.2875	1.36	0.15	12.9
Tb927.9.5880.1		0.745	4.66	EAEATQRAK	-1	-	-		0	999	-	-1	-	0	1002.52	2	1002.51	-13.6988	0.745	0.1	4.66
Tb927.9.5860	tryparedoxin peroxidase	1.61	0.00254	QITINDLPVGR	-1	-	-		0	999	-	-1	-	0	1224.68	2	1224.68	-1.1099	1.61	0.505	0.00254
Tb927.9.5860	tryparedoxin peroxidase	1.55	0.00483	QITINDLPVGR	-1	-	-		0	999	-	-1	-	0	1224.68	2	1224.68	-0.4122	1.55	0.63	0.00483
Tb927.9.5860	tryparedoxin peroxidase	1.025	4.07	QITINDLPVGR	-1	-	-		0	999	-	-1	-	0	1224.66	2	1224.68	15.8832	1.025	0.565	4.07
Tb927.9.5860	tryparedoxin peroxidase	1.325	1000000000000	GLFIIDPQQNLR	-1	-	-		0	999	-	-1	-	0	1412.78	2	1412.78	-0.3679	1.325	0.7	1000000000000
Tb927.9.5860	tryparedoxin peroxidase	1.31	4.49e-07	GLFIIDPQQNLR	-1	-	-		0	999	-	-1	-	0	1412.78	2	1412.78	-0.8	1.31	0.56	4.49e-07
Tb927.9.5860	tryparedoxin peroxidase	0.71	93.9	GLFIIDPQQNLR	-1	-	-		0	999	-	-1	-	0	1412.78	2	1412.78	-0.9728	0.71	0.21	93.9
Tb927.9.5800	hypothetical protein, conserved	0.5	10.3	EMPHLRVM[15.99]ELEK	-1	-	-		0	999	-	-1	-	0	1526.74	2	1526.76	8.9465	0.5	0.25	10.3
Tb927.9.580	variant surface glycoprotein (VSG), putative	0.33	126	KIADYAK	-1	-	-		0	999	-	-1	-	0	807.433	2	807.449	19.6553	0.33	0.035	126
Tb927.9.580	variant surface glycoprotein (VSG), putative	0.51	2.68	AAQCKEK	5	429	Tb927.3.5400	serine/threonine protein kinase RIO1, putative	0.12	826	n[15.99]MPTHR	1	1	138.068	1627.76	3	1627.78	13.4229	0.63	0.255	57.9
Tb927.9.580	variant surface glycoprotein (VSG), putative	0.615	1.24	ITKAAQCKEK	3	424	Tb927.2.4440	hypothetical protein	0.18	392	n[15.99]YDEK	1	2	138.068	1866.91	3	1866.94	13.4189	0.795	0.005	41.6
Tb927.9.580	variant surface glycoprotein (VSG), putative	0.485	6.44	QTACEADPADGKAK	12	221	Tb927.10.5070	ribonuclease H, putative	0.375	17.1	MPSGAKSNR	6	16;42	138.068	2545.14	3	2545.19	18.8961	0.86	0.115	4.44
Tb927.9.5770	tryparedoxin peroxidase	1.02	0.176	NVDETLR	-1	-	-		0	999	-	-1	-	0	845.424	2	845.424	-0.259	1.02	0.415	0.176
Tb927.9.5770	tryparedoxin peroxidase	1.25	0.0203	NVDETLR	-1	-	-		0	999	-	-1	-	0	845.424	2	845.424	0.1742	1.25	0.715	0.0203
Tb927.9.5770	tryparedoxin peroxidase	0.76	0.866	NVDETLR	-1	-	-		0	999	-	-1	-	0	845.424	2	845.424	0.0298	0.76	0.28	0.866
Tb927.9.5770	tryparedoxin peroxidase	1.55	0.00609	VDLASYR	-1	-	-		0	999	-	-1	-	0	822.424	2	822.423	-0.2584	1.55	0.94	0.00609
Tb927.9.5770	tryparedoxin peroxidase	2.635	3.15e-06	AYGVLKEEDGVAYR	-1	-	-		0	999	-	-1	-	0	1568.78	3	1568.78	1.0838	2.635	1.39	3.15e-06
Tb927.9.5770	tryparedoxin peroxidase	0.7	0.0226	ADPNGSQDYFSSMNc[15.99]	-1	-	-		0	999	-	-1	-	0	1547.58	2	1547.58	0.4189	0.7	0.7	0.0226
Tb927.9.5770	tryparedoxin peroxidase	0.75	1000000000000	GGLGTM[15.99]NIPILADK	-1	-	-		0	999	-	-1	-	0	1414.75	2	1414.75	0.8168	0.75	0.15	1000000000000
Tb927.9.5770	tryparedoxin peroxidase	0.895	1000000000000	GGLGTM[15.99]NIPILADK	-1	-	-		0	999	-	-1	-	0	1414.75	2	1414.75	0.2991	0.895	0.25	1000000000000
Tb927.9.5730	nucleosome assembly protein-like protein	0.545	72.4	DAQHFHDIR	-1	-	-		0	999	-	-1	-	0	1137.55	3	1137.53	-18.2807	0.545	0.005	72.4
Tb927.9.5730	nucleosome assembly protein-like protein	0.25	204	n[15.99]M[15.99]PRENFSPK	-1	-	-		0	999	-	-1	-	0	1136.54	2	1136.53	-12.6431	0.25	0.055	204
Tb927.9.5730	nucleosome assembly protein-like protein	0.25	1730	VMNDMK[155.09]VHERR	-1	-	-		0	999	-	-1	-	0	1568.8	2	1568.79	-3.4021	0.25	0.125	1730
Tb927.9.5730	nucleosome assembly protein-like protein	0.25	1730	VMNDMK[155.09]VHERR	-1	-	-		0	999	-	-1	-	0	1568.8	2	1568.79	-3.3836	0.25	0.125	1730
Tb927.9.5730	nucleosome assembly protein-like protein	0.125	96.3	KFSVESDDEDGDEDDDSDDGSDIGGKSSK	26	402	Tb927.8.1480	RAVE protein 1 C terminal, putative	0.25	5.72	DFNEAKNR	6	1297	138.068	4179.65	3	4179.73	18.0088	0.375	0.375	225
Tb927.9.5730	nucleosome assembly protein-like protein	0.44	10.6	K[156.08]QRHK	-1	-	-		0	999	-	-1	-	0	851.514	2	851.498	-19.5682	0.44	0.075	10.6
Tb927.9.5730	nucleosome assembly protein-like protein	0.65	1.62	K[156.08]QRHK	-1	-	-		0	999	-	-1	-	0	851.514	2	851.498	-19.2815	0.65	0.04	1.62
Tb927.9.5730	nucleosome assembly protein-like protein	0.64	2.1	K[156.08]QRHK	-1	-	-		0	999	-	-1	-	0	851.514	2	851.498	-19.6399	0.64	0.03	2.1
Tb927.9.5730	nucleosome assembly protein-like protein	0.69	2.37	K[156.08]QRHK	-1	-	-		0	999	-	-1	-	0	851.514	2	851.498	-19.4248	0.69	0.08	2.37
Tb927.9.5730	nucleosome assembly protein-like protein	0.625	1.53	K[156.08]QRHK	-1	-	-		0	999	-	-1	-	0	851.514	2	851.498	-19.3532	0.625	0.005	1.53
Tb927.9.5730	nucleosome assembly protein-like protein	0.37	75.6	K[156.08]QRHK	-1	-	-		0	999	-	-1	-	0	851.51	2	851.498	-14.9116	0.37	0.075	75.6
Tb927.9.5730	nucleosome assembly protein-like protein	0.405	22.6	K[156.08]QRHK	-1	-	-		0	999	-	-1	-	0	851.51	2	851.498	-15.1267	0.405	0.115	22.6
Tb927.9.5710	general transcription factor IIB	0.12	33.1	VKREETc[15.99]	2	341	Tb927.7.5890	hypothetical protein, conserved	0.125	53.7	n[15.99]MNEDK	1	1	138.068	1565.74	2	1565.72	-12.8964	0.245	0.005	1000000000000
Tb927.9.5710	general transcription factor IIB	0.59	5.79	VKREETc[15.99]	2	341	Tb927.11.6150	60Kd inner membrane protein, putative	0.25	228	KVKDc[15.99]	3	417	138.068	1418.75	3	1418.76	7.3902	0.84	0.25	98.8
Tb927.9.5700	hypothetical protein, conserved	0.68	25.4	TGGKER	4	133	Tb927.11.1060	Vasohibin	0.41	257	n[15.99]YSSDR	1	2	138.068	1410.65	3	1410.67	15.4685	1.09	0.015	21.8
Tb927.9.5700	hypothetical protein, conserved	0.65	23.7	TGGKER	4	133	Tb927.11.1060	Vasohibin	0.415	250	n[15.99]YSSDR	1	2	138.068	1410.65	3	1410.67	16.5069	1.065	0.085	10.9
Tb927.9.5700	hypothetical protein, conserved	0.75	5.06	TGGKER	4	133	Tb927.11.1060	Vasohibin	0.39	242	n[15.99]YSSDR	1	2	138.068	1410.65	3	1410.67	15.6632	1.14	0.145	11.9
Tb927.9.5700	hypothetical protein, conserved	0.405	25.1	DSAQPGGVER	-1	-	-		0	999	-	-1	-	0	1014.46	2	1014.47	17.2556	0.405	0.145	25.1
Tb927.9.5700	hypothetical protein, conserved	0.245	192	EDLCGVGCDR	-1	-	-		0	999	-	-1	-	0	1179.47	2	1179.46	-4.2583	0.245	0.065	192
Tb927.9.5700	hypothetical protein, conserved	0.25	705	KGSNATAAHMDPSK	-1	-	-		0	999	-	-1	-	0	1413.69	2	1413.67	-18.6759	0.25	0	705
Tb927.9.5700	hypothetical protein, conserved	0.43	16.6	KPSEGK	1	1760	Tb927.10.150.1		0.245	158	n[15.99]STSER	1	2	138.068	1360.66	2	1360.68	15.5454	0.675	0.05	11.8
Tb927.9.570	variant surface glycoprotein (VSG, atypical), putative	0.25	19.4	n[15.99]MKARQIITHLAVLLLLVTPQAR	1	1	Tb927.11.4490	NADH dehydrogenase (ubiquinone) 1 beta subcomplex subunit, putative	0.125	126	RFLGAKVWVR	6	80	138.068	3869.37	3	3869.31	-15.0796	0.375	0.125	5260
Tb927.9.570	variant surface glycoprotein (VSG, atypical), putative	0.25	19.4	n[15.99]MKARQIITHLAVLLLLVTPQAR	2	2	Tb927.11.4490	NADH dehydrogenase (ubiquinone) 1 beta subcomplex subunit, putative	0.125	126	RFLGAKVWVR	6	80	138.068	3869.37	3	3869.31	-15.0796	0.375	0.125	5260
Tb927.9.570	variant surface glycoprotein (VSG, atypical), putative	0.515	7.88	DDKTDSDLK	3	170	Tb927.10.6650	G10 protein homologue, putative	0.15	361	DSVSDMKK	7	228	138.068	2081.96	2	2081.97	4.5569	0.665	0.32	71.3
Tb927.9.570	variant surface glycoprotein (VSG, atypical), putative	0.205	388	DSCKWDGKECK	4	477	-		0	999	-	8	481	138.068	1549.66	2	1549.65	-4.3632	0.205	0.08	388
Tb927.9.5690	60S acidic ribosomal protein, putative	0.125	93.5	KQEVEEEEDDDMGFGLFDc[15.99]	1	96	Tb927.7.7280	RNA-binding protein, putative	0.25	20	n[15.99]PNSDHSYSYGYGYSGSR	1	2	138.068	4180.65	3	4180.69	8.8504	0.375	0.375	677
Tb927.9.5680	inositol/phosphatidylinositol phosphatase, putative	0.195	224	IAIWTRRR	-1	-	-		0	999	-	-1	-	0	1070.64	2	1070.65	6.1421	0.195	0	224
Tb927.9.5680	inositol/phosphatidylinositol phosphatase, putative	0.25	227	KDYATLLK	-1	-	-		0	999	-	-1	-	0	950.555	2	950.544	-12.2408	0.25	0.105	227
Tb927.9.5630	KREPB7	0.55	1.88	KDHALMDMHYTQMMEYPR	1	75	Tb927.9.6890	hypothetical protein, conserved	0.445	8.68	KDITER	1	31	138.068	3194.46	5	3194.47	2.7547	0.995	0.065	8.68
Tb927.9.5630	KREPB7	0.25	2670	n[15.99]n[155.09]MFQKALRR	-1	-	-		0	999	-	-1	-	0	1219.69	2	1219.69	-6.8749	0.25	0.005	2670
Tb927.9.5630	KREPB7	0.25	2670	n[15.99]n[155.09]MFQKALRR	-1	-	-		0	999	-	-1	-	0	1219.69	2	1219.69	-6.8511	0.25	0.005	2670
Tb927.9.5620	hypothetical protein, conserved	0.525	25.4	RELNDR	-1	-	-		0	999	-	-1	-	0	801.407	2	801.409	2.5851	0.525	0.005	25.4
Tb927.9.5620	hypothetical protein, conserved	0.32	60.3	GPAEVAYK	-1	-	-		0	999	-	-1	-	0	833.42	2	833.428	9.9109	0.32	0.025	60.3
Tb927.9.5620	hypothetical protein, conserved	0.31	101	QNCGSLSAAVR	-1	-	-		0	999	-	-1	-	0	1161.54	2	1161.56	14.6017	0.31	0.065	101
Tb927.9.5620	hypothetical protein, conserved	0.375	43.4	RAVEDHLAR	-1	-	-		0	999	-	-1	-	0	1065.57	2	1065.57	-2.5952	0.375	0.005	43.4
Tb927.9.5590	DNA topoisomerase ii	0.44	8.5	KDWM[15.99]TK	-1	-	-		0	999	-	-1	-	0	823.399	2	823.39	-11.0691	0.44	0.19	8.5
Tb927.9.5590	DNA topoisomerase ii	0.33	17.2	KDWM[15.99]TK	-1	-	-		0	999	-	-1	-	0	823.399	2	823.39	-11.8104	0.33	0.125	17.2
Tb927.9.5590	DNA topoisomerase ii	0.49	6.23	DWMTKANAFTGEVDIDR	5	642	Tb927.7.5340	cAMP response protein 3	0.25	89.1	KSDNREDGDK	1	318	138.068	3268.46	5	3268.49	10.688	0.74	0.035	5.38
Tb927.9.5590	DNA topoisomerase ii	0.6825	13	DWMTKANAFTGEVDIDR	5	642	Tb927.3.730	hypothetical protein, conserved	0.1225	1210	n[15.99]EEEEETR	1	2	138.068	3026.31	4	3026.34	12.7276	0.805	0.03	8.83
Tb927.9.5590	DNA topoisomerase ii	0.835	3.03	n[15.99]MAEAHKYKK	6	6	Tb927.3.1900	conserved protein, unknown function	0.315	231	ESSSKR	5	819	138.068	1950.95	3	1950.98	18.0393	1.15	0.135	61.9
Tb927.9.5590	DNA topoisomerase ii	0.835	3.03	n[15.99]MAEAHKYKK	8	8	Tb927.3.1900	conserved protein, unknown function	0.315	231	ESSSKR	5	819	138.068	1950.95	3	1950.98	18.0393	1.15	0.135	61.9
Tb927.9.5590	DNA topoisomerase ii	0.25	581	GLGTSTTAEGKEYFK	-1	-	-		0	999	-	-1	-	0	1587.76	2	1587.78	9.6793	0.25	0.05	581
Tb927.9.5590	DNA topoisomerase ii	0.335	100	EYFKDMEK	-1	-	-		0	999	-	-1	-	0	1088.5	2	1088.48	-11.9261	0.335	0.125	100
Tb927.9.5590	DNA topoisomerase ii	0.5	29.6	K[156.08]GPGRAGGVR	-1	-	-		0	999	-	-1	-	0	1109.63	2	1109.63	-2.5487	0.5	0.03	29.6
Tb927.9.5590	DNA topoisomerase ii	0.37	32	n[15.99]AEAHK	1	2	Tb927.10.5520	AmmeMemoRadiSam system protein B, putative	0.125	305	n[15.99]TYSR	1	2	138.068	1217.62	2	1217.6	-13.3205	0.495	0.215	13.4
Tb927.9.5590	DNA topoisomerase ii	0.25	61.3	ISNDMK[156.08]R	-1	-	-		0	999	-	-1	-	0	1018.51	2	1018.51	3.3673	0.25	0.005	61.3
Tb927.9.5590	DNA topoisomerase ii	0.36	27.1	ELKK[155.09]ENK	-1	-	-		0	999	-	-1	-	0	1042.59	2	1042.6	15.6062	0.36	0.08	27.1
Tb927.9.5590	DNA topoisomerase ii	0.36	27.1	ELKK[155.09]ENK	-1	-	-		0	999	-	-1	-	0	1042.59	2	1042.6	15.634	0.36	0.08	27.1
Tb927.9.5590	DNA topoisomerase ii	0.36	27.1	ELKK[156.08]ENK	-1	-	-		0	999	-	-1	-	0	1043.59	2	1043.59	-2.9553	0.36	0.005	27.1
Tb927.9.5590	DNA topoisomerase ii	0.415	6.75	ELKK[155.09]ENK	-1	-	-		0	999	-	-1	-	0	1042.59	2	1042.6	15.6062	0.415	0.125	6.75
Tb927.9.5590	DNA topoisomerase ii	0.415	6.75	ELKK[155.09]ENK	-1	-	-		0	999	-	-1	-	0	1042.59	2	1042.6	15.634	0.415	0.125	6.75
Tb927.9.5590	DNA topoisomerase ii	0.415	6.75	ELKK[156.08]ENK	-1	-	-		0	999	-	-1	-	0	1043.59	2	1043.59	-2.9553	0.415	0.06	6.75
Tb927.9.5590	DNA topoisomerase ii	0.5	1740	NLMLLEQELAR	-1	-	-		0	999	-	-1	-	0	1328.72	2	1328.71	-5.8621	0.5	0.01	1740
Tb927.9.5520	ubiquitin carboxyl-terminal hydrolase, putative	0.485	14.1	EK[155.09]PGSR	-1	-	-		0	999	-	-1	-	0	827.459	2	827.45	-10.5445	0.485	0.065	14.1
Tb927.9.5520	ubiquitin carboxyl-terminal hydrolase, putative	0.485	14.1	EK[155.09]PGSR	-1	-	-		0	999	-	-1	-	0	827.459	2	827.45	-10.5094	0.485	0.065	14.1
Tb927.9.5520	ubiquitin carboxyl-terminal hydrolase, putative	0.25	169	KMTGDDGGEK	-1	-	-		0	999	-	-1	-	0	1036.45	2	1036.45	3.5097	0.25	0.005	169
Tb927.9.5520	ubiquitin carboxyl-terminal hydrolase, putative	0.425	24.4	YFNPVTR	-1	-	-		0	999	-	-1	-	0	895.44	2	895.455	16.7537	0.425	0.11	24.4
Tb927.9.5520	ubiquitin carboxyl-terminal hydrolase, putative	0.675	10.7	KNEAIYK	-1	-	-		0	999	-	-1	-	0	864.459	2	864.471	13.1825	0.675	0.055	10.7
Tb927.9.5520	ubiquitin carboxyl-terminal hydrolase, putative	0.365	37.1	KNEAIYK	-1	-	-		0	999	-	-1	-	0	864.47	2	864.471	0.05	0.365	0.05	37.1
Tb927.9.5520	ubiquitin carboxyl-terminal hydrolase, putative	0.52	1.11	EKPGSR	2	1324	Tb927.10.4340	hypothetical protein	0.125	853	HQKTc[15.99]	3	57	138.068	1338.68	2	1338.69	4.6425	0.645	0.18	24.2
Tb927.9.5520	ubiquitin carboxyl-terminal hydrolase, putative	0.495	8.79	MTGDDGGEKR	9	373	Tb927.8.3230	hypothetical protein, conserved	0.365	30.4	GCGKGVDR	4	528	138.068	2049.95	3	2049.92	-14.6441	0.86	0.14	0.612
Tb927.9.5520	ubiquitin carboxyl-terminal hydrolase, putative	0.25	2530	MK[155.09]GSVSEGAINR	-1	-	-		0	999	-	-1	-	0	1402.7	2	1402.72	17.729	0.25	0.005	2530
Tb927.9.5520	ubiquitin carboxyl-terminal hydrolase, putative	0.25	2530	MK[155.09]GSVSEGAINR	-1	-	-		0	999	-	-1	-	0	1402.7	2	1402.72	17.7497	0.25	0.005	2530
Tb927.9.5520	ubiquitin carboxyl-terminal hydrolase, putative	0.25	2530	MK[156.08]GSVSEGAINR	-1	-	-		0	999	-	-1	-	0	1403.7	2	1403.71	3.9279	0.25	0.005	2530
Tb927.9.5520	ubiquitin carboxyl-terminal hydrolase, putative	0.195	224	IALIRCAVR	-1	-	-		0	999	-	-1	-	0	1070.64	2	1070.64	-1.204	0.195	0	224
Tb927.9.5520	ubiquitin carboxyl-terminal hydrolase, putative	0.25	63	SGHYYCYIR	-1	-	-		0	999	-	-1	-	0	1217.51	2	1217.53	16.4917	0.25	0.25	63
Tb927.9.5490	cation transporter, putative	0.99	0.154	n[15.99]SGSLNVEQGPR	1	2	Tb927.10.1800	methyltransferase domain containing protein, putative	0.12	2550	n[15.99]SFSSDEK	1	2;2	138.068	2078.96	4	2078.98	7.6087	1.11	0.005	56
Tb927.9.5460	Eukaryotic translation initiation factor 4 gamma 2	0.275	219	n[15.99]MDSPEACR	1	1	Tb927.1.4700	hypothetical protein, conserved	0.195	563	n[15.99]MHTDDK	1	1	138.068	1879.71	3	1879.74	17.0222	0.47	0.18	54.6
Tb927.9.5460	Eukaryotic translation initiation factor 4 gamma 2	0.25	272	n[15.99]MDSPEACR	1	1	Tb927.6.3580	ATP-dependent DEAD/H DNA helicase recQ, putative	0.205	376	KGVDEDDK	1	110	138.068	2022.81	3	2022.85	19.3254	0.455	0.08	76.5
Tb927.9.5460	Eukaryotic translation initiation factor 4 gamma 2	0.25	685	KIGEQNAAAQQQR	-1	-	-		0	999	-	-1	-	0	1440.72	2	1440.74	15.5102	0.25	0	685
Tb927.9.5460	Eukaryotic translation initiation factor 4 gamma 2	0.495	11	n[15.99]DSPEACR	1	2	Tb927.7.5350	hypothetical protein, conserved	0.125	796	n[15.99]LRER	1	2	138.068	1543.74	2	1543.74	3.4952	0.62	0	2020
Tb927.9.5460	Eukaryotic translation initiation factor 4 gamma 2	0.495	11	n[15.99]DSPEACR	1	2	Tb927.9.9740	AMP deaminase, putative	0.125	796	AKSLR	2	1355;124;13	138.068	1544.74	2	1544.76	14.5277	0.62	0	2020
Tb927.9.5460	Eukaryotic translation initiation factor 4 gamma 2	0.495	11	n[15.99]DSPEACR	1	2	Tb927.8.4940	hypothetical protein, conserved	0.125	796	ASKNR	3	219	138.068	1545.74	2	1545.72	-14.2644	0.62	0	2020
Tb927.9.5460	Eukaryotic translation initiation factor 4 gamma 2	0.495	11	n[15.99]DSPEACR	1	2	Tb927.9.15350	hypothetical protein, conserved	0.125	796	KASIR	1	65;65	138.068	1544.74	2	1544.76	14.5277	0.62	0	2020
Tb927.9.5460	Eukaryotic translation initiation factor 4 gamma 2	0.495	11	n[15.99]DSPEACR	1	2	Tb927.8.4240	hypothetical protein, conserved	0.125	796	KSALR	1	1683	138.068	1544.74	2	1544.76	14.5277	0.62	0	2020
Tb927.9.5460	Eukaryotic translation initiation factor 4 gamma 2	0.495	11	n[15.99]DSPEACR	1	2	Tb927.8.4960	hypothetical protein, conserved	0.125	796	KTGNR	1	30	138.068	1545.74	2	1545.72	-14.2644	0.62	0	2020
Tb927.9.5460	Eukaryotic translation initiation factor 4 gamma 2	0.495	11	n[15.99]DSPEACR	1	2	Tb927.10.970	Tetratricopeptide repeat, putative	0.125	796	SKALR	2	1629	138.068	1544.74	2	1544.76	14.5277	0.62	0	2020
Tb927.9.5460	Eukaryotic translation initiation factor 4 gamma 2	0.495	11	n[15.99]DSPEACR	1	2	Tb927.8.3410	Inositol hexakisphosphate, putative	0.125	796	TKGIR	2	1028	138.068	1544.74	2	1544.76	14.5277	0.62	0	2020
Tb927.9.5460	Eukaryotic translation initiation factor 4 gamma 2	0.24	40.8	LLLLSVVER	-1	-	-		0	999	-	-1	-	0	1040.65	2	1040.66	7.2047	0.24	0.12	40.8
Tb927.9.5460	Eukaryotic translation initiation factor 4 gamma 2	0.125	1000000000000	CLTVVK[156.08]TAK	-1	-	-		0	999	-	-1	-	0	1174.66	2	1174.66	-1.5722	0.125	0.005	1000000000000
Tb927.9.5440	actin, putative	0.37	67.8	GGEQESTLYLR	-1	-	-		0	999	-	-1	-	0	1251.58	2	1251.61	19.702	0.37	0.065	67.8
Tb927.9.5440	actin, putative	0.25	19.8	NK[156.08]NVVHHK	-1	-	-		0	999	-	-1	-	0	1130.64	2	1130.62	-16.7862	0.25	0.125	19.8
Tb927.9.5440	actin, putative	0.21	45.5	NK[156.08]NVVHHK	-1	-	-		0	999	-	-1	-	0	1130.64	2	1130.62	-16.6783	0.21	0.105	45.5
Tb927.9.5410	hypothetical protein, conserved	0.735	1.44	SYNYEHMKR	8	256	Tb927.11.2290	hypothetical protein, conserved	0.225	450	MDNASEKDR	7	1341	138.068	2429.05	3	2429.07	8.2941	0.96	0.035	20
Tb927.9.5410	hypothetical protein, conserved	0.215	1000000000000	GVTHKQFVK	-1	-	-		0	999	-	-1	-	0	1042.59	2	1042.59	6.6047	0.215	0.11	1000000000000
Tb927.9.5350	actin related protein 3, putative	0.31	28.7	ALVSRRAK	-1	-	-		0	999	-	-1	-	0	899.567	2	899.566	-0.1423	0.31	0.065	28.7
Tb927.9.5330	Putative papain-like cysteine peptidase (DUF1796), putative	0.25	24.9	TEAYPFDFSR	-1	-	-		0	999	-	-1	-	0	1231.57	2	1231.55	-16.9305	0.25	0.03	24.9
Tb927.9.5300	kinetoplast ribosomal PPR-repeat containing protein 16	0.51	18.7	LDGPETPLEK	-1	-	-		0	999	-	-1	-	0	1097.56	2	1097.56	3.2829	0.51	0.25	18.7
Tb927.9.5300	kinetoplast ribosomal PPR-repeat containing protein 16	0.25	64	LDGPETPLEK	-1	-	-		0	999	-	-1	-	0	1097.56	2	1097.56	2.9492	0.25	0.125	64
Tb927.9.5300	kinetoplast ribosomal PPR-repeat containing protein 16	0.54	13.5	RPYWM[15.99]MFLK	-1	-	-		0	999	-	-1	-	0	1286.61	2	1286.63	16.3223	0.54	0.135	13.5
Tb927.9.5300	kinetoplast ribosomal PPR-repeat containing protein 16	0.54	13.5	RPYWMM[15.99]FLK	-1	-	-		0	999	-	-1	-	0	1286.61	2	1286.63	16.3223	0.54	0.135	13.5
Tb927.9.5300	kinetoplast ribosomal PPR-repeat containing protein 16	0.385	34.8	YVLEWHK	-1	-	-		0	999	-	-1	-	0	973.487	2	973.502	15.5478	0.385	0.025	34.8
Tb927.9.5300	kinetoplast ribosomal PPR-repeat containing protein 16	0.25	20.3	n[15.99]LRGTPVR	1	2	Tb927.10.14720	peroxin 13	0.125	290	ETKLc[15.99]	3	390	138.068	1440.83	3	1440.83	1.7005	0.375	0.045	2290
Tb927.9.5260	ERAD-associated E3 ubiquitin-protein ligase HRD1, putative	0.595	14.6	LKSIDASc[15.99]	2	483	Tb927.8.4480	hypothetical protein, conserved	0.325	350	n[15.99]MTASR	1	1	138.068	1466.74	3	1466.73	-10.2429	0.92	0.035	35.5
Tb927.9.5260	ERAD-associated E3 ubiquitin-protein ligase HRD1, putative	0.125	153	FTFFGTLSR	-1	-	-		0	999	-	-1	-	0	1074.54	2	1074.55	5.343	0.125	0.005	153
Tb927.9.5220	conserved protein	0.355	10.1	n[15.99]MGGTGEGSGR	1	1	Tb927.11.6360	60S ribosomal protein L24, putative	0.24	67.2	NFGMKR	5	43	138.068	1812.85	3	1812.82	-13.7648	0.595	0.005	87.7
Tb927.9.5210	glutaminyl-tRNA synthetase, putative	0.555	54.9	EDKEK	3	560;255	Tb927.6.1400	cyclophilin-type peptidyl-prolyl cis-trans isomerase, putative	0.48	69.4	KGDSR	1	16	138.068	1346.64	3	1346.67	18.3506	1.035	0.015	12.6
Tb927.9.5210	glutaminyl-tRNA synthetase, putative	0.34	30.1	TFYIDR	-1	-	-		0	999	-	-1	-	0	813.409	2	813.402	-8.039	0.34	0.09	30.1
Tb927.9.5210	glutaminyl-tRNA synthetase, putative	0.25	23.5	AAVDSDFLK	-1	-	-		0	999	-	-1	-	0	964.499	2	964.486	-13.1931	0.25	0.125	23.5
Tb927.9.5210	glutaminyl-tRNA synthetase, putative	0.225	19.1	AAVDSDFLK	-1	-	-		0	999	-	-1	-	0	964.501	2	964.486	-15.4712	0.225	0.1	19.1
Tb927.9.5190	proliferating cell nuclear antigen	0.49	39.7	KCEYQLK	-1	-	-		0	999	-	-1	-	0	967.481	2	967.48	-1.0075	0.49	0.19	39.7
Tb927.9.5170	phosphomevalonate kinase protein, putative	0.495	5.59	KCSDGKCR	6	48	Tb927.9.15400	ankyrin-repeat protein, putative	0.245	176	QKNESR	2	3016	138.068	1907.87	3	1907.89	11.0773	0.74	0.065	43.3
Tb927.9.5020	HMG-box domain containing protein, putative	0.25	68.2	n[15.99]MRRCCCAK	1	1	Tb11.v5.0270.1		0.245	21.9	n[15.99]MVHR	1	1;1;1	138.068	1851.81	2	1851.81	4.8035	0.495	0.085	188
Tb927.9.5020	HMG-box domain containing protein, putative	0.755	3.06	KEFVTPPTNIENK	1	137	Tb927.10.7830	hypothetical protein, conserved	0.6	14.4	GVNERKPEDDIR	6	360;723	138.068	3080.53	5	3080.58	15.3554	1.355	0.235	0.49
Tb927.9.5020	HMG-box domain containing protein, putative	0.56	98.7	ESLYFK	-1	-	-		0	999	-	-1	-	0	785.391	2	785.396	6.3047	0.56	0.03	98.7
Tb927.9.5020	HMG-box domain containing protein, putative	0.435	7.01	SVYDDVLER	-1	-	-		0	999	-	-1	-	0	1094.54	2	1094.52	-15.4225	0.435	0.125	7.01
Tb927.9.5020	HMG-box domain containing protein, putative	0.195	224	ALRNLERAK	-1	-	-		0	999	-	-1	-	0	1069.64	2	1069.64	-0.538	0.195	0	224
Tb927.9.5020	HMG-box domain containing protein, putative	0.455	11.9	QLSNKER	5	67	Tb11.02.5410		0.215	104	n[15.99]NADEK	1	2;2	138.068	1586.77	2	1586.79	12.7994	0.67	0.42	8.05
Tb927.9.4960	hypothetical protein, conserved	0.25	850	SNEDYVPPK[156.08]DK	-1	-	-		0	999	-	-1	-	0	1446.69	2	1446.69	-3.2806	0.25	0	850
Tb927.9.4950	radical SAM domain protein, putative	0.25	1300	RQK[156.08]YMDANEGSAPc[15.99]	-1	-	-		0	999	-	-1	-	0	1637.76	2	1637.74	-18.0161	0.25	0.03	1300
Tb927.9.4940	presenilin-like aspartic peptidase, clan AD, family A22A, putative	0.33	32.2	K[156.08]QEGGR	-1	-	-		0	999	-	-1	-	0	829.438	2	829.429	-10.2218	0.33	0.045	32.2
Tb927.9.4930	divalent cation transporter, putative	0.25	125	VQASYFAKER	-1	-	-		0	999	-	-1	-	0	1197.59	2	1197.61	18.8512	0.25	0.125	125
Tb927.9.4930	divalent cation transporter, putative	0.25	227	SRVLYRR	-1	-	-		0	999	-	-1	-	0	948.549	2	948.562	13.8335	0.25	0.005	227
Tb927.9.4930	divalent cation transporter, putative	0.43	10.5	LLLPVVKR	-1	-	-		0	999	-	-1	-	0	936.662	2	936.648	-14.9641	0.43	0.43	10.5
Tb927.9.4920	hypothetical protein, conserved	0.595	0.0441	AQKDPVGTVCHPDDGHRAATAGK	3	131	Tb11.v5.0312.1		0.245	57.6	LKIYESDKPK	8	262	138.068	3744.85	5	3744.89	11.0889	0.84	0.01	52.1
Tb927.9.4910	3-phosphoinositide-dependent protein kinase 1, putative	0.5	51.8	QQICTAPSDEEK	-1	-	-		0	999	-	-1	-	0	1404.61	2	1404.62	5.2918	0.5	0.04	51.8
Tb927.9.4910	3-phosphoinositide-dependent protein kinase 1, putative	0.125	192	AFFLWRR	-1	-	-		0	999	-	-1	-	0	994.555	2	994.55	-4.999	0.125	0.025	192
Tb927.9.4900	condensin subunit 1, putative	0.32	99.9	ISAQMMAR	-1	-	-		0	999	-	-1	-	0	906.435	2	906.442	7.4018	0.32	0.085	99.9
Tb927.9.4900	condensin subunit 1, putative	0.25	289	ICHESAER	-1	-	-		0	999	-	-1	-	0	1000.46	2	1000.44	-15.4691	0.25	0	289
Tb927.9.4900	condensin subunit 1, putative	0.45	52.9	KVGLR	1	1196	Tb11.v5.0630.1		0.465	30.7	AAKGR	3	504;9;1574;335	138.068	1210.74	3	1210.75	4.9311	0.915	0.07	37
Tb927.9.4900	condensin subunit 1, putative	0.5	1000000000000	ELGLGSHEYRR	-1	-	-		0	999	-	-1	-	0	1315.65	2	1315.66	7.4146	0.5	0.125	1000000000000
Tb927.9.4900	condensin subunit 1, putative	0.165	133	K[156.08]RQIAR	-1	-	-		0	999	-	-1	-	0	926.566	2	926.566	0.3826	0.165	0	133
Tb927.9.4900	condensin subunit 1, putative	0.22	75.3	K[156.08]RQIAR	-1	-	-		0	999	-	-1	-	0	926.566	2	926.566	0.0532	0.22	0	75.3
Tb927.9.4900	condensin subunit 1, putative	0.17	63.2	K[156.08]RQIAR	-1	-	-		0	999	-	-1	-	0	926.566	2	926.566	-0.0126	0.17	0	63.2
Tb927.9.4820	calcium/potassium channel (CAKC), putative	0.805	1.1	WM[15.99]MDIR	-1	-	-		0	999	-	-1	-	0	866.394	2	866.378	-19.1657	0.805	0.005	1.1
Tb927.9.4820	calcium/potassium channel (CAKC), putative	0.395	11.1	ERVSFR	-1	-	-		0	999	-	-1	-	0	792.43	2	792.424	-7.0519	0.395	0.115	11.1
Tb927.9.4760	Protein of unknown function (DUF3128), putative	0.335	71.8	GAYDTTMSPR	-1	-	-		0	999	-	-1	-	0	1097.5	2	1097.48	-16.526	0.335	0.085	71.8
Tb927.9.4755	hypothetical protein	0.25	2130	RGPQMVMPFHHLPQc[15.99]c[15.99]	-1	-	-		0	999	-	-1	-	0	1705.81	2	1705.82	4.4325	0.25	0.005	2130
Tb927.9.4755	hypothetical protein	0.25	2130	RGPQMVM[15.99]PFHHLPQc[15.99]	-1	-	-		0	999	-	-1	-	0	1705.81	2	1705.82	4.4325	0.25	0.005	2130
Tb927.9.4680	Eukaryotic initiation factor 4A-1	0.53	21.9	KFMRDPTR	-1	-	-		0	999	-	-1	-	0	1049.55	2	1049.54	-4.0143	0.53	0.03	21.9
Tb927.9.4680	Eukaryotic initiation factor 4A-1	0.765	0.00257	GGDIIAQAQSGTGK	-1	-	-		0	999	-	-1	-	0	1301.66	2	1301.66	0.4958	0.765	0.315	0.00257
Tb927.9.4680	Eukaryotic initiation factor 4A-1	0.59	3.31	GVAINFVTQKDVEVLR	10	375	Tb927.11.16570	ATP-dependent DEAD/H RNA helicase, putative	0.49	9.63	ALWRSEKR	7	13	138.068	2969.62	4	2969.64	8.8665	1.08	0.02	29
Tb927.9.4660	hypothetical protein, conserved	0.295	61.5	LQWGMPPLSc[15.99]c[15.99]	-1	-	-		0	999	-	-1	-	0	1059.5	2	1059.51	9.3638	0.295	0.015	61.5
Tb927.9.4640	Meckel syndrome type 6 protein, putative	0.27	132	NACFHLYLK	-1	-	-		0	999	-	-1	-	0	1164.56	2	1164.57	13.0153	0.27	0.125	132
Tb927.9.4640	Meckel syndrome type 6 protein, putative	0.745	1000000000000	SLVIHIDYVR	-1	-	-		0	999	-	-1	-	0	1213.68	2	1213.68	-0.4106	0.745	0.39	1000000000000
Tb927.9.4640	Meckel syndrome type 6 protein, putative	0.54	84.1	SLVIHIDYVR	-1	-	-		0	999	-	-1	-	0	1213.68	2	1213.68	-0.3101	0.54	0.125	84.1
Tb927.9.4640	Meckel syndrome type 6 protein, putative	0.25	4.31	ALVRWRNGK	-1	-	-		0	999	-	-1	-	0	1098.64	2	1098.64	1.8008	0.25	0.005	4.31
Tb927.9.4640	Meckel syndrome type 6 protein, putative	0.25	0.934	ALVRWRNGK	-1	-	-		0	999	-	-1	-	0	1098.64	2	1098.64	1.2452	0.25	0.25	0.934
Tb927.9.4630	hypothetical protein, conserved	0.25	365	KRFTSGK	-1	-	-		0	999	-	-1	-	0	822.46	2	822.471	13.3333	0.25	0	365
Tb927.9.4630	hypothetical protein, conserved	0.5	14.4	CLRHYYGEK	-1	-	-		0	999	-	-1	-	0	1224.56	2	1224.57	8.1898	0.5	0.005	14.4
Tb927.9.4630	hypothetical protein, conserved	0.245	219	QAQAWNTSGK	-1	-	-		0	999	-	-1	-	0	1089.5	2	1089.52	17.5631	0.245	0.035	219
Tb927.9.4630	hypothetical protein, conserved	0.25	28.5	FTSGK[155.09]TR	-1	-	-		0	999	-	-1	-	0	950.52	2	950.519	-2.064	0.25	0.005	28.5
Tb927.9.4630	hypothetical protein, conserved	0.25	28.5	FTSGK[155.09]TR	-1	-	-		0	999	-	-1	-	0	950.52	2	950.519	-2.0335	0.25	0.005	28.5
Tb927.9.4630	hypothetical protein, conserved	0.245	157	QAQAWNTSGK	-1	-	-		0	999	-	-1	-	0	1089.5	2	1089.52	17.5631	0.245	0.055	157
Tb927.9.4630	hypothetical protein, conserved	0.23	61.8	AAVEEM[15.99]R	-1	-	-		0	999	-	-1	-	0	820.385	2	820.375	-12.9301	0.23	0.045	61.8
Tb927.9.4630	hypothetical protein, conserved	0.125	449	AFK[155.09]VARR	-1	-	-		0	999	-	-1	-	0	1001.61	2	1001.61	6.074	0.125	0.025	449
Tb927.9.4630	hypothetical protein, conserved	0.125	449	AFK[155.09]VARR	-1	-	-		0	999	-	-1	-	0	1001.61	2	1001.61	6.1029	0.125	0.025	449
Tb927.9.4630	hypothetical protein, conserved	0.125	339	AFK[155.09]VARR	-1	-	-		0	999	-	-1	-	0	1001.61	2	1001.61	5.9521	0.125	0.005	339
Tb927.9.4630	hypothetical protein, conserved	0.125	339	AFK[155.09]VARR	-1	-	-		0	999	-	-1	-	0	1001.61	2	1001.61	5.9811	0.125	0.005	339
Tb927.9.4620	NEDD8 activating enzyme subunit, putative	0.125	448	IEDQSDEFYR	-1	-	-		0	999	-	-1	-	0	1300.56	2	1300.56	-4.9287	0.125	0.015	448
Tb927.9.4560	RBP32	1.2	11.4	KSCRGSHR	1	692	Tb927.11.9240	hypothetical protein, conserved	0.75	40	GGPKR	4	1698	138.068	1637.83	4	1637.85	14.6062	1.95	0.02	6.58
Tb927.9.4560	RBP32	1.2	11.4	KSCRGSHR	1	692	Tb927.10.5590	protein phosphatase 2C, putative	0.75	40	NPKR	3	368;617	138.068	1637.83	4	1637.85	14.6062	1.95	0.02	6.58
Tb927.9.4560	RBP32	0.53	2.71	K[156.08]HRGR	-1	-	-		0	999	-	-1	-	0	808.464	2	808.467	3.3711	0.53	0.225	2.71
Tb927.9.4560	RBP32	0.25	129	n[15.99]YFPR	1	2	Tb927.11.2790	Cilia- and flagella-associated protein 91, putative	0.12	832	ETKEc[15.99]	3	708	138.068	1240.58	2	1240.6	12.3044	0.37	0.015	87
Tb927.9.4560	RBP32	0.495	1000000000000	ALLWSCGEVYK	-1	-	-		0	999	-	-1	-	0	1324.67	2	1324.65	-13.1162	0.495	0.245	1000000000000
Tb927.9.4560	RBP32	0.25	65.8	n[15.99]YFPR	1	2	Tb927.10.14090	transporter, putative	0.115	243	n[15.99]ASEDK	1	2	138.068	1267.6	2	1267.61	7.927	0.365	0.115	129
Tb927.9.4530	hypothetical protein, conserved	0.5	215	SVMLVQDGGHSDIK	-1	-	-		0	999	-	-1	-	0	1484.7	2	1484.73	17.4112	0.5	0.07	215
Tb927.9.4530	hypothetical protein, conserved	0.405	428	GQGASYDVDVVQR	-1	-	-		0	999	-	-1	-	0	1392.65	2	1392.66	8.2304	0.405	0.03	428
Tb927.9.4530	hypothetical protein, conserved	0.27	1630	GQGASYDVDVVQR	-1	-	-		0	999	-	-1	-	0	1392.65	2	1392.66	7.2662	0.27	0.02	1630
Tb927.9.4520	Mitochondrial-processing peptidase subunit beta	0.25	1980	CTPVVYSSLPNGCR	-1	-	-		0	999	-	-1	-	0	1608.76	2	1608.74	-13.7206	0.25	0.005	1980
Tb927.9.4520	Mitochondrial-processing peptidase subunit beta	0.125	251	n[15.99]MLRPSFCR	-1	-	-		0	999	-	-1	-	0	1081.54	2	1081.52	-19.0522	0.125	0.005	251
Tb927.9.4500	HSP70-like protein	0.25	103	YAMIYDM[15.99]GSSK	-1	-	-		0	999	-	-1	-	0	1280.56	2	1280.54	-11.2094	0.25	0.125	103
Tb927.9.4500	HSP70-like protein	0.25	363	KYAMIYDMGSSK	-1	-	-		0	999	-	-1	-	0	1392.64	2	1392.64	4.556	0.25	0.005	363
Tb927.9.4500	HSP70-like protein	0.135	1000000000000	SVLVSGVSGSM[15.99]NAAR	-1	-	-		0	999	-	-1	-	0	1449.71	2	1449.72	9.0408	0.135	0.01	1000000000000
Tb927.9.4500	HSP70-like protein	0.25	542	EKEMSTERANK	-1	-	-		0	999	-	-1	-	0	1321.61	2	1321.63	12.6031	0.25	0.025	542
Tb927.9.4450	hypothetical protein	0.5	6.73	n[15.99]MENAR	1	1	Tb927.3.5580	tryptophanyl-tRNA synthetase	0.11	933	MVKDK	3	283	138.068	1392.66	2	1392.67	9.0311	0.61	0.05	46.1
Tb927.9.4450	hypothetical protein	0.5	6.73	n[15.99]MENAR	1	1	Tb927.7.3410	centrin-4	0.11	933	MVKSR	3	71	138.068	1392.66	2	1392.69	17.0964	0.61	0.05	46.1
Tb927.9.4450	hypothetical protein	0.5	5.28	n[15.99]MENAR	1	1	Tb927.3.370	variant surface glycoprotein (VSG, atypical), putative	0.25	168	KCKGK	3	493	138.068	1392.66	2	1392.69	17.0956	0.75	0.005	0.98
Tb927.9.4440	Mitochondrial editosome-associated protein KREPB9	0.52	8.58	LSGVEEVAVTK	-1	-	-		0	999	-	-1	-	0	1130.62	2	1130.62	0.2055	0.52	0.075	8.58
Tb927.9.4420	LC4-like protein, putative	0.25	25.6	GKGGHGVSSYYDDDGARIc[15.99]	2	399	Tb927.3.3350	hypothetical protein, conserved	0.245	33.7	n[15.99]GDCFDEGCEK	1	2	138.068	3222.27	3	3222.31	12.4205	0.495	0.495	6.67
Tb927.9.4420	LC4-like protein, putative	0.75	0.0685	FYKKEFLESNK	3	114	Tb927.3.1480	hypothetical protein, conserved	0.245	59.4	n[15.99]MTSASK	1	1	138.068	2209.14	3	2209.1	-18.2835	0.995	0.05	80.5
Tb927.9.440	variant surface glycoprotein (VSG, atypical), putative	0.51	1.5	ATESTEKTER	7	406	Tb927.3.4230	Component of motile flagella 33	0.355	15.9	TAAEGRNHKK	9	41	138.068	2399.16	3	2399.2	19.8271	0.865	0.12	2.38
Tb927.9.440	variant surface glycoprotein (VSG, atypical), putative	0.715	4.83	ATDEKDCDK	5	432	Tb927.6.1520	Aquaglyceroporin 1	0.2	671	n[15.99]MSDEK	1	1	138.068	1842.76	2	1842.75	-7.7569	0.915	0.1	20.9
Tb927.9.440	variant surface glycoprotein (VSG, atypical), putative	0.66	15	ATDEKDCDK	5	432	Tb927.6.1520	Aquaglyceroporin 1	0.25	575	n[15.99]MSDEK	1	1	138.068	1842.76	3	1842.75	-7.1204	0.91	0.115	73.5
Tb927.9.440	variant surface glycoprotein (VSG, atypical), putative	0.62	4.79	ATDEKDCDK	5	432	Tb927.6.1520	Aquaglyceroporin 1	0.25	333	n[15.99]MSDEK	1	1	138.068	1842.76	2	1842.75	-6.962	0.87	0.125	8.35
Tb927.9.440	variant surface glycoprotein (VSG, atypical), putative	0.25	41.1	KDEVCKATDEK	-1	-	-		0	999	-	-1	-	0	1321.62	2	1321.62	-4.1171	0.25	0	41.1
Tb927.9.440	variant surface glycoprotein (VSG, atypical), putative	0.375	4890	KDEVCK[156.08]ATDEK	-1	-	-		0	999	-	-1	-	0	1477.72	3	1477.7	-13.1172	0.375	0.01	4890
Tb927.9.440	variant surface glycoprotein (VSG, atypical), putative	0.62	3.86	AAPGTKGGDK	6	179	Tb927.9.5590	DNA topoisomerase ii	0.25	195	n[15.99]MAEAHK	1	1	138.068	1739.82	2	1739.85	17.5275	0.87	0.03	5.42
Tb927.9.440	variant surface glycoprotein (VSG, atypical), putative	0.415	12.5	K[156.08]YGDKK	-1	-	-		0	999	-	-1	-	0	893.5	2	893.486	-16.0546	0.415	0.005	12.5
Tb927.9.4390	DNA-damage inducible protein DDI1-like protein	0.5	1.95	IYEEISKR	7	142	Tb927.10.16230	Variant Surface Glycoprotein, putative	0.25	101	GSKEDGCDK	3	433	138.068	2169.04	3	2169.03	-5.956	0.75	0.01	36.7
Tb927.9.4390	DNA-damage inducible protein DDI1-like protein	0.25	372	KHRMIIDLK	-1	-	-		0	999	-	-1	-	0	1152.66	2	1152.68	16.7693	0.25	0	372
Tb927.9.4370	GTPase activating protein, putative	0.8	7.24	YGDGAAKR	7	613	Tb927.10.6490	KIAA1430 homologue, putative	0.42	168	KGVGEc[15.99]	1	157	138.068	1478.71	3	1478.74	16.332	1.22	0.145	8.12
Tb927.9.4370	GTPase activating protein, putative	0.37	15	YGDGAAKR	7	613	Tb927.4.1280	Tetratricopeptide repeat, putative	0.12	710	AKDGWc[15.99]	2	395	138.068	1565.72	2	1565.75	15.358	0.49	0.245	647
Tb927.9.4370	GTPase activating protein, putative	0.25	17.2	FQLFAVLLR	-1	-	-		0	999	-	-1	-	0	1105.65	2	1105.66	17.6456	0.25	0.04	17.2
Tb927.9.4370	GTPase activating protein, putative	0.5	1.66	FQLFAVLLR	-1	-	-		0	999	-	-1	-	0	1105.65	2	1105.66	17.204	0.5	0.25	1.66
Tb927.9.4370	GTPase activating protein, putative	0.5	7.71	FQLFAVLLR	-1	-	-		0	999	-	-1	-	0	1105.65	2	1105.66	17.4248	0.5	0.15	7.71
Tb927.9.4350	hypothetical protein, conserved	0.865	13.5	GYEKQR	4	618	Tb927.4.2400	hypothetical protein, conserved	0.555	109	KGDDSK	1	539	138.068	1565.74	3	1565.77	15.4114	1.42	0.075	8.16
Tb927.9.4350	hypothetical protein, conserved	0.905	7.43	GYEKQR	4	618	Tb927.4.2400	hypothetical protein, conserved	0.56	97.4	KGDDSK	1	539	138.068	1565.74	3	1565.77	15.0606	1.465	0.05	6.89
Tb927.9.4350	hypothetical protein, conserved	0.23	46.1	SKGNNADM[15.99]DGDDTSPEDGGGR	-1	-	-		0	999	-	-1	-	0	2109.81	2	2109.81	3.6919	0.23	0.23	46.1
Tb927.9.4350	hypothetical protein, conserved	0.485	2.61	n[15.99]MTESEKAR	1	1	Tb927.11.330	Nucleoporin NUP110	0.245	66.4	n[15.99]FPGSK	1	2	138.068	1638.82	2	1638.79	-17.2593	0.73	0.12	0.189
Tb927.9.4350	hypothetical protein, conserved	0.5	0.92	K[155.09]GAPLREK	-1	-	-		0	999	-	-1	-	0	1052.62	2	1052.63	10.5764	0.5	0.25	0.92
Tb927.9.4350	hypothetical protein, conserved	0.5	0.92	K[155.09]GAPLREK	-1	-	-		0	999	-	-1	-	0	1052.62	2	1052.63	10.604	0.5	0.25	0.92
Tb927.9.4310	tricarboxylate carrier, putative	0.225	24.8	RHQELLNR	-1	-	-		0	999	-	-1	-	0	1064.57	2	1064.58	15.5087	0.225	0	24.8
Tb927.9.4300	PRP3, putative	0.525	120	AERQER	-1	-	-		0	999	-	-1	-	0	787.398	2	787.394	-5.1485	0.525	0.065	120
Tb927.9.4300	PRP3, putative	0.25	52	n[15.99]MPAKR	1	1;1	Tb927.11.14780	phosphomannose isomerase	0.12	168	n[15.99]SKLIK	1	2	138.068	1342.8	2	1342.8	-1.6804	0.37	0	8770
Tb927.9.4300	PRP3, putative	0.25	52	n[15.99]MPAKR	1	1;1	Tb927.11.14780	phosphomannose isomerase	0.12	168	n[15.99]SKLIK	2	3;393	138.068	1342.8	2	1342.8	-1.6804	0.37	0	8770
Tb927.9.4300	PRP3, putative	0.25	52	n[15.99]MPAKR	4	4;4	Tb927.11.14780	phosphomannose isomerase	0.12	168	n[15.99]SKLIK	1	2	138.068	1342.8	2	1342.8	-1.6804	0.37	0	8770
Tb927.9.4290	hypothetical protein, conserved	0.125	1960	YREPYAECSGGPVCNM[15.99]SPPK	-1	-	-		0	999	-	-1	-	0	2313.98	2	2313.98	-0.993	0.125	0.125	1960
Tb927.9.4210	fatty acyl CoA synthetase 3	0.275	1000000000000	TVNVTHFKETK	-1	-	-		0	999	-	-1	-	0	1302.67	2	1302.69	17.467	0.275	0.035	1000000000000
Tb927.9.4190	fatty acyl CoA syntetase 1	0.25	103	n[15.99]MGMYVTK	1	1	Tb09.v4.0031		0.25	85.6	EDCKAc[15.99]	4	474	138.068	1619.66	2	1619.69	19.7209	0.5	0.255	2.09
Tb927.9.4190	fatty acyl CoA syntetase 1	0.66	20.3	SIGVTDEEQAR	-1	-	-		0	999	-	-1	-	0	1203.58	2	1203.57	-4.3669	0.66	0.235	20.3
Tb927.9.4190	fatty acyl CoA syntetase 1	0.445	3.43	GSFMFK[156.08]GYYK	-1	-	-		0	999	-	-1	-	0	1382.64	2	1382.66	14.9428	0.445	0.195	3.43
Tb927.9.4190	fatty acyl CoA syntetase 1	0.465	124	GSFMFK[156.08]GYYK	-1	-	-		0	999	-	-1	-	0	1382.64	2	1382.66	15.3842	0.465	0.025	124
Tb927.9.4190	fatty acyl CoA syntetase 1	0.17	298	EDHNGKR	6	107	Tb927.10.9240	Tir chaperone protein (CesT) family, putative	0.105	468	n[15.99]MDDK	1	1	138.068	1499.68	2	1499.67	-9.3672	0.275	0.025	1020
Tb927.9.4190	fatty acyl CoA syntetase 1	0.25	426	GSFM[15.99]FKGYYK	-1	-	-		0	999	-	-1	-	0	1242.6	2	1242.57	-17.7154	0.25	0.25	426
Tb927.9.4130	hypothetical protein, conserved	0.725	32.8	n[15.99]SLYCNCGR	1	2	Tb927.10.13430	citrate synthase, putative	0.105	7710	n[15.99]MCMR	1	1	138.068	1778.69	4	1778.7	8.5307	0.83	0.095	174
Tb927.9.4080	Stumpy formation signalling pathway protein, putative	0.57	6.1	EGDNQK[155.09]KEGR	-1	-	-		0	999	-	-1	-	0	1314.63	2	1314.65	19.0497	0.57	0.095	6.1
Tb927.9.4080	Stumpy formation signalling pathway protein, putative	0.57	6.1	EGDNQK[155.09]KEGR	-1	-	-		0	999	-	-1	-	0	1314.63	2	1314.65	19.0718	0.57	0.095	6.1
Tb927.9.4080	Stumpy formation signalling pathway protein, putative	0.57	6.1	EGDNQK[156.08]KEGR	-1	-	-		0	999	-	-1	-	0	1315.63	2	1315.64	4.3238	0.57	0.055	6.1
Tb927.9.4080	Stumpy formation signalling pathway protein, putative	0.705	11.3	KEAVR	1	1308;270	Tb927.7.5890	hypothetical protein, conserved	0.15	2420	n[15.99]NEDK	1	2	138.068	1243.64	2	1243.64	0.4318	0.855	0.015	32.1
Tb927.9.4050	Ring finger domain/Zn-finger in ubiquitin-hydrolases and other protein, putative	0.97	0.0445	ISSLGANIDKAR	10	520	Tb927.10.3870	hypothetical protein, conserved	0.25	232	EFMQKR	5	1269	138.068	2219.14	4	2219.17	14.8905	1.22	0.005	5.97
Tb927.9.4050	Ring finger domain/Zn-finger in ubiquitin-hydrolases and other protein, putative	1.065	0.0162	ISSLGANIDKAR	10	520	Tb927.10.9870	Component of motile flagella 12	0.44	29.5	YVGKNEK	4	185	138.068	2218.16	4	2218.2	16.57	1.505	0.06	10.9
Tb927.9.4050	Ring finger domain/Zn-finger in ubiquitin-hydrolases and other protein, putative	0.25	17.4	K[156.08]LQSAER	-1	-	-		0	999	-	-1	-	0	986.525	2	986.54	14.4028	0.25	0	17.4
Tb927.9.4050	Ring finger domain/Zn-finger in ubiquitin-hydrolases and other protein, putative	0.25	37	HSGEK[156.08]PR	-1	-	-		0	999	-	-1	-	0	965.49	2	965.493	3.1009	0.25	0.005	37
Tb927.9.4050	Ring finger domain/Zn-finger in ubiquitin-hydrolases and other protein, putative	0.25	77	HSGEK[156.08]PR	-1	-	-		0	999	-	-1	-	0	965.491	2	965.493	2.4056	0.25	0.005	77
Tb927.9.4050	Ring finger domain/Zn-finger in ubiquitin-hydrolases and other protein, putative	0.25	53.2	HSGEK[156.08]PR	-1	-	-		0	999	-	-1	-	0	965.49	2	965.493	2.6584	0.25	0.005	53.2
Tb927.9.4050	Ring finger domain/Zn-finger in ubiquitin-hydrolases and other protein, putative	0.25	23.8	HSGEK[156.08]PR	-1	-	-		0	999	-	-1	-	0	965.49	2	965.493	2.7216	0.25	0.005	23.8
Tb927.9.3990	ribosomal protein S7, putative	1.44	7.65e-06	ANPSQEEESVAR	-1	-	-		0	999	-	-1	-	0	1315.6	2	1315.6	-0.4301	1.44	0.97	7.65e-06
Tb927.9.3990	ribosomal protein S7, putative	0.735	0.148	ANPSQEEESVAR	-1	-	-		0	999	-	-1	-	0	1315.6	2	1315.6	-0.5229	0.735	0.485	0.148
Tb927.9.3930	hypothetical protein, conserved	0.31	10.5	FM[15.99]QVPVSR	-1	-	-		0	999	-	-1	-	0	978.502	2	978.496	-6.9275	0.31	0.085	10.5
Tb927.9.3920	ribosomal protein S7, putative	1.205	0.0872	TLTAELEK	-1	-	-		0	999	-	-1	-	0	903.49	2	903.491	0.9704	1.205	0.62	0.0872
Tb927.9.3880	DNA polymerase beta thumb, putative	0.25	1790	IAEELGPHGYK	-1	-	-		0	999	-	-1	-	0	1212.61	2	1212.61	0.5724	0.25	0.005	1790
Tb927.9.3870	hypothetical protein, conserved	0.25	1000000000000	TLPVFASDEEGVR	-1	-	-		0	999	-	-1	-	0	1418.72	2	1418.7	-12.5946	0.25	0	1000000000000
Tb927.9.3870	hypothetical protein, conserved	0.74	1.75	AKKSEELQEK	2	456	Tb927.4.2440	SET domain protein 13	0.305	121	n[15.99]MFSQTR	1	1	138.068	2111.03	3	2111.06	12.8001	1.045	0	20.6
Tb927.9.3870	hypothetical protein, conserved	0.74	1.75	AKKSEELQEK	3	457	Tb927.4.2440	SET domain protein 13	0.305	121	n[15.99]MFSQTR	1	1	138.068	2111.03	3	2111.06	12.8001	1.045	0	20.6
Tb927.9.3870	hypothetical protein, conserved	0.67	7.65	SAEDKVDGNAAAEGDGR	5	182	Tb927.8.4560	hypothetical protein, conserved	0.36	97.8	DEGAAKR	6	268	138.068	2544.13	3	2544.17	16.0869	1.03	0.045	46.4
Tb927.9.3860	Dyggve-Melchior-Clausen syndrome protein, putative	1.355	1.38	CRKELCSGAELYR	3	37	Tb927.2.2470	Mitochondrial protein 81	0.64	135	GTRPSMAASAAKR	12	494	138.068	3081.53	5	3081.53	-2.2305	1.995	0.02	42.8
Tb927.9.3860	Dyggve-Melchior-Clausen syndrome protein, putative	0.64	3.23	CRKELCSGAELYR	3	37	Tb11.v5.0928.1		0.47	26.7	DVKEKLEK	3	426;446;450	138.068	2766.35	4	2766.4	18.2426	1.11	0.04	48.3
Tb927.9.3850	Protein of unknown function (DUF788), putative	0.36	4.63	KMELQQR	-1	-	-		0	999	-	-1	-	0	931.481	2	931.491	10.2948	0.36	0.11	4.63
Tb927.9.3840	hypothetical protein, conserved	0.84	0.00486	NPHASSVPNQFRTPNADAVKDAELLQR	20	69	Tb927.9.6530	hypothetical protein	0.19	277	DDKLFQK	3	941	138.068	4004.99	5	4005.03	11.9976	1.03	0.045	72.5
Tb927.9.3840	hypothetical protein, conserved	0.84	0.00486	NPHASSVPNQFRTPNADAVKDAELLQR	20	69	Tb927.2.6240	adenosine transporter 2	0.19	277	FVKNEEK	3	47	138.068	4004.99	5	4005.03	11.9976	1.03	0.045	72.5
Tb927.9.3840	hypothetical protein, conserved	0.84	0.00486	NPHASSVPNQFRTPNADAVKDAELLQR	20	69	Tb927.9.3650	Kinesin-13 1	0.19	277	GDKELFGK	3	358	138.068	4004.99	5	4005.03	11.9976	1.03	0.045	72.5
Tb927.9.3840	hypothetical protein, conserved	0.84	0.00486	NPHASSVPNQFRTPNADAVKDAELLQR	20	69	Tb927.3.2150	protein phosphatase 2C, putative	0.19	277	KFGVEDAK	1	329	138.068	4004.99	5	4005.03	11.9976	1.03	0.045	72.5
Tb927.9.3840	hypothetical protein, conserved	0.84	0.00486	NPHASSVPNQFRTPNADAVKDAELLQR	20	69	Tb927.10.8400	legume-like lectin, putative	0.19	277	LFKEDNK	3	283	138.068	4004.99	5	4005.03	11.9976	1.03	0.045	72.5
Tb927.9.3840	hypothetical protein, conserved	0.84	0.00486	NPHASSVPNQFRTPNADAVKDAELLQR	20	69	Tb927.10.14050	hypothetical protein	0.19	277	n[15.99]MLWGSRK	1	1	138.068	4004.99	5	4005.03	10.3684	1.03	0.045	72.5
Tb927.9.3840	hypothetical protein, conserved	0.84	0.00486	NPHASSVPNQFRTPNADAVKDAELLQR	20	69	Tb927.10.3680	hypothetical protein, conserved	0.19	277	MMEKQVK	4	21	138.068	4004.99	5	4005.02	8.4046	1.03	0.045	72.5
Tb927.9.3840	hypothetical protein, conserved	0.84	0.00486	NPHASSVPNQFRTPNADAVKDAELLQR	20	69	Tb927.8.5640	putative succinate dehydrogenase subunit	0.19	277	VKNEEFK	2	152	138.068	4004.99	5	4005.03	11.9976	1.03	0.045	72.5
Tb927.9.3820	syntaxin, putative	0.495	2.63	RDMSAVKK	7	93	Tb927.8.6980	Flagellum attachment zone protein 14	0.36	20.5	VNSKKCCc[15.99]	5	831	138.068	1981.98	3	1981.97	-1.1064	0.855	0.01	0.138
Tb927.9.3820	syntaxin, putative	0.275	169	KECTALNR	-1	-	-		0	999	-	-1	-	0	990.486	2	990.492	5.1734	0.275	0	169
Tb927.9.3820	syntaxin, putative	0.79	15.2	DMSAVKK	6	93	Tb927.7.3740	SUMO-interacting motif-containing protein	0.605	39.5	DVKPSSAc[15.99]	3	845	138.068	1633.81	3	1633.82	9.4556	1.395	0.225	10
Tb927.9.3820	syntaxin, putative	0.305	2230	KECTALNRVAMK	-1	-	-		0	999	-	-1	-	0	1419.7	2	1419.73	19.4223	0.305	0.055	2230
Tb927.9.3820	syntaxin, putative	0.25	6950	ARESMTILAETGESM[15.99]DIARR	-1	-	-		0	999	-	-1	-	0	2252.1	3	2252.09	-3.6152	0.25	0.005	6950
Tb927.9.3800	kinetoplastid kinetochore protein 18	0.32	87.8	GSKANK	3	169	Tb927.11.2790	Cilia- and flagella-associated protein 91, putative	0.135	1160	ETKEc[15.99]	3	708	138.068	1262.63	2	1262.64	7.2479	0.455	0.02	1000000000000
Tb927.9.3800	kinetoplastid kinetochore protein 18	0.25	49.6	SIKDKLM[15.99]R	-1	-	-		0	999	-	-1	-	0	1005.56	2	1005.56	1.6843	0.25	0.115	49.6
Tb927.9.3680	hypothetical protein, conserved	1.05	0.373	LTSAATKGR	7	744	Tb927.11.11620	hypothetical protein, conserved	0.195	1630	WKGDEK	2	191	138.068	1802.92	3	1802.95	19.0134	1.245	0.005	17.4
Tb927.9.3680	hypothetical protein, conserved	0.73	0.108	HVSFHSACVGASKK	13	455	Tb11.v5.0933.1		0.105	1040	GKADMGEK	2	82	138.068	2486.18	3	2486.2	8.9372	0.835	0.005	167
Tb927.9.3680	hypothetical protein, conserved	0.25	396	KFSQDASCGEER	-1	-	-		0	999	-	-1	-	0	1412.6	2	1412.6	-0.4328	0.25	0.25	396
Tb927.9.3680	hypothetical protein, conserved	0.42	23.7	IPSKDK[155.09]c[15.99]	-1	-	-		0	999	-	-1	-	0	857.469	2	857.486	19.7353	0.42	0.03	23.7
Tb927.9.3680	hypothetical protein, conserved	0.42	23.7	IPSKDK[155.09]c[15.99]	-1	-	-		0	999	-	-1	-	0	857.469	2	857.486	19.7691	0.42	0.03	23.7
Tb927.9.3650	Kinesin-13 1	0.485	0.874	KQTSPAAR	1	486	Tb927.10.5980	leucine-rich repeat protein (LRRP), putative	0.245	48.9	SGSKYMTc[15.99]	4	423	138.068	1783.86	3	1783.88	9.4563	0.73	0.15	19.6
Tb927.9.3650	Kinesin-13 1	0.435	27.7	IEGAQINK	-1	-	-		0	999	-	-1	-	0	871.461	2	871.476	17.7122	0.435	0.055	27.7
Tb927.9.3650	Kinesin-13 1	0.5	2.51	ELKKSR	3	464	Tb927.1.4490	N-acetyltransferase 2, putative	0.12	559	MKSKYc[15.99]	2	169	138.068	1568.83	2	1568.86	18.016	0.62	0.08	2840
Tb927.9.3640	LSU ribosomal protein, mitochondrial, putative	0.25	283	KEGAEEc[15.99]	1	193	Tb927.4.550	Zinc knuckle, putative	0.17	1430	n[15.99]MYGNK	1	1	138.068	1442.64	3	1442.62	-14.9174	0.42	0.145	77.9
Tb927.9.3640	LSU ribosomal protein, mitochondrial, putative	0.225	195	RLGVFCR	-1	-	-		0	999	-	-1	-	0	906.476	2	906.486	10.4903	0.225	0.06	195
Tb927.9.3620	hypothetical protein, conserved	0.635	0.726	AHLSSKLMSESCVKVLDVVVEAAEIADR	6	205	Tb927.10.5850	N-terminal region of Chorein, a TM vesicle-mediated sorter, putative	0.62	0.455	AFEKMR	4	146	138.068	3973.97	5	3974.03	15.0592	1.255	0.205	1.32
Tb927.9.3620	hypothetical protein, conserved	0.4	13.8	DTAFLEPFR	-1	-	-		0	999	-	-1	-	0	1094.53	2	1094.54	12.1237	0.4	0.18	13.8
Tb927.9.3580	hypothetical protein, conserved	0.825	0.235	EEKLSEDNQVKK	11	461	Tb927.9.670	hypothetical protein	0.23	329	n[15.99]WCAAPR	1	2	138.068	2343.13	4	2343.15	8.8582	1.055	0.035	21
Tb927.9.3580	hypothetical protein, conserved	0.115	327	NLNKFAVASDSDSDSDc[15.99]c[15.99]	-1	-	-		0	999	-	-1	-	0	1715.73	2	1715.71	-7.7154	0.115	0.115	327
Tb927.9.3580	hypothetical protein, conserved	0.125	1160	NLNKFAVASDSDSDSDc[15.99]	-1	-	-		0	999	-	-1	-	0	1699.73	2	1699.72	-6.5918	0.125	0.125	1160
Tb927.9.3580	hypothetical protein, conserved	0.32	27.2	KASDSQSRAR	-1	-	-		0	999	-	-1	-	0	1104.55	2	1104.56	16.205	0.32	0.07	27.2
Tb927.9.3580	hypothetical protein, conserved	0.355	59.8	GEGVQRSEGGK	-1	-	-		0	999	-	-1	-	0	1102.55	2	1102.54	-7.8148	0.355	0.035	59.8
Tb927.9.3560	hypothetical protein, conserved	0.37	16.4	n[15.99]ERSNSR	1	2	Tb11.v5.0488.1		0.125	553	n[15.99]MASHSR	1	1;1	138.068	1588.73	2	1588.74	5.34	0.495	0.005	504
Tb927.9.3480	U5Cwc21 small nuclear ribonucleoprotein	0.805	1.04	HREVER	-1	-	-		0	999	-	-1	-	0	824.414	2	824.425	13.8337	0.805	0.125	1.04
Tb927.9.3480	U5Cwc21 small nuclear ribonucleoprotein	0.75	1.12	HREVER	-1	-	-		0	999	-	-1	-	0	824.414	2	824.425	13.6856	0.75	0.125	1.12
Tb927.9.3480	U5Cwc21 small nuclear ribonucleoprotein	0.36	40.9	VLLYREER	-1	-	-		0	999	-	-1	-	0	1076.6	2	1076.6	0.0357	0.36	0.11	40.9
Tb927.9.3480	U5Cwc21 small nuclear ribonucleoprotein	0.345	65.4	VLLYREER	-1	-	-		0	999	-	-1	-	0	1076.6	2	1076.6	-0.3044	0.345	0.12	65.4
Tb927.9.3480	U5Cwc21 small nuclear ribonucleoprotein	0.115	506	NYM[15.99]EEAQEAR	-1	-	-		0	999	-	-1	-	0	1255.5	2	1255.51	9.7457	0.115	0.115	506
Tb927.9.3480	U5Cwc21 small nuclear ribonucleoprotein	0.1	202	NYM[15.99]EEAQEAR	-1	-	-		0	999	-	-1	-	0	1255.5	2	1255.51	9.5512	0.1	0.1	202
Tb927.9.3470	Mitoribosomal SSU assembly factor 26	0.25	76.7	n[15.99]MSTSSR	1	1	Tb927.9.10790	hypothetical protein	0.225	196	EKGMK	2	67	138.068	1412.65	2	1412.66	10.5615	0.475	0.065	4.92
Tb927.9.3470	Mitoribosomal SSU assembly factor 26	0.25	121	RTLDKSQPPR	-1	-	-		0	999	-	-1	-	0	1196.65	2	1196.66	12.7971	0.25	0	121
Tb927.9.3460	zinc finger protein family member, putative	0.43	150	EGSCKYR	5	294	Tb927.10.4340	hypothetical protein	0.385	102	HQKTc[15.99]	3	57	138.068	1564.7	2	1564.73	18.1751	0.815	0.245	4.91
Tb927.9.3460	zinc finger protein family member, putative	0.25	1000000000000	HGK[156.08]ELGAQYQR	-1	-	-		0	999	-	-1	-	0	1441.74	2	1441.73	-4.2953	0.25	0.125	1000000000000
Tb927.9.3460	zinc finger protein family member, putative	0.22	146	K[156.08]CQYGK	-1	-	-		0	999	-	-1	-	0	938.436	2	938.453	17.7863	0.22	0.005	146
Tb927.9.3440	cyclophilin type peptidyl-prolyl cis-trans isomerase, putative	0.37	71.3	n[15.99]n[42.01]AIVGDSLNKR	-1	-	-		0	999	-	-1	-	0	1113.61	2	1113.61	5.4762	0.37	0.05	71.3
Tb927.9.3440	cyclophilin type peptidyl-prolyl cis-trans isomerase, putative	0.155	558	EMPCEFYSR	-1	-	-		0	999	-	-1	-	0	1217.48	2	1217.48	0.0039	0.155	0.03	558
Tb927.9.3410	hypothetical protein, conserved	0.735	2.97	YDALKR	5	121	Tb927.6.5100	polo-like protein kinase, putative	0.2	759	n[15.99]MFNVR	1	1	138.068	1583.8	2	1583.81	5.5224	0.935	0.065	140
Tb927.9.3400	endo-beta-N-acetylglucosaminidase, putative	0.79	2.22	EYKSK	3	265	Tb927.9.3260	hypothetical protein	0.14	1370	n[15.99]MEAAR	1	1	138.068	1383.67	3	1383.67	-3.1458	0.93	0.095	135
Tb927.9.3400	endo-beta-N-acetylglucosaminidase, putative	0.445	107	EYKSK	3	265	Tb927.11.4930	Phosducin, putative	0.44	127	n[15.99]MVER	1	1	138.068	1324.65	3	1324.67	18.2327	0.885	0.08	6.79
Tb927.9.3390	Calmodulin-binding, putative	0.25	19	EAAVEEQRAK	-1	-	-		0	999	-	-1	-	0	1129.57	2	1129.57	-0.5688	0.25	0	19
Tb927.9.3390	Calmodulin-binding, putative	0.315	30.1	K[156.08]FGSAK	-1	-	-		0	999	-	-1	-	0	792.427	2	792.438	13.4706	0.315	0.105	30.1
Tb927.9.3360	N-acetyltransferase, putative	0.375	41.3	KSAGKR	5	307	Tb927.4.2470	hypothetical protein, conserved	0.25	58.8	DKSHK	2	664	138.068	1396.8	2	1396.78	-15.9555	0.625	0.005	1.56
Tb927.9.3360	N-acetyltransferase, putative	0.375	41.3	KSAGKR	5	307	Tb927.11.9080	Nucleolar protein 136	0.25	58.8	NKSHK	2	11	138.068	1395.8	2	1395.79	-2.1121	0.625	0.005	1.56
Tb927.9.3360	N-acetyltransferase, putative	0.375	10.8	KSAGKR	5	307	Tb927.4.2470	hypothetical protein, conserved	0.25	64.9	DKSHK	2	664	138.068	1396.8	2	1396.78	-17.0916	0.625	0	1710
Tb927.9.3360	N-acetyltransferase, putative	0.125	77.6	SKAQR	2	160;41	Tb927.10.5130	Protein C21orf2 homolog, putative	0.25	32	n[15.99]MILK	1	1	138.068	1229.72	2	1229.72	0.7335	0.375	0	10.5
Tb927.9.3360	N-acetyltransferase, putative	0.125	77.6	SKAQR	2	160;41	Tb927.11.14010	hypothetical protein, conserved	0.25	32	n[15.99]MLLK	1	1;1;1;1;1	138.068	1229.72	2	1229.72	0.7335	0.375	0	10.5
Tb927.9.3350	Mitoribosomal LSU assembly factor 3	0.365	7.24	M[15.99]LGRMFVKR	-1	-	-		0	999	-	-1	-	0	1152.62	2	1152.63	5.1702	0.365	0.005	7.24
Tb927.9.3350	Mitoribosomal LSU assembly factor 3	0.375	3.05	M[15.99]LGRMFVKR	-1	-	-		0	999	-	-1	-	0	1152.62	2	1152.63	6.3352	0.375	0.125	3.05
Tb927.9.3340	hypothetical protein, conserved	0.535	18.7	EQIYQKYR	-1	-	-		0	999	-	-1	-	0	1126.57	2	1126.58	5.1381	0.535	0.09	18.7
Tb927.9.3340	hypothetical protein, conserved	0.25	66.9	M[15.99]KEDTARR	-1	-	-		0	999	-	-1	-	0	1021.48	2	1021.5	14.4147	0.25	0.07	66.9
Tb927.9.3340	hypothetical protein, conserved	0.25	73	GELLRLHESR	-1	-	-		0	999	-	-1	-	0	1208.66	2	1208.66	0.7558	0.25	0	73
Tb927.9.3340	hypothetical protein, conserved	0.185	901	n[15.99]MSYYDK	1	1	Tb927.10.9440	NADH dehydrogenase	0.145	1090	KQNEc[15.99]	1	488	138.068	1492.61	2	1492.64	16.7895	0.33	0.175	107
Tb927.9.3290	4F5 protein family, putative	0.25	53.5	KQAEADARK	-1	-	-		0	999	-	-1	-	0	1015.54	2	1015.54	-0.1042	0.25	0	53.5
Tb927.9.3170	cytochrome oxidase subunit V	0.455	23.5	DGNKISNc[15.99]	4	193	Tb927.10.10880	ATP-binding cassette sub-family F member 1, putative	0.25	356	EEDKAR	4	491	138.068	1646.77	2	1646.77	1.1768	0.705	0.12	19.9
Tb927.9.3170	cytochrome oxidase subunit V	0.455	23.5	DGNKISNc[15.99]	4	193	Tb927.10.7410	succinyl-CoA ligase [GDP-forming] beta-chain, putative	0.25	356	EEEGKR	5	391	138.068	1646.77	2	1646.77	1.1768	0.705	0.12	19.9
Tb927.9.3170	cytochrome oxidase subunit V	0.455	23.5	DGNKISNc[15.99]	4	193	Tb927.11.16090	Outer dynein arm docking complex protein 2, putative	0.25	356	EEKGQR	3	612	138.068	1645.77	2	1645.79	12.928	0.705	0.01	19.9
Tb927.9.3170	cytochrome oxidase subunit V	0.455	23.5	DGNKISNc[15.99]	4	193	Tb927.3.3770	paraflagellar rod component, putative	0.25	356	EEKWR	3	79;79;79;1038	138.068	1646.77	2	1646.79	10.442	0.705	0.12	19.9
Tb927.9.3170	cytochrome oxidase subunit V	0.455	23.5	DGNKISNc[15.99]	4	193	Tb927.6.2190	hypothetical protein, conserved	0.25	356	REKCR	3	53	138.068	1647.78	2	1647.8	14.3764	0.705	0.05	19.9
Tb927.9.3170	cytochrome oxidase subunit V	0.445	52.4	ENK[155.09]TYIR	-1	-	-		0	999	-	-1	-	0	1077.57	2	1077.58	8.402	0.445	0.04	52.4
Tb927.9.3170	cytochrome oxidase subunit V	0.445	52.4	ENK[155.09]TYIR	-1	-	-		0	999	-	-1	-	0	1077.57	2	1077.58	8.4289	0.445	0.04	52.4
Tb927.9.3170	cytochrome oxidase subunit V	0.445	52.4	ENK[156.08]TYIR	-1	-	-		0	999	-	-1	-	0	1078.58	2	1078.57	-9.5506	0.445	0.04	52.4
Tb927.9.3170	cytochrome oxidase subunit V	0.25	2860	SLLETM[15.99]KWEATPR	-1	-	-		0	999	-	-1	-	0	1576.78	2	1576.79	7.0889	0.25	0	2860
Tb927.9.3130	hypothetical protein, conserved	0.285	162	GGTEKQc[15.99]	5	565	Tb927.6.4350	ribosomal RNA assembly protein, putative	0.17	884	n[15.99]TSSSK	1	2	138.068	1280.6	2	1280.61	7.8619	0.455	0.22	56.4
Tb927.9.3130	hypothetical protein, conserved	0.25	76	n[15.99]DLGSDEDR	1	2	Tb927.10.3970	hypothetical protein, conserved	0.25	64	n[15.99]VGASSK	1	2	138.068	1590.71	2	1590.74	16.929	0.5	0.25	16.1
Tb927.9.3130	hypothetical protein, conserved	0.705	2.71	KGSRAGSPR	1	28	Tb927.8.5060	Bardet-Biedl syndrome 3 protein	0.11	721	n[15.99]MGQSK	1	1	138.068	1617.81	2	1617.83	10.455	0.815	0.21	13.2
Tb927.9.3130	hypothetical protein, conserved	0.37	25.4	SSCKSR	4	558	Tb927.10.5890	Galactose oxidase, central domain containing protein, putative	0.125	931	SKNHc[15.99]	2	903	138.068	1361.61	3	1361.64	15.5492	0.495	0.12	21.6
Tb927.9.3130	hypothetical protein, conserved	0.5	0.301	SKSKSK	4	45	Tb927.8.1410	pre-rrna-processing protein tsr1 homolog	0.175	257	NKAHK	2	5;5	138.068	1397.79	2	1397.8	7.3838	0.675	0.015	118
Tb927.9.3130	hypothetical protein, conserved	0.5	0.301	SKSKSK	4	45	Tb927.9.15190	ribosomal protein L15, putative	0.175	257	QKGHK	2	177;177	138.068	1397.79	2	1397.8	7.3838	0.675	0.015	118
Tb927.9.3130	hypothetical protein, conserved	0.375	25.4	n[15.99]DLGSDEDR	1	2	Tb927.5.2520	TPR repeat, putative	0.115	1030	ETFKR	4	775	138.068	1722.78	2	1722.81	12.3844	0.49	0.015	929
Tb927.9.3130	hypothetical protein, conserved	0.285	55.7	SKSKGR	4	59;262	Tb927.8.1410	pre-rrna-processing protein tsr1 homolog	0.25	52.1	NKAHK	2	5;5	138.068	1395.8	2	1395.79	-2.5494	0.535	0	299
Tb927.9.3130	hypothetical protein, conserved	0.285	55.7	SKSKGR	4	59;262	Tb927.9.15190	ribosomal protein L15, putative	0.25	52.1	QKGHK	2	177;177	138.068	1395.8	2	1395.79	-2.5494	0.535	0	299
Tb927.9.3080	hypothetical protein, conserved	0.28	96.5	TM[15.99]EDYLR	-1	-	-		0	999	-	-1	-	0	942.428	2	942.412	-17.8962	0.28	0.15	96.5
Tb927.9.3080	hypothetical protein, conserved	0.405	110	DCRENLGK	-1	-	-		0	999	-	-1	-	0	990.438	2	990.455	17.5528	0.405	0.205	110
Tb927.9.3080	hypothetical protein, conserved	0.515	19.9	n[15.99]MPQPSALQSAR	-1	-	-		0	999	-	-1	-	0	1200.58	2	1200.59	6.8369	0.515	0.24	19.9
Tb927.9.3080	hypothetical protein, conserved	0.25	785	VQDSM[15.99]KVFCDVATK	-1	-	-		0	999	-	-1	-	0	1642.76	2	1642.77	4.8382	0.25	0.005	785
Tb927.9.3030	hypothetical protein, conserved	0.25	289	KCASCGVSFDK	-1	-	-		0	999	-	-1	-	0	1257.56	2	1257.55	-6.1663	0.25	0.125	289
Tb927.9.3030	hypothetical protein, conserved	0.775	1.62	EQENTVR	-1	-	-		0	999	-	-1	-	0	874.405	2	874.414	10.2029	0.775	0.195	1.62
Tb927.9.3030	hypothetical protein, conserved	0.25	665	HGRGNTSIFEGPK	-1	-	-		0	999	-	-1	-	0	1398.68	2	1398.7	14.0896	0.25	0	665
Tb927.9.2980	hypothetical protein, conserved	0.245	9.84	n[15.99]SFGLEYSEGQR	1	2	Tb927.11.13910	NADH dehydrogenase (ubiquinone) 1 alpha subcomplex subunit, putative	0.24	13.3	CKDEK	2	110	138.068	2087.91	2	2087.95	16.5508	0.485	0.005	1000000000000
Tb927.9.2980	hypothetical protein, conserved	0.245	9.84	n[15.99]SFGLEYSEGQR	1	2	Tb927.5.4950	variant surface glycoprotein (VSG, atypical), putative	0.24	13.3	KDCEK	1	484;484	138.068	2087.91	2	2087.95	16.5508	0.485	0.005	1000000000000
Tb927.9.2940	hypothetical protein, conserved	0.495	100	n[15.99]MIDK	1	1	Tb927.9.890	variant surface glycoprotein (VSG), putative	0.475	159	KDKPc[15.99]	1	480;480	138.068	1145.59	2	1145.6	6.1477	0.97	0.025	24.6
Tb927.9.2910	histone acetyltransferase subunit NuA4, putative	0.25	3350	IFTASSVGALGTVER	-1	-	-		0	999	-	-1	-	0	1506.8	2	1506.8	6.0502	0.25	0.125	3350
Tb927.9.2910	histone acetyltransferase subunit NuA4, putative	0.505	1.75	n[15.99]SGRGHGR	1	2	Tb927.10.2580	Nucleolar protein 12 (25kDa), putative	0.31	29.1	SAKGKR	5	288	138.068	1508.82	3	1508.83	3.4172	0.815	0.105	85.6
Tb927.9.2900	U3 small nucleolar RNA-associated protein 10, putative	0.46	17.7	TIGTVTELLR	-1	-	-		0	999	-	-1	-	0	1101.64	2	1101.64	-3.6006	0.46	0.125	17.7
Tb927.9.2900	U3 small nucleolar RNA-associated protein 10, putative	0.25	24.8	STEK[155.09]QQAK	-1	-	-		0	999	-	-1	-	0	1073.59	2	1073.57	-18.779	0.25	0.005	24.8
Tb927.9.2900	U3 small nucleolar RNA-associated protein 10, putative	0.25	24.8	STEK[155.09]QQAK	-1	-	-		0	999	-	-1	-	0	1073.59	2	1073.57	-18.752	0.25	0.005	24.8
Tb927.9.2800	hypothetical protein, conserved	0.765	1.44	FQVGVAER	-1	-	-		0	999	-	-1	-	0	904.476	2	904.477	0.0952	0.765	0.165	1.44
Tb927.9.2760	EB1-like C-terminal motif containing protein, putative	0.84	2.44	TSTPVDR	-1	-	-		0	999	-	-1	-	0	774.375	2	774.387	15.4743	0.84	0.335	2.44
Tb927.9.2760	EB1-like C-terminal motif containing protein, putative	0.25	107	GEYSGETGYQR	-1	-	-		0	999	-	-1	-	0	1245.51	2	1245.53	16.4963	0.25	0.065	107
Tb927.9.2760	EB1-like C-terminal motif containing protein, putative	0.49	51.5	GRDQPMIPPK	-1	-	-		0	999	-	-1	-	0	1137.6	2	1137.6	-5.4741	0.49	0.08	51.5
Tb927.9.2760	EB1-like C-terminal motif containing protein, putative	0.25	486	n[15.99]MDHR	1	1	Tb927.10.8190	CCT-theta, putative	0.355	86.6	KAGNK	1	128	138.068	1227.59	2	1227.6	11.2878	0.605	0	27.4
Tb927.9.2760	EB1-like C-terminal motif containing protein, putative	0.25	486	n[15.99]MDHR	1	1	Tb927.3.2660	TatD related DNase, putative	0.355	86.6	KQNK	1	713;191;2711	138.068	1227.59	2	1227.6	11.2878	0.605	0	27.4
Tb927.9.2760	EB1-like C-terminal motif containing protein, putative	0.5	13	GLGDVLM[15.99]PQNGR	-1	-	-		0	999	-	-1	-	0	1271.62	2	1271.63	6.9853	0.5	0.25	13
Tb927.9.2730	hypothetical protein, conserved	0.43	264	CRADVWFMPCFR	-1	-	-		0	999	-	-1	-	0	1643.74	2	1643.72	-17.4454	0.43	0.19	264
Tb927.9.2700	hypothetical protein, conserved	0.355	10.8	n[15.99]MLRWTGGSK	1	1	Tb927.11.5940	receptor-type adenylate cyclase GRESAG 4, putative	0.125	288	n[15.99]NDYR	1	2	138.068	1754.81	2	1754.84	19.3423	0.48	0.23	355
Tb927.9.270	variant surface glycoprotein (VSG, atypical), putative	0.28	199	DKTTCENDK	-1	-	-		0	999	-	-1	-	0	1109.48	2	1109.47	-14.8034	0.28	0.03	199
Tb927.9.270	variant surface glycoprotein (VSG, atypical), putative	0.5	0.307	TTCENDKTGDK	7	460	Tb927.10.7660	hypothetical protein	0.245	55.3	n[15.99]YNCSSK	1	2	138.068	2162.9	3	2162.91	4.997	0.745	0.05	0.132
Tb927.9.270	variant surface glycoprotein (VSG, atypical), putative	0.685	3.92	GKDSEPDR	2	473	Tb927.10.9990	non-canonical purine NTP pyrophosphatase, RdgB/HAM1 family, putative	0.125	1410	n[15.99]TDASK	1	2	138.068	1560.7	2	1560.73	14.3187	0.81	0.145	45.8
Tb927.9.270	variant surface glycoprotein (VSG, atypical), putative	0.325	285	TVKYK[156.08]R	-1	-	-		0	999	-	-1	-	0	949.552	2	949.56	8.4584	0.325	0.11	285
Tb927.9.270	variant surface glycoprotein (VSG, atypical), putative	0.37	772	LDQETGEPK	-1	-	-		0	999	-	-1	-	0	1015.49	2	1015.48	-5.1037	0.37	0.12	772
Tb927.9.2670	Engulfment and cell motility domain-containing protein	0.4	21.6	AAEHIM[15.99]K	-1	-	-		0	999	-	-1	-	0	814.414	2	814.401	-16.6959	0.4	0.08	21.6
Tb927.9.2650	Present in the outer mitochondrial membrane proteome 2	0.525	3.19	AASAMKGK	6	192	Tb927.11.18580	variant surface glycoprotein (VSG), putative	0.25	61.6	GGNSKK	5	273	138.068	1489.77	2	1489.79	11.7841	0.775	0.125	1000000000000
Tb927.9.2650	Present in the outer mitochondrial membrane proteome 2	0.525	3.19	AASAMKGK	6	192	Tb927.11.440	conserved protein	0.25	61.6	GSGNKK	5	193	138.068	1489.77	2	1489.79	11.7841	0.775	0.125	1000000000000
Tb927.9.2630	hypothetical protein, conserved	0.245	374	LLLWSADTLDELR	-1	-	-		0	999	-	-1	-	0	1543.81	2	1543.82	9.7892	0.245	0.115	374
Tb927.9.2630	hypothetical protein, conserved	0.725	4.98	KEGAPSMCSNR	1	1809	Tb927.1.3320	leucine-rich repeat protein (LRRP), putative	0.25	308	n[15.99]MSTSKSEK	1	1	138.068	2285.99	3	2286.03	18.0541	0.975	0.01	51
Tb927.9.2630	hypothetical protein, conserved	0.725	4.98	KEGAPSMCSNR	1	1809	Tb927.1.3320	leucine-rich repeat protein (LRRP), putative	0.25	308	n[15.99]MSTSKSEK	5	5	138.068	2285.99	3	2286.03	18.0541	0.975	0.01	51
Tb927.9.2630	hypothetical protein, conserved	0.25	17.6	VGDSSSTGSLLPSSACR	-1	-	-		0	999	-	-1	-	0	1679.78	2	1679.78	-3.7647	0.25	0.025	17.6
Tb927.9.2620	Mitoribosomal SSU assembly factor 6	0.25	195	KPDDNMGNGETR	-1	-	-		0	999	-	-1	-	0	1332.56	2	1332.57	7.4003	0.25	0.075	195
Tb927.9.2620	Mitoribosomal SSU assembly factor 6	0.31	12.6	GTYGKKSR	5	639	Tb11.v5.0258.1		0.125	338	n[15.99]MQADAK	1	1;1	138.068	1711.84	3	1711.86	10.9533	0.435	0.005	179
Tb927.9.2620	Mitoribosomal SSU assembly factor 6	0.31	12.6	GTYGKKSR	6	640	Tb11.v5.0258.1		0.125	338	n[15.99]MQADAK	1	1;1	138.068	1711.84	3	1711.86	10.9533	0.435	0.005	179
Tb927.9.2600	hypothetical protein, conserved	0.125	124	QQMANVEKSGDGSASPR	8	83	Tb927.11.13580	ubiquinone biosynthesis protein-like protein	0.125	362	n[15.99]MQSR	1	1;1;1	138.068	2435.09	2	2435.12	9.4023	0.25	0.125	1930
Tb927.9.2600	hypothetical protein, conserved	0.125	124	QQMANVEKSGDGSASPR	8	83	Tb927.10.5310	AMP-activated kinase, alpha 1	0.125	362	n[15.99]MSQR	1	1;1;1;1;1;1	138.068	2435.09	2	2435.12	9.4023	0.25	0.125	1930
Tb927.9.2600	hypothetical protein, conserved	0.125	124	QQMANVEKSGDGSASPR	8	83	Tb927.6.260	hypothetical protein	0.125	362	n[15.99]MWGK	1	1	138.068	2435.09	2	2435.12	11.0554	0.25	0.125	1930
Tb927.9.2600	hypothetical protein, conserved	0.125	124	QQMANVEKSGDGSASPR	8	83	Tb927.11.8190	DNA repair protein RAD51	0.125	362	n[15.99]MNTR	1	1	138.068	2435.09	2	2435.12	9.4023	0.25	0.125	1930
Tb927.9.2590	hypothetical protein, conserved	0.39	56.2	ALENGAPK	-1	-	-		0	999	-	-1	-	0	798.422	2	798.423	1.7161	0.39	0.01	56.2
Tb927.9.2590	hypothetical protein, conserved	0.775	2.34	SKTYLGFVAHR	2	171	Tb927.10.11140	hypothetical protein, conserved	0.25	150	n[15.99]KCACAKR	1	2	138.068	2308.18	4	2308.19	6.5944	1.025	0.045	43.2
Tb927.9.2590	hypothetical protein, conserved	0.685	1.74	YIETLAEAFR	-1	-	-		0	999	-	-1	-	0	1211.61	3	1211.62	3.4258	0.685	0.165	1.74
Tb927.9.2580	deoxyhypusine hydroxylase, putative	0.52	0.268	IEMLEEKGK	7	143	Tb927.10.8930	paraflagellar rod component, putative	0.105	247	AWGTKDYR	5	677	138.068	2209.08	3	2209.11	12.3296	0.625	0.005	2020
Tb927.9.2580	deoxyhypusine hydroxylase, putative	0.25	6.75	TLPALEEYAK	-1	-	-		0	999	-	-1	-	0	1133.6	2	1133.6	-6.6142	0.25	0	6.75
Tb927.9.2550	Domain of unknown function (DUF4457), putative	0.43	22	REERHK	-1	-	-		0	999	-	-1	-	0	853.442	2	853.452	11.7835	0.43	0.12	22
Tb927.9.2550	Domain of unknown function (DUF4457), putative	0.99	8.22	KGEGDTSSYSGEGR	1	835	Tb11.0910		0.145	883	KGTECK	1	468;468;468	138.068	2288	3	2288.02	12.0119	1.135	0.09	50.3
Tb927.9.2520	microtubule-associated protein	0.81	2.51	KDDVDER	1	5795;3995;1995;6395;184;1195;5595;5995;2395;3395;995;6995	Tb11.v5.0594.1		0.405	90.1	DWKEPR	3	226;413;413;413	138.068	1842.89	4	1842.87	-7.3452	1.215	0.16	14.5
Tb927.9.2520	microtubule-associated protein	0.28	130	TIADDHK	-1	-	-		0	999	-	-1	-	0	798.387	2	798.387	-0.1278	0.28	0.04	130
Tb927.9.2490	nucleolar protein	0.375	5.8	LVVKHDR	4	271	Tb927.3.3440	phytanoyl-CoA dioxygenase (PhyH), putative	0.125	122	CKVEc[15.99]	2	343	138.068	1553.84	2	1553.82	-10.8248	0.5	0.25	631
Tb927.9.2470	nucleolar protein	0.245	162	n[15.99]MTGMNR	1	1;1	Tb927.10.1730	Polyadenylation mediator complex protein PAMC3, putative	0.125	552	TVGKSc[15.99]	4	356	138.068	1368.63	2	1368.64	7.5826	0.37	0.01	94.9
Tb927.9.2470	nucleolar protein	0.25	5630	DQVLAGTMKQLGGGDSPK	-1	-	-		0	999	-	-1	-	0	1800.92	2	1800.9	-8.4368	0.25	0	5630
Tb927.9.2450	electon transport protein SCO1/SCO2, putative	0.125	571	VVQHLDK[155.09]K	-1	-	-		0	999	-	-1	-	0	1120.67	2	1120.66	-4.368	0.125	0.005	571
Tb927.9.2450	electon transport protein SCO1/SCO2, putative	0.125	571	VVQHLDK[155.09]K	-1	-	-		0	999	-	-1	-	0	1120.67	2	1120.66	-4.3421	0.125	0.005	571
Tb927.9.2420	hypothetical protein, conserved	0.505	102	ENNEVASLR	-1	-	-		0	999	-	-1	-	0	1030.5	2	1030.5	3.6503	0.505	0.005	102
Tb927.9.2400	hypothetical protein, conserved	0.115	531	n[15.99]MGSTDGECASSLR	-1	-	-		0	999	-	-1	-	0	1385.53	2	1385.56	15.9725	0.115	0.115	531
Tb927.9.2400	hypothetical protein, conserved	0.375	155	LKVCKFPR	2	180	-		0	999	-	5	183	138.068	1184.65	2	1184.67	17.4126	0.375	0.005	155
Tb927.9.2350	calcium/calmodulin-dependent protein kinase, putative	0.25	169	EDGNIIATDR	-1	-	-		0	999	-	-1	-	0	1102.52	2	1102.53	9.3449	0.25	0.12	169
Tb927.9.2320	methyltransferase domain containing protein, putative	0.25	1590	M[15.99]ISESFDYPIR	-1	-	-		0	999	-	-1	-	0	1372.65	2	1372.63	-15.2773	0.25	0.015	1590
Tb927.9.2310	hypothetical protein, conserved	0.25	75.6	M[15.99]KESHKYWc[15.99]	-1	-	-		0	999	-	-1	-	0	1139.48	2	1139.51	19.9768	0.25	0.005	75.6
Tb927.9.2310	hypothetical protein, conserved	0.125	1170	EEAAETFKECDSNFEEEGRR	-1	-	-		0	999	-	-1	-	0	2431.98	3	2432.02	14.5395	0.125	0.125	1170
Tb927.9.2310	hypothetical protein, conserved	0.225	120	M[15.99]KESHK	-1	-	-		0	999	-	-1	-	0	774.378	2	774.369	-11.3922	0.225	0.01	120
Tb927.9.2310	hypothetical protein, conserved	0.43	3.64	MKESHK	2	450;134	Tb927.1.3270	hypothetical protein, conserved	0.175	288	KGKNR	1	797	138.068	1497.82	3	1497.81	-6.4735	0.605	0.02	278
Tb927.9.2310	hypothetical protein, conserved	0.43	3.64	MKESHK	2	450;134	Tb927.6.860	hypothetical protein	0.175	288	KNGKR	1	86	138.068	1497.82	3	1497.81	-6.4735	0.605	0.02	278
Tb927.9.2310	hypothetical protein, conserved	0.43	3.64	MKESHK	2	450;134	Tb927.11.6720	mRNA cap guanine-N7 methyltransferase, putative	0.175	288	KWIR	1	830	138.068	1497.82	3	1497.81	-3.786	0.605	0.02	278
Tb927.9.2280	hypothetical protein, conserved	0.63	0.996	RTAKER	4	13	Tb927.3.800	Vacuolar iron transporter 1, putative	0.22	217	n[15.99]MSESEK	1	1	138.068	1622.77	3	1622.79	15.7282	0.85	0.01	7.2
Tb927.9.2280	hypothetical protein, conserved	0.405	30.6	KGGVTKR	6	61	Tb927.4.2380	sarcoplasmic reticulum glycoprotein, putative	0.25	161	n[15.99]SSHGK	1	2	138.068	1396.76	2	1396.78	16.8143	0.655	0.155	26.6
Tb927.9.2280	hypothetical protein, conserved	0.54	3.61	KGSLSGTK	1	87	Tb927.9.14290	Cytokinesis initiation factor 2	0.23	223	n[15.99]MTASAR	1	1	138.068	1565.78	3	1565.81	16.7463	0.77	0.055	23.2
Tb927.9.2280	hypothetical protein, conserved	0.425	2.04	KGGVTKR	1	56	Tb927.10.1650	hypothetical protein, conserved	0.17	291	n[15.99]LSKMK	1	2	138.068	1487.9	3	1487.89	-11.1448	0.595	0.07	81.9
Tb927.9.2270	hypothetical protein, conserved	0.5	10.8	K[155.09]DLSER	-1	-	-		0	999	-	-1	-	0	901.481	2	901.487	5.9321	0.5	0.15	10.8
Tb927.9.2270	hypothetical protein, conserved	0.5	10.8	K[155.09]DLSER	-1	-	-		0	999	-	-1	-	0	901.481	2	901.487	5.9643	0.5	0.15	10.8
Tb927.9.2270	hypothetical protein, conserved	0.5	10.8	K[156.08]DLSER	-1	-	-		0	999	-	-1	-	0	902.485	2	902.471	-15.5206	0.5	0.09	10.8
Tb927.9.2270	hypothetical protein, conserved	0.275	200	YEEADYM[15.99]TVK	-1	-	-		0	999	-	-1	-	0	1263.52	2	1263.53	12.7925	0.275	0.16	200
Tb927.9.2270	hypothetical protein, conserved	0.25	196	TSKSR	3	685	Tb927.4.740	Rgp1, putative	0.205	434	n[15.99]LLLR	1	2	138.068	1228.73	2	1228.75	12.5974	0.455	0	20.5
Tb927.9.2250	hypothetical protein, conserved	0.25	106	n[15.99]NHGSR	1	2	Tb927.2.1810	chromatin-remodeling complex atpase chain iswi	0.125	591	KFPEc[15.99]	1	1157	138.068	1242.62	2	1242.6	-17.8578	0.375	0.125	1150
Tb927.9.2250	hypothetical protein, conserved	0.675	4.87	MQAMSAYR	-1	-	-		0	999	-	-1	-	0	956.427	2	956.421	-6.7539	0.675	0.185	4.87
Tb927.9.2250	hypothetical protein, conserved	0.495	7.67	n[15.99]MNHGSR	1	1	Tb927.1.1200	Mitochondrial ribosomal protein S15	0.27	188	GRGKIR	4	52	138.068	1539.79	3	1539.81	6.667	0.765	0.025	33.9
Tb927.9.2250	hypothetical protein, conserved	0.495	7.67	n[15.99]MNHGSR	1	1	Tb927.3.3230	NOL1/NOP2/sun family, putative	0.27	188	RGGIKR	5	12	138.068	1539.79	3	1539.81	6.667	0.765	0.025	33.9
Tb927.9.2250	hypothetical protein, conserved	0.495	7.67	n[15.99]MNHGSR	1	1	Tb927.11.16150	tubulin binding cofactor A, putative	0.27	188	VNGLKR	5	35	138.068	1539.79	3	1539.79	-0.6276	0.765	0.025	33.9
Tb927.9.2240	Pseudokinase, putative	0.25	1000000000000	LTMYHMRALER	-1	-	-		0	999	-	-1	-	0	1419.73	2	1419.71	-9.7725	0.25	0	1000000000000
Tb927.9.2240	Pseudokinase, putative	0.135	1000000000000	SVGGAKNEPYGSQR	-1	-	-		0	999	-	-1	-	0	1448.71	2	1448.7	-5.0449	0.135	0.005	1000000000000
Tb927.9.2220	SUMO1/Ulp2, putative	0.875	0.248	TNNQLLPTSGK	-1	-	-		0	999	-	-1	-	0	1171.62	2	1171.62	0.0345	0.875	0.12	0.248
Tb927.9.2220	SUMO1/Ulp2, putative	0.5	1.45	LPLALYTKAc[15.99]	8	743	Tb927.8.2360	mediator of rna polymerase ii transcription subunit 4	0.145	265	n[15.99]MTDPFYR	1	1	138.068	2087.03	3	2087.06	18.5297	0.645	0.17	1000000000000
Tb927.9.2140	calcium/calmodulin-dependent protein kinase, putative	0.45	28.9	TEK[155.09]EHTK	-1	-	-		0	999	-	-1	-	0	1026.55	2	1026.53	-11.3125	0.45	0.04	28.9
Tb927.9.2140	calcium/calmodulin-dependent protein kinase, putative	0.45	28.9	TEK[155.09]EHTK	-1	-	-		0	999	-	-1	-	0	1026.55	2	1026.53	-11.2843	0.45	0.04	28.9
Tb927.9.2140	calcium/calmodulin-dependent protein kinase, putative	0.515	1.08	VEKEPR	3	594	Tb11.v5.0934.1		0.125	1150	CSEKR	4	49	138.068	1572.76	3	1572.79	18.6143	0.64	0.22	328
Tb927.9.2140	calcium/calmodulin-dependent protein kinase, putative	0.42	80.3	SNRQLPR	-1	-	-		0	999	-	-1	-	0	869.497	2	869.483	-16.314	0.42	0.015	80.3
Tb927.9.2140	calcium/calmodulin-dependent protein kinase, putative	0.57	50.3	EHTKR	4	478	Tb927.6.3150	Hydin	0.425	143	KELIR	1	2510	138.068	1464.83	3	1464.84	8.4413	0.995	0.16	1.75
Tb927.9.2140	calcium/calmodulin-dependent protein kinase, putative	0.57	50.3	EHTKR	4	478	Tb927.11.6550	PUF nine target 1	0.425	143	KELLR	1	445;491;161;1001;1001	138.068	1464.83	3	1464.84	8.4413	0.995	0.16	1.75
Tb927.9.2140	calcium/calmodulin-dependent protein kinase, putative	0.265	1.53	TEK[155.09]EHTK	-1	-	-		0	999	-	-1	-	0	1026.54	2	1026.53	-3.0501	0.265	0.145	1.53
Tb927.9.2140	calcium/calmodulin-dependent protein kinase, putative	0.265	1.53	TEK[155.09]EHTK	-1	-	-		0	999	-	-1	-	0	1026.54	2	1026.53	-3.0218	0.265	0.145	1.53
Tb927.9.2130.2		0.37	509	K[155.09]AAFNTTGPR	-1	-	-		0	999	-	-1	-	0	1216.64	2	1216.66	12.5375	0.37	0.04	509
Tb927.9.2130.2		0.37	509	K[155.09]AAFNTTGPR	-1	-	-		0	999	-	-1	-	0	1216.64	2	1216.66	12.5614	0.37	0.04	509
Tb927.9.2130.2		0.275	242	KIGK[155.09]GPR	-1	-	-		0	999	-	-1	-	0	909.585	2	909.576	-9.447	0.275	0	242
Tb927.9.2130.2		0.275	242	KIGK[155.09]GPR	-1	-	-		0	999	-	-1	-	0	909.585	2	909.576	-9.4151	0.275	0	242
Tb927.9.2130.2		0.29	126	KIGK[155.09]GPR	-1	-	-		0	999	-	-1	-	0	909.584	2	909.576	-8.8431	0.29	0.04	126
Tb927.9.2130.2		0.29	126	KIGK[155.09]GPR	-1	-	-		0	999	-	-1	-	0	909.584	2	909.576	-8.8112	0.29	0.04	126
Tb927.9.2130.2		0.25	70.7	KIGK[155.09]GPR	-1	-	-		0	999	-	-1	-	0	909.584	2	909.576	-8.8431	0.25	0	70.7
Tb927.9.2130.2		0.25	70.7	KIGK[155.09]GPR	-1	-	-		0	999	-	-1	-	0	909.584	2	909.576	-8.8112	0.25	0	70.7
Tb927.9.2130.2		0.24	114	KIGK[155.09]GPR	-1	-	-		0	999	-	-1	-	0	909.585	2	909.576	-9.447	0.24	0	114
Tb927.9.2130.2		0.24	114	KIGK[155.09]GPR	-1	-	-		0	999	-	-1	-	0	909.585	2	909.576	-9.4151	0.24	0	114
Tb927.9.2130.2		0.375	144	RYSSVTVRHTHSR	-1	-	-		0	999	-	-1	-	0	1584.81	2	1584.82	8.1813	0.375	0.125	144
Tb927.9.2130.2		0.22	96.2	KIGK[155.09]GPR	-1	-	-		0	999	-	-1	-	0	909.584	2	909.576	-9.2457	0.22	0	96.2
Tb927.9.2130.2		0.22	96.2	KIGK[155.09]GPR	-1	-	-		0	999	-	-1	-	0	909.584	2	909.576	-9.2138	0.22	0	96.2
Tb927.9.2130.2		0.32	23.4	KAAFNTTGPR	-1	-	-		0	999	-	-1	-	0	1061.57	2	1061.56	-7.3045	0.32	0.07	23.4
Tb927.9.2130.2		0.25	53	n[15.99]LTNSKM[15.99]QRK	-1	-	-		0	999	-	-1	-	0	1120.59	2	1120.6	14.2235	0.25	0.025	53
Tb927.9.2130.2		0.25	61.3	n[15.99]n[42.01]LTNSKMQR	-1	-	-		0	999	-	-1	-	0	1018.51	2	1018.52	14.434	0.25	0.005	61.3
Tb927.9.2130.2		0.425	9.03	K[156.08]IGKGPR	-1	-	-		0	999	-	-1	-	0	910.543	2	910.56	18.4361	0.425	0.145	9.03
Tb927.9.2120	hypothetical protein, conserved	0.52	0.806	GSPEKRR	5	16	Tb927.8.7760	hypothetical protein, conserved	0.235	113	n[15.99]MGAAPSR	1	1	138.068	1670.84	3	1670.85	6.6235	0.755	0.005	6.29
Tb927.9.2120	hypothetical protein, conserved	0.52	0.806	GSPEKRR	5	16	Tb927.7.6950	hypothetical protein, conserved	0.235	113	n[15.99]MQPTGR	1	1	138.068	1670.84	3	1670.85	6.6235	0.755	0.005	6.29
Tb927.9.2120	hypothetical protein, conserved	0.645	6.47	RGKHNMEK	3	20	Tb11.v5.0462.1		0.26	384	n[15.99]CGTQTTGK	1	2	138.068	1987.92	4	1987.96	18.0559	0.905	0.095	19.3
Tb927.9.2120	hypothetical protein, conserved	0.965	0.072	EDGKQCASSVEQPKGIR	14	50	Tb927.4.2920	hypothetical protein, conserved	0.4	46.8	SSASKGGSQSKGSAK	11	204	138.068	3391.65	4	3391.66	5.2082	1.365	0.105	7.17
Tb927.9.2120	hypothetical protein, conserved	0.25	253	CPCK[156.08]RER	-1	-	-		0	999	-	-1	-	0	1160.54	2	1160.54	5.3176	0.25	0.005	253
Tb927.9.2120	hypothetical protein, conserved	0.535	27.4	n[15.99]MPRGER	1	1	Tb927.6.1110	cysteine peptidase, Clan CA, family C19, putative	0.38	116	GSAKTAYc[15.99]	4	1093	138.068	1610.75	2	1610.77	15.1506	0.915	0.17	1.17
Tb927.9.2120	hypothetical protein, conserved	0.25	76.8	n[15.99]PRGER	1	2	Tb927.2.3330	hypothetical protein	0.25	98.7	n[15.99]MWSR	1	1	138.068	1329.64	2	1329.66	17.5016	0.5	0.005	5.1
Tb927.9.2120	hypothetical protein, conserved	0.25	76.8	n[15.99]PRGER	1	2	Tb11.v5.0581.1		0.25	98.7	n[15.99]MAWR	1	1;1;1;1	138.068	1329.64	2	1329.66	17.5023	0.5	0.005	5.1
Tb927.9.2120	hypothetical protein, conserved	0.845	2.8	VEIFPLK	-1	-	-		0	999	-	-1	-	0	844.506	2	844.506	-0.0396	0.845	0.05	2.8
Tb927.9.2120	hypothetical protein, conserved	0.83	5.8	VEIFPLK	-1	-	-		0	999	-	-1	-	0	844.506	2	844.506	-0.3287	0.83	0.06	5.8
Tb927.9.2110	hypothetical protein, conserved	0.46	6.82	n[15.99]MSRNTK	1	1	Tb927.7.180	Trypanosomal VSG domain containing protein, putative	0.31	59.9	EMVKK	4	336	138.068	1522.78	4	1522.78	1.3087	0.77	0.005	15.2
Tb927.9.2110	hypothetical protein, conserved	0.46	6.82	n[15.99]MSRNTK	1	1	Tb927.5.2520	TPR repeat, putative	0.31	59.9	ETKTR	3	908;361	138.068	1522.78	4	1522.78	-3.5467	0.77	0.005	15.2
Tb927.9.2110	hypothetical protein, conserved	0.46	6.82	n[15.99]MSRNTK	1	1	Tb927.3.4960	kinesin, putative	0.31	59.9	ETTKR	4	714	138.068	1522.78	4	1522.78	-3.5467	0.77	0.005	15.2
Tb927.9.2110	hypothetical protein, conserved	0.25	169	KNPEANc[15.99]	1	108	Tb927.5.3880	hypothetical protein, conserved	0.11	816	n[15.99]VGSASR	1	2	138.068	1400.68	2	1400.69	8.5511	0.36	0.11	90.5
Tb927.9.2100	hypothetical protein, conserved	0.825	0.0721	n[15.99]ETPDNVVLEKNGQTMNLNSAPVVNSGSSR	1	2	Tb11.v5.0847.1		0.245	91.6	n[15.99]MADTNVGK	1	1	138.068	4044.96	5	4044.94	-6.3823	1.07	0.04	12.1
Tb927.9.2100	hypothetical protein, conserved	0.74	3.26	n[15.99]n[42.01]METPDNVVLEK	-1	-	-		0	999	-	-1	-	0	1331.62	2	1331.63	9.3339	0.74	0.15	3.26
Tb927.9.2100	hypothetical protein, conserved	0.25	687	SEALDMWYQRR	-1	-	-		0	999	-	-1	-	0	1453.65	2	1453.68	15.7908	0.25	0.125	687
Tb927.9.2075	Flagellum attachment zone protein 44	0.66	5.7	n[15.99]YFTSR	1	2	Tb08.27P2.110		0.135	1580	n[15.99]MADDGK	1	1;1	138.068	1461.63	2	1461.64	9.3683	0.795	0.01	38.5
Tb927.9.2075	Flagellum attachment zone protein 44	0.66	5.7	n[15.99]YFTSR	1	2	Tb927.8.4530	hypothetical protein, conserved	0.135	1580	n[15.99]MMNDK	1	1	138.068	1463.64	2	1463.64	3.3303	0.795	0.035	38.5
Tb927.9.2075	Flagellum attachment zone protein 44	0.25	262	CQTAEANNNADDSPK	-1	-	-		0	999	-	-1	-	0	1633.68	2	1633.66	-12.9546	0.25	0.13	262
Tb927.9.2075	Flagellum attachment zone protein 44	1.195	0.539	VLNKLNSTGK	4	226	Tb927.11.7230	palmitoyl acyltransferase 8, putative	0.145	1590	HCDKCGR	4	118;118	138.068	2142.04	3	2142.07	14.7313	1.34	0.16	23.4
Tb927.9.2070.2		0.75	2.28	KTSRQVSGK	1	206	Tb927.11.7100	cytoplasmic translation machinery associated protein, putative	0.24	473	n[15.99]QQENR	1	2	138.068	1800.91	4	1800.94	18.69	0.99	0.005	174
Tb927.9.2070.2		0.25	234	MPKPSc[15.99]	3	746;200	Tb927.8.4000.2		0.13	897	n[15.99]MMGR	1	1	138.068	1221.56	2	1221.56	-0.7883	0.38	0.135	28.9
Tb927.9.2070.2		0.495	8.84	RAPPQRK	-1	-	-		0	999	-	-1	-	0	851.51	2	851.509	-1.3182	0.495	0.18	8.84
Tb927.9.2060	ADP-ribosylation factor family, putative	0.25	372	KIRPTTGLNR	-1	-	-		0	999	-	-1	-	0	1154.67	2	1154.69	18.0789	0.25	0	372
Tb927.9.2055	hypothetical protein	0.75	9.16	KNNTGSAR	-1	-	-		0	999	-	-1	-	0	846.423	2	846.431	8.5519	0.75	0.01	9.16
Tb927.9.2030	Orc1-like protein	0.68	0.567	KSVPPK	1	370	Tb927.9.15400	ankyrin-repeat protein, putative	0.22	272	n[15.99]MPPSK	1	1	138.068	1366.75	2	1366.75	5.7555	0.9	0.11	22
Tb927.9.2030	Orc1-like protein	0.285	43.1	K[155.09]SVPPK	-1	-	-		0	999	-	-1	-	0	809.507	2	809.501	-7.6009	0.285	0.05	43.1
Tb927.9.2030	Orc1-like protein	0.285	43.1	K[155.09]SVPPK	-1	-	-		0	999	-	-1	-	0	809.507	2	809.501	-7.5651	0.285	0.05	43.1
Tb927.9.2030	Orc1-like protein	0.35	25.4	K[155.09]SVPPK	-1	-	-		0	999	-	-1	-	0	809.507	2	809.501	-7.5255	0.35	0.01	25.4
Tb927.9.2030	Orc1-like protein	0.35	25.4	K[155.09]SVPPK	-1	-	-		0	999	-	-1	-	0	809.507	2	809.501	-7.4897	0.35	0.01	25.4
Tb927.9.2030	Orc1-like protein	0.37	33.8	K[155.09]SVPPK	-1	-	-		0	999	-	-1	-	0	809.507	2	809.501	-7.6009	0.37	0.12	33.8
Tb927.9.2030	Orc1-like protein	0.37	33.8	K[155.09]SVPPK	-1	-	-		0	999	-	-1	-	0	809.507	2	809.501	-7.5651	0.37	0.12	33.8
Tb927.9.2020	60S ribosomal protein L38, putative	0.625	7.32	K[156.08]ADKIER	-1	-	-		0	999	-	-1	-	0	1014.57	2	1014.57	0.4565	0.625	0.005	7.32
Tb927.9.2020	60S ribosomal protein L38, putative	0.315	52.4	K[155.09]ITVTSR	-1	-	-		0	999	-	-1	-	0	958.584	2	958.581	-3.0259	0.315	0.065	52.4
Tb927.9.2020	60S ribosomal protein L38, putative	0.315	52.4	K[155.09]ITVTSR	-1	-	-		0	999	-	-1	-	0	958.584	2	958.581	-2.9957	0.315	0.065	52.4
Tb927.9.2010	kynureninase, putative	0.375	1.01	LIAKVGMDSLR	-1	-	-		0	999	-	-1	-	0	1201.66	2	1201.69	18.6909	0.375	0.04	1.01
Tb927.9.2010	kynureninase, putative	0.25	172	n[15.99]n[156.08]MRNNAAEK	-1	-	-		0	999	-	-1	-	0	1104.5	2	1104.52	18.9864	0.25	0.005	172
Tb927.9.1960	nitrilase, putative	0.53	75.9	AVEMIAAAAKR	-1	-	-		0	999	-	-1	-	0	1129.61	2	1129.63	13.0089	0.53	0.03	75.9
Tb927.9.1940.2		0.25	362	KEDQEVIDEK	-1	-	-		0	999	-	-1	-	0	1231.59	2	1231.59	2.6093	0.25	0	362
Tb927.9.1940.2		0.49	5.87	QLDLSSKYR	-1	-	-		0	999	-	-1	-	0	1108.57	2	1108.59	17.1197	0.49	0.05	5.87
Tb927.9.1940.1		0.25	41.1	KSSDM[15.99]NASDILK	-1	-	-		0	999	-	-1	-	0	1323.63	2	1323.63	2.6445	0.25	0	41.1
Tb927.9.1910	hypothetical protein, conserved	0.505	60.2	VNKCc[15.99]	3	214	Tb927.11.10700	glucosidase II beta subunit-like protein, putative	0.17	2900	n[15.99]YATR	1	2	138.068	1182.56	3	1182.57	5.5819	0.675	0.01	96.7
Tb927.9.1910	hypothetical protein, conserved	0.35	135	VNKCc[15.99]	3	214	Tb927.9.7890	hypothetical protein, conserved	0.115	2100	SKCLc[15.99]	2	107	138.068	1195.55	2	1195.56	6.0584	0.465	0.115	19
Tb927.9.190	variant surface glycoprotein (VSG), putative	0.48	8.31	CGEAKTEDECK	5	447	Tb927.7.7220	hypothetical protein, conserved	0.25	177	KGGFFK	1	320	138.068	2145.94	4	2145.97	16.5118	0.73	0.01	6.49
Tb927.9.190	variant surface glycoprotein (VSG), putative	0.48	8.31	CGEAKTEDECK	5	447	Tb927.1.2970	hypothetical protein, conserved	0.25	177	KSSPHK	1	82	138.068	2145.94	4	2145.97	14.636	0.73	0.01	6.49
Tb927.9.190	variant surface glycoprotein (VSG), putative	0.305	373	KRCTLSEK	-1	-	-		0	999	-	-1	-	0	1020.54	2	1020.54	-2.3815	0.305	0	373
Tb927.9.190	variant surface glycoprotein (VSG), putative	0.125	1000000000000	ELKKAYTIR	-1	-	-		0	999	-	-1	-	0	1120.67	2	1120.66	-4.5669	0.125	0.005	1000000000000
Tb927.9.1880	WD domain, G-beta repeat, putative	0.665	1.35	SGSLSVSNSQAAEGNKSSLK	16	285	Tb11.v5.0866.1		0.45	20.7	KDQEAR	1	405;660;660	138.068	2833.35	3	2833.41	19.3164	1.115	0.035	16.1
Tb927.9.1880	WD domain, G-beta repeat, putative	0.35	11.6	K[156.08]AVAQKK	-1	-	-		0	999	-	-1	-	0	927.583	2	927.575	-8.2917	0.35	0.04	11.6
Tb927.9.1850	60S ribosomal protein L35, putative	0.55	5.3	DLK[155.09]EKGK	-1	-	-		0	999	-	-1	-	0	971.557	2	971.565	8.3302	0.55	0.05	5.3
Tb927.9.1850	60S ribosomal protein L35, putative	0.55	5.3	DLKEK[155.09]GK	-1	-	-		0	999	-	-1	-	0	971.557	2	971.565	8.3302	0.55	0.05	5.3
Tb927.9.1850	60S ribosomal protein L35, putative	0.55	5.3	DLK[155.09]EKGK	-1	-	-		0	999	-	-1	-	0	971.557	2	971.565	8.36	0.55	0.05	5.3
Tb927.9.1850	60S ribosomal protein L35, putative	0.55	5.3	DLKEK[155.09]GK	-1	-	-		0	999	-	-1	-	0	971.557	2	971.565	8.36	0.55	0.05	5.3
Tb927.9.1850	60S ribosomal protein L35, putative	0.405	16.6	QLSEFKK	6	26;26	Tb927.10.8740	hypothetical protein	0.12	636	n[15.99]MCCR	1	1	138.068	1641.74	3	1641.77	17.7085	0.525	0.265	153
Tb927.9.1850	60S ribosomal protein L35, putative	0.28	36.5	FYSDKK	5	77;77	Tb927.10.15350	histone H3 variant V	0.11	546	n[15.99]MAQMK	1	1	138.068	1547.71	2	1547.74	14.9542	0.39	0.14	240
Tb927.9.1850	60S ribosomal protein L35, putative	0.28	36.5	FYSDKK	5	77;77	Tb11.v5.0476.1		0.11	546	n[15.99]MCGIK	1	1;1;1;1;1	138.068	1547.71	2	1547.74	14.9535	0.39	0.14	240
Tb927.9.1850	60S ribosomal protein L35, putative	0.28	36.5	FYSDKK	5	77;77	Tb927.2.4670	hypothetical protein, conserved	0.11	546	n[15.99]MESNK	1	1	138.068	1547.71	2	1547.72	2.9196	0.39	0.14	240
Tb927.9.1850	60S ribosomal protein L35, putative	0.28	36.5	FYSDKK	5	77;77	Tb927.3.4650	C-8 sterol isomerase, putative	0.11	546	n[15.99]MGLCK	1	1	138.068	1547.71	2	1547.74	14.9535	0.39	0.14	240
Tb927.9.1850	60S ribosomal protein L35, putative	0.28	36.5	FYSDKK	5	77;77	Tb927.11.12320	hypothetical protein, conserved	0.11	546	n[15.99]MQSDK	1	1	138.068	1547.71	2	1547.72	2.9196	0.39	0.14	240
Tb927.9.1850	60S ribosomal protein L35, putative	0.28	36.5	FYSDKK	5	77;77	Tb927.10.6910	Sterol methyltransferase, putative	0.11	546	n[15.99]MSAGSR	1	1;1;1;1	138.068	1547.71	2	1547.73	10.177	0.39	0.14	240
Tb927.9.1850	60S ribosomal protein L35, putative	0.28	36.5	FYSDKK	5	77;77	Tb927.2.4020	NEDD8-activating enzyme E1 regulatory subunit, putative	0.11	546	n[15.99]MSNEK	1	1	138.068	1547.71	2	1547.72	2.9196	0.39	0.14	240
Tb927.9.1850	60S ribosomal protein L35, putative	0.28	36.5	FYSDKK	5	77;77	Tb927.7.4010	hypothetical protein, conserved	0.11	546	n[15.99]MSNTR	1	1	138.068	1547.71	2	1547.73	10.177	0.39	0.14	240
Tb927.9.1850	60S ribosomal protein L35, putative	0.28	36.5	FYSDKK	5	77;77	Tb927.8.2770	inositol 1,4,5-trisphosphate receptor	0.11	546	n[15.99]MSQSR	1	1	138.068	1547.71	2	1547.73	10.177	0.39	0.14	240
Tb927.9.1850	60S ribosomal protein L35, putative	0.28	36.5	FYSDKK	5	77;77	Tb927.10.1980	hypothetical protein, conserved	0.11	546	n[15.99]MTDNK	1	1	138.068	1547.71	2	1547.72	2.9196	0.39	0.14	240
Tb927.9.1850	60S ribosomal protein L35, putative	0.28	36.5	FYSDKK	5	77;77	Tb927.10.12730	hypothetical protein	0.11	546	n[15.99]MTSNR	1	1	138.068	1547.71	2	1547.73	10.177	0.39	0.14	240
Tb927.9.1850	60S ribosomal protein L35, putative	0.255	38.4	IYAVKVc[15.99]	5	126;126	Tb927.10.2700	predicted WD40 repeat protein	0.24	70.7	n[15.99]LAKKR	1	2	138.068	1459.9	3	1459.91	9.2823	0.495	0.115	118
Tb927.9.1810	60S ribosomal protein L35, putative	0.545	26.4	QLRM[15.99]AHK	-1	-	-		0	999	-	-1	-	0	898.492	2	898.481	-13.0037	0.545	0.105	26.4
Tb927.9.1810	60S ribosomal protein L35, putative	0.365	9.61	SAKPKTLR	3	83;83	Tb927.8.5700	mitochondrial editosome-associated protein KREPB10	0.1	215	n[15.99]MMYR	1	1	138.068	1652.85	2	1652.87	16.1826	0.465	0.215	348
Tb927.9.1810	60S ribosomal protein L35, putative	0.365	9.61	SAKPKTLR	5	85;85	Tb927.8.5700	mitochondrial editosome-associated protein KREPB10	0.1	215	n[15.99]MMYR	1	1	138.068	1652.85	2	1652.87	16.1826	0.465	0.215	348
Tb927.9.18050	variant surface glycoprotein (VSG, atypical), putative	0.25	44.3	KRTECK	-1	-	-		0	999	-	-1	-	0	820.431	2	820.423	-9.8705	0.25	0	44.3
Tb927.9.18050	variant surface glycoprotein (VSG, atypical), putative	0.25	362	KEDGENK[155.09]EK	-1	-	-		0	999	-	-1	-	0	1230.59	2	1230.61	18.3091	0.25	0	362
Tb927.9.18050	variant surface glycoprotein (VSG, atypical), putative	0.25	362	KEDGENK[155.09]EK	-1	-	-		0	999	-	-1	-	0	1230.59	2	1230.61	18.3326	0.25	0	362
Tb927.9.18050	variant surface glycoprotein (VSG, atypical), putative	0.25	362	KEDGENK[156.08]EK	-1	-	-		0	999	-	-1	-	0	1231.59	2	1231.59	2.5788	0.25	0	362
Tb927.9.18050	variant surface glycoprotein (VSG, atypical), putative	0.25	169	EDGENK[155.09]EK	-1	-	-		0	999	-	-1	-	0	1102.52	2	1102.51	-0.8622	0.25	0.12	169
Tb927.9.18050	variant surface glycoprotein (VSG, atypical), putative	0.25	169	EDGENK[155.09]EK	-1	-	-		0	999	-	-1	-	0	1102.52	2	1102.51	-0.8359	0.25	0.12	169
Tb927.9.18050	variant surface glycoprotein (VSG, atypical), putative	0.5	22.9	KEDGENK	1	463	Tb927.11.13520	hypothetical protein, conserved	0.25	289	HTGKPEQc[15.99]	4	946	138.068	1767.81	2	1767.83	10.8468	0.75	0.025	40.1
Tb927.9.17910	variant surface glycoprotein (VSG, atypical), putative	0.49	10.6	VLLIFM[15.99]K	-1	-	-		0	999	-	-1	-	0	878.52	2	878.53	11.4849	0.49	0.205	10.6
Tb927.9.17910	variant surface glycoprotein (VSG, atypical), putative	0.245	1000000000000	RYPNVNPEAAK	-1	-	-		0	999	-	-1	-	0	1257.64	2	1257.65	4.0793	0.245	0.005	1000000000000
Tb927.9.17850	variant surface glycoprotein (VSG, atypical), putative	1.095	0.00703	FITNAEK	-1	-	-		0	999	-	-1	-	0	821.428	2	821.428	0.1757	1.095	0.71	0.00703
Tb927.9.17850	variant surface glycoprotein (VSG, atypical), putative	0.155	862	n[15.99]MDYK	1	1	Tb927.10.5890	Galactose oxidase, central domain containing protein, putative	0.155	785	SKNHc[15.99]	2	903	138.068	1209.51	2	1209.53	16.1412	0.31	0.065	280
Tb927.9.17850	variant surface glycoprotein (VSG, atypical), putative	0.805	0.262	ELEAGKK	6	415	Tb927.10.9970	hypothetical protein, conserved	0.2	579	n[15.99]MMANK	1	1	138.068	1520.75	2	1520.76	6.8173	1.005	0.015	0.521
Tb927.9.17850	variant surface glycoprotein (VSG, atypical), putative	0.805	0.262	ELEAGKK	6	415	Tb927.9.13100	ankyrin repeat protein, putative	0.2	579	n[15.99]MTTGGK	1	1	138.068	1520.75	2	1520.78	18.4946	1.005	0.015	0.521
Tb927.9.1780	sec1 family transport protein, putative	0.63	8.74	TGPAEEVAR	-1	-	-		0	999	-	-1	-	0	928.47	2	928.461	-9.5083	0.63	0.1	8.74
Tb927.9.1780	sec1 family transport protein, putative	0.35	9.61	DSFVILNSR	-1	-	-		0	999	-	-1	-	0	1049.55	2	1049.55	-0.1186	0.35	0.1	9.61
Tb927.9.17760	hypothetical protein	0.31	75.5	RQAIEGGGQK	-1	-	-		0	999	-	-1	-	0	1042.55	2	1042.55	0.399	0.31	0.025	75.5
Tb927.9.1770	Zn-finger in Ran binding protein and others/SPRY domain/HECT-domain (ubiquitin-transferase), putative	0.485	4.72	KDIDDNVYSECGEGGSDDGNARADEHAGEAEK	1	1712	Tb927.7.4450	nucleus and spindle associated protein 3	0.5	2.57	VVDTEKTELDDR	6	63	138.068	4966.05	5	4966.14	18.4957	0.985	0.24	0.0332
Tb927.9.1770	Zn-finger in Ran binding protein and others/SPRY domain/HECT-domain (ubiquitin-transferase), putative	0.715	21.7	RGFEFDSLGR	-1	-	-		0	999	-	-1	-	0	1182.56	3	1182.58	13.1612	0.715	0.11	21.7
Tb927.9.1770	Zn-finger in Ran binding protein and others/SPRY domain/HECT-domain (ubiquitin-transferase), putative	0.25	1970	QDM[15.99]NHVYAITDYFADVEAPSAR	-1	-	-		0	999	-	-1	-	0	2528.17	3	2528.13	-14.8798	0.25	0.125	1970
Tb927.9.1770	Zn-finger in Ran binding protein and others/SPRY domain/HECT-domain (ubiquitin-transferase), putative	0.275	30.7	K[156.08]VTVHVR	-1	-	-		0	999	-	-1	-	0	993.586	2	993.597	10.999	0.275	0.09	30.7
Tb927.9.1770	Zn-finger in Ran binding protein and others/SPRY domain/HECT-domain (ubiquitin-transferase), putative	0.25	102	ALIGDCDVHR	-1	-	-		0	999	-	-1	-	0	1154.55	2	1154.55	-3.3486	0.25	0.02	102
Tb927.9.1770	Zn-finger in Ran binding protein and others/SPRY domain/HECT-domain (ubiquitin-transferase), putative	0.25	309	APGSGEAM[15.99]NQK	-1	-	-		0	999	-	-1	-	0	1104.48	2	1104.49	9.6235	0.25	0.065	309
Tb927.9.1770	Zn-finger in Ran binding protein and others/SPRY domain/HECT-domain (ubiquitin-transferase), putative	0.25	2790	LSGEVADDAGGVTR	-1	-	-		0	999	-	-1	-	0	1345.65	2	1345.65	-1.9994	0.25	0	2790
Tb927.9.1770	Zn-finger in Ran binding protein and others/SPRY domain/HECT-domain (ubiquitin-transferase), putative	0.25	66.3	FSGCGEVLTEQIR	-1	-	-		0	999	-	-1	-	0	1494.69	2	1494.71	12.9889	0.25	0.125	66.3
Tb927.9.1770	Zn-finger in Ran binding protein and others/SPRY domain/HECT-domain (ubiquitin-transferase), putative	0.25	82.3	NYEKVR	4	2547	Tb927.10.5890	Galactose oxidase, central domain containing protein, putative	0.125	416	SKNHc[15.99]	2	903	138.068	1445.72	2	1445.73	1.0501	0.375	0.125	881
Tb927.9.1770	Zn-finger in Ran binding protein and others/SPRY domain/HECT-domain (ubiquitin-transferase), putative	0.25	54	YVLSLEVGPR	-1	-	-		0	999	-	-1	-	0	1131.64	2	1131.63	-11.3853	0.25	0.125	54
Tb927.9.1770	Zn-finger in Ran binding protein and others/SPRY domain/HECT-domain (ubiquitin-transferase), putative	0.25	41.3	YVLSLEVGPR	-1	-	-		0	999	-	-1	-	0	1131.64	2	1131.63	-11.3853	0.25	0.045	41.3
Tb927.9.1770	Zn-finger in Ran binding protein and others/SPRY domain/HECT-domain (ubiquitin-transferase), putative	0.25	9090000	LLSELDM[15.99]GEVTLWDK	-1	-	-		0	999	-	-1	-	0	1763.88	2	1763.87	-10.9428	0.25	0	9090000
Tb927.9.1770	Zn-finger in Ran binding protein and others/SPRY domain/HECT-domain (ubiquitin-transferase), putative	0.25	20.4	LLLSQFIR	-1	-	-		0	999	-	-1	-	0	988.595	2	988.607	12.4019	0.25	0.005	20.4
Tb927.9.17670	hypothetical protein, conserved	0.41	27.8	K[155.09]VGGLR	-1	-	-		0	999	-	-1	-	0	783.489	2	783.497	9.7239	0.41	0.015	27.8
Tb927.9.17670	hypothetical protein, conserved	0.41	27.8	K[155.09]VGGLR	-1	-	-		0	999	-	-1	-	0	783.489	2	783.497	9.7609	0.41	0.015	27.8
Tb927.9.17600	variant surface glycoprotein (VSG), putative	0.8525	0.0868	NDKGMEDKK	3	407	Tb927.11.3210	hypothetical protein	0.3725	38.9	DNAKDGK	4	36	138.068	1947.93	3	1947.92	-6.4542	1.225	0.125	53.8
Tb927.9.17600	variant surface glycoprotein (VSG), putative	0.5	5.02	KECEKHK	5	418	Tb927.7.1220	hypothetical protein, conserved	0.225	226	n[15.99]EHQNDR	1	2	138.068	1892.87	3	1892.88	6.5309	0.725	0.03	11.3
Tb927.9.17600	variant surface glycoprotein (VSG), putative	0.485	9.12	NLHRQAFR	-1	-	-		0	999	-	-1	-	0	1040.58	2	1040.56	-16.0462	0.485	0.175	9.12
Tb927.9.17600	variant surface glycoprotein (VSG), putative	0.44	7.1	KTVTAADAFK	-1	-	-		0	999	-	-1	-	0	1050.57	2	1050.57	-0.2206	0.44	0.02	7.1
Tb927.9.17600	variant surface glycoprotein (VSG), putative	0.375	21.6	EDCEKENVGK	5	484	Tb927.9.7720	predicted tetratricopeptide repeat protein	0.245	59	DVKMAK	3	1261	138.068	2034.97	3	2034.96	-6.3959	0.62	0.015	2660
Tb927.9.17600	variant surface glycoprotein (VSG), putative	0.425	54.8	IGKDNEPDKDK	-1	-	-		0	999	-	-1	-	0	1257.62	2	1257.62	-0.0448	0.425	0.02	54.8
Tb927.9.17600	variant surface glycoprotein (VSG), putative	0.49	8.44	NLHRQAFR	-1	-	-		0	999	-	-1	-	0	1040.54	2	1040.56	19.7907	0.49	0.185	8.44
Tb927.9.17600	variant surface glycoprotein (VSG), putative	0.25	1590	TVAATITCLCHK	-1	-	-		0	999	-	-1	-	0	1373.66	2	1373.68	15.9466	0.25	0.015	1590
Tb927.9.17600	variant surface glycoprotein (VSG), putative	0.25	1070	TLAYGDKTKNR	-1	-	-		0	999	-	-1	-	0	1265.67	2	1265.67	1.5666	0.25	0.065	1070
Tb927.9.17600	variant surface glycoprotein (VSG), putative	0.255	4.64	NLHRQAFR	-1	-	-		0	999	-	-1	-	0	1040.58	2	1040.56	-15.2857	0.255	0.085	4.64
Tb927.9.17600	variant surface glycoprotein (VSG), putative	0.25	5630	ENVGKTTPVCGWRIGK	-1	-	-		0	999	-	-1	-	0	1800.92	2	1800.93	6.2717	0.25	0	5630
Tb927.9.17600	variant surface glycoprotein (VSG), putative	0.735	2.29	CIWEGKDGK	6	436	Tb927.11.17190	variant surface glycoprotein (VSG), putative	0.165	934	NCKYDETK	3	420	138.068	2285.99	3	2286.03	17.7799	0.9	0.09	20.1
Tb927.9.1750	Fibronectin type III domain containing protein, putative	0.375	1180	AMSPDKLKPGLCQK	-1	-	-		0	999	-	-1	-	0	1571.81	2	1571.82	4.0965	0.375	0.125	1180
Tb927.9.1750	Fibronectin type III domain containing protein, putative	0.71	1.28	YKVVSSEHTSLR	2	705	Tb927.1.4700	hypothetical protein, conserved	0.27	151	n[15.99]MHTDDKQAQR	1	1	138.068	2787.36	4	2787.36	0.989	0.98	0.02	28
Tb927.9.1750	Fibronectin type III domain containing protein, putative	0.71	1.28	YKVVSSEHTSLR	2	705	Tb927.1.4700	hypothetical protein, conserved	0.27	151	n[15.99]MHTDDKQAQR	6	6	138.068	2787.36	4	2787.36	0.989	0.98	0.02	28
Tb927.9.1750	Fibronectin type III domain containing protein, putative	0.25	85.3	TLINTM[15.99]KK	-1	-	-		0	999	-	-1	-	0	963.557	2	963.542	-14.9058	0.25	0.005	85.3
Tb927.9.1750	Fibronectin type III domain containing protein, putative	0.25	36.9	TLINTM[15.99]KK	-1	-	-		0	999	-	-1	-	0	963.556	2	963.542	-14.399	0.25	0	36.9
Tb927.9.1750	Fibronectin type III domain containing protein, putative	0.125	139	GSGGSK[155.09]RGK	-1	-	-		0	999	-	-1	-	0	987.546	2	987.546	-0.3556	0.125	0	139
Tb927.9.1750	Fibronectin type III domain containing protein, putative	0.125	139	GSGGSK[155.09]RGK	-1	-	-		0	999	-	-1	-	0	987.546	2	987.546	-0.3263	0.125	0	139
Tb927.9.1750	Fibronectin type III domain containing protein, putative	0.125	46	GSGGSK[155.09]RGK	-1	-	-		0	999	-	-1	-	0	987.546	2	987.546	0.077	0.125	0	46
Tb927.9.1750	Fibronectin type III domain containing protein, putative	0.125	46	GSGGSK[155.09]RGK	-1	-	-		0	999	-	-1	-	0	987.546	2	987.546	0.1064	0.125	0	46
Tb927.9.1750	Fibronectin type III domain containing protein, putative	0.125	54.8	GSGGSK[155.09]RGK	-1	-	-		0	999	-	-1	-	0	987.546	2	987.546	0.0152	0.125	0	54.8
Tb927.9.1750	Fibronectin type III domain containing protein, putative	0.125	54.8	GSGGSK[155.09]RGK	-1	-	-		0	999	-	-1	-	0	987.546	2	987.546	0.0446	0.125	0	54.8
Tb927.9.1750	Fibronectin type III domain containing protein, putative	0.42	17.5	TARVGLSR	-1	-	-		0	999	-	-1	-	0	858.514	2	858.504	-12.4531	0.42	0.045	17.5
Tb927.9.17410	variant surface glycoprotein (VSG, atypical), putative	0.25	283	DDKSFSSNVR	-1	-	-		0	999	-	-1	-	0	1153.54	2	1153.54	-3.2089	0.25	0	283
Tb927.9.17410	variant surface glycoprotein (VSG, atypical), putative	1.19	0.798	FVDEQEQKKK	8	400	Tb927.10.8370	Mitoribosomal SSU assembly factor 29	0.36	203	AGKKPIc[15.99]	3	175	138.068	2044.09	3	2044.12	15.5741	1.55	0.115	8.94
Tb927.9.17410	variant surface glycoprotein (VSG, atypical), putative	1.19	0.798	FVDEQEQKKK	8	400	Tb927.10.8370	Mitoribosomal SSU assembly factor 29	0.36	203	AGKKPIc[15.99]	4	176	138.068	2044.09	3	2044.12	15.5741	1.55	0.115	8.94
Tb927.9.17410	variant surface glycoprotein (VSG, atypical), putative	1.19	0.798	FVDEQEQKKK	9	401	Tb927.10.8370	Mitoribosomal SSU assembly factor 29	0.36	203	AGKKPIc[15.99]	3	175	138.068	2044.09	3	2044.12	15.5741	1.55	0.115	8.94
Tb927.9.17410	variant surface glycoprotein (VSG, atypical), putative	1.19	0.798	FVDEQEQKKK	9	401	Tb927.10.8370	Mitoribosomal SSU assembly factor 29	0.36	203	AGKKPIc[15.99]	4	176	138.068	2044.09	3	2044.12	15.5741	1.55	0.115	8.94
Tb927.9.17410	variant surface glycoprotein (VSG, atypical), putative	0.805	2.23	HTTAKDCKK	8	436	Tb927.6.5100	polo-like protein kinase, putative	0.285	367	SENKDDGDR	4	630	138.068	2260	3	2260.04	17.3286	1.09	0.005	10.4
Tb927.9.17410	variant surface glycoprotein (VSG, atypical), putative	0.575	3.15	HTTAKDCKK	5	433	Tb927.6.5100	polo-like protein kinase, putative	0.175	479	SENKDDGDR	4	630	138.068	2260	3	2260.04	16.9235	0.75	0.045	43.7
Tb927.9.17410	variant surface glycoprotein (VSG, atypical), putative	0.575	3.15	HTTAKDCKK	8	436	Tb927.6.5100	polo-like protein kinase, putative	0.175	479	SENKDDGDR	4	630	138.068	2260	3	2260.04	16.9235	0.75	0.045	43.7
Tb927.9.17380	Serum resistance-associated gene (SRA), putative	0.755	1.41	TAAKSAIc[15.99]	4	449	Tb927.11.9690	Spindle pole body protein 1	0.275	237	n[15.99]MLDK	1	1;1	138.068	1335.7	2	1335.7	-5.5944	1.03	0.16	20.9
Tb927.9.17380	Serum resistance-associated gene (SRA), putative	0.895	0.0402	TAAKSAIc[15.99]	4	449	Tb927.11.9690	Spindle pole body protein 1	0.305	197	n[15.99]MLDK	1	1;1	138.068	1335.7	2	1335.7	-5.3202	1.2	0.155	20.2
Tb927.9.17380	Serum resistance-associated gene (SRA), putative	0.48	2.8	ATVDASVMDNK	-1	-	-		0	999	-	-1	-	0	1149.53	2	1149.53	5.085	0.48	0.145	2.8
Tb927.9.17380	Serum resistance-associated gene (SRA), putative	0.25	3250	NNAVMTTLKTAAKSAIc[15.99]c[15.99]	-1	-	-		0	999	-	-1	-	0	1664.85	2	1664.88	18.2285	0.25	0.125	3250
Tb927.9.17380	Serum resistance-associated gene (SRA), putative	0.25	3250	NNAVM[15.99]TTLKTAAKSAIc[15.99]	-1	-	-		0	999	-	-1	-	0	1664.85	2	1664.88	18.2285	0.25	0.125	3250
Tb927.9.1730	Primase zinc finger/Mcm10 replication factor, putative	0.275	242	KPQLGIVR	-1	-	-		0	999	-	-1	-	0	909.585	2	909.576	-9.4237	0.275	0	242
Tb927.9.1730	Primase zinc finger/Mcm10 replication factor, putative	0.29	126	KPQLGIVR	-1	-	-		0	999	-	-1	-	0	909.584	2	909.576	-8.8198	0.29	0.04	126
Tb927.9.1730	Primase zinc finger/Mcm10 replication factor, putative	0.25	70.7	KPQLGIVR	-1	-	-		0	999	-	-1	-	0	909.584	2	909.576	-8.8198	0.25	0	70.7
Tb927.9.1730	Primase zinc finger/Mcm10 replication factor, putative	0.28	169	KPQLGIVR	-1	-	-		0	999	-	-1	-	0	909.585	2	909.576	-10.0276	0.28	0.005	169
Tb927.9.1730	Primase zinc finger/Mcm10 replication factor, putative	0.24	114	KPQLGIVR	-1	-	-		0	999	-	-1	-	0	909.585	2	909.576	-9.4237	0.24	0	114
Tb927.9.1730	Primase zinc finger/Mcm10 replication factor, putative	0.22	96.2	KPQLGIVR	-1	-	-		0	999	-	-1	-	0	909.584	2	909.576	-9.2224	0.22	0	96.2
Tb927.9.1720	peroxisomal membrane protein 4, putative	0.37	6.16	EALQPTMR	-1	-	-		0	999	-	-1	-	0	944.489	2	944.475	-14.8501	0.37	0.105	6.16
Tb927.9.1720	peroxisomal membrane protein 4, putative	0.12	1000000000000	YK[155.09]ILFDALK	-1	-	-		0	999	-	-1	-	0	1264.72	2	1264.74	14.971	0.12	0.12	1000000000000
Tb927.9.1720	peroxisomal membrane protein 4, putative	0.12	1000000000000	YK[155.09]ILFDALK	-1	-	-		0	999	-	-1	-	0	1264.72	2	1264.74	14.9939	0.12	0.12	1000000000000
Tb927.9.17140	variant surface glycoprotein (VSG), putative	0.375	2.16	DK[156.08]GEVESK	-1	-	-		0	999	-	-1	-	0	1046.51	2	1046.51	7.6277	0.375	0.125	2.16
Tb927.9.17140	variant surface glycoprotein (VSG), putative	0.995	0.102	SKVNK	2	220	Tb927.9.890	variant surface glycoprotein (VSG), putative	0.19	1590	KDKPc[15.99]	1	480;480	138.068	1214.67	2	1214.69	17.0899	1.185	0.01	32.5
Tb927.9.17140	variant surface glycoprotein (VSG), putative	0.495	2.48	SEDLCKLETDEAK	6	190	Tb927.3.3140	hypothetical protein, conserved	0.25	112	n[15.99]CHGGR	1	2	138.068	2260	3	2260.01	4.9866	0.745	0.125	11.6
Tb927.9.17140	variant surface glycoprotein (VSG), putative	0.37	32.5	LQK[156.08]TEAR	-1	-	-		0	999	-	-1	-	0	1000.57	2	1000.56	-11.1514	0.37	0.015	32.5
Tb927.9.17050	variant surface glycoprotein (VSG, atypical), putative	0.49	8.25	AKGFDDSCK	2	38	Tb927.5.5650.1		0.28	105	n[15.99]MQGKTGR	1	1;1	138.068	1956.92	5	1956.9	-7.7378	0.77	0.03	2.82
Tb927.9.17050	variant surface glycoprotein (VSG, atypical), putative	0.645	0.627	SVSVTQAQTGGPETTTEKCK	18	435	Tb927.1.1880	WD40 repeat-containing protein	0.15	417	AKTDSR	2	371	138.068	2922.41	3	2922.42	5.6352	0.795	0.005	7.53
Tb927.9.17050	variant surface glycoprotein (VSG, atypical), putative	0.125	303	LMK[155.09]SGTLAR	-1	-	-		0	999	-	-1	-	0	1130.64	2	1130.65	8.3453	0.125	0.01	303
Tb927.9.17050	variant surface glycoprotein (VSG, atypical), putative	0.125	303	LMK[155.09]SGTLAR	-1	-	-		0	999	-	-1	-	0	1130.64	2	1130.65	8.3709	0.125	0.01	303
Tb927.9.17050	variant surface glycoprotein (VSG, atypical), putative	0.125	303	LMK[156.08]SGTLAR	-1	-	-		0	999	-	-1	-	0	1131.64	2	1131.63	-8.7654	0.125	0.01	303
Tb927.9.1700	btb/poz domain containing protein, putative	0.25	44.8	CILFSQAMGSK	-1	-	-		0	999	-	-1	-	0	1240.58	2	1240.59	7.9357	0.25	0.105	44.8
Tb927.9.1680	Lys-63-specific deubiquitinase BRCC36, putative	0.84	26.5	ITPYPSHVDLR	-1	-	-		0	999	-	-1	-	0	1296.68	3	1296.68	2.4906	0.84	0.015	26.5
Tb927.9.1670	Aurora kinase 3, putative	0.375	669	n[15.99]n[156.08]MSTRLCEPSLR	-1	-	-		0	999	-	-1	-	0	1520.72	2	1520.73	11.0429	0.375	0.125	669
Tb927.9.16640	variant surface glycoprotein (VSG), putative	0.615	0.936	ATADKSTTK	5	271	Tb927.5.1580	zinc finger CCCH domain containing protein 13	0.155	257	n[15.99]ARNR	1	2	138.068	1574.82	3	1574.84	14.0735	0.77	0.145	1.75
Tb927.9.16640	variant surface glycoprotein (VSG), putative	0.495	22.2	CSDYGTKDK	7	469	Tb927.9.8290	mitochondrial ribosomal protein l30	0.415	49.2	EGEKCc[15.99]	4	217	138.068	1847.74	2	1847.76	7.8471	0.91	0.41	16.8
Tb927.9.16640	variant surface glycoprotein (VSG), putative	0.375	22.8	CSDYGTKDK	7	469	Tb927.5.293b	hypothetical protein	0.125	641	n[15.99]GGDESCSNGR	1	2	138.068	2247.88	3	2247.9	7.1468	0.5	0.37	19.6
Tb927.9.16640	variant surface glycoprotein (VSG), putative	0.79	22.8	TKTDIDTK	-1	-	-		0	999	-	-1	-	0	920.478	2	920.481	4.0552	0.79	0.235	22.8
Tb927.9.16640	variant surface glycoprotein (VSG), putative	0.75	31.5	TKTDIDTK	-1	-	-		0	999	-	-1	-	0	920.477	2	920.481	4.9172	0.75	0.19	31.5
Tb927.9.16640	variant surface glycoprotein (VSG), putative	0.675	25.5	TKTDIDTK	-1	-	-		0	999	-	-1	-	0	920.477	2	920.481	4.7846	0.675	0.13	25.5
Tb927.9.16640	variant surface glycoprotein (VSG), putative	0.37	16.6	DNEDDKGTEK	6	496	Tb927.11.1590	hypothetical protein, conserved	0.245	29.7	n[15.99]MKRGR	1	1	138.068	1933.9	2	1933.92	7.3988	0.615	0.07	154
Tb927.9.16640	variant surface glycoprotein (VSG), putative	0.37	16.6	DNEDDKGTEK	6	496	Tb927.10.13140	hypothetical protein, conserved	0.245	29.7	n[15.99]MGKRR	1	1;1	138.068	1933.9	2	1933.92	7.3988	0.615	0.07	154
Tb927.9.16640	variant surface glycoprotein (VSG), putative	0.37	16.6	DNEDDKGTEK	6	496	Tb927.4.350	hypothetical protein, conserved	0.245	29.7	n[15.99]MGKRR	3	502;3;3	138.068	1933.9	2	1933.92	7.3988	0.615	0.07	154
Tb927.9.16500	variant surface glycoprotein (VSG, atypical), putative	0.375	49.1	WDGEGDNKK	8	436	Tb927.7.4490	hypothetical protein, conserved	0.245	231	n[15.99]MGDEK	1	1;1	138.068	1779.73	2	1779.76	18.0754	0.62	0.11	27.9
Tb927.9.16500	variant surface glycoprotein (VSG, atypical), putative	0.25	396	KGTEDNYKDGCK	-1	-	-		0	999	-	-1	-	0	1413.6	2	1413.62	11.6259	0.25	0.125	396
Tb927.9.16500	variant surface glycoprotein (VSG, atypical), putative	0.11	280	KLVVYSK	-1	-	-		0	999	-	-1	-	0	835.528	2	835.517	-13.6652	0.11	0.11	280
Tb927.9.16500	variant surface glycoprotein (VSG, atypical), putative	0.885	0.103	IALALATEAQK	-1	-	-		0	999	-	-1	-	0	1127.65	2	1127.65	0.0762	0.885	0.185	0.103
Tb927.9.16500	variant surface glycoprotein (VSG, atypical), putative	0.245	24.1	DGCKWDGEGDNK	-1	-	-		0	999	-	-1	-	0	1379.53	2	1379.54	8.5513	0.245	0.12	24.1
Tb927.9.16500	variant surface glycoprotein (VSG, atypical), putative	0.12	1000000000000	LVVYSK[156.08]TR	-1	-	-		0	999	-	-1	-	0	1120.67	2	1120.65	-14.7322	0.12	0.12	1000000000000
Tb927.9.16500	variant surface glycoprotein (VSG, atypical), putative	0.25	34.4	LVVYSK[156.08]TR	-1	-	-		0	999	-	-1	-	0	1120.67	2	1120.65	-14.2965	0.25	0.045	34.4
Tb927.9.16500	variant surface glycoprotein (VSG, atypical), putative	0.25	1.87	LVVYSK[156.08]TR	-1	-	-		0	999	-	-1	-	0	1120.67	2	1120.65	-14.2965	0.25	0.005	1.87
Tb927.9.16500	variant surface glycoprotein (VSG, atypical), putative	0.16	9.22	LVVYSK[155.09]TR	-1	-	-		0	999	-	-1	-	0	1119.67	2	1119.67	-4.8163	0.16	0.16	9.22
Tb927.9.16500	variant surface glycoprotein (VSG, atypical), putative	0.16	9.22	LVVYSK[155.09]TR	-1	-	-		0	999	-	-1	-	0	1119.67	2	1119.67	-4.7904	0.16	0.16	9.22
Tb927.9.16500	variant surface glycoprotein (VSG, atypical), putative	0.325	89.8	DFDVHK	-1	-	-		0	999	-	-1	-	0	759.36	2	759.355	-6.2151	0.325	0.055	89.8
Tb927.9.1650	hypothetical protein, conserved	0.34	437	ISAAWMCGAR	-1	-	-		0	999	-	-1	-	0	1121.53	2	1121.51	-13.6568	0.34	0.09	437
Tb927.9.1650	hypothetical protein, conserved	0.315	989	TGVYGVK[156.08]GYGFMEGFR	-1	-	-		0	999	-	-1	-	0	1922.89	3	1922.92	15.3632	0.315	0.065	989
Tb927.9.16490	variant surface glycoprotein (VSG), putative	0.55	10.9	KGSSTATK	1	281	Tb927.9.11000	ras-related protein RAB7, putative	0.15	962	KSDCACc[15.99]	1	215	138.068	1671.73	3	1671.74	6.4365	0.7	0.065	3.06
Tb927.9.16490	variant surface glycoprotein (VSG), putative	0.32	37	IGETPCSRK	-1	-	-		0	999	-	-1	-	0	1046.52	2	1046.52	-2.4813	0.32	0.065	37
Tb927.9.16460	variant surface glycoprotein (VSG, atypical), putative	0.235	1000000000000	KNWETNHK	-1	-	-		0	999	-	-1	-	0	1055.53	2	1055.51	-16.4356	0.235	0	1000000000000
Tb927.9.16460	variant surface glycoprotein (VSG, atypical), putative	1.32	2.77	THYATYDSICKK	11	277	Tb927.10.11460	hypothetical protein	0.165	3940	n[15.99]MQCK	1	1	138.068	2204.99	4	2204.99	0.8485	1.485	0.09	21.9
Tb927.9.16460	variant surface glycoprotein (VSG, atypical), putative	0.25	0.0793	DCKDGCKWEGTECK	3	478	Tb927.6.1270	PITH domain-containing protein	0.125	60.6	n[15.99]MPCNCR	1	1	138.068	2762.1	2	2762.07	-11.5329	0.375	0.375	1260
Tb927.9.16460	variant surface glycoprotein (VSG, atypical), putative	0.5	9.27	GKAATDPCK	2	109	Tb927.11.17110	variant surface glycoprotein (VSG), putative	0.29	151	n[15.99]MAAAK	1	1	138.068	1590.74	2	1590.77	19.7068	0.79	0.015	1.82
Tb927.9.1640	hypothetical protein, conserved	0.4125	6.09	KHVAR	1	84	Tb08.27P2.670		0.4125	10.7	n[15.99]QQSR	1	2	138.068	1264.7	2	1264.7	-2.777	0.825	0.02	62.4
Tb927.9.1640	hypothetical protein, conserved	0.575	0.464	KHVAR	1	84	Tb927.8.5030	transport protein particle (TRAPP) component, Bet3, putative	0.25	89.4	n[15.99]SQQR	1	2	138.068	1264.7	2	1264.7	-2.777	0.825	0.02	62.4
Tb927.9.16320	variant surface glycoprotein (VSG), putative	0.41	185	KQEDCKDGCK	-1	-	-		0	999	-	-1	-	0	1266.51	3	1266.53	17.9129	0.41	0.015	185
Tb927.9.16320	variant surface glycoprotein (VSG), putative	0.375	538	KQEDCKDGCK	-1	-	-		0	999	-	-1	-	0	1266.51	3	1266.53	17.19	0.375	0.125	538
Tb927.9.16320	variant surface glycoprotein (VSG), putative	0.32	534	TNSTCTENK[155.09]CK	-1	-	-		0	999	-	-1	-	0	1496.65	2	1496.66	8.5287	0.32	0.04	534
Tb927.9.16320	variant surface glycoprotein (VSG), putative	0.32	534	TNSTCTENK[155.09]CK	-1	-	-		0	999	-	-1	-	0	1496.65	2	1496.66	8.5481	0.32	0.04	534
Tb927.9.16320	variant surface glycoprotein (VSG), putative	0.18	448	NKDCNNHK	-1	-	-		0	999	-	-1	-	0	1028.46	2	1028.45	-10.2545	0.18	0.005	448
Tb927.9.16250	variant surface glycoprotein (VSG, atypical), putative	0.83	0.188	STKASGSEKPEGDAKK	9	430	Tb927.9.2130.1		0.22	261	n[15.99]MMGEKQAQER	1	1	138.068	2979.44	4	2979.43	-2.6473	1.05	0.105	3.78
Tb927.9.16250	variant surface glycoprotein (VSG, atypical), putative	0.83	0.188	STKASGSEKPEGDAKK	9	430	Tb927.9.2130.1		0.22	261	n[15.99]MMGEKQAQER	5	5	138.068	2979.44	4	2979.43	-2.6473	1.05	0.105	3.78
Tb927.9.16250	variant surface glycoprotein (VSG, atypical), putative	0.89	9.36	EEKK[156.08]DGDNK	-1	-	-		0	999	-	-1	-	0	1217.59	3	1217.58	-8.2065	0.89	0.15	9.36
Tb927.9.16250	variant surface glycoprotein (VSG, atypical), putative	0.495	77.1	n[15.99]MTEGK	1	1	Tb927.9.11490	60S ribosomal protein L29	0.155	1780	n[15.99]MPTR	1	1;1;1;1;1	138.068	1221.56	3	1221.57	14.6336	0.65	0.05	51.4
Tb927.9.16250	variant surface glycoprotein (VSG, atypical), putative	0.895	0.0299	STKASGSEKPEGDAKK	9	430	Tb10.v4.0058		0.405	33.4	EFEDLKTK	6	113	138.068	2765.35	6	2765.4	16.2423	1.3	0.08	59.4
Tb927.9.16250	variant surface glycoprotein (VSG, atypical), putative	0.66	0.204	KSTKASGSEKPEGDAK	1	421	Tb927.11.1430	Component of motile flagella 2	0.245	78.7	DIKAGESKc[15.99]	3	747	138.068	2619.28	3	2619.32	18.0749	0.905	0.155	33.7
Tb927.9.16250	variant surface glycoprotein (VSG, atypical), putative	0.66	0.204	KSTKASGSEKPEGDAK	4	424	Tb927.11.1430	Component of motile flagella 2	0.245	78.7	DIKAGESKc[15.99]	3	747	138.068	2619.28	3	2619.32	18.0749	0.905	0.155	33.7
Tb927.9.16250	variant surface glycoprotein (VSG, atypical), putative	0.465	2.75	STKASGSEKPEGDAK	3	424	Tb927.5.3895		0.235	57.4	n[15.99]QSSCMRR	1	2	138.068	2552.15	3	2552.2	19.28	0.7	0.22	0.221
Tb927.9.16250	variant surface glycoprotein (VSG, atypical), putative	0.24	46.1	n[15.99]MTEGK	1	1	Tb927.10.10290	hypothetical protein, conserved	0.125	220	n[15.99]HTGDK	1	2;2	138.068	1274.56	2	1274.58	14.3118	0.365	0.125	22.4
Tb927.9.16200	variant surface glycoprotein (VSG, atypical), putative	0.305	27.1	KMYPDPPK	-1	-	-		0	999	-	-1	-	0	974.479	2	974.49	11.1671	0.305	0.055	27.1
Tb927.9.16200	variant surface glycoprotein (VSG, atypical), putative	0.5	0.389	LEPECTKAPEFK	7	470	Tb927.11.14750	PSP1 C-terminal conserved region, putative	0.14	104	CQRMKR	5	193	138.068	2463.18	3	2463.21	11.3559	0.64	0.125	1720
Tb927.9.16200	variant surface glycoprotein (VSG, atypical), putative	0.625	2.19	AACLGAKCK	7	420	Tb927.5.1650	CMGC/DYRK protein kinase, putative	0.105	1230	CFDAKR	5	387	138.068	1910.89	2	1910.92	12.9264	0.73	0.48	258
Tb927.9.16200	variant surface glycoprotein (VSG, atypical), putative	0.805	26.7	AACLGAKCK	7	420	Tb927.10.15590	macrophage infectivity potentiator, precursor, putative	0.345	820	GYAGKGDLc[15.99]	5	193	138.068	1910.89	2	1910.92	16.2148	1.15	0.01	7.14
Tb927.9.16200	variant surface glycoprotein (VSG, atypical), putative	0.88	30.1	AACLGAKCK	7	420	Tb927.5.1650	CMGC/DYRK protein kinase, putative	0.315	1200	CFDAKR	5	387	138.068	1910.89	2	1910.92	12.6709	1.195	0.1	19.1
Tb927.9.16200	variant surface glycoprotein (VSG, atypical), putative	0.625	12.4	AACLGAKCK	7	420	Tb927.5.1650	CMGC/DYRK protein kinase, putative	0.235	428	CFDAKR	5	387	138.068	1910.89	2	1910.92	13.5653	0.86	0.105	53.5
Tb927.9.16200	variant surface glycoprotein (VSG, atypical), putative	0.5	0.384	HIGKSCPKAR	4	267	Tb927.8.5800	hypothetical protein, conserved	0.25	28.9	n[15.99]KHKDAR	1	2	138.068	2044.09	3	2044.11	11.6033	0.75	0.005	8.85
Tb927.9.16200	variant surface glycoprotein (VSG, atypical), putative	0.5	0.384	HIGKSCPKAR	4	267	Tb927.8.5800	hypothetical protein, conserved	0.25	28.9	n[15.99]KHKDAR	3	4	138.068	2044.09	3	2044.11	11.6033	0.75	0.005	8.85
Tb927.9.16070	hypothetical protein	0.225	24.8	APAHKERTR	-1	-	-		0	999	-	-1	-	0	1064.57	2	1064.58	15.5087	0.225	0	24.8
Tb927.9.1600	hypothetical protein, conserved	0.69	5.31	IEIGADEKDR	-1	-	-		0	999	-	-1	-	0	1144.58	2	1144.57	-6.3479	0.69	0.11	5.31
Tb927.9.1600	hypothetical protein, conserved	0.25	1000000000000	VM[15.99]VTVNDQLEAVR	-1	-	-		0	999	-	-1	-	0	1488.77	2	1488.76	-3.4721	0.25	0.005	1000000000000
Tb927.9.1600	hypothetical protein, conserved	0.24	950	LLMEVQQGHANVQK	-1	-	-		0	999	-	-1	-	0	1593.82	2	1593.83	5.2488	0.24	0.015	950
Tb927.9.1600	hypothetical protein, conserved	0.575	5.75	ALLKAR	4	867;464	Tb927.5.790	casein kinase I isoform 1	0.1	1300	n[15.99]MGGDGR	1	1	138.068	1415.75	2	1415.76	7.2907	0.675	0.005	83.1
Tb927.9.1600	hypothetical protein, conserved	0.25	1070	VQVDQLRVTLK	-1	-	-		0	999	-	-1	-	0	1297.77	2	1297.77	-1.9176	0.25	0	1070
Tb927.9.160	variant surface glycoprotein (VSG, atypical), putative	0.25	33.1	HQDPKATEK	-1	-	-		0	999	-	-1	-	0	1052.53	2	1052.53	-1.7211	0.25	0.25	33.1
Tb927.9.160	variant surface glycoprotein (VSG, atypical), putative	0.475	19.2	SNQETEGNDGKR	11	462	Tb927.7.3400	MORN repeat, putative	0.25	74.9	KCSYK	1	327	138.068	2156.01	3	2155.98	-13.7884	0.725	0.005	21.7
Tb927.9.160	variant surface glycoprotein (VSG, atypical), putative	0.475	19.2	SNQETEGNDGKR	11	462	Tb11.v5.0878.1		0.25	74.9	n[15.99]MTYVR	1	1;1	138.068	2156.01	3	2155.98	-13.7875	0.725	0.005	21.7
Tb927.9.160	variant surface glycoprotein (VSG, atypical), putative	0.475	19.2	SNQETEGNDGKR	11	462	Tb927.3.2880	mitochondrial ATP synthase subunit i/j	0.25	74.9	n[15.99]MVYTR	1	1	138.068	2156.01	3	2155.98	-13.7875	0.725	0.005	21.7
Tb927.9.160	variant surface glycoprotein (VSG, atypical), putative	0.25	50.4	DKGCSFNEQDK	2	428	Tb11.1390.1-p1;		0.285	34	DAKASc[15.99]	3	568;568	138.068	1970.81	2	1970.85	19.1815	0.535	0.055	20
Tb927.9.160	variant surface glycoprotein (VSG, atypical), putative	0.5	3.56	KCELKK	5	442;430;442;85;455;430;448;422;429	Tb927.6.4770	protein MKT1	0.12	289	n[15.99]MYPR	1	1	138.068	1523.79	2	1523.78	-6.7944	0.62	0.02	513
Tb927.9.160	variant surface glycoprotein (VSG, atypical), putative	0.49	2470	HQDPK[156.08]ATEKICGEAK	-1	-	-		0	999	-	-1	-	0	1866.91	2	1866.91	1.9136	0.49	0.015	2470
Tb927.9.160	variant surface glycoprotein (VSG, atypical), putative	0.25	428	ECHLTTAHTSK	-1	-	-		0	999	-	-1	-	0	1283.62	2	1283.59	-18.1933	0.25	0.075	428
Tb927.9.160	variant surface glycoprotein (VSG, atypical), putative	0.25	30.5	LTQSSITATR	-1	-	-		0	999	-	-1	-	0	1076.6	2	1076.58	-12.553	0.25	0.005	30.5
Tb927.9.15940	expression site-associated gene 3 (ESAG3) protein, putative	0.245	7.7	n[15.99]MQCLRFVDGKK	1	1	Tb927.11.9330	helicase-like protein	0.105	226	WCHCKEDSK	5	104	138.068	2783.24	3	2783.26	9.6093	0.35	0.02	4420
Tb927.9.15940	expression site-associated gene 3 (ESAG3) protein, putative	0.28	445	n[15.99]MQCLR	1	1;1	Tb927.11.14440	Pentatricopeptide repeat protein (PPR), putative	0.1	5570	n[15.99]MMSAK	1	1	138.068	1442.61	3	1442.64	19.7932	0.38	0.03	183
Tb927.9.15940	expression site-associated gene 3 (ESAG3) protein, putative	0.28	445	n[15.99]MQCLR	1	1;1	Tb927.10.11460	hypothetical protein	0.1	5570	n[15.99]MQCK	1	1	138.068	1441.61	3	1441.62	7.9821	0.38	0.03	183
Tb927.9.15940	expression site-associated gene 3 (ESAG3) protein, putative	0.28	445	n[15.99]MQCLR	1	1;1	Tb927.10.14560	TPR repeat, putative	0.1	5570	n[15.99]MSDSK	1	1	138.068	1442.61	3	1442.62	6.8819	0.38	0.03	183
Tb927.9.15829	unspecified product	0.25	61.4	n[15.99]NSSCVNSVMR	1	2	Tb927.4.3460	ubiquitin-protein ligase, putative	0.125	244	NKDTSc[15.99]	2	164	138.068	1869.8	2	1869.82	9.4838	0.375	0.25	1120
Tb927.9.15820	hypothetical protein, conserved	1.045	1.67	KSHSSQIK	1	12	Tb927.8.4500	Eukaryotic translation initiation factor 4 gamma 5	0.17	3340	n[15.99]MEHR	1	1	138.068	1638.83	3	1638.81	-11.4389	1.215	0.245	1.81
Tb927.9.15820	hypothetical protein, conserved	1.27	0.0546	KSHSSQIK	1	12	Tb927.8.4500	Eukaryotic translation initiation factor 4 gamma 5	0.175	1500	n[15.99]MEHR	1	1	138.068	1638.83	2	1638.81	-10.7021	1.445	0.06	7.32
Tb927.9.15820	hypothetical protein, conserved	0.405	34.3	KSHSSQIK	-1	-	-		0	999	-	-1	-	0	913.509	2	913.498	-11.8242	0.405	0.03	34.3
Tb927.9.15810	retrotransposon hot spot protein 3 (RHS3), putative	0.455	31.7	KDDERGR	-1	-	-		0	999	-	-1	-	0	874.434	2	874.426	-9.8254	0.455	0.04	31.7
Tb927.9.15810	retrotransposon hot spot protein 3 (RHS3), putative	0.5	30.6	QWEEK[156.08]GR	-1	-	-		0	999	-	-1	-	0	1087.55	2	1087.53	-15.5689	0.5	0.005	30.6
Tb927.9.15810	retrotransposon hot spot protein 3 (RHS3), putative	0.63	1.74	SVHDALETMKK	10	533	Tb927.10.14910	Sarcalumenin, putative	0.19	220	n[15.99]SSGNR	1	2	138.068	1914.91	3	1914.95	17.2292	0.82	0.075	10.4
Tb927.9.15790	variant surface glycoprotein (VSG)-related, putative	1.12	0.793	ELSQEIEK	-1	-	-		0	999	-	-1	-	0	974.494	2	974.492	-2.0506	1.12	0.33	0.793
Tb927.9.15790	variant surface glycoprotein (VSG)-related, putative	0.25	1400	K[155.09]QSSEVNNCGAGTGR	-1	-	-		0	999	-	-1	-	0	1718.79	2	1718.8	4.3887	0.25	0.125	1400
Tb927.9.15790	variant surface glycoprotein (VSG)-related, putative	0.25	1400	K[155.09]QSSEVNNCGAGTGR	-1	-	-		0	999	-	-1	-	0	1718.79	2	1718.8	4.4055	0.25	0.125	1400
Tb927.9.15790	variant surface glycoprotein (VSG)-related, putative	0.25	1400	K[156.08]QSSEVNNCGAGTGR	-1	-	-		0	999	-	-1	-	0	1719.8	2	1719.78	-6.868	0.25	0.095	1400
Tb927.9.15790	variant surface glycoprotein (VSG)-related, putative	0.5	10.3	HNKSAKLER	6	351	Tb927.11.12490	hypothetical protein, conserved	0.125	67.1	n[15.99]SSRMSQK	1	2	138.068	2042.08	2	2042.07	-6.3089	0.625	0.125	438
Tb927.9.15790	variant surface glycoprotein (VSG)-related, putative	0.5	0.718	HNKSAKLER	6	351	Tb927.11.6400	kinesin, putative	0.125	236	EKMDATDK	2	600	138.068	2156.07	3	2156.09	10.2566	0.625	0.125	225
Tb927.9.15790	variant surface glycoprotein (VSG)-related, putative	0.125	1000000000000	TLYK[155.09]LGK	-1	-	-		0	999	-	-1	-	0	976.614	2	976.596	-19.0282	0.125	0.125	1000000000000
Tb927.9.15790	variant surface glycoprotein (VSG)-related, putative	0.125	1000000000000	TLYK[155.09]LGK	-1	-	-		0	999	-	-1	-	0	976.614	2	976.596	-18.9985	0.125	0.125	1000000000000
Tb927.9.15760	variant surface glycoprotein (VSG)-related, putative	0.285	67.4	DKQDK	2	346;312	Tb927.11.9410	hypothetical protein	0.125	1210	QKEEc[15.99]	2	161	138.068	1318.6	2	1318.63	18.9479	0.41	0.085	145
Tb927.9.15760	variant surface glycoprotein (VSG)-related, putative	0.25	42.1	AFSGEK[155.09]LER	-1	-	-		0	999	-	-1	-	0	1190.65	2	1190.63	-18.1729	0.25	0.025	42.1
Tb927.9.15760	variant surface glycoprotein (VSG)-related, putative	0.25	42.1	AFSGEK[155.09]LER	-1	-	-		0	999	-	-1	-	0	1190.65	2	1190.63	-18.1485	0.25	0.025	42.1
Tb927.9.15730	variant surface glycoprotein (VSG)-related, putative	0.21	200	DCGADKNSK	6	309	Tb927.8.6090	ubiquitin carrier protein, putative	0.17	359	EAKANASCc[15.99]	3	150	138.068	1996.82	3	1996.85	15.5295	0.38	0.28	21.4
Tb927.9.15720	hypothetical protein, conserved	0.125	585	LLLIIIVR	-1	-	-		0	999	-	-1	-	0	951.673	2	951.684	12.0571	0.125	0.005	585
Tb927.9.15720	hypothetical protein, conserved	0.255	93.9	LLLIIIVR	-1	-	-		0	999	-	-1	-	0	951.673	2	951.684	11.8647	0.255	0.06	93.9
Tb927.9.15710	variant surface glycoprotein (VSG)-related, putative	0.745	21.5	K[155.09]EILK	-1	-	-		0	999	-	-1	-	0	784.506	2	784.506	-0.1474	0.745	0.065	21.5
Tb927.9.15710	variant surface glycoprotein (VSG)-related, putative	0.745	21.5	K[155.09]EILK	-1	-	-		0	999	-	-1	-	0	784.506	2	784.506	-0.1104	0.745	0.065	21.5
Tb927.9.15700	variant surface glycoprotein (VSG)-related, putative	0.44	18.2	THTAEEIR	-1	-	-		0	999	-	-1	-	0	955.482	2	955.472	-10.2243	0.44	0.03	18.2
Tb927.9.15680:ps		0.3	38.1	TASKSR	4	117	Tb927.10.14600	40S ribosomal protein S2, putative	0.245	85.1	n[15.99]ADAPR	1	2;2	138.068	1314.67	2	1314.69	17.3097	0.545	0.245	1.12
Tb927.9.15680:ps		0.54	75.1	LSDK[155.09]VADGR	-1	-	-		0	999	-	-1	-	0	1114.6	2	1114.6	-0.1809	0.54	0.04	75.1
Tb927.9.15680:ps		0.54	75.1	LSDK[155.09]VADGR	-1	-	-		0	999	-	-1	-	0	1114.6	2	1114.6	-0.1549	0.54	0.04	75.1
Tb927.9.15660	gene related to expression site-associated gene 4 protein (GRESAG4)	0.435	151	FHATVESR	-1	-	-		0	999	-	-1	-	0	945.476	2	945.467	-10.0553	0.435	0.005	151
Tb927.9.15650	hypothetical protein	0.57	47.5	AADAAVAAQEDVEK	-1	-	-		0	999	-	-1	-	0	1386.65	2	1386.66	5.7133	0.57	0.125	47.5
Tb927.9.15650	hypothetical protein	0.36	27.1	ELKELWAR	-1	-	-		0	999	-	-1	-	0	1043.59	2	1043.58	-12.4004	0.36	0.005	27.1
Tb927.9.1560	DnaJ domain containing protein, putative	0.25	3.47	K[156.08]APTTSGSAK	-1	-	-		0	999	-	-1	-	0	1102.57	2	1102.59	13.4185	0.25	0.005	3.47
Tb927.9.1560	DnaJ domain containing protein, putative	1.2375	3.83	AKEEK	2	92;307	Tb927.4.2190	GTP-binding protein, putative	0.5625	282	n[15.99]METK	1	1;1;1;1	138.068	1264.61	3	1264.62	13.4724	1.8	0.065	4.37
Tb927.9.1560	DnaJ domain containing protein, putative	0.125	1000000000000	K[155.09]AVVSRHR	-1	-	-		0	999	-	-1	-	0	1106.69	2	1106.67	-16.9059	0.125	0.125	1000000000000
Tb927.9.1560	DnaJ domain containing protein, putative	0.125	1000000000000	K[155.09]AVVSRHR	-1	-	-		0	999	-	-1	-	0	1106.69	2	1106.67	-16.8797	0.125	0.125	1000000000000
Tb927.9.1560	DnaJ domain containing protein, putative	0.695	0.564	SSISKK	5	406	Tb927.5.4410	hypothetical protein, conserved	0.195	433	n[15.99]AGRFR	1	2;2	138.068	1391.76	3	1391.79	16.9795	0.89	0.055	21.6
Tb927.9.15570	BARP protein	0.73	0.0824	NPNTGFEKIAMCENLDEDVR	8	140	Tb927.9.13340	Nop53 (60S ribosomal biogenesis), putative	0.25	155	REGMSIKSFGR	7	228	138.068	3755.79	5	3755.77	-6.0775	0.98	0.01	20.7
Tb927.9.15570	BARP protein	0.485	0.319	IAAADEK[155.09]VR	-1	-	-		0	999	-	-1	-	0	1126.63	2	1126.63	5.189	0.485	0.05	0.319
Tb927.9.15570	BARP protein	0.485	0.319	IAAADEK[155.09]VR	-1	-	-		0	999	-	-1	-	0	1126.63	2	1126.63	5.2148	0.485	0.05	0.319
Tb927.9.15560	BARP protein	0.62	2.08	KDVVFHK	-1	-	-		0	999	-	-1	-	0	871.506	2	871.491	-17.0945	0.62	0.07	2.08
Tb927.9.15550	BARP protein	0.375	3290	K[155.09]EDVEFHTELK	-1	-	-		0	999	-	-1	-	0	1528.75	2	1528.78	17.9099	0.375	0.015	3290
Tb927.9.15550	BARP protein	0.375	3290	K[155.09]EDVEFHTELK	-1	-	-		0	999	-	-1	-	0	1528.75	2	1528.78	17.9289	0.375	0.015	3290
Tb927.9.15550	BARP protein	0.295	280	KAENVTAESLR	-1	-	-		0	999	-	-1	-	0	1216.64	2	1216.64	4.6295	0.295	0.045	280
Tb927.9.15550	BARP protein	0.25	2530	VALCDNVDKDVR	-1	-	-		0	999	-	-1	-	0	1402.7	2	1402.69	-8.1954	0.25	0.005	2530
Tb927.9.15530	BARP protein	0.25	75.2	KESVEFHK	-1	-	-		0	999	-	-1	-	0	1002.5	2	1002.51	14.7912	0.25	0	75.2
Tb927.9.15530	BARP protein	0.125	249	KESVEFHK	1	192	Tb927.9.7820	KKT-interacting protein 11	0.125	207	EKSEc[15.99]	2	769	138.068	1647.79	2	1647.8	7.7766	0.25	0	2480
Tb927.9.15510	BARP protein	0.465	36.2	NAEDAAAETNK	-1	-	-		0	999	-	-1	-	0	1132.49	2	1132.5	10.9775	0.465	0.19	36.2
Tb927.9.15510	BARP protein	0.25	81.8	HNIAEFHK	-1	-	-		0	999	-	-1	-	0	994.487	2	994.498	11.0785	0.25	0.125	81.8
Tb927.9.15480	hypothetical protein	0.435	4.94	K[156.08]EDRK	-1	-	-		0	999	-	-1	-	0	830.441	2	830.45	10.5372	0.435	0.185	4.94
Tb927.9.15470	kinetoplastid-specific kinesin, group 2	0.355	16.3	WKAEHVGTAc[15.99]c[15.99]	-1	-	-		0	999	-	-1	-	0	1029.47	2	1029.49	14.6087	0.355	0.105	16.3
Tb927.9.15470	kinetoplastid-specific kinesin, group 2	0.25	1000000000000	SRSTEANAVSSR	-1	-	-		0	999	-	-1	-	0	1263.61	2	1263.62	9.035	0.25	0.095	1000000000000
Tb927.9.15460	calcium motive p-type ATPase, putative	0.41	12.2	FGGKGGK	4	1037	Tb927.9.10510	hypothetical protein, conserved	0.175	377	EDAKGc[15.99]	4	133	138.068	1321.63	2	1321.65	15.7887	0.585	0.045	27.1
Tb927.9.15460	calcium motive p-type ATPase, putative	0.155	72.9	RISQNIRK	-1	-	-		0	999	-	-1	-	0	1013.61	2	1013.61	-5.1721	0.155	0.05	72.9
Tb927.9.15450	Domain of unknown function (DUF4205), putative	0.25	218	KFTDTLR	-1	-	-		0	999	-	-1	-	0	879.465	2	879.481	18.2653	0.25	0	218
Tb927.9.15450	Domain of unknown function (DUF4205), putative	0.25	48.7	TFDEENPR	-1	-	-		0	999	-	-1	-	0	1006.45	2	1006.44	-16.9616	0.25	0.085	48.7
Tb927.9.15450	Domain of unknown function (DUF4205), putative	0.25	70.5	TFDEENPR	-1	-	-		0	999	-	-1	-	0	1006.44	2	1006.44	-8.9567	0.25	0.035	70.5
Tb927.9.15450	Domain of unknown function (DUF4205), putative	0.495	1.65	SKNHDGGK	2	122	Tb927.9.1850	60S ribosomal protein L35, putative	0.22	91.6	KFYSDK	1	72;72	138.068	1765.89	2	1765.86	-17.8755	0.715	0.095	1.37
Tb927.9.15450	Domain of unknown function (DUF4205), putative	0.21	199	K[156.08]RVFAK	-1	-	-		0	999	-	-1	-	0	903.568	2	903.554	-15.3438	0.21	0.21	199
Tb927.9.15400	ankyrin-repeat protein, putative	0.745	0.503	SLISTTKAMACWSR	7	2773	Tb927.9.2990	hypothetical protein	0.215	155	n[15.99]MEEAK	1	1	138.068	2355.09	3	2355.13	14.2035	0.96	0.06	29.8
Tb927.9.15400	ankyrin-repeat protein, putative	0.745	0.503	SLISTTKAMACWSR	7	2773	Tb927.11.10800	Domain of unknown function (DUF4496), putative	0.215	155	n[15.99]MEPSK	1	1	138.068	2355.09	3	2355.13	14.2039	0.96	0.06	29.8
Tb927.9.15400	ankyrin-repeat protein, putative	0.925	5.49	QKNESR	2	3016	Tb11.v5.1019.1		0.23	1650	KCGDGc[15.99]	1	490	138.068	1449.63	2	1449.65	16.5248	1.155	0.13	66
Tb927.9.15400	ankyrin-repeat protein, putative	0.41	11	n[15.99]MPPSK	1	1	Tb927.8.5060	Bardet-Biedl syndrome 3 protein	0.305	56.6	AGTKR	4	187	138.068	1243.65	2	1243.66	9.2731	0.715	0.055	1.61
Tb927.9.15400	ankyrin-repeat protein, putative	0.41	11	n[15.99]MPPSK	1	1	Tb927.8.540	N-terminal region of Chorein, a TM vesicle-mediated sorter, putative	0.305	56.6	GATKR	4	687	138.068	1243.65	2	1243.66	9.2731	0.715	0.055	1.61
Tb927.9.15400	ankyrin-repeat protein, putative	0.755	1.09	GEKNTKR	6	3040	Tb927.8.6640	Fatty acyl-CoA reductase, putative	0.375	89.4	ENVKK	4	508	138.068	1585.86	3	1585.88	14.0127	1.13	0.055	18.6
Tb927.9.15400	ankyrin-repeat protein, putative	0.7275	1.51	GEKNTKR	6	3040	Tb05.5K5.530		0.4025	60.1	GEGVKK	5	430	138.068	1585.86	3	1585.88	14.0127	1.13	0.055	18.6
Tb927.9.1540	protein phosphatase 2B, putative	0.785	0.0371	n[15.99]MSSGASHHELTR	1	1	Tb927.10.9870	Component of motile flagella 12	0.245	82.6	TKITMK	2	190	138.068	2186.08	4	2186.08	1.4435	1.03	0.1	4.79
Tb927.9.1540	protein phosphatase 2B, putative	0.785	0.0371	n[15.99]MSSGASHHELTR	1	1	Tb927.9.7390	variant surface glycoprotein (VSG)-related, putative	0.245	82.6	TLKTMK	3	179	138.068	2186.08	4	2186.08	1.4435	1.03	0.1	4.79
Tb927.9.1540	protein phosphatase 2B, putative	0.5	31.6	VHFGRGWR	-1	-	-		0	999	-	-1	-	0	1013.53	2	1013.53	1.6707	0.5	0.125	31.6
Tb927.9.1540	protein phosphatase 2B, putative	0.27	32	LGDMICAMHHIVTc[15.99]	-1	-	-		0	999	-	-1	-	0	1512.66	2	1512.69	15.9516	0.27	0.145	32
Tb927.9.1540	protein phosphatase 2B, putative	0.375	19.9	n[15.99]MSSGASHHELTRGR	1	1	Tb927.7.5250	hypothetical protein, conserved	0.25	97.1	HKEDGKAHCQSc[15.99]	6	725	138.068	2990.32	3	2990.35	10.2875	0.625	0.13	473
Tb927.9.15360	40S ribosomal protein S6, putative	0.425	89.6	APK[155.09]IQR	-1	-	-		0	999	-	-1	-	0	866.542	2	866.534	-9.7995	0.425	0.185	89.6
Tb927.9.15360	40S ribosomal protein S6, putative	0.425	89.6	APK[155.09]IQR	-1	-	-		0	999	-	-1	-	0	866.542	2	866.534	-9.766	0.425	0.185	89.6
Tb927.9.15360	40S ribosomal protein S6, putative	0.52	3.41	EVAAFKARKc[15.99]	6	247	Tb927.10.11640	Protein prenyltransferase alpha subunit repeat, putative	0.245	118	n[15.99]HDQR	1	2;2	138.068	1726.88	3	1726.91	19.9949	0.765	0.03	14.4
Tb927.9.15360	40S ribosomal protein S6, putative	0.495	11.2	K[155.09]SAAERR	-1	-	-		0	999	-	-1	-	0	971.56	2	971.551	-9.3916	0.495	0.2	11.2
Tb927.9.15360	40S ribosomal protein S6, putative	0.495	11.2	K[155.09]SAAERR	-1	-	-		0	999	-	-1	-	0	971.56	2	971.551	-9.3617	0.495	0.2	11.2
Tb927.9.15360	40S ribosomal protein S6, putative	0.335	13.4	APK[155.09]IQR	-1	-	-		0	999	-	-1	-	0	866.535	2	866.534	-1.4153	0.335	0.12	13.4
Tb927.9.15360	40S ribosomal protein S6, putative	0.335	13.4	APK[155.09]IQR	-1	-	-		0	999	-	-1	-	0	866.535	2	866.534	-1.3818	0.335	0.12	13.4
Tb927.9.15350	hypothetical protein, conserved	0.545	26.1	LERDEAVR	-1	-	-		0	999	-	-1	-	0	986.495	2	986.514	19.5069	0.545	0.1	26.1
Tb927.9.15330	U3 small nucleolar RNA-associated protein 6, putative	0.235	1000000000000	EETHEVAR	-1	-	-		0	999	-	-1	-	0	969.45	2	969.452	1.1492	0.235	0	1000000000000
Tb927.9.15330	U3 small nucleolar RNA-associated protein 6, putative	0.125	1460	GSTGDSDSDSDSDK	-1	-	-		0	999	-	-1	-	0	1371.49	2	1371.49	1.7721	0.125	0.125	1460
Tb927.9.15330	U3 small nucleolar RNA-associated protein 6, putative	0.65	11.3	VVAMLTGGAAK	-1	-	-		0	999	-	-1	-	0	1016.55	2	1016.57	18.2916	0.65	0.045	11.3
Tb927.9.1530	hypothetical protein, conserved	0.2	1000000000000	SRSCSVDRAVWc[15.99]c[15.99]	-1	-	-		0	999	-	-1	-	0	1353.59	2	1353.61	17.953	0.2	0.2	1000000000000
Tb927.9.1530	hypothetical protein, conserved	0.175	1000000000000	YATFWQQEGAESPAYRSR	-1	-	-		0	999	-	-1	-	0	2145.95	2	2145.99	17.7724	0.175	0.175	1000000000000
Tb927.9.1530	hypothetical protein, conserved	0.25	410	GLALEAMQHFSR	-1	-	-		0	999	-	-1	-	0	1358.66	2	1358.68	8.7669	0.25	0	410
Tb927.9.15290	CHAT domain containing protein, putative	0.395	139	TDPHYCLR	-1	-	-		0	999	-	-1	-	0	1060.46	2	1060.48	19.7162	0.395	0.025	139
Tb927.9.15290	CHAT domain containing protein, putative	0.67	0.0907	VPAAAADAALNGR	-1	-	-		0	999	-	-1	-	0	1195.64	2	1195.63	-7.7275	0.67	0.255	0.0907
Tb927.9.15290	CHAT domain containing protein, putative	0.66	1.18	VLKHPTLK	-1	-	-		0	999	-	-1	-	0	934.596	2	934.596	-0.2063	0.66	0.21	1.18
Tb927.9.15290	CHAT domain containing protein, putative	0.965	1.53	VLKHPTLK	-1	-	-		0	999	-	-1	-	0	934.596	2	934.596	0.1202	0.965	0.19	1.53
Tb927.9.15290	CHAT domain containing protein, putative	0.975	0.195	VLKHPTLK	-1	-	-		0	999	-	-1	-	0	934.596	2	934.596	0.0549	0.975	0.19	0.195
Tb927.9.15290	CHAT domain containing protein, putative	0.25	1.52	CVGAIALTKR	-1	-	-		0	999	-	-1	-	0	1087.62	2	1087.62	1.6074	0.25	0.125	1.52
Tb927.9.15260	ubx domain containing protein, putative	0.495	1.53	TIGDEPTLFPR	-1	-	-		0	999	-	-1	-	0	1244.64	2	1244.64	2.3002	0.495	0.005	1.53
Tb927.9.15260	ubx domain containing protein, putative	0.25	83.9	HEREERM[15.99]R	-1	-	-		0	999	-	-1	-	0	1157.56	2	1157.54	-18.5031	0.25	0.01	83.9
Tb927.9.15260	ubx domain containing protein, putative	0.47	28.7	SLSGK[155.09]QSKR	-1	-	-		0	999	-	-1	-	0	1144.63	2	1144.66	19.2984	0.47	0.01	28.7
Tb927.9.15260	ubx domain containing protein, putative	0.47	28.7	SLSGK[155.09]QSKR	-1	-	-		0	999	-	-1	-	0	1144.63	2	1144.66	19.3237	0.47	0.01	28.7
Tb927.9.15260	ubx domain containing protein, putative	0.745	0.176	AVVMMRRLc[15.99]c[15.99]	-1	-	-		0	999	-	-1	-	0	1006.54	2	1006.54	-3.2724	0.745	0.09	0.176
Tb927.9.15260	ubx domain containing protein, putative	0.745	0.176	AVVM[15.99]MRRLc[15.99]	-1	-	-		0	999	-	-1	-	0	1006.54	2	1006.54	-3.2724	0.745	0.09	0.176
Tb927.9.15260	ubx domain containing protein, putative	0.745	0.176	AVVMM[15.99]RRLc[15.99]	-1	-	-		0	999	-	-1	-	0	1006.54	2	1006.54	-3.2724	0.745	0.09	0.176
Tb927.9.15240	ATP11 protein, putative	0.25	2740	QDCVFVTQM[15.99]LLK	-1	-	-		0	999	-	-1	-	0	1496.75	2	1496.74	-11.5537	0.25	0	2740
Tb927.9.15230	hypothetical protein, conserved	0.355	170	KQTHCMPRNR	-1	-	-		0	999	-	-1	-	0	1326.65	3	1326.64	-10.0486	0.355	0.06	170
Tb927.9.15230	hypothetical protein, conserved	0.245	16.5	n[15.99]MECSVHSPCGR	1	1	Tb927.11.10410	Cornichon protein, putative	0.125	208	n[15.99]MSMPCNIR	1	1	138.068	2495.98	3	2496.01	13.5138	0.37	0.37	27.7
Tb927.9.15230	hypothetical protein, conserved	0.25	33.4	SDDNEVAKWR	8	212	Tb927.11.5660	hypothetical protein, conserved	0.125	139	GCKMc[15.99]	3	407	138.068	1866.81	2	1866.82	5.2616	0.375	0	1030
Tb927.9.15190	ribosomal protein L15, putative	0.25	32.8	n[15.99]GSFMYLNELWK	-1	-	-		0	999	-	-1	-	0	1386.66	2	1386.66	0.8693	0.25	0.125	32.8
Tb927.9.15190	ribosomal protein L15, putative	0.25	54.1	MVFLRKRc[15.99]	-1	-	-		0	999	-	-1	-	0	964.559	2	964.564	4.8607	0.25	0.005	54.1
Tb927.9.15170	60S ribosomal protein L5, putative	0.25	2020	FIAAKVSPDDMEGMYKR	-1	-	-		0	999	-	-1	-	0	1956.95	2	1956.94	-1.1436	0.25	0	2020
Tb927.9.15170	60S ribosomal protein L5, putative	0.725	0.437	DRIFGR	-1	-	-		0	999	-	-1	-	0	762.402	2	762.414	14.7632	0.725	0.295	0.437
Tb927.9.15170	60S ribosomal protein L5, putative	0.68	1.1	AILDVGLAR	-1	-	-		0	999	-	-1	-	0	926.555	2	926.555	-0.4353	0.68	0.125	1.1
Tb927.9.15170	60S ribosomal protein L5, putative	0.5	2.42	KAAAKAK	5	293;293	Tb927.1.4650	cyclin-like F-box protein 2	0.245	125	KFHK	1	181;161;161;356;161;736;161;116;161;161	138.068	1382.82	3	1382.84	11.6467	0.745	0.045	4.86
Tb927.9.15110	60S ribosomal protein L5, putative	0.25	23.6	AYYKRFQVK	4	14;14	Tb927.9.7250	hypothetical protein, conserved	0.125	101	IGKGLc[15.99]	3	181	138.068	1842.03	2	1842.04	7.5606	0.375	0.125	15200
Tb927.9.15110	60S ribosomal protein L5, putative	0.25	23.6	AYYKRFQVK	4	14;14	Tb927.3.2230	succinyl-CoA synthetase alpha subunit, putative	0.125	101	KRAIc[15.99]	1	298	138.068	1842.03	2	1842.05	13.6584	0.375	0.125	15200
Tb927.9.15110	60S ribosomal protein L5, putative	0.25	23.6	AYYKRFQVK	4	14;14	Tb927.11.2840	magnesium-dependent phosphatase-1/HAD phosphatase, family IIIC, putative	0.125	101	KRALc[15.99]	1	191	138.068	1842.03	2	1842.05	13.6584	0.375	0.125	15200
Tb927.9.15110	60S ribosomal protein L5, putative	0.195	6.21	n[15.99]n[155.09]MTFVKVVK	-1	-	-		0	999	-	-1	-	0	1121.67	2	1121.65	-15.23	0.195	0.085	6.21
Tb927.9.15110	60S ribosomal protein L5, putative	0.195	6.21	n[15.99]n[155.09]MTFVKVVK	-1	-	-		0	999	-	-1	-	0	1121.67	2	1121.65	-15.2041	0.195	0.085	6.21
Tb927.9.15100	hypothetical protein, conserved	0.505	4.78	KANQEVR	-1	-	-		0	999	-	-1	-	0	843.456	2	843.456	-0.1327	0.505	0.065	4.78
Tb927.9.1510	SET domain protein 25	0.62	60.7	GEELTMDYR	-1	-	-		0	999	-	-1	-	0	1112.48	2	1112.48	3.6993	0.62	0.24	60.7
Tb927.9.15090	cytosolic coat protein, putative	1.065	2	VLEDAVR	-1	-	-		0	999	-	-1	-	0	800.439	2	800.439	0.146	1.065	0.17	2
Tb927.9.15070	hypothetical protein, conserved	0.23	85.4	KFRGFR	-1	-	-		0	999	-	-1	-	0	809.476	2	809.466	-12.4156	0.23	0	85.4
Tb927.9.15070	hypothetical protein, conserved	0.25	2050	SLVLSCSVAQR	-1	-	-		0	999	-	-1	-	0	1218.62	2	1218.64	16.0094	0.25	0	2050
Tb927.9.15060	rRNA processing protein, putative	0.56	5.6	n[15.99]PVYDVAVSK	1	2	Tb927.10.11690	YEATS family, putative	0.29	101	ADGVKR	5	133	138.068	1758.93	3	1758.95	11.0773	0.85	0.04	29.2
Tb927.9.15060	rRNA processing protein, putative	0.56	5.6	n[15.99]PVYDVAVSK	1	2	Tb927.3.1440	Spastin, putative	0.29	101	GGEVKR	5	31	138.068	1758.93	3	1758.95	11.0773	0.85	0.04	29.2
Tb927.9.15050	nexin-dynein regulatory complex 4	0.5	34.8	EAAAAKAKGSGK	6	11	-		0	999	-	8	13	138.068	1225.66	2	1225.67	6.3151	0.5	0	34.8
Tb927.9.15050	nexin-dynein regulatory complex 4	0.5	8.58	EIHLMFEKK	8	198	Tb927.9.14180	chaperone protein DnaJ, putative	0.21	174	n[15.99]DDTR	1	2	138.068	1816.88	3	1816.9	15.2145	0.71	0.09	16.2
Tb927.9.15050	nexin-dynein regulatory complex 4	0.4	28.5	EIHLMFEK	-1	-	-		0	999	-	-1	-	0	1045.51	2	1045.53	18.228	0.4	0.025	28.5
Tb927.9.15050	nexin-dynein regulatory complex 4	0.125	1980	EIHDGKLLLR	-1	-	-		0	999	-	-1	-	0	1192.69	2	1192.69	-1.8756	0.125	0	1980
Tb927.9.15040	DTW domain containing protein, putative	0.625	40.9	KVYSDDDEER	1	6	Tb927.4.960	WD domain, G-beta repeat, putative	0.35	177	NGKSPR	3	214	138.068	2049.94	3	2049.96	9.3797	0.975	0.05	5.32
Tb927.9.15040	DTW domain containing protein, putative	0.2	172	K[155.09]VVDFIR	-1	-	-		0	999	-	-1	-	0	1030.61	2	1030.62	3.2354	0.2	0	172
Tb927.9.15040	DTW domain containing protein, putative	0.2	172	K[155.09]VVDFIR	-1	-	-		0	999	-	-1	-	0	1030.61	2	1030.62	3.2635	0.2	0	172
Tb927.9.15030	DNA polymerase epsilon subunit B, putative	0.5	2.72	FVDGEKVK	6	65	Tb927.3.5610	Mitochondrial ribosomal protein L3	0.25	83.8	SGSGPGDKR	8	35	138.068	1918	2	1917.98	-8.4421	0.75	0.125	1.98
Tb927.9.15030	DNA polymerase epsilon subunit B, putative	0.34	23.7	NDIQQLAR	-1	-	-		0	999	-	-1	-	0	956.487	2	956.504	18.0109	0.34	0.175	23.7
Tb927.9.15020.1		0.25	93.3	ACEAQHAITDK[156.08]K	-1	-	-		0	999	-	-1	-	0	1526.73	2	1526.74	9.5549	0.25	0.01	93.3
Tb927.9.15000	proteasome complex subunit Rpn13 ubiquitin receptor, putative	0.5	26.7	ELCAAFHVDGK	-1	-	-		0	999	-	-1	-	0	1245.56	2	1245.58	19.5961	0.5	0.195	26.7
Tb927.9.15000	proteasome complex subunit Rpn13 ubiquitin receptor, putative	0.49	61.4	ELCAAFHVDGK	-1	-	-		0	999	-	-1	-	0	1245.58	2	1245.58	1.1239	0.49	0.1	61.4
Tb927.9.15000	proteasome complex subunit Rpn13 ubiquitin receptor, putative	0.495	14.6	FSRVDTCTTGR	-1	-	-		0	999	-	-1	-	0	1298.58	2	1298.6	14.8491	0.495	0.245	14.6
Tb927.9.1500	Serine/threonine-protein kinase NEK15, putative	0.25	121	QSLRATPATPR	-1	-	-		0	999	-	-1	-	0	1196.65	2	1196.66	12.7971	0.25	0	121
Tb927.9.14990	hypothetical protein, conserved	0.34	122	n[15.99]MWASGSR	1	1	Tb927.4.3710	Predicted membrane protein, putative	0.25	230	HGKGDc[15.99]	3	167	138.068	1475.65	2	1475.65	-1.4573	0.59	0.27	5.15
Tb927.9.14940	SLACS reverse transcriptase, putative	0.485	3.41	KTEEADQR	-1	-	-		0	999	-	-1	-	0	975.461	2	975.462	0.7689	0.485	0.24	3.41
Tb927.9.14940	SLACS reverse transcriptase, putative	0.93	0.0622	VM[15.99]ETDRLFK	-1	-	-		0	999	-	-1	-	0	1153.58	3	1153.58	-0.2992	0.93	0.435	0.0622
Tb927.9.14940	SLACS reverse transcriptase, putative	0.375	20.6	SKESNK	2	5	Tb927.11.17760	variant surface glycoprotein (VSG, atypical), putative	0.25	116	KPCHK	1	239	138.068	1497.77	2	1497.76	-3.7971	0.625	0.125	246
Tb927.9.14940	SLACS reverse transcriptase, putative	0.4	21.5	n[15.99]n[42.01]TRSKESNK	-1	-	-		0	999	-	-1	-	0	990.516	2	990.509	-7.1466	0.4	0.085	21.5
Tb927.9.14940	SLACS reverse transcriptase, putative	0.435	22	n[15.99]n[42.01]TRSKESNK	-1	-	-		0	999	-	-1	-	0	990.517	2	990.509	-7.3315	0.435	0.06	22
Tb927.9.1470	hypothetical protein, conserved	0.25	372	KNPIGRAELR	-1	-	-		0	999	-	-1	-	0	1152.66	2	1152.67	10.3548	0.25	0	372
Tb927.9.14600	iron/ascorbate oxidoreductase family protein, putative	0.54	74.5	LADLYSYK	-1	-	-		0	999	-	-1	-	0	971.506	2	971.496	-10.2598	0.54	0.04	74.5
Tb927.9.14600	iron/ascorbate oxidoreductase family protein, putative	0.575	22.9	LADLYSYK	-1	-	-		0	999	-	-1	-	0	971.508	2	971.496	-11.8304	0.575	0.13	22.9
Tb927.9.14600	iron/ascorbate oxidoreductase family protein, putative	0.25	70	KGFLK	1	84	Tb11.v5.0282.1		0.125	442	n[15.99]QMPR	1	1	138.068	1259.72	2	1259.71	-7.3788	0.375	0.125	6820
Tb927.9.14570	leucine-rich repeat protein (LRRP), putative	0.25	60.4	TM[15.99]FDESLK	-1	-	-		0	999	-	-1	-	0	985.453	2	985.443	-10.1544	0.25	0.06	60.4
Tb927.9.14530	Protein of unknown function (DUF1181), putative	0.5	11.8	QKGEKGK	5	92	Tb927.10.2080	hypothetical protein, conserved	0.135	860	NHKQc[15.99]	3	248	138.068	1452.76	2	1452.77	7.4034	0.635	0.08	164
Tb927.9.14470	ubiquitin carboxyl-terminal hydrolase, putative	0.36	34.5	LPYFMKGR	-1	-	-		0	999	-	-1	-	0	1010.54	2	1010.54	-2.5704	0.36	0.055	34.5
Tb927.9.14470	ubiquitin carboxyl-terminal hydrolase, putative	0.5	10.6	NTTDIYASLDK	-1	-	-		0	999	-	-1	-	0	1239.59	2	1239.6	7.4831	0.5	0.125	10.6
Tb927.9.14470	ubiquitin carboxyl-terminal hydrolase, putative	0.25	470	NTTDIYASLDK	-1	-	-		0	999	-	-1	-	0	1239.59	2	1239.6	7.877	0.25	0.05	470
Tb927.9.14440	hypothetical protein	0.36	9.52	GKAPVTVGRSR	-1	-	-		0	999	-	-1	-	0	1126.66	2	1126.66	-5.676	0.36	0.025	9.52
Tb927.9.14430	Casein kinase II	0.155	558	EYWDYESAR	-1	-	-		0	999	-	-1	-	0	1217.48	2	1217.5	11.824	0.155	0.03	558
Tb927.9.14400	leucine-rich repeat protein (LRRP), putative	0.34	44.3	LNQSTGFAc[15.99]c[15.99]	-1	-	-		0	999	-	-1	-	0	868.377	2	868.393	17.9301	0.34	0.095	44.3
Tb927.9.1440	Paraquat-inducible protein A, putative	0.25	396	LGAKMHEDTATR	-1	-	-		0	999	-	-1	-	0	1328.67	2	1328.65	-13.957	0.25	0.07	396
Tb927.9.1440	Paraquat-inducible protein A, putative	0.61	14.3	EPIGEDK[155.09]R	-1	-	-		0	999	-	-1	-	0	1097.57	2	1097.57	-0.3475	0.61	0.085	14.3
Tb927.9.1440	Paraquat-inducible protein A, putative	0.61	14.3	EPIGEDK[155.09]R	-1	-	-		0	999	-	-1	-	0	1097.57	2	1097.57	-0.3211	0.61	0.085	14.3
Tb927.9.14370	60S ribosomal protein L26, putative	0.37	96.8	TDKSK	3	127	Tb927.9.10510	hypothetical protein, conserved	0.365	116	EDAKGc[15.99]	4	133	138.068	1249.58	2	1249.6	15.7148	0.735	0.03	3.85
Tb927.9.14330	mismatch repair protein PMS1, putative	0.6	1.97	KM[15.99]RSVVDR	-1	-	-		0	999	-	-1	-	0	1005.55	2	1005.54	-6.5134	0.6	0.1	1.97
Tb927.9.14300	5-azacytidine-induced protein 1, putative	0.5	4.42	QFEIKHVEEVGAMQHELEK	5	573	Tb927.10.10020	Rab5 GDP/GTP exchange factor (Rabex-5), putative	0.25	43.8	NFYLNVQYVKNFHSPDR	10	444;444	138.068	4558.19	5	4558.24	11.0666	0.75	0.045	9.14
Tb927.9.14300	5-azacytidine-induced protein 1, putative	0.67	0.0338	QFEIKHVEEVGAMQHELEK	5	573	Tb927.5.130	variant surface glycoprotein (VSG)-related, putative	0.31	31	WRNGEGHEKLWK	9	149;149	138.068	3956.92	4	3956.96	9.6361	0.98	0.03	45.8
Tb927.9.14300	5-azacytidine-induced protein 1, putative	0.705	0.177	QFEIKHVEEVGAMQHELEK	5	573	Tb927.10.14430	hypothetical protein, conserved	0.36	35.2	DGSATTIWKFDDRK	9	226	138.068	4056.97	5	4056.99	4.827	1.065	0.045	78.4
Tb927.9.14300	5-azacytidine-induced protein 1, putative	0.375	6940	EK[156.08]WRIAEAK	-1	-	-		0	999	-	-1	-	0	1285.7	2	1285.7	3.0536	0.375	0.06	6940
Tb927.9.14300	5-azacytidine-induced protein 1, putative	0.49	0.696	QFEIKHVEEVGAMQHELEK	5	573	Tb927.11.310	hypothetical protein, conserved	0.25	38.2	RCVMSLKR	7	496	138.068	3466.69	5	3466.75	18.1096	0.74	0.005	75.5
Tb927.9.14300	5-azacytidine-induced protein 1, putative	0.365	146	KEEEMSR	-1	-	-		0	999	-	-1	-	0	907.42	2	907.407	-15.0101	0.365	0.03	146
Tb927.9.14300	5-azacytidine-induced protein 1, putative	0.515	82.8	VRAEDEAR	-1	-	-		0	999	-	-1	-	0	944.452	2	944.467	16.6794	0.515	0.05	82.8
Tb927.9.14300	5-azacytidine-induced protein 1, putative	0.44	743	K[156.08]EEEMSRLR	-1	-	-		0	999	-	-1	-	0	1332.68	2	1332.67	-4.5684	0.44	0.065	743
Tb927.9.14300	5-azacytidine-induced protein 1, putative	0.495	4.57	WRIAEAKR	7	262	Tb927.5.4370	hypothetical protein, conserved	0.25	90.4	NPMKPCc[15.99]	4	122	138.068	1927.94	2	1927.98	18.1263	0.745	0.04	13
Tb927.9.14300	5-azacytidine-induced protein 1, putative	0.37	12	KEEEMSR	-1	-	-		0	999	-	-1	-	0	907.401	2	907.407	6.5117	0.37	0.065	12
Tb927.9.14300	5-azacytidine-induced protein 1, putative	0.575	0.091	QFEIKHVEEVGAMQHELEK	5	573	Tb927.9.3760	Nucleoporin GLE2	0.24	75	n[15.99]FPFYSCDQGK	1	2	138.068	3665.74	4	3665.72	-6.8377	0.815	0.095	4.65
Tb927.9.14300	5-azacytidine-induced protein 1, putative	0.5	3.14	DRLKEEMDR	4	339	Tb927.4.1650	hypothetical protein, conserved	0.245	94.2	n[15.99]MPENPQR	1	1	138.068	2215.04	3	2215.04	0.39	0.745	0.01	10.9
Tb927.9.14300	5-azacytidine-induced protein 1, putative	0.535	26.1	QFEIKHVEEVGAMQHELEK	5	573	Tb927.6.1480	hypothetical protein, conserved	0.24	96.7	LSNYKCLCVATYK	5	1504	138.068	4036.89	4	4036.97	19.8143	0.775	0.005	2.69
Tb927.9.14300	5-azacytidine-induced protein 1, putative	0.36	1.34	QFEIKHVEEVGAMQHELEK	5	573	Tb927.4.1560	hypothetical protein, conserved	0.12	254	MKCEMYVAFDDLR	2	275	138.068	4094.89	4	4094.92	7.4553	0.48	0	4530
Tb927.9.14300	5-azacytidine-induced protein 1, putative	0.36	1.34	QFEIKHVEEVGAMQHELEK	5	573	Tb927.7.7150	hypothetical protein, conserved	0.12	254	MNGDTDRNEKELTR	10	219	138.068	4095.9	4	4095.96	15.9054	0.48	0	4530
Tb927.9.14300	5-azacytidine-induced protein 1, putative	0.36	1.34	QFEIKHVEEVGAMQHELEK	5	573	Tb927.7.4130	hypothetical protein, conserved	0.12	254	QKIEQTCWSEQNK	2	1117	138.068	4095.9	4	4095.97	16.8879	0.48	0	4530
Tb927.9.14300	5-azacytidine-induced protein 1, putative	0.36	1.34	QFEIKHVEEVGAMQHELEK	5	573	Tb927.5.400	75 kDa invariant surface glycoprotein, putative	0.12	254	WDKEGAEESEEELK	3	413;413	138.068	4095.9	4	4095.93	6.856	0.48	0	4530
Tb927.9.14300	5-azacytidine-induced protein 1, putative	0.25	4.41	SDVYHGIKAK	-1	-	-		0	999	-	-1	-	0	1116.61	2	1116.59	-12.2823	0.25	0.005	4.41
Tb927.9.14280	hypothetical protein, conserved	0.48	55.6	LSTIDGGIDR	-1	-	-		0	999	-	-1	-	0	1045.52	2	1045.54	19.1637	0.48	0.03	55.6
Tb927.9.14280	hypothetical protein, conserved	0.25	102	GGKIMR	3	914	Tb927.8.8270	hypothetical protein, conserved	0.25	82	n[15.99]MSHK	1	1;1	138.068	1299.67	2	1299.68	3.5446	0.5	0.185	0.182
Tb927.9.14280	hypothetical protein, conserved	0.555	80.7	EVNTRVTESCc[15.99]	-1	-	-		0	999	-	-1	-	0	1209.54	2	1209.53	-8.1842	0.555	0.215	80.7
Tb927.9.14280	hypothetical protein, conserved	0.25	0.227	GRHPTIFR	-1	-	-		0	999	-	-1	-	0	982.564	2	982.546	-18.7851	0.25	0.25	0.227
Tb927.9.14260	hypothetical protein, conserved	0.425	0.216	n[15.99]n[42.01]MRVTLEER	-1	-	-		0	999	-	-1	-	0	1090.54	2	1090.54	6.6051	0.425	0.18	0.216
Tb927.9.14260	hypothetical protein, conserved	0.41	2.7	n[15.99]n[42.01]MRVTLEER	-1	-	-		0	999	-	-1	-	0	1090.54	2	1090.54	6.6051	0.41	0.17	2.7
Tb927.9.14260	hypothetical protein, conserved	0.42	1.64	n[15.99]n[42.01]MRVTLEER	-1	-	-		0	999	-	-1	-	0	1090.54	2	1090.54	6.3813	0.42	0.175	1.64
Tb927.9.14260	hypothetical protein, conserved	0.365	1.38	n[15.99]n[42.01]MRVTLEER	-1	-	-		0	999	-	-1	-	0	1090.54	2	1090.54	6.3813	0.365	0.12	1.38
Tb927.9.14260	hypothetical protein, conserved	0.305	1.52	n[15.99]n[42.01]MRVTLEER	-1	-	-		0	999	-	-1	-	0	1090.54	2	1090.54	6.4932	0.305	0.11	1.52
Tb927.9.14260	hypothetical protein, conserved	0.365	1.32	n[15.99]n[42.01]MRVTLEER	-1	-	-		0	999	-	-1	-	0	1090.54	2	1090.54	6.6051	0.365	0.12	1.32
Tb927.9.14260	hypothetical protein, conserved	0.365	0.746	n[15.99]n[42.01]MRVTLEER	-1	-	-		0	999	-	-1	-	0	1090.54	2	1090.54	6.4932	0.365	0.04	0.746
Tb927.9.14260	hypothetical protein, conserved	0.365	19.4	n[15.99]n[42.01]MRVTLEER	-1	-	-		0	999	-	-1	-	0	1090.53	2	1090.54	11.6423	0.365	0.025	19.4
Tb927.9.14260	hypothetical protein, conserved	0.25	55.5	NIPEGAAFIADR	-1	-	-		0	999	-	-1	-	0	1272.63	2	1272.65	11.5379	0.25	0.125	55.5
Tb927.9.14230	hypothetical protein, conserved	0.25	1210	KVTERGTGADNDR	-1	-	-		0	999	-	-1	-	0	1417.71	2	1417.69	-10.5442	0.25	0	1210
Tb927.9.14220	metacaspase 5, putative	0.32	534	MDQCLVPLDYDK	-1	-	-		0	999	-	-1	-	0	1495.64	2	1495.67	16.6606	0.32	0.07	534
Tb927.9.14220	metacaspase 5, putative	0.36	4.51	MVRKDNYSR	4	233	Tb927.10.5570	hypothetical protein, conserved	0.2	154	n[15.99]ESPPSNDEK	1	2	138.068	2307.05	3	2307.08	12.5019	0.56	0.01	70.9
Tb927.9.14220	metacaspase 5, putative	0.25	827	MDQCLVPLDYDK	-1	-	-		0	999	-	-1	-	0	1495.7	2	1495.67	-19.087	0.25	0.05	827
Tb927.9.1420	hypothetical protein, conserved	0.5	115	SQADENRK[156.08]R	-1	-	-		0	999	-	-1	-	0	1258.62	2	1258.63	6.6265	0.5	0.13	115
Tb927.9.14190	hypothetical protein, conserved	0.345	112	LSHLQMFR	-1	-	-		0	999	-	-1	-	0	1030.53	2	1030.54	6.978	0.345	0.07	112
Tb927.9.14180	chaperone protein DnaJ, putative	0.285	14.6	GLKAVK	3	277	Tb927.10.9240	Tir chaperone protein (CesT) family, putative	0.12	142	n[15.99]MDDK	1	1	138.068	1259.7	2	1259.68	-19.9769	0.405	0.01	6670
Tb927.9.14170	hypothetical protein, conserved	0.535	28.5	LLFEDFGR	-1	-	-		0	999	-	-1	-	0	995.504	2	995.508	3.9682	0.535	0.125	28.5
Tb927.9.14160	rieske iron-sulfur protein, mitochondrial precursor	0.235	1000000000000	EMADKYGR	-1	-	-		0	999	-	-1	-	0	968.447	2	968.438	-8.816	0.235	0	1000000000000
Tb927.9.14160	rieske iron-sulfur protein, mitochondrial precursor	0.545	0.0856	TIYLGK[156.08]Lc[15.99]	-1	-	-		0	999	-	-1	-	0	978.552	2	978.564	12.0665	0.545	0.295	0.0856
Tb927.9.14160	rieske iron-sulfur protein, mitochondrial precursor	0.125	84.6	GKPVFVYRR	-1	-	-		0	999	-	-1	-	0	1120.67	2	1120.65	-13.0691	0.125	0.125	84.6
Tb927.9.14130	hypothetical protein, conserved	0.25	219	EEEEEERNDK	-1	-	-		0	999	-	-1	-	0	1305.56	2	1305.53	-18.5699	0.25	0.125	219
Tb927.9.14130	hypothetical protein, conserved	0.375	11.6	GGNLSNGTKEK	9	438	Tb927.11.7240	component of motile flagella 70 protein	0.125	428	n[15.99]QADAK	1	2;2	138.068	1772.86	2	1772.89	15.8452	0.5	0.25	1110
Tb927.9.14130	hypothetical protein, conserved	0.285	20	NDKQR	3	422	Tb927.10.14390	FACT complex subunit POB3	0.23	56.3	DKEHK	2	541	138.068	1452.74	2	1452.73	-4.7456	0.515	0.015	7.79
Tb927.9.14130	hypothetical protein, conserved	0.1225	254	n[15.99]QCNMK	1	2	Tb927.8.840	hypothetical protein, conserved	0.1225	295	n[15.99]QCER	1	2	138.068	1408.61	2	1408.59	-11.6749	0.245	0.005	129
Tb927.9.14120	NLI interacting factor-like phosphatase, putative	0.205	32.2	KRSEGNNAK	-1	-	-		0	999	-	-1	-	0	1002.5	2	1002.52	19.2383	0.205	0.005	32.2
Tb927.9.14120	NLI interacting factor-like phosphatase, putative	0.295	12.5	KRSEGNNAK	-1	-	-		0	999	-	-1	-	0	1002.5	2	1002.52	18.6294	0.295	0.05	12.5
Tb927.9.14120	NLI interacting factor-like phosphatase, putative	0.49	1.95	KRSEGNNAK	-1	-	-		0	999	-	-1	-	0	1002.5	2	1002.52	18.6294	0.49	0.125	1.95
Tb927.9.14120	NLI interacting factor-like phosphatase, putative	0.25	734	SSK[156.08]SPQQATK	-1	-	-		0	999	-	-1	-	0	1216.62	2	1216.63	11.1191	0.25	0	734
Tb927.9.14120	NLI interacting factor-like phosphatase, putative	0.39	0.114	QLNEGAKLSDVTDHMK	7	250	Tb927.11.17910	hypothetical protein	0.125	90.8	n[15.99]MGDCR	1	1	138.068	2576.13	3	2576.17	12.9894	0.515	0.105	8.24
Tb927.9.14120	NLI interacting factor-like phosphatase, putative	0.45	23.6	KDKCR	3	374	Tb927.6.4460	S-adenosylmethionine decarboxylase	0.125	1150	n[15.99]MSSCK	1	1;1;1	138.068	1470.65	3	1470.66	6.8056	0.575	0.03	39.8
Tb927.9.14120	NLI interacting factor-like phosphatase, putative	0.445	29.8	NDDRSNSRK	-1	-	-		0	999	-	-1	-	0	1090.5	2	1090.51	6.1983	0.445	0.03	29.8
Tb927.9.14120	NLI interacting factor-like phosphatase, putative	0.345	198	NDDRSNSRK	-1	-	-		0	999	-	-1	-	0	1090.51	2	1090.51	5.4147	0.345	0.08	198
Tb927.9.14120	NLI interacting factor-like phosphatase, putative	0.325	139	NDDRSNSRK	-1	-	-		0	999	-	-1	-	0	1090.5	2	1090.51	6.1983	0.325	0.075	139
Tb927.9.14120	NLI interacting factor-like phosphatase, putative	0.245	219	NDDRSNSRK	-1	-	-		0	999	-	-1	-	0	1090.5	2	1090.51	6.4221	0.245	0.04	219
Tb927.9.14120	NLI interacting factor-like phosphatase, putative	0.385	98.2	NDDRSNSRK	-1	-	-		0	999	-	-1	-	0	1090.5	2	1090.51	6.646	0.385	0.08	98.2
Tb927.9.14120	NLI interacting factor-like phosphatase, putative	0.37	83.3	NDDRSNSRK	-1	-	-		0	999	-	-1	-	0	1090.51	2	1090.51	5.7505	0.37	0.035	83.3
Tb927.9.14120	NLI interacting factor-like phosphatase, putative	0.49	12.9	NDDRSNSRK	-1	-	-		0	999	-	-1	-	0	1090.51	2	1090.51	5.7505	0.49	0.21	12.9
Tb927.9.14120	NLI interacting factor-like phosphatase, putative	0.495	3.06	KDKCR	3	374	Tb927.1.4050	ser/thr protein phosphatase, putative	0.125	497	n[15.99]GCSTSK	1	2	138.068	1481.72	2	1481.7	-16.6398	0.62	0.125	494
Tb927.9.14120	NLI interacting factor-like phosphatase, putative	0.315	107	NDDRSNSRK	-1	-	-		0	999	-	-1	-	0	1090.5	2	1090.51	6.8699	0.315	0.04	107
Tb927.9.14120	NLI interacting factor-like phosphatase, putative	0.25	85.2	n[15.99]M[15.99]EHFAPCAIR	-1	-	-		0	999	-	-1	-	0	1262.54	2	1262.55	12.3198	0.25	0.005	85.2
Tb927.9.14100	hypothetical protein, conserved	0.25	1080	ISCRSFALNR	-1	-	-		0	999	-	-1	-	0	1222.61	2	1222.62	12.9934	0.25	0	1080
Tb927.9.14080	vesicle-associated membrane protein, putative	0.76	6.11	QAKKTNSGCCTVMc[15.99]	3	195	Tb927.10.6000	hypothetical protein, conserved	0.51	19.9	LSTKTNR	4	564;510	138.068	2456.14	4	2456.18	17.5283	1.27	0.08	19.5
Tb927.9.14080	vesicle-associated membrane protein, putative	0.395	83.5	TNSGCCTVMc[15.99]c[15.99]	-1	-	-		0	999	-	-1	-	0	1060.38	2	1060.36	-17.6925	0.395	0.395	83.5
Tb927.9.14080	vesicle-associated membrane protein, putative	0.395	83.5	TNSGCCTVM[15.99]c[15.99]	-1	-	-		0	999	-	-1	-	0	1060.38	2	1060.36	-17.6925	0.395	0.395	83.5
Tb927.9.14080	vesicle-associated membrane protein, putative	0.2	710	TNSGCCTVMc[15.99]c[15.99]	-1	-	-		0	999	-	-1	-	0	1060.38	2	1060.36	-17.3471	0.2	0.2	710
Tb927.9.14080	vesicle-associated membrane protein, putative	0.2	710	TNSGCCTVM[15.99]c[15.99]	-1	-	-		0	999	-	-1	-	0	1060.38	2	1060.36	-17.3471	0.2	0.2	710
Tb927.9.14080	vesicle-associated membrane protein, putative	0.245	200	TNSGCCTVMc[15.99]c[15.99]	-1	-	-		0	999	-	-1	-	0	1060.38	2	1060.36	-13.5522	0.245	0.245	200
Tb927.9.14080	vesicle-associated membrane protein, putative	0.245	200	TNSGCCTVM[15.99]c[15.99]	-1	-	-		0	999	-	-1	-	0	1060.38	2	1060.36	-13.5522	0.245	0.245	200
Tb927.9.14080	vesicle-associated membrane protein, putative	0.39	7.5	KTNSGCCTVMc[15.99]	1	196	Tb927.10.13060	hypothetical protein	0.25	58.2	HTPVAKLc[15.99]	6	140	138.068	2090.94	2	2090.98	18.2467	0.64	0.125	193
Tb927.9.14050	Mitoribosomal LSU assembly factor 18	0.25	65.6	YCQFEEKK	7	144	Tb11.v5.0282.1		0.165	182	n[15.99]QMPR	1	1	138.068	1798.82	3	1798.84	8.4411	0.415	0.165	1170
Tb927.9.14050	Mitoribosomal LSU assembly factor 18	0.25	65.6	YCQFEEKK	7	144	Tb927.6.3020	hypothetical protein, conserved	0.165	182	n[15.99]MQPR	1	1	138.068	1798.82	3	1798.84	8.4411	0.415	0.165	1170
Tb927.9.14050	Mitoribosomal LSU assembly factor 18	0.25	850	ADLGSEADMK[156.08]TR	-1	-	-		0	999	-	-1	-	0	1448.7	2	1448.68	-12.142	0.25	0	850
Tb927.9.14050	Mitoribosomal LSU assembly factor 18	0.58	1.01	LAAKR	4	461;113;136	Tb927.10.3150	N-acetyltransferase, putative	0.25	62.4	n[15.99]VSNGK	1	2	138.068	1198.69	2	1198.7	8.8317	0.83	0.245	1000000000000
Tb927.9.14040	short-chain dehydrogenase, putative	1.18	0.0406	SCRWPANTGKNSR	10	69	Tb11.v5.0180.1		0.11	2240	n[15.99]MSGSFR	1	1;1	138.068	2370.08	4	2370.1	5.935	1.29	0.01	50.8
Tb927.9.14040	short-chain dehydrogenase, putative	0.275	68.9	KAKGR	3	57	Tb927.2.3620	GTP-binding elongation factor Tu family, putative	0.125	1370	HKETc[15.99]	2	803	138.068	1225.66	2	1225.68	15.3805	0.4	0.12	1110
Tb927.9.14030	hypothetical protein, conserved	0.345	60.3	QYHQRER	-1	-	-		0	999	-	-1	-	0	1015.5	2	1015.49	-2.5822	0.345	0.095	60.3
Tb927.9.14030	hypothetical protein, conserved	0.125	1000000000000	LVDAELRLPTR	-1	-	-		0	999	-	-1	-	0	1281.75	2	1281.74	-8.3109	0.125	0.005	1000000000000
Tb927.9.1400	kynurenine 3-monooxygenase, putative	0.6	1.64	K[155.09]YVQEIR	-1	-	-		0	999	-	-1	-	0	1089.62	2	1089.62	-0.1946	0.6	0.115	1.64
Tb927.9.1400	kynurenine 3-monooxygenase, putative	0.6	1.64	K[155.09]YVQEIR	-1	-	-		0	999	-	-1	-	0	1089.62	2	1089.62	-0.168	0.6	0.115	1.64
Tb927.9.13990	RNA-binding protein, putative	0.12	114	M[15.99]FDETDFEGR	-1	-	-		0	999	-	-1	-	0	1261.49	2	1261.49	3.1629	0.12	0.12	114
Tb927.9.13990	RNA-binding protein, putative	0.87	0.107	ETFQQVGEVER	-1	-	-		0	999	-	-1	-	0	1320.63	2	1320.63	-0.0172	0.87	0.225	0.107
Tb927.9.13990	RNA-binding protein, putative	0.235	383	EM[15.99]MPPYVR	-1	-	-		0	999	-	-1	-	0	1037.46	2	1037.47	11.2303	0.235	0	383
Tb927.9.13990	RNA-binding protein, putative	0.235	383	EMM[15.99]PPYVR	-1	-	-		0	999	-	-1	-	0	1037.46	2	1037.47	11.2303	0.235	0	383
Tb927.9.13970	NUFIP body protein 2	0.515	24.1	KAYEQLR	-1	-	-		0	999	-	-1	-	0	906.481	2	906.492	12.0348	0.515	0.03	24.1
Tb927.9.13970	NUFIP body protein 2	0.23	85.4	KGPAK[156.08]R	-1	-	-		0	999	-	-1	-	0	811.483	2	811.491	10.778	0.23	0	85.4
Tb927.9.13970	NUFIP body protein 2	0.245	34.7	KEGPR	1	178	Tb927.11.8165	hypothetical protein	0.22	67.1	GDKKGc[15.99]	3	96	138.068	1242.68	2	1242.66	-17.1567	0.465	0.23	1000000000000
Tb927.9.1390	CSL zinc finger, putative	0.25	2880	GSVVAECPTCSLTVR	-1	-	-		0	999	-	-1	-	0	1634.77	2	1634.78	3.9187	0.25	0.135	2880
Tb927.9.13795	kinetoplastid membrane protein 11-4	0.275	291	KMEEQNKR	-1	-	-		0	999	-	-1	-	0	1061.51	2	1061.53	16.9653	0.275	0.005	291
Tb927.9.13795	kinetoplastid membrane protein 11-4	0.62	16.6	LDAEFAK[156.08]K	-1	-	-		0	999	-	-1	-	0	1076.59	2	1076.58	-10.5475	0.62	0.105	16.6
Tb927.9.13780	Mitochondrial SSU ribosomal protein, putative	0.25	3.42	GGFASGSPSVGR	-1	-	-		0	999	-	-1	-	0	1077.52	2	1077.52	-2.9734	0.25	0.125	3.42
Tb927.9.13780	Mitochondrial SSU ribosomal protein, putative	0.78	17.3	SPQQSVPEVR	-1	-	-		0	999	-	-1	-	0	1125.57	3	1125.58	6.8858	0.78	0.375	17.3
Tb927.9.13780	Mitochondrial SSU ribosomal protein, putative	0.565	0.966	SPQQSVPEVR	-1	-	-		0	999	-	-1	-	0	1125.57	2	1125.58	7.3621	0.565	0.27	0.966
Tb927.9.13780	Mitochondrial SSU ribosomal protein, putative	0.67	21.9	SPQQSVPEVR	-1	-	-		0	999	-	-1	-	0	1125.57	3	1125.58	7.1298	0.67	0.27	21.9
Tb927.9.13780	Mitochondrial SSU ribosomal protein, putative	0.445	3.94	FSQNTKYFR	6	249	Tb927.10.7340	40S ribosomal protein S24E, putative	0.25	56.5	GKMQTK	2	131;131	138.068	2019	2	2019.02	9.8822	0.695	0.445	1000000000000
Tb927.9.13770	proteasome complex subunit Rpn13 ubiquitin receptor, putative	0.25	35.6	n[15.99]MASADSK	1	1	Tb927.11.11550	DNA topoisomerase II alpha, putative	0.2	55.1	EGKITK	3	973;973	138.068	1536.77	2	1536.77	-0.1822	0.45	0.045	2740
Tb927.9.13770	proteasome complex subunit Rpn13 ubiquitin receptor, putative	0.25	35.6	n[15.99]MASADSK	1	1	Tb927.4.3840	nucleolar protein, putative	0.2	55.1	GELKTK	4	556	138.068	1536.77	2	1536.77	-0.1822	0.45	0.045	2740
Tb927.9.13770	proteasome complex subunit Rpn13 ubiquitin receptor, putative	0.25	35.6	n[15.99]MASADSK	1	1	Tb927.10.12650	hypothetical protein, conserved	0.2	55.1	GKEITK	2	162	138.068	1536.77	2	1536.77	-0.1822	0.45	0.045	2740
Tb927.9.13770	proteasome complex subunit Rpn13 ubiquitin receptor, putative	0.25	35.6	n[15.99]MASADSK	1	1	Tb927.4.2070	antigenic protein, putative	0.2	55.1	KEVATK	1	657	138.068	1536.77	2	1536.77	-0.1822	0.45	0.045	2740
Tb927.9.13770	proteasome complex subunit Rpn13 ubiquitin receptor, putative	0.25	35.6	n[15.99]MASADSK	1	1	Tb927.7.3160	Cytoplasmic dynein 1 heavy chain (DYNC1H1), putative	0.2	55.1	LKGETK	2	4220	138.068	1536.77	2	1536.77	-0.1822	0.45	0.045	2740
Tb927.9.13770	proteasome complex subunit Rpn13 ubiquitin receptor, putative	0.275	1530	ALQEDPGFYTLR	-1	-	-		0	999	-	-1	-	0	1408.68	2	1408.7	11.2856	0.275	0.025	1530
Tb927.9.13680	ADP-ribosylation factor, putative	0.5	3.71	VGKAR	3	102;102;102;102;102	Tb927.8.1280	hypothetical protein, conserved	0.16	261	n[15.99]SYEK	1	2	138.068	1192.64	2	1192.65	6.7142	0.66	0.39	17.3
Tb927.9.13620	hypothetical protein, conserved	0.375	34.1	AAVYPYGR	-1	-	-		0	999	-	-1	-	0	895.462	2	895.455	-7.5119	0.375	0.18	34.1
Tb927.9.13620	hypothetical protein, conserved	0.37	19.5	AAVYPYGR	-1	-	-		0	999	-	-1	-	0	895.462	2	895.455	-7.9208	0.37	0.05	19.5
Tb927.9.13610	helicase, putative	0.235	66.3	GAPPGYSGEEHR	-1	-	-		0	999	-	-1	-	0	1255.53	2	1255.56	19.3666	0.235	0.04	66.3
Tb927.9.13610	helicase, putative	0.555	65.4	KSGTK	1	705;231	Tb927.10.16240	Variant Surface Glycoprotein, putative	0.44	290	n[15.99]SSGGAK	1	2;2	138.068	1162.62	3	1162.62	3.3002	0.995	0.02	17.6
Tb927.9.13570	hypothetical protein, conserved	0.545	12.7	KHTSAPPR	-1	-	-		0	999	-	-1	-	0	892.475	2	892.488	14.8657	0.545	0.17	12.7
Tb927.9.13570	hypothetical protein, conserved	1.055	0.716	LADEELGRR	-1	-	-		0	999	-	-1	-	0	1057.56	2	1057.55	-7.4257	1.055	0.245	0.716
Tb927.9.13570	hypothetical protein, conserved	0.75	6.98	SK[155.09]LNDFSSK	-1	-	-		0	999	-	-1	-	0	1179.61	2	1179.61	-0.227	0.75	0.125	6.98
Tb927.9.13570	hypothetical protein, conserved	0.75	6.98	SK[155.09]LNDFSSK	-1	-	-		0	999	-	-1	-	0	1179.61	2	1179.61	-0.2024	0.75	0.125	6.98
Tb927.9.13570	hypothetical protein, conserved	0.115	1060	HTLLCSFPPGDESGGFCHCAR	-1	-	-		0	999	-	-1	-	0	2404	3	2404.01	7.8376	0.115	0.115	1060
Tb927.9.13540	hypothetical protein, conserved	0.49	7.17	QLEKNEGGK	4	70	Tb927.1.4050	ser/thr protein phosphatase, putative	0.225	211	n[15.99]MGCSTSK	1	1	138.068	1924.85	3	1924.89	18.712	0.715	0.015	20.9
Tb927.9.13540	hypothetical protein, conserved	0.6	9.99	M[15.99]SEDVVNRVR	-1	-	-		0	999	-	-1	-	0	1219.59	2	1219.6	8.8969	0.6	0.24	9.99
Tb927.9.13540	hypothetical protein, conserved	0.25	812	YVPFPPDFGLR	-1	-	-		0	999	-	-1	-	0	1306.65	2	1306.67	16.5926	0.25	0.115	812
Tb927.9.13530	Presequence translocase-associated motor 16, putative	0.395	5.79	n[15.99]MRRIMSPR	1	1	Tb927.1.3800	Present in the outer mitochondrial membrane proteome 18	0.25	64.4	n[15.99]RCTHVR	1	2	138.068	2027.02	3	2027.05	13.9648	0.645	0.03	46.4
Tb927.9.13520	Importin 1	0.415	67.8	GDISALHGAMR	-1	-	-		0	999	-	-1	-	0	1126.56	3	1126.56	-3.6451	0.415	0.07	67.8
Tb927.9.13510	Poly(A)-specific ribonuclease PARN-3	0.525	14.2	GFHTDSLR	-1	-	-		0	999	-	-1	-	0	931.453	2	931.451	-1.5199	0.525	0.1	14.2
Tb927.9.1350	hypothetical protein, conserved	0.745	0.232	GKFSPTHFSK	2	404	Tb927.10.7580	Exportin-5, putative	0.17	286	KSDVYR	1	734	138.068	2039.01	4	2039.05	17.9176	0.915	0.17	2.24
Tb927.9.1350	hypothetical protein, conserved	0.745	0.232	GKFSPTHFSK	2	404	Tb927.10.11480	hypothetical protein, conserved	0.17	286	VSKDYR	3	446	138.068	2039.01	4	2039.05	17.9176	0.915	0.17	2.24
Tb927.9.1350	hypothetical protein, conserved	0.4	40.6	n[15.99]MVFR	1	1	Tb927.11.7020	proteasome alpha 7 subunit, putative	0.25	194	n[15.99]SYDR	1	2	138.068	1244.57	2	1244.59	9.1615	0.65	0.12	10
Tb927.9.13490	metallo-peptidase, Clan MG, Family M24	0.495	5.19	CYKTDLEIDLLR	3	181	Tb927.6.4170	hypothetical protein, conserved	0.155	173	YHKTK	3	296	138.068	2351.19	3	2351.22	11.458	0.65	0.005	601
Tb927.9.13480	Eukaryotic protein of unknown function (DUF1764), putative	0.495	9.9	KQEPGGR	-1	-	-		0	999	-	-1	-	0	770.4	2	770.404	4.8898	0.495	0.135	9.9
Tb927.9.13480	Eukaryotic protein of unknown function (DUF1764), putative	0.455	23	KQEPGGR	-1	-	-		0	999	-	-1	-	0	770.399	2	770.404	5.2067	0.455	0.135	23
Tb927.9.13480	Eukaryotic protein of unknown function (DUF1764), putative	0.97	1.84	TLELSDADFFNVSSQPKEKK	17	101	Tb927.8.8120	hypothetical protein, conserved	0.515	24.2	AKAELEK	2	212	138.068	3207.61	6	3207.65	15.3711	1.485	0.01	20.5
Tb927.9.13480	Eukaryotic protein of unknown function (DUF1764), putative	0.65	1.42	KQEPGGR	-1	-	-		0	999	-	-1	-	0	770.392	2	770.404	15.2712	0.65	0.32	1.42
Tb927.9.13480	Eukaryotic protein of unknown function (DUF1764), putative	0.67	27.1	KQEPGGR	-1	-	-		0	999	-	-1	-	0	770.388	2	770.404	19.9429	0.67	0.385	27.1
Tb927.9.13480	Eukaryotic protein of unknown function (DUF1764), putative	0.615	0.955	EKKGR	3	104	Tb927.11.16930	ABC transporter of the mitochondrion, putative	0.13	900	DAGGKR	5	658	138.068	1356.72	3	1356.75	17.1302	0.745	0.11	102
Tb927.9.13480	Eukaryotic protein of unknown function (DUF1764), putative	0.615	0.955	EKKGR	3	104	Tb927.11.16890	Tetratricopeptide-like helical domain containing protein	0.13	900	DKQGR	2	796	138.068	1356.72	3	1356.75	17.1302	0.745	0.11	102
Tb927.9.13470	SET domain protein 27	0.92	1.13	VFAGKTYR	5	616	Tb927.11.16570	ATP-dependent DEAD/H RNA helicase, putative	0.425	67.2	HKEALEK	2	251	138.068	1932.01	3	1932.05	16.854	1.345	0.055	55.7
Tb927.9.13470	SET domain protein 27	0.875	4.58	VFAGKTYR	5	616	Tb11.v5.0229.1		0.41	98.1	SKHQAAGR	2	308;308	138.068	1932.02	3	1932.03	9.1753	1.285	0.1	9.74
Tb927.9.13470	SET domain protein 27	1.0275	0.123	VFAGKTYR	5	616	Tb927.5.2330	hypothetical protein, conserved	0.3775	97.1	GAAHKSQR	5	499	138.068	1932.01	3	1932.03	9.5544	1.405	0.01	97.4
Tb927.9.13470	SET domain protein 27	1.04	0.106	VFAGKTYR	5	616	Tb927.11.16570	ATP-dependent DEAD/H RNA helicase, putative	0.37	82.6	HKEALEK	2	251	138.068	1932.01	3	1932.05	16.6644	1.41	0.015	87.7
Tb927.9.13470	SET domain protein 27	0.8	1.49	VFAGKTYR	5	616	Tb927.11.16570	ATP-dependent DEAD/H RNA helicase, putative	0.345	94	HKEALEK	2	251	138.068	1932.01	3	1932.05	17.1383	1.145	0.025	5.63
Tb927.9.13470	SET domain protein 27	1.045	0.132	VFAGKTYR	5	616	Tb927.11.16470	SUMO-interacting motif-containing protein	0.315	242	HLDDKVK	5	769	138.068	1932.01	3	1932.05	16.7592	1.36	0.05	341
Tb927.9.13470	SET domain protein 27	1.12	0.121	VFAGKTYR	5	616	Tb11.v5.0229.1		0.535	10.5	SKHQAAGR	2	308;308	138.068	1932.01	3	1932.03	9.5544	1.655	0.105	8.7
Tb927.9.13470	SET domain protein 27	0.995	0.0518	VFAGKTYR	5	616	Tb927.11.16570	ATP-dependent DEAD/H RNA helicase, putative	0.365	71.3	HKEALEK	2	251	138.068	1932.01	3	1932.05	17.0435	1.36	0.1	122
Tb927.9.13470	SET domain protein 27	0.8175	0.6	VFAGKTYR	5	616	Tb927.5.2330	hypothetical protein, conserved	0.3175	167	GAAHKSQR	5	499	138.068	1932.01	3	1932.03	9.4597	1.135	0.04	172
Tb927.9.13470	SET domain protein 27	0.975	0.0148	VFAGKTYR	5	616	Tb927.11.16570	ATP-dependent DEAD/H RNA helicase, putative	0.245	346	HKEALEK	2	251	138.068	1932.01	3	1932.05	16.7592	1.22	0.005	29
Tb927.9.13470	SET domain protein 27	0.875	0.714	VFAGKTYR	5	616	Tb927.11.16570	ATP-dependent DEAD/H RNA helicase, putative	0.25	572	HKEALEK	2	251	138.068	1932.01	3	1932.05	16.6644	1.125	0.01	19.5
Tb927.9.13470	SET domain protein 27	0.805	0.643	VFAGKTYR	5	616	Tb927.5.2330	hypothetical protein, conserved	0.375	57.1	GAAHKSQR	5	499	138.068	1932.01	3	1932.03	9.9335	1.18	0.025	10.6
Tb927.9.13470	SET domain protein 27	0.21	17.6	RVFAGKTYR	-1	-	-		0	999	-	-1	-	0	1096.61	2	1096.61	0.6672	0.21	0.025	17.6
Tb927.9.13440	Flagellar Member 5	0.335	28.4	KADWM[15.99]QK	-1	-	-		0	999	-	-1	-	0	921.425	2	921.438	14.2572	0.335	0.1	28.4
Tb927.9.13440	Flagellar Member 5	0.25	65.7	AMTANDMLNR	-1	-	-		0	999	-	-1	-	0	1135.52	2	1135.51	-8.5758	0.25	0.015	65.7
Tb927.9.13430	ubiquitin carboxyl-terminal hydrolase, putative	0.29	426	SEAAKYNDEFK	-1	-	-		0	999	-	-1	-	0	1300.57	2	1300.59	17.8361	0.29	0.04	426
Tb927.9.13430	ubiquitin carboxyl-terminal hydrolase, putative	0.255	518	AEKM[15.99]DGSNR	-1	-	-		0	999	-	-1	-	0	1022.43	2	1022.45	15.4143	0.255	0.01	518
Tb927.9.1340	Nucleoporin NUP92	0.945	2.29	EEIIDELR	-1	-	-		0	999	-	-1	-	0	1015.53	2	1015.52	-10.8059	0.945	0.185	2.29
Tb927.9.1340	Nucleoporin NUP92	0.825	22.8	LGRENELLR	-1	-	-		0	999	-	-1	-	0	1098.6	2	1098.61	10.2448	0.825	0.14	22.8
Tb927.9.1340	Nucleoporin NUP92	0.735	42.5	LGRENELLR	-1	-	-		0	999	-	-1	-	0	1098.6	2	1098.61	9.8003	0.735	0.02	42.5
Tb927.9.1340	Nucleoporin NUP92	0.69	27.4	LGRENELLR	-1	-	-		0	999	-	-1	-	0	1098.6	2	1098.61	9.9115	0.69	0.015	27.4
Tb927.9.1340	Nucleoporin NUP92	0.615	5.73	YLTMCK[156.08]R	-1	-	-		0	999	-	-1	-	0	1126.57	2	1126.55	-12.9767	0.615	0.085	5.73
Tb927.9.1340	Nucleoporin NUP92	0.615	6.8	YLTMCK[156.08]R	-1	-	-		0	999	-	-1	-	0	1126.57	2	1126.55	-13.085	0.615	0.08	6.8
Tb927.9.1340	Nucleoporin NUP92	0.615	6.45	YLTMCK[156.08]R	-1	-	-		0	999	-	-1	-	0	1126.57	2	1126.55	-12.76	0.615	0.08	6.45
Tb927.9.1340	Nucleoporin NUP92	0.4	14.3	KIISSK	1	305	Tb927.9.11970	hypothetical protein, conserved	0.12	266	n[15.99]AMHR	1	2	138.068	1325.76	2	1325.75	-11.0976	0.52	0.34	4000
Tb927.9.13360	ubiquitin-protein ligase, putative	0.625	6.05	KGAECR	1	1444	Tb927.4.1330	DNA topoisomerase IB, large subunit	0.555	10.1	ASGTKK	5	636	138.068	1447.73	3	1447.75	12.717	1.18	0.115	2.71
Tb927.9.13360	ubiquitin-protein ligase, putative	0.635	105	SLLSMSSK	-1	-	-		0	999	-	-1	-	0	851.438	2	851.442	4.6324	0.635	0.04	105
Tb927.9.13360	ubiquitin-protein ligase, putative	0.57	82.3	SLLSMSSK	-1	-	-		0	999	-	-1	-	0	851.439	2	851.442	4.274	0.57	0.04	82.3
Tb927.9.13360	ubiquitin-protein ligase, putative	0.855	1.43	QLENLANSK	-1	-	-		0	999	-	-1	-	0	1015.53	2	1015.53	0.0743	0.855	0.11	1.43
Tb927.9.13360	ubiquitin-protein ligase, putative	0.395	25.9	SVKAAK	3	492	Tb927.10.4960	hypothetical protein	0.125	462	n[15.99]GYDR	1	2	138.068	1249.67	2	1249.67	-0.0074	0.52	0.125	535
Tb927.9.13360	ubiquitin-protein ligase, putative	0.77	0.358	QADDQDGKIR	8	677	Tb927.4.1450	hypothetical protein, conserved	0.125	1020	FKSYASAR	2	23	138.068	2211.07	3	2211.09	8.9268	0.895	0.055	117
Tb927.9.13360	ubiquitin-protein ligase, putative	0.77	0.358	QADDQDGKIR	8	677	Tb927.7.6290	kinesin, putative	0.125	1020	KNDEMHR	1	727	138.068	2211.07	3	2211.03	-17.3807	0.895	0.055	117
Tb927.9.13360	ubiquitin-protein ligase, putative	0.54	4.55	DTKALTER	3	1555	Tb927.10.2950	hypothetical protein, conserved	0.345	45.6	SNKMANKK	3	591	138.068	1990.02	4	1990.05	15.9086	0.885	0.115	19.1
Tb927.9.13360	ubiquitin-protein ligase, putative	0.25	17.6	RISRTGNGTK	-1	-	-		0	999	-	-1	-	0	1088.62	2	1088.61	-12.9678	0.25	0.01	17.6
Tb927.9.13360	ubiquitin-protein ligase, putative	0.25	9090000	K[155.09]TVYPSSSGNPCRR	-1	-	-		0	999	-	-1	-	0	1762.88	2	1762.88	-1.5003	0.25	0	9090000
Tb927.9.13360	ubiquitin-protein ligase, putative	0.33	6.93	FLVPPSVR	-1	-	-		0	999	-	-1	-	0	913.546	2	913.538	-8.1442	0.33	0.085	6.93
Tb927.9.13350	hypothetical protein, conserved	0.69	0.0509	GSTKKSER	5	89	Tb927.8.3880.1		0.18	324	n[15.99]MCAGR	1	1	138.068	1638.78	3	1638.78	1.3746	0.87	0.04	25.5
Tb927.9.13350	hypothetical protein, conserved	0.65	8.17	KREAAAEEER	-1	-	-		0	999	-	-1	-	0	1187.58	3	1187.59	9.7631	0.65	0.12	8.17
Tb927.9.13350	hypothetical protein, conserved	1.09	0.578	EKAGQKK	6	102	Tb927.11.10720	hypothetical protein, conserved	0.39	306	KGAGEK	1	502	138.068	1513.82	2	1513.85	18.3302	1.48	0.12	19.4
Tb927.9.13340	Nop53 (60S ribosomal biogenesis), putative	0.535	14.5	VLK[156.08]PKGEVR	-1	-	-		0	999	-	-1	-	0	1180.7	3	1180.72	15.9481	0.535	0.065	14.5
Tb927.9.13340	Nop53 (60S ribosomal biogenesis), putative	0.25	44.4	K[156.08]TVKEGVQEGDSNVAK	-1	-	-		0	999	-	-1	-	0	1843.93	2	1843.95	13.0651	0.25	0	44.4
Tb927.9.13330	hypothetical protein, conserved	0.18	148	LEDYDPSSM[15.99]NK	-1	-	-		0	999	-	-1	-	0	1313.54	2	1313.54	6.4744	0.18	0.18	148
Tb927.9.13330	hypothetical protein, conserved	0.535	10.7	VAAAVEEGNK	-1	-	-		0	999	-	-1	-	0	986.507	2	986.503	-4.2511	0.535	0.035	10.7
Tb927.9.13330	hypothetical protein, conserved	0.39	17.7	GNKATQK	3	263	Tb927.9.7380	variant surface glycoprotein (VSG)-related, putative	0.245	110	n[15.99]VFFR	1	2;2	138.068	1450.77	2	1450.79	18.4219	0.635	0.005	0.491
Tb927.9.13330	hypothetical protein, conserved	0.495	9.59	GNKATQK	3	263	Tb927.9.7380	variant surface glycoprotein (VSG)-related, putative	0.245	194	n[15.99]VFFR	1	2;2	138.068	1450.77	2	1450.79	18.4219	0.74	0.245	0.276
Tb927.9.13330	hypothetical protein, conserved	0.5	11.2	GNKATQK	3	263	Tb927.9.7380	variant surface glycoprotein (VSG)-related, putative	0.245	205	n[15.99]VFFR	1	2;2	138.068	1450.77	2	1450.79	17.7488	0.745	0.005	238
Tb927.9.13330	hypothetical protein, conserved	0.415	3.96	ELTEKNAK	5	847	Tb927.10.11260	SSU ribosomal protein, mitochondrial, putative	0.125	132	QSKKTVc[15.99]	4	185	138.068	1774.95	2	1774.97	7.1113	0.54	0.375	2770
Tb927.9.13320	hypothetical protein, conserved	0.25	1000000000000	RGAAAGDITPPQDEAEK[155.09]K	-1	-	-		0	999	-	-1	-	0	2008.03	2	2008.02	-4.4497	0.25	0.005	1000000000000
Tb927.9.13320	hypothetical protein, conserved	0.25	1000000000000	RGAAAGDITPPQDEAEK[155.09]K	-1	-	-		0	999	-	-1	-	0	2008.03	2	2008.02	-4.4353	0.25	0.005	1000000000000
Tb927.9.13300.2		0.685	3.26	QKADKK	5	409;383	Tb927.6.1520	Aquaglyceroporin 1	0.25	387	n[15.99]MSDEK	1	1	138.068	1478.71	3	1478.73	13.3432	0.935	0.055	33.5
Tb927.9.13300.1		0.25	137	KSEPK	1	354;380	Tb927.9.9030	hypothetical protein, conserved	0.25	135	DGVKAc[15.99]	4	404	138.068	1229.64	2	1229.65	5.8309	0.5	0.005	254
Tb927.9.13290	hypothetical protein, conserved	0.25	123	n[15.99]MPGIDYSK	1	1	Tb927.11.6990	Calcium/calmodulin-dependent protein kinase kinase, putative	0.25	75.1	n[15.99]NTFK	1	2	138.068	1571.72	2	1571.75	18.5282	0.5	0.25	0.946
Tb927.9.13280	Double RNA binding domain protein 9	0.24	126	NPEKGHc[15.99]	4	427	Tb927.11.14420	hypothetical protein, conserved	0.12	487	n[15.99]GDCDR	1	2	138.068	1455.6	2	1455.6	3.9925	0.36	0.125	14.4
Tb927.9.13280	Double RNA binding domain protein 9	0.935	4.38	DLRPLVEGK	-1	-	-		0	999	-	-1	-	0	1025.58	2	1025.59	10.5981	0.935	0.415	4.38
Tb927.9.13280	Double RNA binding domain protein 9	0.125	1000000000000	EIRIVHVQK	-1	-	-		0	999	-	-1	-	0	1120.67	2	1120.67	5.456	0.125	0.005	1000000000000
Tb927.9.13250	NADPH--cytochrome P450 reductase, putative	0.375	240	SSEYFVEREVR	-1	-	-		0	999	-	-1	-	0	1399.67	2	1399.67	-1.3531	0.375	0.25	240
Tb927.9.13240	hypothetical protein, conserved	0.49	9.51	n[15.99]MSSDELDAFR	1	1	Tb11.v5.0894.1		0.25	251	n[15.99]QAAEAK	1	2	138.068	1939.85	4	1939.88	15.1556	0.74	0.035	39.2
Tb927.9.13240	hypothetical protein, conserved	0.375	6.08	VIFEAELR	-1	-	-		0	999	-	-1	-	0	975.523	2	975.539	16.5477	0.375	0.125	6.08
Tb927.9.13225	hypothetical protein	0.25	185	KEAMDASGDPTQR	-1	-	-		0	999	-	-1	-	0	1404.6	2	1404.63	18.9803	0.25	0.04	185
Tb927.9.13150	TFIIF-stimulated CTD phosphatase, putative	0.9	0.0597	DLTKLGRNLDYVIIIENSPDCVR	4	131	Tb927.3.2710	6-phosphofructo-2-kinase 2	0.59	3.92	GSASQSTVKDTK	9	442	138.068	4048	6	4048.08	18.9985	1.49	0.05	6.78
Tb927.9.13150	TFIIF-stimulated CTD phosphatase, putative	0.43	20.2	GIPQLCASSPK	-1	-	-		0	999	-	-1	-	0	1156.59	2	1156.59	-1.4718	0.43	0.065	20.2
Tb927.9.13150	TFIIF-stimulated CTD phosphatase, putative	0.375	24	n[15.99]MGYR	1	1	Tb927.4.890	small nuclear ribonucleoprotein sm d3	0.33	57.2	KPKKc[15.99]	3	114	138.068	1178.64	2	1178.65	5.4383	0.705	0.125	3.29
Tb927.9.13150	TFIIF-stimulated CTD phosphatase, putative	0.645	72.3	AGSRSDSK[156.08]TR	-1	-	-		0	999	-	-1	-	0	1219.6	2	1219.62	14.0175	0.645	0.03	72.3
Tb927.9.13140	hypothetical protein, conserved	0.125	2910	DTLSVTHPYDNSYDRIR	-1	-	-		0	999	-	-1	-	0	2050.94	2	2050.97	12.7069	0.125	0.015	2910
Tb927.9.13130	hypothetical protein, conserved	0.25	204	SPTGRCSDMNEER	-1	-	-		0	999	-	-1	-	0	1537.63	2	1537.62	-4.2777	0.25	0.075	204
Tb927.9.13130	hypothetical protein, conserved	0.495	10.6	n[15.99]MTKDKVNFR	-1	-	-		0	999	-	-1	-	0	1153.58	2	1153.59	9.5585	0.495	0.12	10.6
Tb927.9.13130	hypothetical protein, conserved	0.53	15.4	KCPPR	1	108	Tb927.6.4680	hypothetical protein, conserved	0.155	839	n[15.99]ESFK	1	2	138.068	1303.68	2	1303.66	-18.3096	0.685	0.06	161
Tb927.9.13130	hypothetical protein, conserved	0.25	49.1	n[15.99]MTKDK	1	1	Tb927.1.830.2		0.125	91.9	n[15.99]GVLQR	1	2	138.068	1346.74	2	1346.72	-16.0678	0.375	0.255	13400
Tb927.9.13130	hypothetical protein, conserved	0.25	49.1	n[15.99]MTKDK	3	3	Tb927.1.830.2		0.125	91.9	n[15.99]GVLQR	1	2	138.068	1346.74	2	1346.72	-16.0678	0.375	0.255	13400
Tb927.9.13130	hypothetical protein, conserved	0.25	107	KCPPRTSVR	-1	-	-		0	999	-	-1	-	0	1099.57	2	1099.59	19.738	0.25	0.045	107
Tb927.9.13110	hypothetical protein, conserved	1.05	3.69	n[15.99]ENSCPGEARTPPR	1	2	Tb927.10.12470	Flagellum attachment zone protein 40	0.59	78.3	VGLTKDDIR	5	309	138.068	2623.25	4	2623.3	18.4624	1.64	0.03	22.4
Tb927.9.13110	hypothetical protein, conserved	0.25	1940	LEK[155.09]DDHQHK	-1	-	-		0	999	-	-1	-	0	1303.64	2	1303.65	8.6596	0.25	0	1940
Tb927.9.13110	hypothetical protein, conserved	0.225	247	n[15.99]n[156.08]ENSCPGEAR	-1	-	-		0	999	-	-1	-	0	1174.51	2	1174.49	-18.8514	0.225	0.085	247
Tb927.9.13100	ankyrin repeat protein, putative	0.915	0.479	LLEEGANVNAKDGMK	11	110	Tb927.11.12320	hypothetical protein, conserved	0.235	325	n[15.99]MQSDK	1	1	138.068	2349.08	3	2349.12	14.6278	1.15	0.135	30.7
Tb927.9.13100	ankyrin repeat protein, putative	0.5	6.94	n[15.99]MTTGGK	1	1	Tb927.6.3900	hypothetical protein, conserved	0.28	109	n[15.99]MQGVR	1	1	138.068	1352.62	2	1352.64	13.2373	0.78	0.055	1.55
Tb927.9.13070	Heat shock factor binding 1 domain-containing protein	0.55	42.7	KSKGKc[15.99]	3	80;1144	Tb927.1.1700	AATF protein, putative	0.28	654	n[15.99]MSTR	1	1;1;1;1;1;1;1	138.068	1209.62	3	1209.64	14.7551	0.83	0.055	28.2
Tb927.9.13070	Heat shock factor binding 1 domain-containing protein	0.495	8.82	n[15.99]DYEEPGQATR	1	2	Tb927.3.2900	eukaryotic translation initiation factor 2 subunit alpha	0.125	569	EAKDCEAR	3	213	138.068	2279.98	3	2280	8.8809	0.62	0.495	53.4
Tb927.9.13060	btb/poz domain containing protein, putative	0.5	31.4	KDGGDTYFDM[15.99]LFR	-1	-	-		0	999	-	-1	-	0	1579.67	2	1579.7	14.6144	0.5	0.25	31.4
Tb927.9.13060	btb/poz domain containing protein, putative	0.125	464	n[15.99]MPPR	1	1;1;1;1;1;1;1;1;1;1;1;1;1	Tb927.3.2820	TFIIF-stimulated CTD phosphatase, putative	0.25	75.6	n[15.99]LNVR	1	2	138.068	1153.62	2	1153.63	7.8166	0.375	0.125	226
Tb927.9.13060	btb/poz domain containing protein, putative	0.25	3750	LRFAVVMKMNSR	-1	-	-		0	999	-	-1	-	0	1450.77	2	1450.79	15.0676	0.25	0.01	3750
Tb927.9.13050	hypothetical protein, conserved	0.605	150	SLDETMSNER	-1	-	-		0	999	-	-1	-	0	1180.5	3	1180.5	3.9082	0.605	0.1	150
Tb927.9.13050	hypothetical protein, conserved	0.205	373	GSATADAAPSYGSGTSLM[15.99]K	-1	-	-		0	999	-	-1	-	0	1786.79	2	1786.8	9.9554	0.205	0.205	373
Tb927.9.13050	hypothetical protein, conserved	0.2	532	KTM[15.99]DEIDK	-1	-	-		0	999	-	-1	-	0	994.452	2	994.464	12.4961	0.2	0.005	532
Tb927.9.13050	hypothetical protein, conserved	0.445	36.3	SSSKSGK	4	260	Tb927.11.9665	hypothetical protein	0.25	263	n[15.99]MEPR	1	1;1;1;1	138.068	1364.67	2	1364.66	-9.9622	0.695	0.08	200
Tb927.9.13050	hypothetical protein, conserved	0.445	36.4	SSSKSGK	4	260	Tb927.10.7820	hypothetical protein, conserved	0.25	324	KEKEc[15.99]	3	139	138.068	1365.68	2	1365.7	15.5299	0.695	0.075	200
Tb927.9.13050	hypothetical protein, conserved	0.445	8.97	SSSKSGK	4	260	Tb927.1.3050	tRNA (Uracil-5-)-methyltransferase, putative	0.25	80.4	GAGRKR	5	124	138.068	1460.8	2	1460.81	1.575	0.695	0.005	133
Tb927.9.13050	hypothetical protein, conserved	0.445	8.97	SSSKSGK	4	260	Tb927.8.720	Cytosolic iron-sulfur protein assembly 2B, putative	0.25	80.4	GNLGKR	5	18	138.068	1460.8	2	1460.79	-6.1141	0.695	0.005	133
Tb927.9.13050	hypothetical protein, conserved	0.445	8.97	SSSKSGK	4	260	Tb11.v5.0747.1		0.25	80.4	GRQKR	4	380;380;347;381;248;380;381	138.068	1460.8	2	1460.81	1.575	0.695	0.005	133
Tb927.9.13050	hypothetical protein, conserved	0.445	8.97	SSSKSGK	4	260	Tb927.11.1820	guanine nucleotide exchange factor subunit GCD2	0.25	80.4	LASKPK	4	415	138.068	1459.8	2	1459.82	16.6644	0.695	0.005	133
Tb927.9.13050	hypothetical protein, conserved	0.445	8.97	SSSKSGK	4	260	Tb927.7.7110.1		0.25	80.4	LASPKK	5	467;565;467	138.068	1459.8	2	1459.82	16.6644	0.695	0.005	133
Tb927.9.13050	hypothetical protein, conserved	0.445	8.97	SSSKSGK	4	260	Tb927.6.4090	chaperonin HSP60, mitochondrial precursor, putative	0.25	80.4	LPMKR	4	458	138.068	1460.8	2	1460.8	-1.0526	0.695	0.005	133
Tb927.9.13050	hypothetical protein, conserved	0.445	8.97	SSSKSGK	4	260	Tb927.6.2690	cysteine peptidase, Clan CA, family C19, putative	0.25	80.4	NQVKR	4	386	138.068	1460.8	2	1460.79	-6.1141	0.695	0.005	133
Tb927.9.13050	hypothetical protein, conserved	0.445	8.97	SSSKSGK	4	260	Tb927.10.7200	TPR repeat, putative	0.25	80.4	QGRKR	4	294	138.068	1460.8	2	1460.81	1.575	0.695	0.005	133
Tb927.9.13050	hypothetical protein, conserved	0.445	8.97	SSSKSGK	4	260	Tb927.10.11120	hypothetical protein, conserved	0.25	80.4	QRGKR	4	123	138.068	1460.8	2	1460.81	1.575	0.695	0.005	133
Tb927.9.13050	hypothetical protein, conserved	0.445	8.97	SSSKSGK	4	260	Tb927.11.2860	hypothetical protein, conserved	0.25	80.4	VANGKR	5	121	138.068	1460.8	2	1460.79	-6.1141	0.695	0.005	133
Tb927.9.13030	QA-SNARE protein putative	0.25	75.2	KHMESLEK	-1	-	-		0	999	-	-1	-	0	1000.49	2	1000.5	9.2525	0.25	0	75.2
Tb927.9.13030	QA-SNARE protein putative	0.25	108	YVMDLKK	-1	-	-		0	999	-	-1	-	0	895.481	2	895.484	3.549	0.25	0.005	108
Tb927.9.13030	QA-SNARE protein putative	0.25	1330	VIEQELETDAVM[15.99]NR	-1	-	-		0	999	-	-1	-	0	1661.8	2	1661.79	-3.4729	0.25	0.075	1330
Tb927.9.13030	QA-SNARE protein putative	0.495	3.02	QQSVAKR	6	168	Tb927.11.5270	cysteine peptidase, Clan CA, family C19, putative	0.48	5.1	AMEKHK	4	679	138.068	1695.93	2	1695.91	-13.1198	0.975	0.005	5.82
Tb927.9.13020	Microtubule-associated protein Bicaudal-D, putative	0.25	28.7	RLK[156.08]HK	-1	-	-		0	999	-	-1	-	0	836.507	2	836.523	19.4451	0.25	0.125	28.7
Tb927.9.13010	50S ribosome-binding GTPase, putative	0.32	99.9	VTNEGLM[15.99]K	-1	-	-		0	999	-	-1	-	0	906.435	2	906.448	14.6023	0.32	0.085	99.9
Tb927.9.13010	50S ribosome-binding GTPase, putative	0.855	2.15	LTITEAKR	7	310	Tb927.9.10500	HAD hydrolase, TIGR01456 family/HAD hydrolase, family IIA, putative	0.39	171	KAEEYSR	1	217	138.068	1950.02	3	1950.04	12.7886	1.245	0.08	53.3
Tb927.9.12990	hypothetical protein, conserved	0.67	27.7	n[15.99]MKLFTPEETK	1	1	Tb927.3.3960	Double RNA binding domain protein 6A	0.17	852	n[15.99]MPCK	1	2	138.068	1910.89	3	1910.92	14.1178	0.84	0.305	137
Tb927.9.12990	hypothetical protein, conserved	0.67	27.7	n[15.99]MKLFTPEETK	2	2	Tb927.3.3960	Double RNA binding domain protein 6A	0.17	852	n[15.99]MPCK	1	2	138.068	1910.89	3	1910.92	14.1178	0.84	0.305	137
Tb927.9.12980	Alpha/beta hydrolase family, putative	0.25	68.3	KSGLNK	1	380	Tb927.8.5030	transport protein particle (TRAPP) component, Bet3, putative	0.25	48.8	n[15.99]SQQR	1	2	138.068	1300.7	2	1300.71	7.2498	0.5	0.125	55.1
Tb927.9.12980	Alpha/beta hydrolase family, putative	0.25	68.3	KSGLNK	1	380	Tb927.8.820	VID27 cytoplasmic protein, putative	0.25	48.8	n[15.99]SFHK	1	2	138.068	1300.7	2	1300.71	10.3446	0.5	0.125	55.1
Tb927.9.12960	transporter, putative	0.97	5.85	KDGVFAR	1	181	Tb927.7.4330	Iguana/Dzip1-like DAZ-interacting protein N-terminal, putative	0.77	11.6	SLKEGK	3	355	138.068	1589.86	4	1589.88	8.6735	1.74	0.01	15.4
Tb927.9.12960	transporter, putative	0.475	84.6	KDGTNEEAK	-1	-	-		0	999	-	-1	-	0	990.473	2	990.462	-11.5373	0.475	0.035	84.6
Tb927.9.12960	transporter, putative	0.495	10.2	KDGVFAR	1	181	Tb927.4.3940	Calpain-like protein 2	0.36	54.2	WSKSDK	3	542	138.068	1678.84	3	1678.87	18.6675	0.855	0.105	6.1
Tb927.9.12950	hypothetical protein, conserved	0.6	35.6	VAKCSPR	3	66	Tb927.8.1940	endosomal integral membrane protein, putative	0.335	260	YGKADc[15.99]	3	626	138.068	1522.75	3	1522.74	-6.1469	0.935	0.02	15.4
Tb927.9.12950	hypothetical protein, conserved	0.695	17.1	KGHER	1	186	Tb927.10.1190	hypothetical protein, conserved	0.24	1660	n[15.99]ASHSR	1	2;2	138.068	1319.66	3	1319.67	3.9888	0.935	0.03	78.9
Tb927.9.12900	RNA polymerase-associated protein LEO1, putative	1.18	0.637	KEVELAR	-1	-	-		0	999	-	-1	-	0	843.481	2	843.481	0.091	1.18	0.305	0.637
Tb927.9.12890	hypothetical protein, conserved	0.74	0.397	RKEAAR	2	102	Tb927.8.595	hypothetical protein	0.125	984	GGDKNR	4	13	138.068	1512.79	2	1512.81	14.1372	0.865	0.005	3.19
Tb927.9.12890	hypothetical protein, conserved	0.74	0.397	RKEAAR	2	102	Tb927.1.1750	conserved protein, unknown function	0.125	984	KGDGGGR	1	53	138.068	1512.79	2	1512.81	14.1372	0.865	0.005	3.19
Tb927.9.12890	hypothetical protein, conserved	0.74	0.397	RKEAAR	2	102	Tb927.8.5480	hypothetical protein, conserved	0.125	984	KNNDR	1	210	138.068	1512.79	2	1512.81	14.1372	0.865	0.005	3.19
Tb927.9.12890	hypothetical protein, conserved	0.74	0.397	RKEAAR	2	102	Tb927.9.8540	Voltage-gated Chloride channel Like 1	0.125	984	NNKDR	3	289	138.068	1512.79	2	1512.81	14.1372	0.865	0.005	3.19
Tb927.9.12890	hypothetical protein, conserved	0.245	32	K[156.08]LKQMAK	-1	-	-		0	999	-	-1	-	0	1001.6	2	1001.59	-3.924	0.245	0	32
Tb927.9.12890	hypothetical protein, conserved	0.25	79.8	LKQMAK[156.08]K	-1	-	-		0	999	-	-1	-	0	1001.61	2	1001.59	-13.0078	0.25	0.085	79.8
Tb927.9.12890	hypothetical protein, conserved	0.425	2.04	KQVSRK	1	92	Tb927.10.1650	hypothetical protein, conserved	0.17	291	n[15.99]LSKMK	1	2	138.068	1487.9	3	1487.89	-11.1448	0.595	0.07	81.9
Tb927.9.12880	STE20-like serine/threonine-protein kinase 2, putative	0.605	28.5	KIGNNEK	-1	-	-		0	999	-	-1	-	0	801.419	2	801.434	18.9661	0.605	0.055	28.5
Tb927.9.12870	BET5 homolog	0.25	133	KM[15.99]FSDVFQR	-1	-	-		0	999	-	-1	-	0	1172.55	2	1172.56	11.5373	0.25	0.005	133
Tb927.9.12850	Mitoribosomal LSU assembly factor 5	0.635	7.76	QVSPWAR	-1	-	-		0	999	-	-1	-	0	842.428	2	842.44	13.5394	0.635	0.07	7.76
Tb927.9.12850	Mitoribosomal LSU assembly factor 5	0.34	42	IQEMASNESR	-1	-	-		0	999	-	-1	-	0	1163.5	2	1163.52	17.6335	0.34	0.125	42
Tb927.9.12850	Mitoribosomal LSU assembly factor 5	0.25	886	YRSSKQMMVVGGR	-1	-	-		0	999	-	-1	-	0	1497.74	2	1497.75	11.7726	0.25	0	886
Tb927.9.12810	poly(ADP-ribose) glycohydrolase, putative	0.655	10.4	FGSSTGLHK	-1	-	-		0	999	-	-1	-	0	932.471	2	932.471	0.3327	0.655	0.005	10.4
Tb927.9.12800	hypothetical protein, conserved	0.6	1.35	IMIQER	-1	-	-		0	999	-	-1	-	0	788.427	2	788.421	-6.8205	0.6	0.065	1.35
Tb927.9.12800	hypothetical protein, conserved	0.5	3.58	n[15.99]DGCVNYSAAGGSNEAGR	1	2	Tb11.v5.0911.1		0.245	80.8	KCTLSEEANK	1	336	138.068	3000.26	3	3000.32	18.2185	0.745	0.26	0.843
Tb927.9.12800	hypothetical protein, conserved	0.25	59.3	n[15.99]DGCVNYSAAGGSNEAGR	1	2	Tb927.6.1090	proteasome regulatory ATPase subunit 3	0.125	1030	KTGDEQYDFYSc[15.99]	1	393	138.068	3189.29	3	3189.31	7.599	0.375	0.01	366
Tb927.9.1280	variant surface glycoprotein (VSG, atypical), putative	0.25	114	n[15.99]QNQTATK	1	2	Tb927.4.2450	protein disulfide isomerase 1	0.18	264	n[15.99]MTMK	1	1	138.068	1436.68	2	1436.7	15.6163	0.43	0.18	17.9
Tb927.9.12780	Jumonji domain protein LCM1	0.555	10.9	NAHSWDVSK	-1	-	-		0	999	-	-1	-	0	1042.47	2	1042.48	11.038	0.555	0.275	10.9
Tb927.9.12770	Kinetoplast polyadenylation factor 3	0.635	0.351	QGFDALLKEMRER	8	606	Tb927.10.12410	hypothetical protein, conserved	0.49	0.857	n[15.99]MEVK	1	1	138.068	2235.12	3	2235.14	6.5228	1.125	0.14	10.5
Tb927.9.12770	Kinetoplast polyadenylation factor 3	0.25	201	YYPRMVEKYMNEMR	-1	-	-		0	999	-	-1	-	0	1908.89	2	1908.87	-10.1947	0.25	0.045	201
Tb927.9.12770	Kinetoplast polyadenylation factor 3	0.49	242	QGFDALLKEM[15.99]R	-1	-	-		0	999	-	-1	-	0	1322.67	2	1322.67	-0.5935	0.49	0.115	242
Tb927.9.12750	hypothetical protein, conserved	0.43	27.6	ELVEEVER	-1	-	-		0	999	-	-1	-	0	1001.49	2	1001.5	11.5636	0.43	0.005	27.6
Tb927.9.12740	Zeta toxin, putative	0.25	66.5	n[15.99]GSKYDR	1	2	Tb927.10.14510	root hair defective 3 GTP-binding protein (RHD3), putative	0.225	52.9	DKGEDc[15.99]	2	851	138.068	1440.63	2	1440.64	5.835	0.475	0.355	3.44
Tb927.9.12740	Zeta toxin, putative	0.25	66.5	n[15.99]GSKYDR	3	4	Tb927.10.14510	root hair defective 3 GTP-binding protein (RHD3), putative	0.225	52.9	DKGEDc[15.99]	2	851	138.068	1440.63	2	1440.64	5.835	0.475	0.355	3.44
Tb927.9.12740	Zeta toxin, putative	0.25	37.2	n[15.99]M[15.99]GSKYDRVK	-1	-	-		0	999	-	-1	-	0	1114.54	2	1114.54	6.3526	0.25	0.01	37.2
Tb927.9.12740	Zeta toxin, putative	0.25	35.1	LWRTLTR	-1	-	-		0	999	-	-1	-	0	944.56	2	944.556	-4.7633	0.25	0.005	35.1
Tb927.9.12730	chaperone protein DnaJ, putative	0.835	12.7	GASKSPR	4	167	Tb11.v5.0668.1		0.645	39.3	KGGEK	1	196;242;242;196	138.068	1356.71	3	1356.74	18.2312	1.48	0.105	9.38
Tb927.9.12730	chaperone protein DnaJ, putative	1.055	1.44	EAVKKAFGEPK	4	383	Tb09.v4.0088		0.35	369	SDAAEDKAGK	7	403	138.068	2331.17	3	2331.2	10.7828	1.405	0.015	3.41
Tb927.9.12730	chaperone protein DnaJ, putative	0.315	119	QSSSNKDYYK	-1	-	-		0	999	-	-1	-	0	1218.54	2	1218.55	9.1262	0.315	0.065	119
Tb927.9.12730	chaperone protein DnaJ, putative	0.25	55.6	MTLEEVYKGASK	8	163	Tb927.9.7000	methyltransferase domain containing protein, putative	0.25	56.3	n[15.99]MEPK	1	1	138.068	1995.96	2	1995.99	13.2148	0.5	0.125	57.2
Tb927.9.12730	chaperone protein DnaJ, putative	0.25	55.6	MTLEEVYKGASK	8	163	Tb927.9.11490	60S ribosomal protein L29	0.25	56.3	n[15.99]MPTR	1	1;1;1;1;1	138.068	1995.96	2	1996	18.8423	0.5	0.125	57.2
Tb927.9.12730	chaperone protein DnaJ, putative	0.25	55.6	MTLEEVYKGASK	8	163	Tb927.11.16320	hypothetical protein, conserved	0.25	56.3	n[15.99]NSQR	1	2	138.068	1995.96	2	1995.99	15.1379	0.5	0.125	57.2
Tb927.9.12730	chaperone protein DnaJ, putative	0.25	55.6	MTLEEVYKGASK	8	163	Tb927.11.13400	Bromodomain factor 5	0.25	56.3	n[15.99]SQNR	1	2	138.068	1995.96	2	1995.99	15.1379	0.5	0.125	57.2
Tb927.9.12730	chaperone protein DnaJ, putative	0.305	2450	TLTDQQK[156.08]EAVKK	-1	-	-		0	999	-	-1	-	0	1543.82	2	1543.85	13.961	0.305	0.06	2450
Tb927.9.12730	chaperone protein DnaJ, putative	0.305	2450	TLTDQQKEAVK[156.08]K	-1	-	-		0	999	-	-1	-	0	1543.82	2	1543.85	13.961	0.305	0.06	2450
Tb927.9.12730	chaperone protein DnaJ, putative	0.25	37.2	FTSVSSIWR	-1	-	-		0	999	-	-1	-	0	1081.54	2	1081.56	17.0573	0.25	0.125	37.2
Tb927.9.12730	chaperone protein DnaJ, putative	0.125	251	FTSVSSIWR	-1	-	-		0	999	-	-1	-	0	1081.54	2	1081.56	17.5087	0.125	0.005	251
Tb927.9.12730	chaperone protein DnaJ, putative	0.25	52.9	GASKSPR	4	167	Tb927.11.11200	oligomeric golgi complex component 8, putative	0.115	414	EKHSc[15.99]	2	519	138.068	1354.68	2	1354.68	4.5745	0.365	0.065	276
Tb927.9.12730	chaperone protein DnaJ, putative	0.425	13.7	GFGTKSQKK	-1	-	-		0	999	-	-1	-	0	979.563	2	979.545	-18.3717	0.425	0.055	13.7
Tb927.9.12730	chaperone protein DnaJ, putative	0.395	14.3	GFGTKSQKK	-1	-	-		0	999	-	-1	-	0	979.563	2	979.545	-18.4963	0.395	0.04	14.3
Tb927.9.12720	Ribonuclease D	0.29	73	KLFFDCR	-1	-	-		0	999	-	-1	-	0	984.466	2	984.485	18.9657	0.29	0.015	73
Tb927.9.12720	Ribonuclease D	0.29	99.9	KLFFDCR	-1	-	-		0	999	-	-1	-	0	984.466	2	984.485	19.3377	0.29	0.04	99.9
Tb927.9.12720	Ribonuclease D	0.19	241	KLFFDCR	-1	-	-		0	999	-	-1	-	0	984.467	2	984.485	18.4077	0.19	0.005	241
Tb927.9.12720	Ribonuclease D	0.295	56.5	KQNGK	1	313	Tb927.6.4350	ribosomal RNA assembly protein, putative	0.145	263	n[15.99]TSSSK	1	2	138.068	1219.62	2	1219.64	16.0023	0.44	0.005	2080
Tb927.9.12720	Ribonuclease D	0.365	4.03	QNGKAK	4	317	Tb927.11.16510	hypothetical protein, conserved	0.245	39.1	n[15.99]MAPPK	1	1	138.068	1340.71	2	1340.71	1.6097	0.61	0.24	1000000000000
Tb927.9.12710	hypothetical protein, conserved	0.41	38.7	APWETGDR	-1	-	-		0	999	-	-1	-	0	930.405	2	930.419	15.1909	0.41	0.09	38.7
Tb927.9.12700	phospholipase A1, putative	0.485	11.7	FAKQNTEVCSTCc[15.99]	3	438	Tb927.9.14370	60S ribosomal protein L26, putative	0.36	50.6	STKTDK	3	124	138.068	2276	3	2276.03	15.3237	0.845	0.11	5.52
Tb927.9.12670	predicted zinc finger protein	0.25	0.171	HVGTGRPPPK	-1	-	-		0	999	-	-1	-	0	1044.59	2	1044.58	-9.3958	0.25	0.25	0.171
Tb927.9.12670	predicted zinc finger protein	0.24	2.45	HVGTGRPPPK	-1	-	-		0	999	-	-1	-	0	1044.59	2	1044.58	-8.6947	0.24	0.115	2.45
Tb927.9.12650	ubiquitin-activating enzyme E1, putative	0.595	23.1	n[15.99]MPKHQR	1	1;1	Tb11.v5.0517.1		0.73	4.48	n[15.99]TVCFK	1	2;2	138.068	1602.78	3	1602.8	10.6159	1.325	0.435	2.43
Tb927.9.12650	ubiquitin-activating enzyme E1, putative	0.525	3.18	LNDPKK	5	887	Tb927.8.5200	Mitochondrial SSU ribosomal protein, putative	0.335	21.8	RGPKSc[15.99]	4	1787	138.068	1410.77	2	1410.78	8.1871	0.86	0.01	96.3
Tb927.9.12650	ubiquitin-activating enzyme E1, putative	0.56	13.6	QEVSKDETTK	5	935	Tb11.v5.0462.1		0.325	74.8	CAKHGTNK	3	241	138.068	2216.03	3	2216.07	18.6559	0.885	0.01	49.6
Tb927.9.12650	ubiquitin-activating enzyme E1, putative	0.71	0.43	LNDPKK	5	887	Tb927.1.2760	hypothetical protein	0.25	288	VKEDc[15.99]	2	35	138.068	1356.69	2	1356.71	18.2647	0.96	0.125	27.7
Tb927.9.12650	ubiquitin-activating enzyme E1, putative	1.19	0.173	LNDPKK	5	887	Tb927.1.2760	hypothetical protein	0.25	827	VKEDc[15.99]	2	35	138.068	1356.69	2	1356.71	18.5346	1.44	0.12	27.3
Tb927.9.12650	ubiquitin-activating enzyme E1, putative	0.91	0.277	LNDPKK	5	887	Tb927.1.2760	hypothetical protein	0.25	358	VKEDc[15.99]	2	35	138.068	1356.69	2	1356.71	18.3547	1.16	0.19	23.3
Tb927.9.12650	ubiquitin-activating enzyme E1, putative	0.74	2.91	LNDPKK	5	887	Tb927.9.9140	hypothetical protein, conserved	0.245	281	DKIEc[15.99]	2	379	138.068	1370.7	2	1370.73	18.2737	0.985	0.395	135
Tb927.9.12650	ubiquitin-activating enzyme E1, putative	0.62	4.71	LNDPKK	5	887	Tb927.9.9140	hypothetical protein, conserved	0.245	330	DKIEc[15.99]	2	379	138.068	1370.7	2	1370.73	18.5409	0.865	0.285	36.3
Tb927.9.12650	ubiquitin-activating enzyme E1, putative	0.55	6.61	KNGEK	1	828	Tb927.10.1730	Polyadenylation mediator complex protein PAMC3, putative	0.25	122	TVGKSc[15.99]	4	356	138.068	1218.66	2	1218.65	-13.0889	0.8	0.085	98
Tb927.9.12650	ubiquitin-activating enzyme E1, putative	0.5	18.6	LNDPKKR	5	887	Tb927.7.2280	hypothetical protein, conserved	0.25	104	n[15.99]GQKGR	3	4	138.068	1551.89	2	1551.88	-1.5276	0.75	0.04	80.5
Tb927.9.12650	ubiquitin-activating enzyme E1, putative	0.5	18.6	LNDPKKR	6	888	Tb927.7.2280	hypothetical protein, conserved	0.25	104	n[15.99]GQKGR	3	4	138.068	1551.89	2	1551.88	-1.5276	0.75	0.04	80.5
Tb927.9.12630	glycerol kinase, glycosomal	1.435	0.00336	IEAIGITNQR	-1	-	-		0	999	-	-1	-	0	1113.61	2	1113.61	0.3793	1.435	0.28	0.00336
Tb927.9.12630	glycerol kinase, glycosomal	1.44	0.00197	IEAIGITNQR	-1	-	-		0	999	-	-1	-	0	1113.61	2	1113.61	0.3793	1.44	0.335	0.00197
Tb927.9.12610	glycerol kinase, glycosomal	1.005	1.21e-06	YVGSIDQGTTSTR	-1	-	-		0	999	-	-1	-	0	1383.66	2	1383.66	0.1903	1.005	0.58	1.21e-06
Tb927.9.12610	glycerol kinase, glycosomal	0.25	297	WSPELCENLK	-1	-	-		0	999	-	-1	-	0	1274.58	2	1274.6	11.1521	0.25	0.25	297
Tb927.9.12590	glycerol kinase, glycosomal	0.68	1.11	TFLM[15.99]DLR	-1	-	-		0	999	-	-1	-	0	910.458	2	910.458	0.3026	0.68	0.25	1.11
Tb927.9.12570	glycerol kinase, glycosomal	1.155	0.00189	AFVTDVTNASR	-1	-	-		0	999	-	-1	-	0	1179.59	2	1179.59	-0.3172	1.155	0.625	0.00189
Tb927.9.12550	glycerol kinase, glycosomal	1.38	0.000115	FIIFDER	-1	-	-		0	999	-	-1	-	0	938.486	2	938.486	0.2669	1.38	0.97	0.000115
Tb927.9.12550	glycerol kinase, glycosomal	0.85	0.184	FIIFDER	-1	-	-		0	999	-	-1	-	0	938.486	2	938.486	0.0068	0.85	0.385	0.184
Tb927.9.12530	DnaJ domain containing protein, putative	0.495	116	KGPHHSTTNARMR	-1	-	-		0	999	-	-1	-	0	1491.74	2	1491.75	7.1878	0.495	0.245	116
Tb927.9.12510	ATP-dependent DEAD/H RNA helicase, putative	0.175	182	KESNVDDGGFc[15.99]	-1	-	-		0	999	-	-1	-	0	1082.43	2	1082.45	18.3372	0.175	0.01	182
Tb927.9.12510	ATP-dependent DEAD/H RNA helicase, putative	0.245	75.7	KESNVDDGGFc[15.99]	-1	-	-		0	999	-	-1	-	0	1082.43	2	1082.45	19.6905	0.245	0.08	75.7
Tb927.9.12510	ATP-dependent DEAD/H RNA helicase, putative	0.24	54.5	KESNVDDGGFc[15.99]c[15.99]	-1	-	-		0	999	-	-1	-	0	1098.46	2	1098.45	-8.5669	0.24	0.24	54.5
Tb927.9.12510	ATP-dependent DEAD/H RNA helicase, putative	0.505	11.4	WAFRGDFR	-1	-	-		0	999	-	-1	-	0	1053.51	2	1053.51	1.7604	0.505	0.19	11.4
Tb927.9.12500	Present in the outer mitochondrial membrane proteome 7	0.615	16	n[15.99]QAACTSR	1	2	Tb927.4.4880	RING-variant domain containing protein, putative	0.465	44.4	n[15.99]MIPNR	1	1	138.068	1575.77	3	1575.75	-14.2093	1.08	0.16	1.79
Tb927.9.12500	Present in the outer mitochondrial membrane proteome 7	0.4725	3.53	ADSIKK	5	43	Tb10.v4.0134		0.2975	88.9	KKMSK	1	23	138.068	1418.79	3	1418.82	19.3376	0.77	0.005	58.2
Tb927.9.1250	variant surface glycoprotein (VSG), putative	0.925	1.65	GKVEPACR	2	512	Tb09.v4.0191		0.19	671	CDKEK	3	475	138.068	1731.83	4	1731.83	-0.0775	1.115	0.035	60.1
Tb927.9.1250	variant surface glycoprotein (VSG), putative	0.925	1.65	GKVEPACR	2	512	Tb927.3.1800	hypothetical protein, conserved	0.19	671	CEKDK	3	115	138.068	1731.83	4	1731.83	-0.0775	1.115	0.035	60.1
Tb927.9.1250	variant surface glycoprotein (VSG), putative	0.925	1.65	GKVEPACR	2	512	Tb927.11.13910	NADH dehydrogenase (ubiquinone) 1 alpha subcomplex subunit, putative	0.19	671	CKDEK	2	110	138.068	1731.83	4	1731.83	-0.0775	1.115	0.035	60.1
Tb927.9.1250	variant surface glycoprotein (VSG), putative	0.12	396	n[15.99]MMFGK	1	1	Tb927.10.8830	Flagellum attachment zone protein 5	0.195	87	n[15.99]VFDK	1	2	138.068	1273.59	2	1273.61	15.0434	0.315	0.15	29.2
Tb927.9.1250	variant surface glycoprotein (VSG), putative	0.475	56.6	TATKSAEDK	-1	-	-		0	999	-	-1	-	0	949.461	2	949.472	10.8008	0.475	0.04	56.6
Tb927.9.1250	variant surface glycoprotein (VSG), putative	0.865	0.639	KEVKPELEK	4	459	Tb927.3.4080	Pyruvate transporter, putative	0.24	210	SYGEKK	5	380;380;380	138.068	1947.02	3	1947.06	18.3425	1.105	0.235	40.6
Tb927.9.1250	variant surface glycoprotein (VSG), putative	0.405	34.8	GKVEPACR	2	512	Tb927.7.5890	hypothetical protein, conserved	0.25	75.7	n[15.99]MNEDKK	1	1	138.068	1832.86	2	1832.88	11.3383	0.655	0.005	1.33
Tb927.9.1250	variant surface glycoprotein (VSG), putative	0.405	34.8	GKVEPACR	2	512	Tb927.11.3480	Sin-like protein conserved region, putative	0.25	75.7	n[15.99]MQQTEK	1	1	138.068	1832.86	2	1832.88	11.3383	0.655	0.005	1.33
Tb927.9.1250	variant surface glycoprotein (VSG), putative	0.75	2.47	CGIEKPPEDCEK	5	481	Tb927.10.13260	hypothetical protein, conserved	0.25	368	EGEAKK	5	124	138.068	2259	3	2259.04	19.3061	1	0.005	58
Tb927.9.12490	hypothetical protein, conserved	0.81	2.1	NFKTGKSR	6	490	Tb927.11.19380	variant surface glycoprotein (VSG), putative	0.395	89.2	YTKSc[15.99]	3	517	138.068	1587.8	3	1587.83	16.0376	1.205	0.235	1.35
Tb927.9.12490	hypothetical protein, conserved	0.2	198	TGKSR	3	490	Tb927.7.520	cytochrome b5-like Heme/Steroid binding domain containing protein, putative	0.315	54.4	EKGPGc[15.99]	2	179	138.068	1187.6	2	1187.61	12.9673	0.515	0.005	3.29
Tb927.9.12490	hypothetical protein, conserved	0.865	0.0345	ELNGSKNGTSHNSK	6	476	Tb927.8.2220	hypothetical protein, conserved	0.125	781	DEQMEKR	6	1146	138.068	2544.14	4	2544.19	18.5423	0.99	0.115	4.1
Tb927.9.12490	hypothetical protein, conserved	0.865	0.0345	ELNGSKNGTSHNSK	6	476	Tb927.10.13140	hypothetical protein, conserved	0.125	781	GEDAKMER	5	106	138.068	2544.14	4	2544.19	18.5423	0.99	0.115	4.1
Tb927.9.12490	hypothetical protein, conserved	0.25	33.9	YRLRDVPR	-1	-	-		0	999	-	-1	-	0	1073.59	2	1073.61	16.1498	0.25	0.125	33.9
Tb927.9.12480	dynein light chain type 1, putative	0.7	0.33	n[15.99]SSGSHR	1	2	Tb927.8.7760	hypothetical protein, conserved	0.125	907	n[15.99]GAAPSR	1	2	138.068	1324.62	2	1324.65	19.6899	0.825	0.25	4.96
Tb927.9.12480	dynein light chain type 1, putative	0.34	34.3	n[15.99]MSSGSHR	1	1	Tb927.4.2570	hypothetical protein, conserved	0.195	314	KTDLSc[15.99]	1	442	138.068	1492.7	2	1492.68	-9.7813	0.535	0.285	815
Tb927.9.12470	inositol polyphosphate multikinase	0.31	643	QNNDIGECFELEEFTK	-1	-	-		0	999	-	-1	-	0	1971.86	4	1971.85	-1.7687	0.31	0.065	643
Tb927.9.12470	inositol polyphosphate multikinase	0.25	574	QNNDIGECFELEEFTK	-1	-	-		0	999	-	-1	-	0	1971.86	3	1971.85	-3.4447	0.25	0.005	574
Tb927.9.12450	class I transcription factor A, subunit 2	0.47	46	KLCEPR	-1	-	-		0	999	-	-1	-	0	801.426	2	801.417	-12.1804	0.47	0.005	46
Tb927.9.12450	class I transcription factor A, subunit 2	0.25	99.6	EVYISMR	-1	-	-		0	999	-	-1	-	0	896.435	2	896.442	8.3135	0.25	0.025	99.6
Tb927.9.12450	class I transcription factor A, subunit 2	0.53	18.8	HM[15.99]LVQPR	-1	-	-		0	999	-	-1	-	0	895.476	2	895.47	-7.0869	0.53	0.2	18.8
Tb927.9.12450	class I transcription factor A, subunit 2	0.605	5.7	KLCEPR	-1	-	-		0	999	-	-1	-	0	801.407	2	801.417	12.7237	0.605	0.015	5.7
Tb927.9.12450	class I transcription factor A, subunit 2	0.4	62.7	KLCEPR	-1	-	-		0	999	-	-1	-	0	801.406	2	801.417	12.7998	0.4	0.025	62.7
Tb927.9.12450	class I transcription factor A, subunit 2	0.52	31.6	KLCEPR	-1	-	-		0	999	-	-1	-	0	801.407	2	801.417	12.5713	0.52	0.125	31.6
Tb927.9.12450	class I transcription factor A, subunit 2	0.365	12	KLCEPR	-1	-	-		0	999	-	-1	-	0	801.406	2	801.417	12.9521	0.365	0.08	12
Tb927.9.12450	class I transcription factor A, subunit 2	0.445	7.54	KLCEPR	-1	-	-		0	999	-	-1	-	0	801.407	2	801.417	12.7237	0.445	0.11	7.54
Tb927.9.12450	class I transcription factor A, subunit 2	0.51	0.314	KLCEPR	-1	-	-		0	999	-	-1	-	0	801.406	2	801.417	13.1045	0.51	0.225	0.314
Tb927.9.12450	class I transcription factor A, subunit 2	0.44	4.45	KLCEPR	-1	-	-		0	999	-	-1	-	0	801.407	2	801.417	12.6475	0.44	0.165	4.45
Tb927.9.12450	class I transcription factor A, subunit 2	0.375	11.6	KLCEPR	-1	-	-		0	999	-	-1	-	0	801.407	2	801.417	12.6475	0.375	0.085	11.6
Tb927.9.12450	class I transcription factor A, subunit 2	0.435	6	KLCEPR	-1	-	-		0	999	-	-1	-	0	801.406	2	801.417	13.3329	0.435	0.185	6
Tb927.9.12450	class I transcription factor A, subunit 2	0.345	103	KLCEPR	-1	-	-		0	999	-	-1	-	0	801.406	2	801.417	12.7998	0.345	0.07	103
Tb927.9.12450	class I transcription factor A, subunit 2	0.475	7.62	KLCEPR	-1	-	-		0	999	-	-1	-	0	801.406	2	801.417	12.7998	0.475	0.225	7.62
Tb927.9.12440	hypothetical protein, conserved	0.815	0.0152	n[15.99]MYNSGGEVRSYAQRVFALYSR	1	1	Tb927.4.1040	hypothetical protein, conserved	0.245	138	KRYLYAGPDMVK	1	122	138.068	4046.99	5	4047.01	4.6957	1.06	0.005	15.9
Tb927.9.12400	STE/STE11 serine/threonine-protein kinase, putative	0.725	6.11	EEFGVPFDIR	-1	-	-		0	999	-	-1	-	0	1207.57	3	1207.59	16.0061	0.725	0.16	6.11
Tb927.9.12400	STE/STE11 serine/threonine-protein kinase, putative	0.37	6.42	EASDAGNKER	8	394	Tb927.10.4800	J binding protein 3, putative	0.225	63.7	n[15.99]GSSGYDTSYK	1	2	138.068	2276.97	3	2277	15.8215	0.595	0.055	4.92
Tb927.9.12400	STE/STE11 serine/threonine-protein kinase, putative	0.25	65.2	MNSSLSDITR	-1	-	-		0	999	-	-1	-	0	1122.53	2	1122.53	5.5053	0.25	0.25	65.2
Tb927.9.12400	STE/STE11 serine/threonine-protein kinase, putative	0.3925	11	QCLKR	4	1325	Tb927.11.1410	class I transcription factor A, subunit 3	0.1425	941	n[15.99]MSHR	1	1;1	138.068	1386.67	2	1386.69	8.7638	0.535	0.005	421
Tb927.9.12390	hypothetical protein, conserved	0.525	53.2	n[15.99]MQTNER	1	1	Tb927.11.15060	hypothetical protein, conserved	0.175	547	n[15.99]KGQGR	1	2	138.068	1475.69	3	1475.71	17.837	0.7	0.04	113
Tb927.9.12360	RNA-binding protein, putative	0.57	22.7	GWDVDAALR	-1	-	-		0	999	-	-1	-	0	1001.49	2	1001.49	6.4987	0.57	0.14	22.7
Tb927.9.12360	RNA-binding protein, putative	0.295	105	n[15.99]MEGTGGK	1	1	Tb927.1.2230	Small kinetoplastid calpain-related protein 1-6	0.24	187	n[15.99]GCGGSK	1	2;2	138.068	1396.57	2	1396.6	15.6698	0.535	0.065	8.08
Tb927.9.12360	RNA-binding protein, putative	0.865	4.82	KETEGR	1	408	Tb927.11.10870	32 kDa ER-associated protein	0.355	383	EKELc[15.99]	2	240	138.068	1389.67	2	1389.7	17.897	1.22	0.075	20.3
Tb927.9.12360	RNA-binding protein, putative	1.0425	1.15	KETEGR	1	408	Tb927.11.10870	32 kDa ER-associated protein	0.3475	386	EKELc[15.99]	2	240	138.068	1389.67	2	1389.7	17.8091	1.39	0.11	16.5
Tb927.9.12360	RNA-binding protein, putative	0.25	2840	VQVSPPFLNEER	-1	-	-		0	999	-	-1	-	0	1413.74	2	1413.73	-7.1919	0.25	0.005	2840
Tb927.9.12360	RNA-binding protein, putative	1.1925	0.113	KETEGR	1	408	Tb927.11.11200	oligomeric golgi complex component 8, putative	0.2425	531	EKHSc[15.99]	2	519	138.068	1371.64	2	1371.66	13.5848	1.435	0.365	0.169
Tb927.9.12340	hypothetical protein, conserved	0.275	111	HSAEPQQQR	-1	-	-		0	999	-	-1	-	0	1079.5	2	1079.51	6.9458	0.275	0.005	111
Tb927.9.12340	hypothetical protein, conserved	0.31	58.7	RQGDDAPR	-1	-	-		0	999	-	-1	-	0	913.446	2	913.437	-10.8391	0.31	0.05	58.7
Tb927.9.12340	hypothetical protein, conserved	0.37	51.4	RQGDDAPR	-1	-	-		0	999	-	-1	-	0	913.446	2	913.437	-10.6386	0.37	0.12	51.4
Tb927.9.12320	cystathione gamma lyase, putative	0.25	53.2	KALDAMCHc[15.99]	1	403	Tb927.6.5260	variant surface glycoprotein (VSG), putative	0.125	328	DAKCK	3	413	138.068	1718.75	2	1718.78	18.5768	0.375	0.375	179
Tb927.9.12320	cystathione gamma lyase, putative	0.25	53.2	KALDAMCHc[15.99]	1	403	Tb927.11.19380	variant surface glycoprotein (VSG), putative	0.125	328	EGKCK	3	456;432	138.068	1718.75	2	1718.78	18.5768	0.375	0.375	179
Tb927.9.12320	cystathione gamma lyase, putative	0.25	53.2	KALDAMCHc[15.99]	1	403	Tb11.1490		0.125	328	EKGCK	2	403	138.068	1718.75	2	1718.78	18.5768	0.375	0.375	179
Tb927.9.12320	cystathione gamma lyase, putative	0.25	53.2	KALDAMCHc[15.99]	1	403	Tb11.v5.0113.1		0.125	328	GEKCK	3	82	138.068	1718.75	2	1718.78	18.5768	0.375	0.375	179
Tb927.9.12320	cystathione gamma lyase, putative	0.25	24.8	VTKQSANAQK	-1	-	-		0	999	-	-1	-	0	1073.59	2	1073.58	-8.2969	0.25	0.005	24.8
Tb927.9.12320	cystathione gamma lyase, putative	0.245	37.2	TM[15.99]SLRVTK	-1	-	-		0	999	-	-1	-	0	950.523	2	950.522	-0.9371	0.245	0.075	37.2
Tb927.9.12300	replication factor C, subunit 3, putative	0.765	0.445	n[15.99]MTGEGTLSNGQPAKNSTLPWVEK	1	1	Tb11.v5.0518.1		0.6	3.52	QSEEATRQAKVK	10	236	138.068	3971.97	5	3971.99	5.9744	1.365	0.125	6.8
Tb927.9.12300	replication factor C, subunit 3, putative	0.39	13.1	LSDGDMR	-1	-	-		0	999	-	-1	-	0	792.333	2	792.344	13.6652	0.39	0.115	13.1
Tb927.9.12300	replication factor C, subunit 3, putative	0.25	551	LADVEYYAAGGTR	-1	-	-		0	999	-	-1	-	0	1384.64	2	1384.66	17.1186	0.25	0.005	551
Tb927.9.12280	hypothetical protein, conserved	0.25	1020	KDRESTEVLPK	-1	-	-		0	999	-	-1	-	0	1300.69	2	1300.7	7.9088	0.25	0	1020
Tb927.9.12280	hypothetical protein, conserved	0.25	1.7	QAVMKMK[155.09]K	-1	-	-		0	999	-	-1	-	0	1117.62	2	1117.64	15.1541	0.25	0.05	1.7
Tb927.9.12280	hypothetical protein, conserved	0.25	1.7	QAVMKMK[155.09]K	-1	-	-		0	999	-	-1	-	0	1117.62	2	1117.64	15.18	0.25	0.05	1.7
Tb927.9.12280	hypothetical protein, conserved	0.25	1.15	QAVMKMK[155.09]K	-1	-	-		0	999	-	-1	-	0	1117.62	2	1117.64	14.8264	0.25	0.125	1.15
Tb927.9.12280	hypothetical protein, conserved	0.25	1.15	QAVMKMK[155.09]K	-1	-	-		0	999	-	-1	-	0	1117.62	2	1117.64	14.8524	0.25	0.125	1.15
Tb927.9.12280	hypothetical protein, conserved	0.25	9.21	QAVMKMK[155.09]K	-1	-	-		0	999	-	-1	-	0	1117.62	2	1117.64	15.1541	0.25	0.055	9.21
Tb927.9.12280	hypothetical protein, conserved	0.25	9.21	QAVMKMK[155.09]K	-1	-	-		0	999	-	-1	-	0	1117.62	2	1117.64	15.18	0.25	0.055	9.21
Tb927.9.12200	60S ribosomal subunit protein L31, putative	0.25	7.78	n[15.99]n[155.09]TRAGFK	-1	-	-		0	999	-	-1	-	0	833.468	2	833.476	9.2368	0.25	0.075	7.78
Tb927.9.12200	60S ribosomal subunit protein L31, putative	0.25	7.78	n[15.99]n[155.09]TRAGFK	-1	-	-		0	999	-	-1	-	0	833.468	2	833.476	9.2716	0.25	0.075	7.78
Tb927.9.12200	60S ribosomal subunit protein L31, putative	0.25	61.8	n[15.99]TRAGFKGK	6	7;7	Tb927.3.1660	SUMO-interacting motif-containing protein	0.125	158	SGSTKK	5	382	138.068	1607.91	2	1607.9	-3.8126	0.375	0.25	4410
Tb927.9.12200	60S ribosomal subunit protein L31, putative	0.38	3.22	K[156.08]RTFHK	-1	-	-		0	999	-	-1	-	0	971.56	2	971.555	-4.8254	0.38	0.125	3.22
Tb927.9.12200	60S ribosomal subunit protein L31, putative	0.375	5.01	K[156.08]RTFHK	-1	-	-		0	999	-	-1	-	0	971.56	2	971.555	-5.2651	0.375	0.14	5.01
Tb927.9.12200	60S ribosomal subunit protein L31, putative	0.395	5.63	K[156.08]RTFHK	-1	-	-		0	999	-	-1	-	0	971.561	2	971.555	-5.642	0.395	0.045	5.63
Tb927.9.12200	60S ribosomal subunit protein L31, putative	0.335	31.3	K[156.08]RTFHK	-1	-	-		0	999	-	-1	-	0	971.56	2	971.555	-4.7625	0.335	0.01	31.3
Tb927.9.12200	60S ribosomal subunit protein L31, putative	0.475	9.08	K[156.08]RTFHK	-1	-	-		0	999	-	-1	-	0	971.56	2	971.555	-5.0767	0.475	0.105	9.08
Tb927.9.12200	60S ribosomal subunit protein L31, putative	0.445	2.33	K[156.08]RTFHK	-1	-	-		0	999	-	-1	-	0	971.561	2	971.555	-5.4536	0.445	0.075	2.33
Tb927.9.12200	60S ribosomal subunit protein L31, putative	0.47	29.1	GKVLGK	2	9;9	Tb927.8.8270	hypothetical protein, conserved	0.25	307	n[15.99]SHKR	1	2	138.068	1264.76	3	1264.76	4.3137	0.72	0.025	31.7
Tb927.9.12200	60S ribosomal subunit protein L31, putative	0.395	10.1	K[156.08]RTFHK	-1	-	-		0	999	-	-1	-	0	971.56	2	971.555	-4.8254	0.395	0.035	10.1
Tb927.9.12200	60S ribosomal subunit protein L31, putative	0.365	4.2	K[155.09]RTFHK	-1	-	-		0	999	-	-1	-	0	970.556	2	970.571	15.747	0.365	0.075	4.2
Tb927.9.12200	60S ribosomal subunit protein L31, putative	0.365	4.2	K[155.09]RTFHK	-1	-	-		0	999	-	-1	-	0	970.556	2	970.571	15.7769	0.365	0.075	4.2
Tb927.9.12150	transport protein particle (TRAPP) subunit, putative	0.155	802	n[15.99]MLNR	1	1;1;1;1;1	Tb927.8.6720	hypothetical protein, conserved	0.5	9.91	KEEQc[15.99]	1	612	138.068	1234.61	2	1234.59	-19.7133	0.655	0.06	50.6
Tb927.9.12150	transport protein particle (TRAPP) subunit, putative	0.125	413	SNRSSVRLTSDEGK	-1	-	-		0	999	-	-1	-	0	1534.76	2	1534.77	5.9623	0.125	0.005	413
Tb927.9.12140	mitochondrial carrier protein	0.815	7.84	RNCTSPEYR	-1	-	-		0	999	-	-1	-	0	1181.51	3	1181.52	12.7754	0.815	0.13	7.84
Tb927.9.12140	mitochondrial carrier protein	0.475	5.54	n[15.99]DATLHDKSTR	1	2	Tb927.6.4820	chromosomal passenger complex protein 1	0.125	344	n[15.99]SNPWNAK	1	2	138.068	2096.04	2	2096.03	-5.7747	0.6	0.35	5390
Tb927.9.12100	Tetrapyrrole (Corrin/Porphyrin) Methylases, putative	0.125	37.9	n[15.99]n[156.08]SVSSQIGIR	-1	-	-		0	999	-	-1	-	0	1101.6	2	1101.6	7.1608	0.125	0.005	37.9
Tb927.9.12090	Putative death-receptor fusion protein (DUF2428), putative	0.145	137	KAYQLVK	-1	-	-		0	999	-	-1	-	0	848.504	2	848.512	9.4319	0.145	0	137
Tb927.9.12090	Putative death-receptor fusion protein (DUF2428), putative	0.25	119	M[15.99]AEVQEDICK	-1	-	-		0	999	-	-1	-	0	1237.52	2	1237.53	5.6075	0.25	0.065	119
Tb927.9.12090	Putative death-receptor fusion protein (DUF2428), putative	0.25	75.2	KAASEDPQR	-1	-	-		0	999	-	-1	-	0	1000.49	2	1000.49	1.8623	0.25	0	75.2
Tb927.9.12090	Putative death-receptor fusion protein (DUF2428), putative	1.335	0.0378	KAEGEVLR	1	1041	Tb927.10.11550	hypothetical protein, conserved	0.23	1080	n[15.99]DNQR	1	2	138.068	1569.8	3	1569.81	6.9276	1.565	0.05	0.611
Tb927.9.12090	Putative death-receptor fusion protein (DUF2428), putative	0.125	284	TIAAALLRSR	-1	-	-		0	999	-	-1	-	0	1070.64	2	1070.66	17.1489	0.125	0	284
Tb927.9.12090	Putative death-receptor fusion protein (DUF2428), putative	0.125	437	TIAAALLRSR	-1	-	-		0	999	-	-1	-	0	1070.64	2	1070.66	18.0611	0.125	0	437
Tb927.9.12090	Putative death-receptor fusion protein (DUF2428), putative	0.125	521	TIAAALLRSR	-1	-	-		0	999	-	-1	-	0	1070.64	2	1070.66	17.833	0.125	0	521
Tb927.9.12080	hypothetical protein, conserved	0.52	6.27	FDGKK	4	129	Tb927.8.8270	hypothetical protein, conserved	0.25	140	n[15.99]SHKR	1	2	138.068	1257.66	2	1257.68	18.45	0.77	0	1000000000000
Tb927.9.12070	hypothetical protein, conserved	1.405	0.391	FPSPPKR	6	336	Tb927.11.15060	hypothetical protein, conserved	0.49	290	n[15.99]KGQGR	1	2	138.068	1509.82	4	1509.84	15.1726	1.895	0.03	10.8
Tb927.9.12070	hypothetical protein, conserved	0.395	68.5	VETK[155.09]HR	-1	-	-		0	999	-	-1	-	0	923.525	2	923.519	-6.3862	0.395	0.05	68.5
Tb927.9.12070	hypothetical protein, conserved	0.395	68.5	VETK[155.09]HR	-1	-	-		0	999	-	-1	-	0	923.525	2	923.519	-6.3548	0.395	0.05	68.5
Tb927.9.12070	hypothetical protein, conserved	0.54	1.75	VETKHR	4	401	Tb927.10.2860	POC1 centriolar protein homolog	0.145	510	n[15.99]MSTPK	1	1	138.068	1484.75	2	1484.77	7.6324	0.685	0.075	34
Tb927.9.12070	hypothetical protein, conserved	0.54	1.75	VETKHR	4	401	Tb927.3.5390	Ring finger domain containing protein, putative	0.145	510	n[15.99]MTSPK	1	1	138.068	1484.75	2	1484.77	7.6324	0.685	0.075	34
Tb927.9.12040	cap-specific 2'-O-methyltransferase	0.64	9.81	K[155.09]VPSHLIGK	-1	-	-		0	999	-	-1	-	0	1132.71	3	1132.7	-14.8339	0.64	0.21	9.81
Tb927.9.12040	cap-specific 2'-O-methyltransferase	0.64	9.81	K[155.09]VPSHLIGK	-1	-	-		0	999	-	-1	-	0	1132.71	3	1132.7	-14.8083	0.64	0.21	9.81
Tb927.9.12040	cap-specific 2'-O-methyltransferase	0.6	12.4	K[155.09]VPSHLIGK	-1	-	-		0	999	-	-1	-	0	1132.71	3	1132.7	-14.6723	0.6	0.155	12.4
Tb927.9.12040	cap-specific 2'-O-methyltransferase	0.6	12.4	K[155.09]VPSHLIGK	-1	-	-		0	999	-	-1	-	0	1132.71	3	1132.7	-14.6467	0.6	0.155	12.4
Tb927.9.12040	cap-specific 2'-O-methyltransferase	0.52	36.8	K[155.09]VPSHLIGK	-1	-	-		0	999	-	-1	-	0	1132.71	3	1132.7	-14.9956	0.52	0.095	36.8
Tb927.9.12040	cap-specific 2'-O-methyltransferase	0.52	36.8	K[155.09]VPSHLIGK	-1	-	-		0	999	-	-1	-	0	1132.71	3	1132.7	-14.97	0.52	0.095	36.8
Tb927.9.12040	cap-specific 2'-O-methyltransferase	0.445	16.4	n[15.99]MYPSLFKK	1	1	Tb927.9.12490	hypothetical protein, conserved	0.25	107	n[15.99]QDMR	1	2	138.068	1714.82	2	1714.84	13.0095	0.695	0.445	20.8
Tb927.9.12040	cap-specific 2'-O-methyltransferase	0.735	3.8	K[155.09]VPSHLIGK	-1	-	-		0	999	-	-1	-	0	1132.71	3	1132.7	-15.6422	0.735	0.37	3.8
Tb927.9.12040	cap-specific 2'-O-methyltransferase	0.735	3.8	K[155.09]VPSHLIGK	-1	-	-		0	999	-	-1	-	0	1132.71	3	1132.7	-15.6166	0.735	0.37	3.8
Tb927.9.12040	cap-specific 2'-O-methyltransferase	0.34	21.9	K[155.09]VPSHLIGK	-1	-	-		0	999	-	-1	-	0	1132.71	2	1132.7	-14.8726	0.34	0.095	21.9
Tb927.9.12040	cap-specific 2'-O-methyltransferase	0.34	21.9	K[155.09]VPSHLIGK	-1	-	-		0	999	-	-1	-	0	1132.71	2	1132.7	-14.847	0.34	0.095	21.9
Tb927.9.12040	cap-specific 2'-O-methyltransferase	0.645	14.9	KVPSHLIGK	1	284	Tb11.v5.0930.1		0.445	38.6	n[15.99]TKIIK	1	2	138.068	1717.08	4	1717.09	1.5602	1.09	0.055	36.9
Tb927.9.12040	cap-specific 2'-O-methyltransferase	0.645	14.9	KVPSHLIGK	1	284	Tb11.v5.0930.1		0.445	38.6	n[15.99]TKIIK	2	3	138.068	1717.08	4	1717.09	1.5602	1.09	0.055	36.9
Tb927.9.12040	cap-specific 2'-O-methyltransferase	0.24	7.37	K[155.09]VPSHLIGK	-1	-	-		0	999	-	-1	-	0	1132.71	2	1132.7	-15.1959	0.24	0.24	7.37
[truncated: 21,367 more rows]
