# Supplementary material for: Chromosome compartment assembly is essential for subtelomeric gene silencing in trypanosomes
Source: Nat Commun. 2025 Nov 26;16:11669. doi: 10.1038/s41467-025-66824-3 (PMC12749359; doi:10.1038/s41467-025-66824-3)
Supplement: Supplementary file 8 — Supplementary Data 6 [file 41467_2025_66824_MOESM8_ESM.xlsx]

## Sheet: Hi-C & Pore-C merged TADs
Chromosome	Start	End	ID	SeparationScore	Length (bp)
Chr11_5A_core_3A_Tb427v9	144000	198000	ID_1	-0.191836	54000
Chr11_5A_core_3A_Tb427v9	198000	263000	ID_2	-0.00248314	65000
Chr11_5A_core_3A_Tb427v9	263000	299000	ID_3	0.0916112	36000
Chr11_5A_core_3A_Tb427v9	299000	311000	ID_4	0.597693	12000
Chr11_5A_core_3A_Tb427v9	311000	378000	ID_5	0.613849	67000
Chr11_5A_core_3A_Tb427v9	378000	384000	ID_6	-0.0762708	6000
Chr11_5A_core_3A_Tb427v9	384000	706000	ID_7	-0.0453774	322000
Chr11_5A_core_3A_Tb427v9	384000	490000	ID_8	-0.0833958	106000
Chr11_5A_core_3A_Tb427v9	460000	2150000	ID_9	-0.646256	1690000
Chr11_5A_core_3A_Tb427v9	490000	546000	ID_10	-0.183738	56000
Chr11_5A_core_3A_Tb427v9	546000	673000	ID_11	0.160802	127000
Chr11_5A_core_3A_Tb427v9	673000	704000	ID_12	-0.202196	31000
Chr11_5A_core_3A_Tb427v9	700000	1050000	ID_13	0.374036	350000
Chr11_5A_core_3A_Tb427v9	704000	812000	ID_14	-0.192137	108000
Chr11_5A_core_3A_Tb427v9	706000	1351000	ID_15	-0.077084	645000
Chr11_5A_core_3A_Tb427v9	812000	819000	ID_16	-0.010434	7000
Chr11_5A_core_3A_Tb427v9	819000	909000	ID_17	0.0230727	90000
Chr11_5A_core_3A_Tb427v9	909000	919000	ID_18	0.000974406	10000
Chr11_5A_core_3A_Tb427v9	919000	934000	ID_19	0.0260909	15000
Chr11_5A_core_3A_Tb427v9	934000	966000	ID_20	0.167492	32000
Chr11_5A_core_3A_Tb427v9	960000	1360000	ID_21	-0.307672	400000
Chr11_5A_core_3A_Tb427v9	966000	1057000	ID_22	-0.0896055	91000
Chr11_5A_core_3A_Tb427v9	1050000	3600000	ID_23	0.311544	2550000
Chr11_5A_core_3A_Tb427v9	1057000	1148000	ID_24	-0.21121	91000
Chr11_5A_core_3A_Tb427v9	1148000	1246000	ID_25	-0.0322139	98000
Chr11_5A_core_3A_Tb427v9	1246000	1257000	ID_26	0.143061	11000
Chr11_5A_core_3A_Tb427v9	1257000	1266000	ID_27	0.211828	9000
Chr11_5A_core_3A_Tb427v9	1266000	1312000	ID_28	0.18453	46000
Chr11_5A_core_3A_Tb427v9	1312000	1351000	ID_29	0.033068	39000
Chr11_5A_core_3A_Tb427v9	1351000	1652000	ID_30	-0.0469099	301000
Chr11_5A_core_3A_Tb427v9	1351000	1521000	ID_31	-0.0958367	170000
Chr11_5A_core_3A_Tb427v9	1360000	2150000	ID_32	-0.211274	790000
Chr11_5A_core_3A_Tb427v9	1521000	1568000	ID_33	0.0463566	47000
Chr11_5A_core_3A_Tb427v9	1568000	1631000	ID_34	0.0286168	63000
Chr11_5A_core_3A_Tb427v9	1631000	1818000	ID_35	0.0978082	187000
Chr11_5A_core_3A_Tb427v9	1652000	1877000	ID_36	-0.0219336	225000
Chr11_5A_core_3A_Tb427v9	1700000	2150000	ID_37	-0.175552	450000
Chr11_5A_core_3A_Tb427v9	1818000	2066000	ID_38	0.0118207	248000
Chr11_5A_core_3A_Tb427v9	1877000	2410000	ID_39	-0.0210482	533000
Chr11_5A_core_3A_Tb427v9	2066000	2205000	ID_40	0.0172342	139000
Chr11_5A_core_3A_Tb427v9	2150000	4600000	ID_41	-0.401679	2450000
Chr11_5A_core_3A_Tb427v9	2150000	2210000	ID_42	-0.81078	60000
Chr11_5A_core_3A_Tb427v9	2205000	2247000	ID_43	-0.251722	42000
Chr11_5A_core_3A_Tb427v9	2210000	2520000	ID_44	-0.575157	310000
Chr11_5A_core_3A_Tb427v9	2210000	2490000	ID_45	-0.888863	280000
Chr11_5A_core_3A_Tb427v9	2247000	2333000	ID_46	-0.125178	86000
Chr11_5A_core_3A_Tb427v9	2333000	2360000	ID_47	0.057337	27000
Chr11_5A_core_3A_Tb427v9	2360000	2492000	ID_48	0.0479804	132000
Chr11_5A_core_3A_Tb427v9	2410000	2418000	ID_49	-0.0331833	8000
Chr11_5A_core_3A_Tb427v9	2418000	2432000	ID_50	-0.0233522	14000
Chr11_5A_core_3A_Tb427v9	2432000	2675000	ID_51	0.000292964	243000
Chr11_5A_core_3A_Tb427v9	2490000	2740000	ID_52	-0.519773	250000
Chr11_5A_core_3A_Tb427v9	2492000	2629000	ID_53	-0.207619	137000
Chr11_5A_core_3A_Tb427v9	2520000	2690000	ID_54	-0.505168	170000
Chr11_5A_core_3A_Tb427v9	2629000	2704000	ID_55	-0.0594412	75000
Chr11_5A_core_3A_Tb427v9	2675000	2723000	ID_56	-0.101641	48000
Chr11_5A_core_3A_Tb427v9	2690000	3120000	ID_57	-0.605439	430000
Chr11_5A_core_3A_Tb427v9	2704000	2911000	ID_58	-0.123122	207000
Chr11_5A_core_3A_Tb427v9	2723000	2734000	ID_59	-0.115134	11000
Chr11_5A_core_3A_Tb427v9	2734000	3049000	ID_60	-0.117181	315000
Chr11_5A_core_3A_Tb427v9	2740000	3120000	ID_61	-0.678667	380000
Chr11_5A_core_3A_Tb427v9	2911000	2920000	ID_62	-0.131986	9000
Chr11_5A_core_3A_Tb427v9	2920000	3013000	ID_63	-0.145699	93000
Chr11_5A_core_3A_Tb427v9	3013000	3065000	ID_64	-0.0479555	52000
Chr11_5A_core_3A_Tb427v9	3049000	3310000	ID_65	-0.063176	261000
Chr11_5A_core_3A_Tb427v9	3065000	3100000	ID_66	0.0648952	35000
Chr11_5A_core_3A_Tb427v9	3100000	3120000	ID_67	-0.0998574	20000
Chr11_5A_core_3A_Tb427v9	3120000	3830000	ID_68	-0.386356	710000
Chr11_5A_core_3A_Tb427v9	3120000	3184000	ID_69	-0.0851182	64000
Chr11_5A_core_3A_Tb427v9	3120000	3290000	ID_70	-0.204018	170000
Chr11_5A_core_3A_Tb427v9	3184000	3206000	ID_71	-0.0275975	22000
Chr11_5A_core_3A_Tb427v9	3206000	3315000	ID_72	-0.0426039	109000
Chr11_5A_core_3A_Tb427v9	3290000	3870000	ID_73	-0.646931	580000
Chr11_5A_core_3A_Tb427v9	3310000	3512000	ID_74	-0.102109	202000
Chr11_5A_core_3A_Tb427v9	3315000	3347000	ID_75	-0.224315	32000
Chr11_5A_core_3A_Tb427v9	3347000	3456000	ID_76	-0.0180111	109000
Chr11_5A_core_3A_Tb427v9	3456000	3512000	ID_77	-0.0500769	56000
Chr11_5A_core_3A_Tb427v9	3512000	3614000	ID_78	-0.0755309	102000
Chr11_5A_core_3A_Tb427v9	3512000	3559000	ID_79	-0.0879869	47000
Chr11_5A_core_3A_Tb427v9	3559000	3614000	ID_80	-0.0915585	55000
Chr11_5A_core_3A_Tb427v9	3600000	4700000	ID_81	-0.00333598	1100000
Chr11_5A_core_3A_Tb427v9	3614000	4676000	ID_82	-0.0983153	1062000
Chr11_5A_core_3A_Tb427v9	3614000	3877000	ID_83	-0.155632	263000
Chr11_5A_core_3A_Tb427v9	3830000	4280000	ID_84	-0.0454882	450000
Chr11_5A_core_3A_Tb427v9	3870000	4220000	ID_85	-0.256856	350000
Chr11_5A_core_3A_Tb427v9	3877000	3933000	ID_86	-0.166979	56000
Chr11_5A_core_3A_Tb427v9	3933000	3963000	ID_87	0.0895606	30000
Chr11_5A_core_3A_Tb427v9	3963000	3984000	ID_88	0.189511	21000
Chr11_5A_core_3A_Tb427v9	3984000	4044000	ID_89	0.102647	60000
Chr11_5A_core_3A_Tb427v9	4044000	4069000	ID_90	-0.0423107	25000
Chr11_5A_core_3A_Tb427v9	4069000	4165000	ID_91	0.0075902	96000
Chr11_5A_core_3A_Tb427v9	4165000	4208000	ID_92	0.130611	43000
Chr11_5A_core_3A_Tb427v9	4208000	4215000	ID_93	-0.114183	7000
Chr11_5A_core_3A_Tb427v9	4215000	4276000	ID_94	-0.128597	61000
Chr11_5A_core_3A_Tb427v9	4220000	4300000	ID_95	-0.0100078	80000
Chr11_5A_core_3A_Tb427v9	4276000	4302000	ID_96	0.0031217	26000
Chr11_5A_core_3A_Tb427v9	4280000	4350000	ID_97	-0.349212	70000
Chr11_5A_core_3A_Tb427v9	4300000	4410000	ID_98	-0.610931	110000
Chr11_5A_core_3A_Tb427v9	4302000	4488000	ID_99	-0.225032	186000
Chr11_5A_core_3A_Tb427v9	4350000	4670000	ID_100	-0.527938	320000
Chr11_5A_core_3A_Tb427v9	4410000	4680000	ID_101	-0.036888	270000
Chr11_5A_core_3A_Tb427v9	4488000	4509000	ID_102	0.0342642	21000
Chr11_5A_core_3A_Tb427v9	4509000	4521000	ID_103	-0.0657965	12000
Chr11_5A_core_3A_Tb427v9	4521000	4675000	ID_104	-0.0750091	154000
Chr11_5A_core_3A_Tb427v9	4670000	4960000	ID_105	-0.346519	290000
Chr11_5A_core_3A_Tb427v9	4675000	4700000	ID_106	-0.255899	25000
Chr11_5A_core_3A_Tb427v9	4676000	5440000	ID_107	-0.102668	764000
Chr11_5A_core_3A_Tb427v9	4680000	5032000	ID_108	-0.814158	352000
Chr11_5A_core_3A_Tb427v9	4700000	4835000	ID_109	-0.175296	135000
Chr11_5A_core_3A_Tb427v9	4835000	5231000	ID_110	-0.119313	396000
Chr11_5A_core_3A_Tb427v9	4960000	5190000	ID_111	-0.320158	230000
Chr11_5A_core_3A_Tb427v9	5032000	5463000	ID_112	-0.732939	431000
Chr11_5A_core_3A_Tb427v9	5190000	5450000	ID_113	-0.394119	260000
Chr11_5A_core_3A_Tb427v9	5231000	5244000	ID_114	-0.0994943	13000
Chr11_5A_core_3A_Tb427v9	5244000	5252000	ID_115	-0.135696	8000
Chr11_5A_core_3A_Tb427v9	5252000	5367000	ID_116	-0.145567	115000
Chr11_5A_core_3A_Tb427v9	5367000	5442000	ID_117	-0.131212	75000
Chr11_5A_core_3A_Tb427v9	5442000	5455000	ID_118	-0.185039	13000
Chr11_5A_core_3A_Tb427v9	5455000	5468000	ID_119	-0.137713	13000
Chr10_5A_core_3A_Tb427v9	39000	60000	ID_120	-0.0921847	21000
Chr10_5A_core_3A_Tb427v9	60000	136000	ID_121	-0.187717	76000
Chr10_5A_core_3A_Tb427v9	136000	149000	ID_122	-0.0178842	13000
Chr10_5A_core_3A_Tb427v9	149000	204000	ID_123	0.0208958	55000
Chr10_5A_core_3A_Tb427v9	156000	1776000	ID_124	-0.0309619	1620000
Chr10_5A_core_3A_Tb427v9	204000	310000	ID_125	0.0328074	106000
Chr10_5A_core_3A_Tb427v9	270000	630000	ID_126	-0.956392	360000
Chr10_5A_core_3A_Tb427v9	310000	385000	ID_127	-0.258923	75000
Chr10_5A_core_3A_Tb427v9	385000	392000	ID_128	-0.0455541	7000
Chr10_5A_core_3A_Tb427v9	392000	444000	ID_129	-0.0771721	52000
Chr10_5A_core_3A_Tb427v9	400000	1110000	ID_130	-0.17082	710000
Chr10_5A_core_3A_Tb427v9	444000	544000	ID_131	0.143408	100000
Chr10_5A_core_3A_Tb427v9	544000	571000	ID_132	-0.0760217	27000
Chr10_5A_core_3A_Tb427v9	571000	728000	ID_133	-0.0649141	157000
Chr10_5A_core_3A_Tb427v9	630000	1240000	ID_134	-0.211991	610000
Chr10_5A_core_3A_Tb427v9	728000	772000	ID_135	-0.0247768	44000
Chr10_5A_core_3A_Tb427v9	772000	826000	ID_136	-0.0429748	54000
Chr10_5A_core_3A_Tb427v9	826000	1042000	ID_137	-0.0239478	216000
Chr10_5A_core_3A_Tb427v9	1042000	1126000	ID_138	0.15306	84000
Chr10_5A_core_3A_Tb427v9	1110000	1820000	ID_139	-0.106276	710000
Chr10_5A_core_3A_Tb427v9	1126000	1181000	ID_140	0.0413848	55000
Chr10_5A_core_3A_Tb427v9	1181000	1212000	ID_141	-0.0188171	31000
Chr10_5A_core_3A_Tb427v9	1212000	1224000	ID_142	-0.10097	12000
Chr10_5A_core_3A_Tb427v9	1224000	1238000	ID_143	-0.130627	14000
Chr10_5A_core_3A_Tb427v9	1238000	1282000	ID_144	-0.103376	44000
Chr10_5A_core_3A_Tb427v9	1240000	2180000	ID_145	-0.110004	940000
Chr10_5A_core_3A_Tb427v9	1282000	1397000	ID_146	0.105252	115000
Chr10_5A_core_3A_Tb427v9	1397000	1432000	ID_147	0.155243	35000
Chr10_5A_core_3A_Tb427v9	1432000	1454000	ID_148	0.0886714	22000
Chr10_5A_core_3A_Tb427v9	1454000	1462000	ID_149	-0.038314	8000
Chr10_5A_core_3A_Tb427v9	1462000	1645000	ID_150	-0.0405392	183000
Chr10_5A_core_3A_Tb427v9	1645000	1670000	ID_151	0.0636062	25000
Chr10_5A_core_3A_Tb427v9	1670000	1729000	ID_152	0.0383022	59000
Chr10_5A_core_3A_Tb427v9	1729000	1789000	ID_153	-0.103915	60000
Chr10_5A_core_3A_Tb427v9	1776000	2769000	ID_154	-0.107277	993000
Chr10_5A_core_3A_Tb427v9	1789000	1824000	ID_155	-0.124613	35000
Chr10_5A_core_3A_Tb427v9	1820000	1900000	ID_156	-0.259031	80000
Chr10_5A_core_3A_Tb427v9	1824000	1879000	ID_157	-0.0425646	55000
Chr10_5A_core_3A_Tb427v9	1879000	1939000	ID_158	-0.0247449	60000
Chr10_5A_core_3A_Tb427v9	1900000	2200000	ID_159	-0.0504415	300000
Chr10_5A_core_3A_Tb427v9	1939000	1952000	ID_160	0.0918185	13000
Chr10_5A_core_3A_Tb427v9	1952000	1993000	ID_161	0.0604538	41000
Chr10_5A_core_3A_Tb427v9	1993000	2032000	ID_162	-0.00111447	39000
Chr10_5A_core_3A_Tb427v9	2032000	2153000	ID_163	0.122708	121000
Chr10_5A_core_3A_Tb427v9	2153000	2178000	ID_164	-0.159134	25000
Chr10_5A_core_3A_Tb427v9	2178000	2203000	ID_165	-0.158091	25000
Chr10_5A_core_3A_Tb427v9	2180000	2490000	ID_166	-0.390781	310000
Chr10_5A_core_3A_Tb427v9	2200000	2580000	ID_167	-0.371461	380000
Chr10_5A_core_3A_Tb427v9	2203000	2271000	ID_168	0.052247	68000
Chr10_5A_core_3A_Tb427v9	2230000	2580000	ID_169	-0.147823	350000
Chr10_5A_core_3A_Tb427v9	2271000	2285000	ID_170	-0.0232382	14000
Chr10_5A_core_3A_Tb427v9	2285000	2314000	ID_171	-0.0156136	29000
Chr10_5A_core_3A_Tb427v9	2314000	2349000	ID_172	0.101431	35000
Chr10_5A_core_3A_Tb427v9	2349000	2361000	ID_173	0.137532	12000
Chr10_5A_core_3A_Tb427v9	2361000	2474000	ID_174	0.116098	113000
Chr10_5A_core_3A_Tb427v9	2474000	2603000	ID_175	0.00670823	129000
Chr10_5A_core_3A_Tb427v9	2490000	2710000	ID_176	0.135195	220000
Chr10_5A_core_3A_Tb427v9	2580000	2620000	ID_177	-0.550487	40000
Chr10_5A_core_3A_Tb427v9	2580000	3030000	ID_178	-0.757602	450000
Chr10_5A_core_3A_Tb427v9	2600000	3050000	ID_179	0.229244	450000
Chr10_5A_core_3A_Tb427v9	2603000	2621000	ID_180	-0.201273	18000
Chr10_5A_core_3A_Tb427v9	2620000	2740000	ID_181	-0.529964	120000
Chr10_5A_core_3A_Tb427v9	2621000	2633000	ID_182	-0.219741	12000
Chr10_5A_core_3A_Tb427v9	2633000	2678000	ID_183	-0.0455076	45000
Chr10_5A_core_3A_Tb427v9	2678000	2711000	ID_184	0.0911474	33000
Chr10_5A_core_3A_Tb427v9	2710000	3140000	ID_185	-0.513794	430000
Chr10_5A_core_3A_Tb427v9	2711000	2854000	ID_186	-0.159432	143000
Chr10_5A_core_3A_Tb427v9	2740000	3100000	ID_187	-0.311182	360000
Chr10_5A_core_3A_Tb427v9	2769000	2824000	ID_188	0.0182144	55000
Chr10_5A_core_3A_Tb427v9	2824000	3352000	ID_189	0.0102551	528000
Chr10_5A_core_3A_Tb427v9	2854000	2907000	ID_190	0.0128524	53000
Chr10_5A_core_3A_Tb427v9	2907000	2995000	ID_191	0.0605124	88000
Chr10_5A_core_3A_Tb427v9	2995000	3011000	ID_192	-0.0739192	16000
Chr10_5A_core_3A_Tb427v9	3011000	3228000	ID_193	-0.00115426	217000
Chr10_5A_core_3A_Tb427v9	3030000	4080000	ID_194	-0.404327	1050000
Chr10_5A_core_3A_Tb427v9	3050000	4100000	ID_195	0.219685	1050000
Chr10_5A_core_3A_Tb427v9	3100000	3150000	ID_196	-0.401859	50000
Chr10_5A_core_3A_Tb427v9	3140000	3960000	ID_197	-0.879489	820000
Chr10_5A_core_3A_Tb427v9	3150000	3730000	ID_198	-0.314712	580000
Chr10_5A_core_3A_Tb427v9	3228000	3337000	ID_199	0.0588947	109000
Chr10_5A_core_3A_Tb427v9	3337000	3352000	ID_200	-0.0051164	15000
Chr10_5A_core_3A_Tb427v9	3352000	3783000	ID_201	0.0117441	431000
Chr10_5A_core_3A_Tb427v9	3352000	3373000	ID_202	0.0481326	21000
Chr10_5A_core_3A_Tb427v9	3373000	3486000	ID_203	0.0665215	113000
Chr10_5A_core_3A_Tb427v9	3486000	3503000	ID_204	-0.0186553	17000
Chr10_5A_core_3A_Tb427v9	3503000	3557000	ID_205	0.0686025	54000
Chr10_5A_core_3A_Tb427v9	3557000	3571000	ID_206	0.0444634	14000
Chr10_5A_core_3A_Tb427v9	3571000	3582000	ID_207	0.039107	11000
Chr10_5A_core_3A_Tb427v9	3582000	3628000	ID_208	-0.0139951	46000
Chr10_5A_core_3A_Tb427v9	3628000	3724000	ID_209	-0.0102134	96000
Chr10_5A_core_3A_Tb427v9	3724000	3737000	ID_210	-0.137296	13000
Chr10_5A_core_3A_Tb427v9	3730000	4100000	ID_211	-0.340754	370000
Chr10_5A_core_3A_Tb427v9	3737000	3903000	ID_212	-0.200202	166000
Chr10_5A_core_3A_Tb427v9	3783000	3908000	ID_213	-0.0779547	125000
Chr10_5A_core_3A_Tb427v9	3903000	3908000	ID_214	0.114569	5000
Chr10_5A_core_3A_Tb427v9	3908000	4121000	ID_215	-0.0112646	213000
Chr10_5A_core_3A_Tb427v9	3908000	3943000	ID_216	0.0908742	35000
Chr10_5A_core_3A_Tb427v9	3943000	3959000	ID_217	-0.0695391	16000
Chr10_5A_core_3A_Tb427v9	3959000	4030000	ID_218	-0.124752	71000
Chr10_5A_core_3A_Tb427v9	3960000	4100000	ID_219	-0.299512	140000
Chr10_5A_core_3A_Tb427v9	4030000	4083000	ID_220	-0.0243418	53000
Chr10_5A_core_3A_Tb427v9	4083000	4097000	ID_221	-0.252874	14000
Chr10_5A_core_3A_Tb427v9	4097000	4121000	ID_222	-0.312395	24000
Chr10_5A_core_3A_Tb427v9	4100000	4370000	ID_223	-0.563316	270000
Chr10_5A_core_3A_Tb427v9	4100000	4460000	ID_224	-1.24763	360000
Chr10_5A_core_3A_Tb427v9	4121000	5071000	ID_225	-0.112039	950000
Chr10_5A_core_3A_Tb427v9	4121000	4465000	ID_226	-0.288436	344000
Chr10_5A_core_3A_Tb427v9	4370000	4890000	ID_227	-0.222716	520000
Chr10_5A_core_3A_Tb427v9	4460000	5193000	ID_228	-0.584025	733000
Chr10_5A_core_3A_Tb427v9	4465000	4560000	ID_229	-0.166192	95000
Chr10_5A_core_3A_Tb427v9	4560000	5163000	ID_230	-0.142785	603000
Chr10_5A_core_3A_Tb427v9	4890000	5210000	ID_231	-0.0597987	320000
Chr10_5A_core_3A_Tb427v9	5071000	5337000	ID_232	-0.00914749	266000
Chr10_5A_core_3A_Tb427v9	5163000	5337000	ID_233	-0.252925	174000
Chr10_5A_core_3A_Tb427v9	5193000	5474000	ID_234	-0.843887	281000
Chr10_5A_core_3A_Tb427v9	5210000	5360000	ID_235	-0.0739415	150000
Chr10_5A_core_3A_Tb427v9	5337000	5352000	ID_236	-0.296045	15000
Chr10_5A_core_3A_Tb427v9	5352000	5475000	ID_237	-0.302909	123000
Chr10_5A_core_3A_Tb427v9	5353000	5404000	ID_238	-0.0958662	51000
Chr9_5A_core_3A_Tb427v9	198000	211000	ID_239	-0.133649	13000
Chr9_5A_core_3A_Tb427v9	210000	1061000	ID_240	-0.583863	851000
Chr9_5A_core_3A_Tb427v9	211000	442000	ID_241	-0.212805	231000
Chr9_5A_core_3A_Tb427v9	220000	420000	ID_242	-0.14942	200000
Chr9_5A_core_3A_Tb427v9	420000	570000	ID_243	-0.372489	150000
Chr9_5A_core_3A_Tb427v9	442000	449000	ID_244	-0.181869	7000
Chr9_5A_core_3A_Tb427v9	449000	551000	ID_245	-0.184002	102000
Chr9_5A_core_3A_Tb427v9	551000	563000	ID_246	-0.102513	12000
Chr9_5A_core_3A_Tb427v9	563000	602000	ID_247	-0.137868	39000
Chr9_5A_core_3A_Tb427v9	570000	710000	ID_248	-0.38625	140000
Chr9_5A_core_3A_Tb427v9	602000	628000	ID_249	0.00881027	26000
Chr9_5A_core_3A_Tb427v9	628000	648000	ID_250	0.0597984	20000
Chr9_5A_core_3A_Tb427v9	648000	673000	ID_251	0.0264531	25000
Chr9_5A_core_3A_Tb427v9	673000	702000	ID_252	-0.124736	29000
Chr9_5A_core_3A_Tb427v9	702000	721000	ID_253	-0.0967101	19000
Chr9_5A_core_3A_Tb427v9	705000	740000	ID_254	-0.0745417	35000
Chr9_5A_core_3A_Tb427v9	710000	1050000	ID_255	-0.303221	340000
Chr9_5A_core_3A_Tb427v9	721000	794000	ID_256	0.144639	73000
Chr9_5A_core_3A_Tb427v9	740000	818000	ID_257	-0.0458124	78000
Chr9_5A_core_3A_Tb427v9	794000	950000	ID_258	0.0242542	156000
Chr9_5A_core_3A_Tb427v9	818000	867000	ID_259	-0.065458	49000
Chr9_5A_core_3A_Tb427v9	867000	917000	ID_260	-0.016799	50000
Chr9_5A_core_3A_Tb427v9	917000	1061000	ID_261	-0.0210093	144000
Chr9_5A_core_3A_Tb427v9	950000	1062000	ID_262	0.253236	112000
Chr9_5A_core_3A_Tb427v9	1050000	1110000	ID_263	-0.231205	60000
Chr9_5A_core_3A_Tb427v9	1061000	1721000	ID_264	-0.0853759	660000
Chr9_5A_core_3A_Tb427v9	1061000	1542000	ID_265	-0.282687	481000
Chr9_5A_core_3A_Tb427v9	1062000	1093000	ID_266	-0.15448	31000
Chr9_5A_core_3A_Tb427v9	1093000	1201000	ID_267	-0.159949	108000
Chr9_5A_core_3A_Tb427v9	1110000	1260000	ID_268	-0.296121	150000
Chr9_5A_core_3A_Tb427v9	1151000	2352000	ID_269	0.517199	1201000
Chr9_5A_core_3A_Tb427v9	1201000	1242000	ID_270	0.0938447	41000
Chr9_5A_core_3A_Tb427v9	1242000	1357000	ID_271	-0.00577265	115000
Chr9_5A_core_3A_Tb427v9	1260000	1300000	ID_272	-0.524015	40000
Chr9_5A_core_3A_Tb427v9	1300000	1520000	ID_273	-0.512952	220000
Chr9_5A_core_3A_Tb427v9	1300000	2350000	ID_274	-0.295553	1050000
Chr9_5A_core_3A_Tb427v9	1357000	1540000	ID_275	-0.176603	183000
Chr9_5A_core_3A_Tb427v9	1520000	1750000	ID_276	-0.0999975	230000
Chr9_5A_core_3A_Tb427v9	1540000	1592000	ID_277	-0.134645	52000
Chr9_5A_core_3A_Tb427v9	1542000	1902000	ID_278	-0.0927288	360000
Chr9_5A_core_3A_Tb427v9	1592000	1659000	ID_279	0.254824	67000
Chr9_5A_core_3A_Tb427v9	1659000	1778000	ID_280	-0.00704567	119000
Chr9_5A_core_3A_Tb427v9	1721000	1731000	ID_281	-0.0621346	10000
Chr9_5A_core_3A_Tb427v9	1731000	1876000	ID_282	-0.0699781	145000
Chr9_5A_core_3A_Tb427v9	1750000	2040000	ID_283	-0.223938	290000
Chr9_5A_core_3A_Tb427v9	1778000	1795000	ID_284	0.000306157	17000
Chr9_5A_core_3A_Tb427v9	1795000	1958000	ID_285	0.0161085	163000
Chr9_5A_core_3A_Tb427v9	1876000	1955000	ID_286	-0.0904301	79000
Chr8_5A_core_3A_Tb427v9	90000	200000	ID_287	-0.196779	110000
Chr8_5A_core_3A_Tb427v9	200000	481000	ID_288	-0.090121	281000
Chr8_5A_core_3A_Tb427v9	230000	410000	ID_289	0.0325756	180000
Chr8_5A_core_3A_Tb427v9	370000	1000000	ID_290	-0.463325	630000
Chr8_5A_core_3A_Tb427v9	410000	520000	ID_291	-0.0734369	110000
Chr8_5A_core_3A_Tb427v9	481000	504000	ID_292	-0.0976344	23000
Chr8_5A_core_3A_Tb427v9	504000	842000	ID_293	-0.140641	338000
Chr8_5A_core_3A_Tb427v9	520000	630000	ID_294	0.12648	110000
Chr8_5A_core_3A_Tb427v9	630000	680000	ID_295	-0.158195	50000
Chr8_5A_core_3A_Tb427v9	680000	790000	ID_296	-0.0563157	110000
Chr8_5A_core_3A_Tb427v9	790000	1560000	ID_297	-0.150078	770000
Chr8_5A_core_3A_Tb427v9	842000	986000	ID_298	0.0767931	144000
Chr8_5A_core_3A_Tb427v9	986000	1082000	ID_299	0.0362583	96000
Chr8_5A_core_3A_Tb427v9	1000000	1490000	ID_300	-0.414086	490000
Chr8_5A_core_3A_Tb427v9	1082000	1099000	ID_301	0.184868	17000
Chr8_5A_core_3A_Tb427v9	1099000	1231000	ID_302	0.243536	132000
Chr8_5A_core_3A_Tb427v9	1231000	1281000	ID_303	-0.0879709	50000
Chr8_5A_core_3A_Tb427v9	1281000	1311000	ID_304	0.132913	30000
Chr8_5A_core_3A_Tb427v9	1311000	1405000	ID_305	0.208868	94000
Chr8_5A_core_3A_Tb427v9	1405000	1413000	ID_306	0.077829	8000
Chr8_5A_core_3A_Tb427v9	1413000	1465000	ID_307	0.0813286	52000
Chr8_5A_core_3A_Tb427v9	1440000	2052000	ID_308	0.0113722	612000
Chr8_5A_core_3A_Tb427v9	1465000	1516000	ID_309	0.0809249	51000
Chr8_5A_core_3A_Tb427v9	1490000	1690000	ID_310	-0.156709	200000
Chr8_5A_core_3A_Tb427v9	1516000	1563000	ID_311	-0.0564693	47000
Chr8_5A_core_3A_Tb427v9	1560000	1680000	ID_312	-0.158068	120000
Chr8_5A_core_3A_Tb427v9	1563000	1593000	ID_313	0.207158	30000
Chr8_5A_core_3A_Tb427v9	1593000	1661000	ID_314	0.324586	68000
Chr8_5A_core_3A_Tb427v9	1661000	1688000	ID_315	-0.0316794	27000
Chr8_5A_core_3A_Tb427v9	1680000	2000000	ID_316	-0.367284	320000
Chr8_5A_core_3A_Tb427v9	1688000	1752000	ID_317	-0.196913	64000
Chr8_5A_core_3A_Tb427v9	1690000	2030000	ID_318	-0.565856	340000
Chr8_5A_core_3A_Tb427v9	1752000	1829000	ID_319	0.107942	77000
Chr8_5A_core_3A_Tb427v9	1829000	1863000	ID_320	-0.081394	34000
Chr8_5A_core_3A_Tb427v9	1863000	1888000	ID_321	0.144036	25000
Chr8_5A_core_3A_Tb427v9	1888000	1928000	ID_322	0.0463075	40000
Chr8_5A_core_3A_Tb427v9	1928000	1939000	ID_323	0.0915327	11000
Chr8_5A_core_3A_Tb427v9	1939000	1950000	ID_324	0.0288521	11000
Chr8_5A_core_3A_Tb427v9	1950000	2034000	ID_325	0.017456	84000
Chr8_5A_core_3A_Tb427v9	2000000	2590000	ID_326	-0.151006	590000
Chr8_5A_core_3A_Tb427v9	2030000	2250000	ID_327	-0.133047	220000
Chr8_5A_core_3A_Tb427v9	2034000	2052000	ID_328	-0.119334	18000
Chr8_5A_core_3A_Tb427v9	2052000	2734000	ID_329	-0.0742368	682000
Chr6_BES1_core_3A_Tb427v9	79000	378000	ID_330	-0.124713	299000
Chr6_BES1_core_3A_Tb427v9	210000	360000	ID_331	-0.226774	150000
Chr6_BES1_core_3A_Tb427v9	269000	279000	ID_332	0.0385354	10000
Chr6_BES1_core_3A_Tb427v9	279000	313000	ID_333	-0.00629054	34000
Chr6_BES1_core_3A_Tb427v9	313000	323000	ID_334	-0.0703215	10000
Chr6_BES1_core_3A_Tb427v9	323000	379000	ID_335	-0.0837459	56000
Chr6_BES1_core_3A_Tb427v9	360000	410000	ID_336	-0.287312	50000
Chr6_BES1_core_3A_Tb427v9	378000	1321000	ID_337	-0.0461071	943000
Chr6_BES1_core_3A_Tb427v9	379000	402000	ID_338	-0.0810062	23000
Chr6_BES1_core_3A_Tb427v9	402000	600000	ID_339	-0.0370902	198000
Chr6_BES1_core_3A_Tb427v9	410000	640000	ID_340	-0.235709	230000
Chr6_BES1_core_3A_Tb427v9	600000	621000	ID_341	0.157431	21000
Chr6_BES1_core_3A_Tb427v9	621000	671000	ID_342	0.0491792	50000
Chr6_BES1_core_3A_Tb427v9	640000	940000	ID_343	-0.217285	300000
Chr6_BES1_core_3A_Tb427v9	671000	757000	ID_344	-0.189076	86000
Chr6_BES1_core_3A_Tb427v9	700000	960000	ID_345	-0.531985	260000
Chr6_BES1_core_3A_Tb427v9	757000	792000	ID_346	0.197202	35000
Chr6_BES1_core_3A_Tb427v9	792000	814000	ID_347	0.128552	22000
Chr6_BES1_core_3A_Tb427v9	814000	829000	ID_348	0.104024	15000
Chr6_BES1_core_3A_Tb427v9	829000	865000	ID_349	0.0146194	36000
Chr6_BES1_core_3A_Tb427v9	865000	975000	ID_350	0.0484941	110000
Chr6_BES1_core_3A_Tb427v9	940000	1430000	ID_351	-0.0863355	490000
Chr6_BES1_core_3A_Tb427v9	960000	1080000	ID_352	0.163552	120000
Chr6_BES1_core_3A_Tb427v9	975000	1011000	ID_353	-0.0510732	36000
Chr6_BES1_core_3A_Tb427v9	1011000	1087000	ID_354	0.281791	76000
Chr6_BES1_core_3A_Tb427v9	1080000	1180000	ID_355	0.337484	100000
Chr6_BES1_core_3A_Tb427v9	1087000	1099000	ID_356	0.0375803	12000
Chr6_BES1_core_3A_Tb427v9	1099000	1106000	ID_357	0.0538505	7000
Chr6_BES1_core_3A_Tb427v9	1106000	1157000	ID_358	0.0245764	51000
Chr6_BES1_core_3A_Tb427v9	1157000	1179000	ID_359	0.0828304	22000
Chr6_BES1_core_3A_Tb427v9	1179000	1188000	ID_360	-0.100044	9000
Chr6_BES1_core_3A_Tb427v9	1180000	1471000	ID_361	-0.0879967	291000
Chr6_BES1_core_3A_Tb427v9	1188000	1203000	ID_362	-0.0934895	15000
Chr6_BES1_core_3A_Tb427v9	1203000	1215000	ID_363	-0.0635026	12000
Chr6_BES1_core_3A_Tb427v9	1215000	1321000	ID_364	-0.0829398	106000
Chr6_BES1_core_3A_Tb427v9	1321000	2247000	ID_365	-0.0707451	926000
Chr6_BES1_core_3A_Tb427v9	1321000	1374000	ID_366	-0.068987	53000
Chr6_BES1_core_3A_Tb427v9	1374000	1545000	ID_367	-0.192016	171000
Chr6_BES1_core_3A_Tb427v9	1430000	2250000	ID_368	-0.462149	820000
Chr6_BES1_core_3A_Tb427v9	1471000	1621000	ID_369	-1.05244	150000
Chr6_BES1_core_3A_Tb427v9	1545000	1578000	ID_370	-0.0148789	33000
Chr6_BES1_core_3A_Tb427v9	1578000	1822000	ID_371	0.058732	244000
Chr6_BES1_core_3A_Tb427v9	1621000	2241000	ID_372	-0.370308	620000
Chr6_BES1_core_3A_Tb427v9	1822000	2124000	ID_373	-0.0717988	302000
Chr6_BES1_core_3A_Tb427v9	2124000	2356000	ID_374	-0.163483	232000
Chr6_BES1_core_3A_Tb427v9	2241000	2461000	ID_375	-0.945655	220000
Chr6_BES1_core_3A_Tb427v9	2247000	2575000	ID_376	-0.0909574	328000
Chr5_BES5_core_3A_Tb427v9	54000	77000	ID_377	-0.248466	23000
Chr5_BES5_core_3A_Tb427v9	77000	219000	ID_378	-0.254074	142000
Chr5_BES5_core_3A_Tb427v9	219000	277000	ID_379	-0.0420742	58000
Chr5_BES5_core_3A_Tb427v9	277000	357000	ID_380	-0.284138	80000
Chr5_BES5_core_3A_Tb427v9	300000	670000	ID_381	-0.485918	370000
Chr5_BES5_core_3A_Tb427v9	301000	941000	ID_382	-1.08047	640000
Chr5_BES5_core_3A_Tb427v9	357000	459000	ID_383	-0.0783355	102000
Chr5_BES5_core_3A_Tb427v9	358000	605000	ID_384	-0.0359589	247000
Chr5_BES5_core_3A_Tb427v9	459000	506000	ID_385	-0.0782476	47000
Chr5_BES5_core_3A_Tb427v9	506000	530000	ID_386	-0.0426341	24000
Chr5_BES5_core_3A_Tb427v9	530000	657000	ID_387	-0.0159361	127000
Chr5_BES5_core_3A_Tb427v9	605000	1383000	ID_388	-0.0243762	778000
Chr4_5A_core_3A_Tb427v9	85000	114000	ID_389	-0.285397	29000
Chr4_5A_core_3A_Tb427v9	114000	227000	ID_390	0.0131854	113000
Chr4_5A_core_3A_Tb427v9	227000	263000	ID_391	0.226417	36000
Chr4_5A_core_3A_Tb427v9	263000	404000	ID_392	0.185861	141000
Chr4_5A_core_3A_Tb427v9	350000	520000	ID_393	-0.352992	170000
Chr4_5A_core_3A_Tb427v9	350000	500000	ID_394	-0.413597	150000
Chr4_5A_core_3A_Tb427v9	404000	518000	ID_395	0.0519654	114000
Chr4_5A_core_3A_Tb427v9	500000	870000	ID_396	-0.400817	370000
Chr4_5A_core_3A_Tb427v9	518000	566000	ID_397	-0.159112	48000
Chr4_5A_core_3A_Tb427v9	520000	840000	ID_398	-0.402856	320000
Chr4_5A_core_3A_Tb427v9	540000	572000	ID_399	-0.0901551	32000
Chr4_5A_core_3A_Tb427v9	566000	587000	ID_400	0.0821184	21000
Chr4_5A_core_3A_Tb427v9	572000	972500	ID_401	-0.0343595	400500
Chr4_5A_core_3A_Tb427v9	587000	696000	ID_402	0.0842341	109000
Chr4_5A_core_3A_Tb427v9	696000	719000	ID_403	0.157063	23000
Chr4_5A_core_3A_Tb427v9	719000	741000	ID_404	0.0710297	22000
Chr4_5A_core_3A_Tb427v9	741000	782000	ID_405	0.11204	41000
Chr4_5A_core_3A_Tb427v9	782000	929000	ID_406	0.0852391	147000
Chr4_5A_core_3A_Tb427v9	840000	970000	ID_407	-0.205603	130000
Chr4_5A_core_3A_Tb427v9	870000	970000	ID_408	-0.256262	100000
Chr4_5A_core_3A_Tb427v9	929000	960000	ID_409	0.252286	31000
Chr4_5A_core_3A_Tb427v9	950000	1501000	ID_410	-0.0459019	551000
Chr4_5A_core_3A_Tb427v9	960000	970000	ID_411	-0.139961	10000
Chr4_5A_core_3A_Tb427v9	970000	1170000	ID_412	-0.642163	200000
Chr4_5A_core_3A_Tb427v9	970000	1019000	ID_413	-0.132097	49000
Chr4_5A_core_3A_Tb427v9	970000	1161000	ID_414	-0.307846	191000
Chr4_5A_core_3A_Tb427v9	972500	1444000	ID_415	-0.124083	471500
Chr3_5A_core_3A_BES15_Tb427v9	20000	116000	ID_416	-0.155945	96000
Chr3_5A_core_3A_BES15_Tb427v9	116000	678000	ID_417	-0.151202	562000
Chr3_5A_core_3A_BES15_Tb427v9	321000	501000	ID_418	-1.07601	180000
Chr3_5A_core_3A_BES15_Tb427v9	325000	327000	ID_419	-0.144561	2000
Chr3_5A_core_3A_BES15_Tb427v9	327000	464000	ID_420	-0.141481	137000
Chr3_5A_core_3A_BES15_Tb427v9	340000	500000	ID_421	-0.463794	160000
Chr3_5A_core_3A_BES15_Tb427v9	464000	1218000	ID_422	-0.0816682	754000
Chr3_5A_core_3A_BES15_Tb427v9	500000	1330000	ID_423	-0.445886	830000
Chr3_5A_core_3A_BES15_Tb427v9	500000	1310000	ID_557	-0.572135	810000
Chr3_5A_core_3A_BES15_Tb427v9	501000	1341000	ID_425	-1.04683	840000
Chr3_5A_core_3A_BES15_Tb427v9	678000	684000	ID_426	0.0929221	6000
Chr3_5A_core_3A_BES15_Tb427v9	684000	854000	ID_427	0.0851851	170000
Chr3_5A_core_3A_BES15_Tb427v9	854000	1019000	ID_428	0.033934	165000
Chr3_5A_core_3A_BES15_Tb427v9	1019000	1033000	ID_429	-0.151103	14000
Chr3_5A_core_3A_BES15_Tb427v9	1033000	1169000	ID_430	-0.140366	136000
Chr3_5A_core_3A_BES15_Tb427v9	1169000	1175000	ID_431	0.115146	6000
Chr3_5A_core_3A_BES15_Tb427v9	1175000	1234000	ID_432	0.136439	59000
Chr3_5A_core_3A_BES15_Tb427v9	1218000	1310000	ID_433	-0.0561079	92000
Chr3_5A_core_3A_BES15_Tb427v9	1234000	1246000	ID_434	0.170555	12000
Chr3_5A_core_3A_BES15_Tb427v9	1246000	1279000	ID_435	0.211444	33000
Chr3_5A_core_3A_BES15_Tb427v9	1279000	1397000	ID_436	0.115852	118000
Chr3_5A_core_3A_BES15_Tb427v9	1310000	1589000	ID_437	-0.17971	279000
Chr3_5A_core_3A_BES15_Tb427v9	1330000	1690000	ID_438	-0.732753	360000
Chr3_5A_core_3A_BES15_Tb427v9	1341000	1811000	ID_439	-0.630142	470000
Chr3_5A_core_3A_BES15_Tb427v9	1397000	1421000	ID_440	-0.0494811	24000
Chr3_5A_core_3A_BES15_Tb427v9	1421000	1450000	ID_441	0.124178	29000
Chr3_5A_core_3A_BES15_Tb427v9	1450000	1515000	ID_442	-0.0466108	65000
Chr3_5A_core_3A_BES15_Tb427v9	1515000	1578000	ID_443	-0.0935955	63000
Chr3_5A_core_3A_BES15_Tb427v9	1578000	1588000	ID_444	-0.0322662	10000
Chr3_5A_core_3A_BES15_Tb427v9	1588000	1602000	ID_445	-0.0722296	14000
Chr3_5A_core_3A_BES15_Tb427v9	1589000	1651000	ID_446	-0.0571135	62000
Chr2_5A_core_BES12_Tb427v9	200000	320000	ID_447	-0.610725	120000
Chr2_5A_core_BES12_Tb427v9	202000	214000	ID_448	-0.136584	12000
Chr2_5A_core_BES12_Tb427v9	210000	270000	ID_449	-1.16039	60000
Chr2_5A_core_BES12_Tb427v9	214000	899000	ID_450	-0.0982507	685000
Chr1_5A_core_3A_Tb427v9	200000	370000	ID_451	-0.45632	170000
Chr1_5A_core_3A_Tb427v9	210000	1020000	ID_452	-0.726464	810000
Chr1_5A_core_3A_Tb427v9	213000	236000	ID_453	-0.110091	23000
Chr1_5A_core_3A_Tb427v9	236000	287000	ID_454	-0.0905436	51000
Chr1_5A_core_3A_Tb427v9	250000	252000	ID_455	0.17405	2000
Chr1_5A_core_3A_Tb427v9	252000	258000	ID_456	0.20686	6000
Chr1_5A_core_3A_Tb427v9	258000	274000	ID_457	0.194839	16000
Chr1_5A_core_3A_Tb427v9	274000	474000	ID_458	0.371152	200000
Chr1_5A_core_3A_Tb427v9	287000	425000	ID_459	0.00750698	138000
Chr1_5A_core_3A_Tb427v9	370000	590000	ID_460	-0.291581	220000
Chr1_5A_core_3A_Tb427v9	425000	763000	ID_461	-0.100626	338000
Chr1_5A_core_3A_Tb427v9	474000	491000	ID_462	-0.118648	17000
Chr1_5A_core_3A_Tb427v9	491000	574000	ID_463	-0.104474	83000
Chr1_5A_core_3A_Tb427v9	574000	599000	ID_464	-0.00254902	25000
Chr1_5A_core_3A_Tb427v9	590000	840000	ID_465	-0.13079	250000
Chr1_5A_core_3A_Tb427v9	599000	634000	ID_466	0.0696092	35000
Chr1_5A_core_3A_Tb427v9	634000	650000	ID_467	-0.117826	16000
Chr1_5A_core_3A_Tb427v9	650000	672000	ID_468	-0.0956694	22000
Chr1_5A_core_3A_Tb427v9	672000	687000	ID_469	0.0766059	15000
Chr1_5A_core_3A_Tb427v9	687000	694000	ID_470	0.0739945	7000
Chr1_5A_core_3A_Tb427v9	694000	719000	ID_471	0.129694	25000
Chr1_5A_core_3A_Tb427v9	719000	802000	ID_472	0.329949	83000
Chr1_5A_core_3A_Tb427v9	763000	827000	ID_473	-0.0129204	64000
Chr1_5A_core_3A_Tb427v9	802000	828000	ID_474	0.00209574	26000
Chr1_5A_core_3A_Tb427v9	827000	1108000	ID_475	-0.0156886	281000
Chr1_5A_core_3A_Tb427v9	828000	838000	ID_476	-0.0312938	10000
Chr1_5A_core_3A_Tb427v9	838000	846000	ID_477	-0.104274	8000
Chr1_5A_core_3A_Tb427v9	840000	1090000	ID_478	-0.4697	250000
Chr1_5A_core_3A_Tb427v9	846000	873000	ID_479	-0.129373	27000
Chr1_5A_core_3A_Tb427v9	850000	1100000	ID_480	-0.31518	250000
Chr1_5A_core_3A_Tb427v9	873000	992000	ID_481	0.141272	119000
Chr1_5A_core_3A_Tb427v9	992000	1109000	ID_482	-0.102266	117000
Chr1_5A_core_3A_Tb427v9	1020000	1140000	ID_483	0.106232	120000
Chr1_5A_core_3A_Tb427v9	1090000	1300000	ID_484	-0.361229	210000
Chr1_5A_core_3A_Tb427v9	1100000	2455000	ID_743	-0.427544	1355000
Chr1_5A_core_3A_Tb427v9	1108000	1119000	ID_486	-0.0665805	11000
Chr1_5A_core_3A_Tb427v9	1109000	1192000	ID_487	-0.155827	83000
Chr1_5A_core_3A_Tb427v9	1119000	1262000	ID_488	-0.0502099	143000
Chr1_5A_core_3A_Tb427v9	1140000	1332000	ID_489	-0.410836	192000
Chr1_5A_core_3A_Tb427v9	1192000	1280000	ID_490	-0.0350061	88000
Chr1_5A_core_3A_Tb427v9	1262000	1275000	ID_491	-0.130875	13000
Chr1_5A_core_3A_Tb427v9	1275000	2098000	ID_492	-0.126321	823000
Chr1_5A_core_3A_Tb427v9	1280000	2007000	ID_493	-0.235542	727000
Chr1_5A_core_3A_Tb427v9	1300000	1620000	ID_494	-0.51631	320000
Chr1_5A_core_3A_Tb427v9	1332000	1442000	ID_495	-0.929273	110000
Chr1_5A_core_3A_Tb427v9	1442000	2345000	ID_496	-0.215289	903000
Chr1_5A_core_3A_Tb427v9	1620000	1930000	ID_497	-0.117362	310000
Chr1_5A_core_3A_Tb427v9	1930000	2460000	ID_498	-0.0916142	530000
Chr1_5A_core_3A_Tb427v9	2007000	2164000	ID_499	0.00292915	157000
Chr1_5A_core_3A_Tb427v9	2098000	2263000	ID_500	-0.0261962	165000
Chr1_5A_core_3A_Tb427v9	2164000	2201000	ID_501	-0.04608	37000
Chr1_5A_core_3A_Tb427v9	2201000	2331000	ID_502	-0.0767859	130000
Chr1_5A_core_3A_Tb427v9	2263000	3012000	ID_503	-0.0381296	749000
Chr11_3B_Tb427v9	227000	313000	ID_504	0.0501885	86000
Chr11_3B_Tb427v9	310000	670000	ID_505	-0.706819	360000
Chr11_3B_Tb427v9	313000	325000	ID_506	-0.131938	12000
Chr11_3B_Tb427v9	313000	345000	ID_507	-0.240644	32000
Chr11_3B_Tb427v9	325000	873000	ID_508	-0.105993	548000
Chr10_3B_Tb427v9	89000	195000	ID_509	-0.0620304	106000
Chr10_3B_Tb427v9	195000	343000	ID_510	0.0636991	148000
Chr10_3B_Tb427v9	343000	411000	ID_511	-0.0465891	68000
Chr10_3B_Tb427v9	411000	446000	ID_512	0.0210257	35000
Chr10_3B_Tb427v9	446000	479000	ID_513	-0.0169196	33000
Chr10_3B_Tb427v9	520000	590000	ID_514	-0.211782	70000
Chr10_3B_Tb427v9	561000	655000	ID_515	-0.0658649	94000
Chr10_3B_Tb427v9	655000	669000	ID_516	-0.0152101	14000
Chr10_3B_Tb427v9	669000	956000	ID_517	0.00164965	287000
Chr8_5B_Tb427v9	110000	640000	ID_518	-0.690626	530000
Chr8_5B_Tb427v9	120000	620000	ID_519	-0.48534	500000
Chr8_5B_Tb427v9	177000	628000	ID_520	-0.0547611	451000
Chr6_3B_Tb427v9	294000	501000	ID_521	-0.0293171	207000
Chr6_3B_Tb427v9	500000	520000	ID_526	-0.10977	20000
Chr6_3B_Tb427v9	501000	667000	ID_523	-0.191965	166000
Chr6_3B_Tb427v9	520000	630000	ID_718	-0.851863	110000
Chr6_3B_Tb427v9	540000	930000	ID_525	-0.352235	390000
Chr6_3B_Tb427v9	500000	520000	ID_526	-0.10977	20000
Chr9_5A_core_3A_Tb427v9	2040000	2350000	ID_527	0.0284846	310000
Chr9_5A_core_3A_Tb427v9	2350000	2500000	ID_528	-0.715708	150000
Chr9_5A_core_3A_Tb427v9	2500000	2540000	ID_529	-0.566995	40000
Chr9_5A_core_3A_Tb427v9	2540000	2740000	ID_530	-0.52274	200000
Chr9_5A_core_3A_Tb427v9	2740000	2960000	ID_531	-0.175914	220000
Chr9_5A_core_3A_Tb427v9	2960000	3330000	ID_532	-0.0336985	370000
Chr9_5A_core_3A_Tb427v9	3330000	3880000	ID_533	-0.380329	550000
Chr8_5A_core_3A_Tb427v9	2590000	2720000	ID_534	-0.390843	130000
Chr8_5A_core_3A_Tb427v9	2720000	2900000	ID_535	-0.198401	180000
Chr8_5A_core_3A_Tb427v9	2900000	3150000	ID_536	-0.641355	250000
Chr8_5A_core_3A_Tb427v9	3150000	3330000	ID_537	-0.518255	180000
Chr8_5A_core_3A_Tb427v9	3330000	3520000	ID_538	-0.310638	190000
Chr7_5A_core_Tb427v9	310000	460000	ID_539	-0.418607	150000
Chr7_5A_core_Tb427v9	460000	680000	ID_540	-0.422384	220000
Chr7_5A_core_Tb427v9	680000	1160000	ID_541	-0.541675	480000
Chr7_5A_core_Tb427v9	1160000	1340000	ID_542	0.0211125	180000
Chr7_5A_core_Tb427v9	1340000	1600000	ID_543	-0.654134	260000
Chr7_5A_core_Tb427v9	1600000	1820000	ID_544	-0.207819	220000
Chr7_5A_core_Tb427v9	1820000	2010000	ID_545	0.034186	190000
Chr7_5A_core_Tb427v9	2010000	2120000	ID_546	-0.430774	110000
Chr7_5A_core_Tb427v9	2120000	2450000	ID_547	-0.137338	330000
Chr7_5A_core_Tb427v9	2450000	2800000	ID_548	-0.228823	350000
Chr7_5A_core_Tb427v9	2800000	3050000	ID_549	-0.675397	250000
Chr6_BES1_core_3A_Tb427v9	2250000	2410000	ID_550	-0.317706	160000
Chr5_BES5_core_3A_Tb427v9	670000	700000	ID_551	-0.256805	30000
Chr5_BES5_core_3A_Tb427v9	700000	1100000	ID_552	-0.122255	400000
Chr5_BES5_core_3A_Tb427v9	1100000	1170000	ID_553	0.0274485	70000
Chr5_BES5_core_3A_Tb427v9	1170000	1520000	ID_554	-0.0710986	350000
Chr4_5A_core_3A_Tb427v9	1170000	1530000	ID_555	-0.520238	360000
Chr4_5A_core_3A_Tb427v9	1530000	1640000	ID_556	-0.3037	110000
Chr3_5A_core_3A_BES15_Tb427v9	500000	1310000	ID_557	-0.572135	810000
Chr3_5A_core_3A_BES15_Tb427v9	1690000	1970000	ID_558	0.0359962	280000
Chr2_5A_core_BES12_Tb427v9	320000	880000	ID_559	-0.225172	560000
Chr1_5A_core_3A_Tb427v9	1100000	2455000	ID_743	-0.427544	1355000
Chr1_5A_core_3A_Tb427v9	2460000	3010000	ID_561	-0.531476	550000
Chr1_5A_core_3A_Tb427v9	3010000	3080000	ID_562	-0.242314	70000
Chr9_3B_Tb427v9	150000	280000	ID_563	-0.173469	130000
Chr11_5A_core_3A_Tb427v9	5455000	5616000	ID_564	-0.284388	161000
Chr9_5A_core_3A_Tb427v9	1958000	2064000	ID_565	-0.0122225	106000
Chr9_5A_core_3A_Tb427v9	2064000	2075000	ID_566	0.144249	11000
Chr9_5A_core_3A_Tb427v9	2075000	2170000	ID_567	0.193024	95000
Chr9_5A_core_3A_Tb427v9	2170000	2296000	ID_568	0.0602303	126000
Chr9_5A_core_3A_Tb427v9	2296000	2359000	ID_569	0.114127	63000
Chr9_5A_core_3A_Tb427v9	2359000	2483000	ID_570	-0.199933	124000
Chr9_5A_core_3A_Tb427v9	2483000	2499000	ID_571	-0.210009	16000
Chr9_5A_core_3A_Tb427v9	2499000	2516000	ID_572	-0.22274	17000
Chr9_5A_core_3A_Tb427v9	2516000	2657000	ID_573	-0.225279	141000
Chr9_5A_core_3A_Tb427v9	2657000	2762000	ID_574	-0.0972078	105000
Chr9_5A_core_3A_Tb427v9	2762000	2887000	ID_575	-0.119131	125000
Chr9_5A_core_3A_Tb427v9	2887000	3153000	ID_576	-0.0893403	266000
Chr9_5A_core_3A_Tb427v9	3153000	3182000	ID_577	-0.0668478	29000
Chr9_5A_core_3A_Tb427v9	3182000	3362000	ID_578	-0.0382384	180000
Chr9_5A_core_3A_Tb427v9	3362000	3739000	ID_579	-0.22738	377000
Chr9_5A_core_3A_Tb427v9	3739000	3804000	ID_580	-0.108867	65000
Chr9_5A_core_3A_Tb427v9	3804000	3845000	ID_581	-0.0455182	41000
Chr9_5A_core_3A_Tb427v9	3845000	3898000	ID_582	-0.129689	53000
Chr9_5A_core_3A_Tb427v9	3898000	3980000	ID_583	-0.107061	82000
Chr8_5A_core_3A_Tb427v9	2052000	2136000	ID_584	-0.131123	84000
Chr8_5A_core_3A_Tb427v9	2136000	2287000	ID_585	0.0527585	151000
Chr8_5A_core_3A_Tb427v9	2287000	2311000	ID_586	-0.0602746	24000
Chr8_5A_core_3A_Tb427v9	2311000	2395000	ID_587	0.157883	84000
Chr8_5A_core_3A_Tb427v9	2395000	2476000	ID_588	0.135466	81000
Chr8_5A_core_3A_Tb427v9	2476000	2510000	ID_589	0.0793716	34000
Chr8_5A_core_3A_Tb427v9	2510000	2616000	ID_590	-0.0991897	106000
Chr8_5A_core_3A_Tb427v9	2616000	2629000	ID_591	0.064853	13000
Chr8_5A_core_3A_Tb427v9	2629000	2679000	ID_592	-0.0197513	50000
Chr8_5A_core_3A_Tb427v9	2679000	2712000	ID_593	0.072258	33000
Chr8_5A_core_3A_Tb427v9	2712000	2819000	ID_594	0.151833	107000
Chr8_5A_core_3A_Tb427v9	2819000	2882000	ID_595	0.0479565	63000
Chr8_5A_core_3A_Tb427v9	2882000	2946000	ID_596	-0.29886	64000
Chr8_5A_core_3A_Tb427v9	2946000	3114000	ID_597	0.0380963	168000
Chr8_5A_core_3A_Tb427v9	3114000	3136000	ID_598	-0.128698	22000
Chr8_5A_core_3A_Tb427v9	3136000	3218000	ID_599	-0.129597	82000
Chr8_5A_core_3A_Tb427v9	3218000	3587000	ID_600	-0.191279	369000
Chr7_5A_core_Tb427v9	52000	65000	ID_601	0.162326	13000
Chr7_5A_core_Tb427v9	65000	139000	ID_602	0.168871	74000
Chr7_5A_core_Tb427v9	139000	163000	ID_603	0.0313179	24000
Chr7_5A_core_Tb427v9	163000	216000	ID_604	-0.0534348	53000
Chr7_5A_core_Tb427v9	216000	248000	ID_605	-0.00459901	32000
Chr7_5A_core_Tb427v9	248000	282000	ID_606	-0.0520492	34000
Chr7_5A_core_Tb427v9	282000	462000	ID_607	0.0712893	180000
Chr7_5A_core_Tb427v9	462000	469000	ID_608	-0.133123	7000
Chr7_5A_core_Tb427v9	469000	525000	ID_609	-0.134293	56000
Chr7_5A_core_Tb427v9	525000	554000	ID_610	-0.0672149	29000
Chr7_5A_core_Tb427v9	554000	564000	ID_611	-0.147408	10000
Chr7_5A_core_Tb427v9	564000	614000	ID_612	-0.122686	50000
Chr7_5A_core_Tb427v9	614000	678000	ID_613	-0.160065	64000
Chr7_5A_core_Tb427v9	678000	715000	ID_614	-0.216141	37000
Chr7_5A_core_Tb427v9	715000	951000	ID_615	-0.27143	236000
Chr7_5A_core_Tb427v9	951000	994000	ID_616	0.0376946	43000
Chr7_5A_core_Tb427v9	994000	1092000	ID_617	0.0257798	98000
Chr7_5A_core_Tb427v9	1092000	1099000	ID_618	0.0927406	7000
Chr7_5A_core_Tb427v9	1099000	1169000	ID_619	0.156794	70000
Chr7_5A_core_Tb427v9	1169000	1188000	ID_620	-0.208883	19000
Chr7_5A_core_Tb427v9	1188000	1247000	ID_621	-0.198261	59000
Chr7_5A_core_Tb427v9	1247000	1308000	ID_622	-0.0152596	61000
Chr7_5A_core_Tb427v9	1308000	1357000	ID_623	-0.225469	49000
Chr7_5A_core_Tb427v9	1357000	1448000	ID_624	-0.317856	91000
Chr7_5A_core_Tb427v9	1448000	1479000	ID_625	0.00368839	31000
Chr7_5A_core_Tb427v9	1479000	1556000	ID_626	-0.0275579	77000
Chr7_5A_core_Tb427v9	1556000	1632000	ID_627	-0.0514834	76000
Chr7_5A_core_Tb427v9	1632000	1643000	ID_628	-0.0714099	11000
Chr7_5A_core_Tb427v9	1643000	1684000	ID_629	-0.0901938	41000
Chr7_5A_core_Tb427v9	1684000	1725000	ID_630	0.108005	41000
Chr7_5A_core_Tb427v9	1725000	1898000	ID_631	0.043621	173000
Chr7_5A_core_Tb427v9	1898000	1915000	ID_632	-0.0349256	17000
Chr7_5A_core_Tb427v9	1915000	1980000	ID_633	-0.0618928	65000
Chr7_5A_core_Tb427v9	1980000	2037000	ID_634	-0.227578	57000
Chr7_5A_core_Tb427v9	2037000	2060000	ID_635	-0.159321	23000
Chr7_5A_core_Tb427v9	2060000	2148000	ID_636	-0.0389141	88000
Chr7_5A_core_Tb427v9	2148000	2343000	ID_637	-0.05522	195000
Chr7_5A_core_Tb427v9	2343000	2360000	ID_638	-0.0217748	17000
Chr7_5A_core_Tb427v9	2360000	2367000	ID_639	-0.0397261	7000
Chr7_5A_core_Tb427v9	2367000	2380000	ID_640	-0.0298232	13000
Chr7_5A_core_Tb427v9	2380000	2404000	ID_641	0.00806055	24000
Chr7_5A_core_Tb427v9	2404000	2438000	ID_642	-0.0537927	34000
Chr7_5A_core_Tb427v9	2438000	2457000	ID_643	-0.200667	19000
Chr7_5A_core_Tb427v9	2457000	2465000	ID_644	-0.20712	8000
Chr7_5A_core_Tb427v9	2465000	2521000	ID_645	-0.201913	56000
Chr7_5A_core_Tb427v9	2521000	2565000	ID_646	-0.134918	44000
Chr7_5A_core_Tb427v9	2565000	2678000	ID_647	0.0204209	113000
Chr7_5A_core_Tb427v9	2678000	2755000	ID_648	0.187791	77000
Chr7_5A_core_Tb427v9	2755000	2781000	ID_649	-0.0848343	26000
Chr7_5A_core_Tb427v9	2781000	2801000	ID_650	-0.0689687	20000
Chr7_5A_core_Tb427v9	2801000	2808000	ID_651	-0.247598	7000
Chr7_5A_core_Tb427v9	2808000	2819000	ID_652	-0.230921	11000
Chr7_5A_core_Tb427v9	2819000	2829000	ID_653	-0.124232	10000
Chr7_5A_core_Tb427v9	2829000	2897000	ID_654	-0.165025	68000
Chr7_5A_core_Tb427v9	2897000	2933000	ID_655	-0.105783	36000
Chr7_5A_core_Tb427v9	2933000	3046000	ID_656	0.0422981	113000
Chr6_BES1_core_3A_Tb427v9	2356000	2443000	ID_657	-0.0243516	87000
Chr6_BES1_core_3A_Tb427v9	2443000	2615000	ID_658	-0.187855	172000
Chr5_BES5_core_3A_Tb427v9	657000	767000	ID_659	0.0322966	110000
Chr5_BES5_core_3A_Tb427v9	767000	819000	ID_660	-0.148071	52000
Chr5_BES5_core_3A_Tb427v9	819000	828000	ID_661	-0.0902231	9000
Chr5_BES5_core_3A_Tb427v9	828000	873000	ID_662	-0.107069	45000
Chr5_BES5_core_3A_Tb427v9	873000	890000	ID_663	-0.042756	17000
Chr5_BES5_core_3A_Tb427v9	890000	1020000	ID_664	-0.0133925	130000
Chr5_BES5_core_3A_Tb427v9	1020000	1049000	ID_665	-0.0362132	29000
Chr5_BES5_core_3A_Tb427v9	1049000	1110000	ID_666	0.175159	61000
Chr5_BES5_core_3A_Tb427v9	1110000	1248000	ID_667	-0.0138042	138000
Chr5_BES5_core_3A_Tb427v9	1248000	1265000	ID_668	0.0398701	17000
Chr5_BES5_core_3A_Tb427v9	1265000	1270000	ID_669	-0.0404614	5000
Chr5_BES5_core_3A_Tb427v9	1270000	1412000	ID_670	-0.0428484	142000
Chr5_BES5_core_3A_Tb427v9	1412000	1432000	ID_671	-0.0859863	20000
Chr5_BES5_core_3A_Tb427v9	1432000	1448000	ID_672	0.017503	16000
Chr5_BES5_core_3A_Tb427v9	1448000	1474000	ID_673	-0.0149873	26000
Chr5_BES5_core_3A_Tb427v9	1474000	1506000	ID_674	-0.111463	32000
Chr5_BES5_core_3A_Tb427v9	1506000	1518000	ID_675	-0.237259	12000
Chr5_BES5_core_3A_Tb427v9	1518000	1714000	ID_676	-0.257368	196000
Chr5_BES5_core_3A_Tb427v9	1714000	1740000	ID_677	0.0011486	26000
Chr5_BES5_core_3A_Tb427v9	1740000	1756000	ID_678	0.0338487	16000
Chr5_BES5_core_3A_Tb427v9	1756000	1852000	ID_679	0.0354699	96000
Chr4_5A_core_3A_Tb427v9	1019000	1025000	ID_680	0.219879	6000
Chr4_5A_core_3A_Tb427v9	1025000	1054000	ID_681	0.20409	29000
Chr4_5A_core_3A_Tb427v9	1054000	1240000	ID_682	0.155985	186000
Chr4_5A_core_3A_Tb427v9	1240000	1366000	ID_683	-0.0849546	126000
Chr4_5A_core_3A_Tb427v9	1366000	1407000	ID_684	-0.0879479	41000
Chr4_5A_core_3A_Tb427v9	1407000	1434000	ID_685	-0.105126	27000
Chr4_5A_core_3A_Tb427v9	1434000	1537000	ID_686	-0.104474	103000
Chr4_5A_core_3A_Tb427v9	1537000	1551000	ID_687	-0.173687	14000
Chr4_5A_core_3A_Tb427v9	1551000	1817000	ID_688	-0.111616	266000
Chr3_5A_core_3A_BES15_Tb427v9	1602000	1687000	ID_689	-0.0842313	85000
Chr3_5A_core_3A_BES15_Tb427v9	1687000	1706000	ID_690	0.140934	19000
Chr3_5A_core_3A_BES15_Tb427v9	1706000	1734000	ID_691	0.0117451	28000
Chr3_5A_core_3A_BES15_Tb427v9	1734000	1844000	ID_692	0.0027765	110000
Chr3_5A_core_3A_BES15_Tb427v9	1844000	1868000	ID_693	0.118115	24000
Chr3_5A_core_3A_BES15_Tb427v9	1868000	1906000	ID_694	0.0791676	38000
Chr2_5A_core_BES12_Tb427v9	274000	330000	ID_695	-0.156101	56000
Chr2_5A_core_BES12_Tb427v9	330000	343000	ID_696	0.0190704	13000
Chr2_5A_core_BES12_Tb427v9	343000	561000	ID_697	0.105806	218000
Chr2_5A_core_BES12_Tb427v9	561000	578000	ID_698	0.00301099	17000
Chr2_5A_core_BES12_Tb427v9	578000	596000	ID_699	0.149223	18000
Chr2_5A_core_BES12_Tb427v9	596000	648000	ID_700	-0.0103781	52000
Chr2_5A_core_BES12_Tb427v9	648000	756000	ID_701	0.108776	108000
Chr2_5A_core_BES12_Tb427v9	756000	831000	ID_702	-0.0478604	75000
Chr2_5A_core_BES12_Tb427v9	831000	837000	ID_703	0.303465	6000
Chr2_5A_core_BES12_Tb427v9	837000	1079000	ID_704	0.298616	242000
Chr1_5A_core_3A_Tb427v9	1100000	2455000	ID_743	-0.427544	1355000
Chr1_5A_core_3A_Tb427v9	2331000	3024000	ID_706	-0.140003	693000
Chr11_3B_Tb427v9	345000	385000	ID_707	-0.0988095	40000
Chr11_3B_Tb427v9	385000	651000	ID_708	0.0517279	266000
Chr11_3B_Tb427v9	651000	683000	ID_709	-0.0601642	32000
Chr11_3B_Tb427v9	683000	866000	ID_710	0.0478382	183000
Chr9_3B_Tb427v9	83000	176000	ID_711	-0.0950059	93000
Chr9_3B_Tb427v9	176000	234000	ID_712	0.117879	58000
Chr9_3B_Tb427v9	234000	247000	ID_713	-0.0695262	13000
Chr9_3B_Tb427v9	247000	365000	ID_714	-0.121205	118000
Chr9_3B_Tb427v9	365000	397000	ID_715	0.0721549	32000
Chr9_3B_Tb427v9	397000	443000	ID_716	0.0100833	46000
Chr8_5B_Tb427v9	338000	589000	ID_717	-0.103934	251000
Chr6_3B_Tb427v9	520000	630000	ID_718	-0.851863	110000
Chr6_3B_Tb427v9	667000	1002000	ID_719	-0.0306573	335000
Chr1_3B_Tb427v9	32000	93000	ID_720	0.0977158	61000
Chr9_5A_core_3A_Tb427v9	1902000	2142000	ID_721	-0.360542	240000
Chr9_5A_core_3A_Tb427v9	2142000	3097000	ID_722	0.728913	955000
Chr9_5A_core_3A_Tb427v9	3097000	3407000	ID_723	-0.294522	310000
Chr9_5A_core_3A_Tb427v9	3407000	3867000	ID_724	-0.973808	460000
Chr8_5A_core_3A_Tb427v9	2250000	2560000	ID_725	-0.291754	310000
Chr8_5A_core_3A_Tb427v9	2560000	2750000	ID_726	-0.869278	190000
Chr8_5A_core_3A_Tb427v9	2750000	2900000	ID_727	-0.337301	150000
Chr7_5A_core_Tb427v9	330000	690000	ID_728	-0.105328	360000
Chr7_5A_core_Tb427v9	690000	1171000	ID_729	-0.920356	481000
Chr7_5A_core_Tb427v9	1171000	1321000	ID_730	-0.404965	150000
Chr7_5A_core_Tb427v9	1321000	1611000	ID_731	-1.24529	290000
Chr7_5A_core_Tb427v9	1611000	2011000	ID_732	-0.480604	400000
Chr7_5A_core_Tb427v9	2011000	2261000	ID_733	-0.994226	250000
Chr7_5A_core_Tb427v9	2261000	2491000	ID_734	-0.380579	230000
Chr7_5A_core_Tb427v9	2491000	2801000	ID_735	-0.723761	310000
Chr5_BES5_core_3A_Tb427v9	941000	1523000	ID_736	-0.284528	582000
Chr4_5A_core_3A_Tb427v9	1161000	1511000	ID_737	-0.647339	350000
Chr4_5A_core_3A_Tb427v9	1511000	1903000	ID_738	-0.870743	392000
Chr4_5A_core_3A_Tb427v9	1903000	2283000	ID_739	-0.867337	380000
Chr3_5A_core_3A_BES15_Tb427v9	1811000	1961000	ID_740	-0.0235703	150000
Chr2_5A_core_BES12_Tb427v9	270000	730000	ID_741	-0.511802	460000
Chr2_5A_core_BES12_Tb427v9	730000	890000	ID_742	0.134563	160000
Chr1_5A_core_3A_Tb427v9	1100000	2455000	ID_743	-0.427544	1355000
Chr1_5A_core_3A_Tb427v9	2345000	2475000	ID_744	-0.36774	130000
Chr1_5A_core_3A_Tb427v9	2475000	2795000	ID_745	-0.937545	320000
Chr1_5A_core_3A_Tb427v9	2795000	2915000	ID_746	-0.318709	120000
Chr1_5A_core_3A_Tb427v9	2915000	3075000	ID_747	-0.260031	160000
Chr7_5A_core_Tb427v9	750000	1301000	ID_748	-0.176983	551000
Chr7_5A_core_Tb427v9	1301000	2001000	ID_749	-0.236296	700000

## Sheet: Hi-C & Pore-C merged TADs Relat
Chromosome	TAD ID	Related TAD IDs
Chr11_5A_core_3A_Tb427v9	ID_7	ID_8
Chr11_5A_core_3A_Tb427v9	ID_7	ID_10
Chr11_5A_core_3A_Tb427v9	ID_7	ID_11
Chr11_5A_core_3A_Tb427v9	ID_7	ID_12
Chr11_5A_core_3A_Tb427v9	ID_9	ID_7
Chr11_5A_core_3A_Tb427v9	ID_9	ID_8
Chr11_5A_core_3A_Tb427v9	ID_9	ID_10
Chr11_5A_core_3A_Tb427v9	ID_9	ID_11
Chr11_5A_core_3A_Tb427v9	ID_9	ID_12
Chr11_5A_core_3A_Tb427v9	ID_9	ID_13
Chr11_5A_core_3A_Tb427v9	ID_9	ID_14
Chr11_5A_core_3A_Tb427v9	ID_9	ID_15
Chr11_5A_core_3A_Tb427v9	ID_9	ID_16
Chr11_5A_core_3A_Tb427v9	ID_9	ID_17
Chr11_5A_core_3A_Tb427v9	ID_9	ID_18
Chr11_5A_core_3A_Tb427v9	ID_9	ID_19
Chr11_5A_core_3A_Tb427v9	ID_9	ID_20
Chr11_5A_core_3A_Tb427v9	ID_9	ID_21
Chr11_5A_core_3A_Tb427v9	ID_9	ID_22
Chr11_5A_core_3A_Tb427v9	ID_9	ID_24
Chr11_5A_core_3A_Tb427v9	ID_9	ID_25
Chr11_5A_core_3A_Tb427v9	ID_9	ID_26
Chr11_5A_core_3A_Tb427v9	ID_9	ID_27
Chr11_5A_core_3A_Tb427v9	ID_9	ID_28
Chr11_5A_core_3A_Tb427v9	ID_9	ID_29
Chr11_5A_core_3A_Tb427v9	ID_9	ID_30
Chr11_5A_core_3A_Tb427v9	ID_9	ID_31
Chr11_5A_core_3A_Tb427v9	ID_9	ID_32
Chr11_5A_core_3A_Tb427v9	ID_9	ID_33
Chr11_5A_core_3A_Tb427v9	ID_9	ID_34
Chr11_5A_core_3A_Tb427v9	ID_9	ID_35
Chr11_5A_core_3A_Tb427v9	ID_9	ID_36
Chr11_5A_core_3A_Tb427v9	ID_9	ID_37
Chr11_5A_core_3A_Tb427v9	ID_9	ID_38
Chr11_5A_core_3A_Tb427v9	ID_9	ID_39
Chr11_5A_core_3A_Tb427v9	ID_23	ID_9
Chr11_5A_core_3A_Tb427v9	ID_13	ID_12
Chr11_5A_core_3A_Tb427v9	ID_13	ID_14
Chr11_5A_core_3A_Tb427v9	ID_13	ID_16
Chr11_5A_core_3A_Tb427v9	ID_13	ID_17
Chr11_5A_core_3A_Tb427v9	ID_13	ID_18
Chr11_5A_core_3A_Tb427v9	ID_13	ID_19
Chr11_5A_core_3A_Tb427v9	ID_13	ID_20
Chr11_5A_core_3A_Tb427v9	ID_15	ID_13
Chr11_5A_core_3A_Tb427v9	ID_15	ID_14
Chr11_5A_core_3A_Tb427v9	ID_15	ID_16
Chr11_5A_core_3A_Tb427v9	ID_15	ID_17
Chr11_5A_core_3A_Tb427v9	ID_15	ID_18
Chr11_5A_core_3A_Tb427v9	ID_15	ID_19
Chr11_5A_core_3A_Tb427v9	ID_15	ID_20
Chr11_5A_core_3A_Tb427v9	ID_15	ID_22
Chr11_5A_core_3A_Tb427v9	ID_15	ID_24
Chr11_5A_core_3A_Tb427v9	ID_15	ID_25
Chr11_5A_core_3A_Tb427v9	ID_15	ID_26
Chr11_5A_core_3A_Tb427v9	ID_15	ID_27
Chr11_5A_core_3A_Tb427v9	ID_15	ID_28
Chr11_5A_core_3A_Tb427v9	ID_15	ID_29
Chr11_5A_core_3A_Tb427v9	ID_21	ID_13
Chr11_5A_core_3A_Tb427v9	ID_21	ID_20
Chr11_5A_core_3A_Tb427v9	ID_21	ID_22
Chr11_5A_core_3A_Tb427v9	ID_21	ID_24
Chr11_5A_core_3A_Tb427v9	ID_21	ID_25
Chr11_5A_core_3A_Tb427v9	ID_21	ID_26
Chr11_5A_core_3A_Tb427v9	ID_21	ID_27
Chr11_5A_core_3A_Tb427v9	ID_21	ID_28
Chr11_5A_core_3A_Tb427v9	ID_21	ID_29
Chr11_5A_core_3A_Tb427v9	ID_23	ID_15
Chr11_5A_core_3A_Tb427v9	ID_23	ID_21
Chr11_5A_core_3A_Tb427v9	ID_23	ID_24
Chr11_5A_core_3A_Tb427v9	ID_23	ID_25
Chr11_5A_core_3A_Tb427v9	ID_23	ID_26
Chr11_5A_core_3A_Tb427v9	ID_23	ID_27
Chr11_5A_core_3A_Tb427v9	ID_23	ID_28
Chr11_5A_core_3A_Tb427v9	ID_23	ID_29
Chr11_5A_core_3A_Tb427v9	ID_23	ID_30
Chr11_5A_core_3A_Tb427v9	ID_23	ID_31
Chr11_5A_core_3A_Tb427v9	ID_23	ID_32
Chr11_5A_core_3A_Tb427v9	ID_23	ID_33
Chr11_5A_core_3A_Tb427v9	ID_23	ID_34
Chr11_5A_core_3A_Tb427v9	ID_23	ID_35
Chr11_5A_core_3A_Tb427v9	ID_23	ID_36
Chr11_5A_core_3A_Tb427v9	ID_23	ID_37
Chr11_5A_core_3A_Tb427v9	ID_23	ID_38
Chr11_5A_core_3A_Tb427v9	ID_23	ID_39
Chr11_5A_core_3A_Tb427v9	ID_23	ID_40
Chr11_5A_core_3A_Tb427v9	ID_23	ID_41
Chr11_5A_core_3A_Tb427v9	ID_23	ID_42
Chr11_5A_core_3A_Tb427v9	ID_23	ID_43
Chr11_5A_core_3A_Tb427v9	ID_23	ID_44
Chr11_5A_core_3A_Tb427v9	ID_23	ID_45
Chr11_5A_core_3A_Tb427v9	ID_23	ID_46
Chr11_5A_core_3A_Tb427v9	ID_23	ID_47
Chr11_5A_core_3A_Tb427v9	ID_23	ID_48
Chr11_5A_core_3A_Tb427v9	ID_23	ID_49
Chr11_5A_core_3A_Tb427v9	ID_23	ID_50
Chr11_5A_core_3A_Tb427v9	ID_23	ID_51
Chr11_5A_core_3A_Tb427v9	ID_23	ID_52
Chr11_5A_core_3A_Tb427v9	ID_23	ID_53
Chr11_5A_core_3A_Tb427v9	ID_23	ID_54
Chr11_5A_core_3A_Tb427v9	ID_23	ID_55
Chr11_5A_core_3A_Tb427v9	ID_23	ID_56
Chr11_5A_core_3A_Tb427v9	ID_23	ID_57
Chr11_5A_core_3A_Tb427v9	ID_23	ID_58
Chr11_5A_core_3A_Tb427v9	ID_23	ID_59
Chr11_5A_core_3A_Tb427v9	ID_23	ID_60
Chr11_5A_core_3A_Tb427v9	ID_23	ID_61
Chr11_5A_core_3A_Tb427v9	ID_23	ID_62
Chr11_5A_core_3A_Tb427v9	ID_23	ID_63
Chr11_5A_core_3A_Tb427v9	ID_23	ID_64
Chr11_5A_core_3A_Tb427v9	ID_23	ID_65
Chr11_5A_core_3A_Tb427v9	ID_23	ID_66
Chr11_5A_core_3A_Tb427v9	ID_23	ID_67
Chr11_5A_core_3A_Tb427v9	ID_23	ID_69
Chr11_5A_core_3A_Tb427v9	ID_23	ID_70
Chr11_5A_core_3A_Tb427v9	ID_23	ID_71
Chr11_5A_core_3A_Tb427v9	ID_23	ID_72
Chr11_5A_core_3A_Tb427v9	ID_23	ID_73
Chr11_5A_core_3A_Tb427v9	ID_23	ID_74
Chr11_5A_core_3A_Tb427v9	ID_23	ID_75
Chr11_5A_core_3A_Tb427v9	ID_23	ID_76
Chr11_5A_core_3A_Tb427v9	ID_23	ID_77
Chr11_5A_core_3A_Tb427v9	ID_23	ID_79
Chr11_5A_core_3A_Tb427v9	ID_30	ID_31
Chr11_5A_core_3A_Tb427v9	ID_30	ID_33
Chr11_5A_core_3A_Tb427v9	ID_30	ID_34
Chr11_5A_core_3A_Tb427v9	ID_32	ID_30
Chr11_5A_core_3A_Tb427v9	ID_32	ID_31
Chr11_5A_core_3A_Tb427v9	ID_32	ID_33
Chr11_5A_core_3A_Tb427v9	ID_32	ID_34
Chr11_5A_core_3A_Tb427v9	ID_32	ID_35
Chr11_5A_core_3A_Tb427v9	ID_32	ID_36
Chr11_5A_core_3A_Tb427v9	ID_32	ID_37
Chr11_5A_core_3A_Tb427v9	ID_32	ID_38
Chr11_5A_core_3A_Tb427v9	ID_32	ID_39
Chr11_5A_core_3A_Tb427v9	ID_36	ID_35
Chr11_5A_core_3A_Tb427v9	ID_37	ID_35
Chr11_5A_core_3A_Tb427v9	ID_37	ID_36
Chr11_5A_core_3A_Tb427v9	ID_37	ID_38
Chr11_5A_core_3A_Tb427v9	ID_37	ID_40
Chr11_5A_core_3A_Tb427v9	ID_38	ID_36
Chr11_5A_core_3A_Tb427v9	ID_39	ID_37
Chr11_5A_core_3A_Tb427v9	ID_39	ID_38
Chr11_5A_core_3A_Tb427v9	ID_39	ID_40
Chr11_5A_core_3A_Tb427v9	ID_39	ID_42
Chr11_5A_core_3A_Tb427v9	ID_39	ID_43
Chr11_5A_core_3A_Tb427v9	ID_39	ID_44
Chr11_5A_core_3A_Tb427v9	ID_39	ID_45
Chr11_5A_core_3A_Tb427v9	ID_39	ID_46
Chr11_5A_core_3A_Tb427v9	ID_39	ID_47
Chr11_5A_core_3A_Tb427v9	ID_41	ID_39
Chr11_5A_core_3A_Tb427v9	ID_41	ID_40
Chr11_5A_core_3A_Tb427v9	ID_41	ID_42
Chr11_5A_core_3A_Tb427v9	ID_41	ID_43
Chr11_5A_core_3A_Tb427v9	ID_41	ID_44
Chr11_5A_core_3A_Tb427v9	ID_41	ID_45
Chr11_5A_core_3A_Tb427v9	ID_41	ID_46
Chr11_5A_core_3A_Tb427v9	ID_41	ID_47
Chr11_5A_core_3A_Tb427v9	ID_41	ID_48
Chr11_5A_core_3A_Tb427v9	ID_41	ID_49
Chr11_5A_core_3A_Tb427v9	ID_41	ID_50
Chr11_5A_core_3A_Tb427v9	ID_41	ID_51
Chr11_5A_core_3A_Tb427v9	ID_41	ID_52
Chr11_5A_core_3A_Tb427v9	ID_41	ID_53
Chr11_5A_core_3A_Tb427v9	ID_41	ID_54
Chr11_5A_core_3A_Tb427v9	ID_41	ID_55
Chr11_5A_core_3A_Tb427v9	ID_41	ID_56
Chr11_5A_core_3A_Tb427v9	ID_41	ID_57
Chr11_5A_core_3A_Tb427v9	ID_41	ID_58
Chr11_5A_core_3A_Tb427v9	ID_41	ID_59
Chr11_5A_core_3A_Tb427v9	ID_41	ID_60
Chr11_5A_core_3A_Tb427v9	ID_41	ID_61
Chr11_5A_core_3A_Tb427v9	ID_41	ID_62
Chr11_5A_core_3A_Tb427v9	ID_41	ID_63
Chr11_5A_core_3A_Tb427v9	ID_41	ID_64
Chr11_5A_core_3A_Tb427v9	ID_41	ID_65
Chr11_5A_core_3A_Tb427v9	ID_41	ID_66
Chr11_5A_core_3A_Tb427v9	ID_41	ID_67
Chr11_5A_core_3A_Tb427v9	ID_41	ID_68
Chr11_5A_core_3A_Tb427v9	ID_41	ID_69
Chr11_5A_core_3A_Tb427v9	ID_41	ID_70
Chr11_5A_core_3A_Tb427v9	ID_41	ID_71
Chr11_5A_core_3A_Tb427v9	ID_41	ID_72
Chr11_5A_core_3A_Tb427v9	ID_41	ID_73
Chr11_5A_core_3A_Tb427v9	ID_41	ID_74
Chr11_5A_core_3A_Tb427v9	ID_41	ID_75
Chr11_5A_core_3A_Tb427v9	ID_41	ID_76
Chr11_5A_core_3A_Tb427v9	ID_41	ID_77
Chr11_5A_core_3A_Tb427v9	ID_41	ID_78
Chr11_5A_core_3A_Tb427v9	ID_41	ID_79
Chr11_5A_core_3A_Tb427v9	ID_41	ID_80
Chr11_5A_core_3A_Tb427v9	ID_41	ID_83
Chr11_5A_core_3A_Tb427v9	ID_41	ID_84
Chr11_5A_core_3A_Tb427v9	ID_41	ID_85
Chr11_5A_core_3A_Tb427v9	ID_41	ID_86
Chr11_5A_core_3A_Tb427v9	ID_41	ID_87
Chr11_5A_core_3A_Tb427v9	ID_41	ID_88
Chr11_5A_core_3A_Tb427v9	ID_41	ID_89
Chr11_5A_core_3A_Tb427v9	ID_41	ID_90
Chr11_5A_core_3A_Tb427v9	ID_41	ID_91
Chr11_5A_core_3A_Tb427v9	ID_41	ID_92
Chr11_5A_core_3A_Tb427v9	ID_41	ID_93
Chr11_5A_core_3A_Tb427v9	ID_41	ID_94
Chr11_5A_core_3A_Tb427v9	ID_41	ID_95
Chr11_5A_core_3A_Tb427v9	ID_41	ID_96
Chr11_5A_core_3A_Tb427v9	ID_41	ID_97
Chr11_5A_core_3A_Tb427v9	ID_41	ID_98
Chr11_5A_core_3A_Tb427v9	ID_41	ID_99
Chr11_5A_core_3A_Tb427v9	ID_41	ID_102
Chr11_5A_core_3A_Tb427v9	ID_41	ID_103
Chr11_5A_core_3A_Tb427v9	ID_44	ID_43
Chr11_5A_core_3A_Tb427v9	ID_44	ID_45
Chr11_5A_core_3A_Tb427v9	ID_44	ID_46
Chr11_5A_core_3A_Tb427v9	ID_44	ID_47
Chr11_5A_core_3A_Tb427v9	ID_44	ID_48
Chr11_5A_core_3A_Tb427v9	ID_44	ID_49
Chr11_5A_core_3A_Tb427v9	ID_44	ID_50
Chr11_5A_core_3A_Tb427v9	ID_44	ID_51
Chr11_5A_core_3A_Tb427v9	ID_45	ID_43
Chr11_5A_core_3A_Tb427v9	ID_45	ID_46
Chr11_5A_core_3A_Tb427v9	ID_45	ID_47
Chr11_5A_core_3A_Tb427v9	ID_45	ID_49
Chr11_5A_core_3A_Tb427v9	ID_45	ID_50
Chr11_5A_core_3A_Tb427v9	ID_45	ID_51
Chr11_5A_core_3A_Tb427v9	ID_48	ID_49
Chr11_5A_core_3A_Tb427v9	ID_48	ID_50
Chr11_5A_core_3A_Tb427v9	ID_51	ID_48
Chr11_5A_core_3A_Tb427v9	ID_51	ID_53
Chr11_5A_core_3A_Tb427v9	ID_51	ID_55
Chr11_5A_core_3A_Tb427v9	ID_52	ID_51
Chr11_5A_core_3A_Tb427v9	ID_52	ID_53
Chr11_5A_core_3A_Tb427v9	ID_52	ID_54
Chr11_5A_core_3A_Tb427v9	ID_52	ID_55
Chr11_5A_core_3A_Tb427v9	ID_52	ID_56
Chr11_5A_core_3A_Tb427v9	ID_52	ID_58
Chr11_5A_core_3A_Tb427v9	ID_52	ID_59
Chr11_5A_core_3A_Tb427v9	ID_57	ID_52
Chr11_5A_core_3A_Tb427v9	ID_54	ID_53
Chr11_5A_core_3A_Tb427v9	ID_55	ID_56
Chr11_5A_core_3A_Tb427v9	ID_57	ID_55
Chr11_5A_core_3A_Tb427v9	ID_57	ID_56
Chr11_5A_core_3A_Tb427v9	ID_57	ID_58
Chr11_5A_core_3A_Tb427v9	ID_57	ID_59
Chr11_5A_core_3A_Tb427v9	ID_57	ID_60
Chr11_5A_core_3A_Tb427v9	ID_57	ID_61
Chr11_5A_core_3A_Tb427v9	ID_57	ID_62
Chr11_5A_core_3A_Tb427v9	ID_57	ID_63
Chr11_5A_core_3A_Tb427v9	ID_57	ID_64
Chr11_5A_core_3A_Tb427v9	ID_57	ID_65
Chr11_5A_core_3A_Tb427v9	ID_57	ID_66
Chr11_5A_core_3A_Tb427v9	ID_57	ID_67
Chr11_5A_core_3A_Tb427v9	ID_58	ID_56
Chr11_5A_core_3A_Tb427v9	ID_58	ID_59
Chr11_5A_core_3A_Tb427v9	ID_60	ID_58
Chr11_5A_core_3A_Tb427v9	ID_60	ID_62
Chr11_5A_core_3A_Tb427v9	ID_60	ID_63
Chr11_5A_core_3A_Tb427v9	ID_61	ID_58
Chr11_5A_core_3A_Tb427v9	ID_61	ID_60
Chr11_5A_core_3A_Tb427v9	ID_61	ID_62
Chr11_5A_core_3A_Tb427v9	ID_61	ID_63
Chr11_5A_core_3A_Tb427v9	ID_61	ID_64
Chr11_5A_core_3A_Tb427v9	ID_61	ID_65
Chr11_5A_core_3A_Tb427v9	ID_61	ID_66
Chr11_5A_core_3A_Tb427v9	ID_61	ID_67
Chr11_5A_core_3A_Tb427v9	ID_65	ID_64
Chr11_5A_core_3A_Tb427v9	ID_65	ID_66
Chr11_5A_core_3A_Tb427v9	ID_65	ID_67
Chr11_5A_core_3A_Tb427v9	ID_65	ID_69
Chr11_5A_core_3A_Tb427v9	ID_65	ID_70
Chr11_5A_core_3A_Tb427v9	ID_65	ID_71
Chr11_5A_core_3A_Tb427v9	ID_68	ID_65
Chr11_5A_core_3A_Tb427v9	ID_68	ID_69
Chr11_5A_core_3A_Tb427v9	ID_68	ID_70
Chr11_5A_core_3A_Tb427v9	ID_68	ID_71
Chr11_5A_core_3A_Tb427v9	ID_68	ID_72
Chr11_5A_core_3A_Tb427v9	ID_68	ID_74
Chr11_5A_core_3A_Tb427v9	ID_68	ID_75
Chr11_5A_core_3A_Tb427v9	ID_68	ID_76
Chr11_5A_core_3A_Tb427v9	ID_68	ID_77
Chr11_5A_core_3A_Tb427v9	ID_68	ID_78
Chr11_5A_core_3A_Tb427v9	ID_68	ID_79
Chr11_5A_core_3A_Tb427v9	ID_68	ID_80
Chr11_5A_core_3A_Tb427v9	ID_81	ID_68
Chr11_5A_core_3A_Tb427v9	ID_82	ID_68
Chr11_5A_core_3A_Tb427v9	ID_70	ID_69
Chr11_5A_core_3A_Tb427v9	ID_70	ID_71
Chr11_5A_core_3A_Tb427v9	ID_70	ID_72
Chr11_5A_core_3A_Tb427v9	ID_73	ID_72
Chr11_5A_core_3A_Tb427v9	ID_73	ID_74
Chr11_5A_core_3A_Tb427v9	ID_73	ID_75
Chr11_5A_core_3A_Tb427v9	ID_73	ID_76
Chr11_5A_core_3A_Tb427v9	ID_73	ID_77
Chr11_5A_core_3A_Tb427v9	ID_73	ID_78
Chr11_5A_core_3A_Tb427v9	ID_73	ID_79
Chr11_5A_core_3A_Tb427v9	ID_73	ID_80
Chr11_5A_core_3A_Tb427v9	ID_81	ID_73
Chr11_5A_core_3A_Tb427v9	ID_82	ID_73
Chr11_5A_core_3A_Tb427v9	ID_74	ID_75
Chr11_5A_core_3A_Tb427v9	ID_74	ID_76
Chr11_5A_core_3A_Tb427v9	ID_74	ID_77
Chr11_5A_core_3A_Tb427v9	ID_78	ID_79
Chr11_5A_core_3A_Tb427v9	ID_78	ID_80
Chr11_5A_core_3A_Tb427v9	ID_81	ID_78
Chr11_5A_core_3A_Tb427v9	ID_81	ID_80
Chr11_5A_core_3A_Tb427v9	ID_81	ID_82
Chr11_5A_core_3A_Tb427v9	ID_81	ID_83
Chr11_5A_core_3A_Tb427v9	ID_81	ID_84
Chr11_5A_core_3A_Tb427v9	ID_81	ID_85
Chr11_5A_core_3A_Tb427v9	ID_81	ID_86
Chr11_5A_core_3A_Tb427v9	ID_81	ID_87
Chr11_5A_core_3A_Tb427v9	ID_81	ID_88
Chr11_5A_core_3A_Tb427v9	ID_81	ID_89
Chr11_5A_core_3A_Tb427v9	ID_81	ID_90
Chr11_5A_core_3A_Tb427v9	ID_81	ID_91
Chr11_5A_core_3A_Tb427v9	ID_81	ID_92
Chr11_5A_core_3A_Tb427v9	ID_81	ID_93
Chr11_5A_core_3A_Tb427v9	ID_81	ID_94
Chr11_5A_core_3A_Tb427v9	ID_81	ID_95
Chr11_5A_core_3A_Tb427v9	ID_81	ID_96
Chr11_5A_core_3A_Tb427v9	ID_81	ID_97
Chr11_5A_core_3A_Tb427v9	ID_81	ID_98
Chr11_5A_core_3A_Tb427v9	ID_81	ID_99
Chr11_5A_core_3A_Tb427v9	ID_81	ID_100
Chr11_5A_core_3A_Tb427v9	ID_81	ID_101
Chr11_5A_core_3A_Tb427v9	ID_81	ID_102
Chr11_5A_core_3A_Tb427v9	ID_81	ID_103
Chr11_5A_core_3A_Tb427v9	ID_81	ID_104
Chr11_5A_core_3A_Tb427v9	ID_81	ID_106
Chr11_5A_core_3A_Tb427v9	ID_82	ID_83
Chr11_5A_core_3A_Tb427v9	ID_82	ID_84
Chr11_5A_core_3A_Tb427v9	ID_82	ID_85
Chr11_5A_core_3A_Tb427v9	ID_82	ID_86
Chr11_5A_core_3A_Tb427v9	ID_82	ID_87
Chr11_5A_core_3A_Tb427v9	ID_82	ID_88
Chr11_5A_core_3A_Tb427v9	ID_82	ID_89
Chr11_5A_core_3A_Tb427v9	ID_82	ID_90
Chr11_5A_core_3A_Tb427v9	ID_82	ID_91
Chr11_5A_core_3A_Tb427v9	ID_82	ID_92
Chr11_5A_core_3A_Tb427v9	ID_82	ID_93
Chr11_5A_core_3A_Tb427v9	ID_82	ID_94
Chr11_5A_core_3A_Tb427v9	ID_82	ID_95
Chr11_5A_core_3A_Tb427v9	ID_82	ID_96
Chr11_5A_core_3A_Tb427v9	ID_82	ID_97
Chr11_5A_core_3A_Tb427v9	ID_82	ID_98
Chr11_5A_core_3A_Tb427v9	ID_82	ID_99
Chr11_5A_core_3A_Tb427v9	ID_82	ID_100
Chr11_5A_core_3A_Tb427v9	ID_82	ID_102
Chr11_5A_core_3A_Tb427v9	ID_82	ID_103
Chr11_5A_core_3A_Tb427v9	ID_82	ID_104
Chr11_5A_core_3A_Tb427v9	ID_84	ID_83
Chr11_5A_core_3A_Tb427v9	ID_84	ID_85
Chr11_5A_core_3A_Tb427v9	ID_84	ID_86
Chr11_5A_core_3A_Tb427v9	ID_84	ID_87
Chr11_5A_core_3A_Tb427v9	ID_84	ID_88
Chr11_5A_core_3A_Tb427v9	ID_84	ID_89
Chr11_5A_core_3A_Tb427v9	ID_84	ID_90
Chr11_5A_core_3A_Tb427v9	ID_84	ID_91
Chr11_5A_core_3A_Tb427v9	ID_84	ID_92
Chr11_5A_core_3A_Tb427v9	ID_84	ID_93
Chr11_5A_core_3A_Tb427v9	ID_84	ID_94
Chr11_5A_core_3A_Tb427v9	ID_85	ID_86
Chr11_5A_core_3A_Tb427v9	ID_85	ID_87
Chr11_5A_core_3A_Tb427v9	ID_85	ID_88
Chr11_5A_core_3A_Tb427v9	ID_85	ID_89
Chr11_5A_core_3A_Tb427v9	ID_85	ID_90
Chr11_5A_core_3A_Tb427v9	ID_85	ID_91
Chr11_5A_core_3A_Tb427v9	ID_85	ID_92
Chr11_5A_core_3A_Tb427v9	ID_85	ID_93
Chr11_5A_core_3A_Tb427v9	ID_95	ID_94
Chr11_5A_core_3A_Tb427v9	ID_95	ID_97
Chr11_5A_core_3A_Tb427v9	ID_97	ID_96
Chr11_5A_core_3A_Tb427v9	ID_98	ID_97
Chr11_5A_core_3A_Tb427v9	ID_99	ID_97
Chr11_5A_core_3A_Tb427v9	ID_99	ID_98
Chr11_5A_core_3A_Tb427v9	ID_100	ID_98
Chr11_5A_core_3A_Tb427v9	ID_100	ID_99
Chr11_5A_core_3A_Tb427v9	ID_100	ID_102
Chr11_5A_core_3A_Tb427v9	ID_100	ID_103
Chr11_5A_core_3A_Tb427v9	ID_101	ID_99
Chr11_5A_core_3A_Tb427v9	ID_101	ID_102
Chr11_5A_core_3A_Tb427v9	ID_101	ID_103
Chr11_5A_core_3A_Tb427v9	ID_101	ID_104
Chr11_5A_core_3A_Tb427v9	ID_105	ID_106
Chr11_5A_core_3A_Tb427v9	ID_105	ID_109
Chr11_5A_core_3A_Tb427v9	ID_107	ID_105
Chr11_5A_core_3A_Tb427v9	ID_107	ID_106
Chr11_5A_core_3A_Tb427v9	ID_107	ID_108
Chr11_5A_core_3A_Tb427v9	ID_107	ID_109
Chr11_5A_core_3A_Tb427v9	ID_107	ID_110
Chr11_5A_core_3A_Tb427v9	ID_107	ID_111
Chr11_5A_core_3A_Tb427v9	ID_107	ID_114
Chr11_5A_core_3A_Tb427v9	ID_107	ID_115
Chr11_5A_core_3A_Tb427v9	ID_107	ID_116
Chr11_5A_core_3A_Tb427v9	ID_108	ID_105
Chr11_5A_core_3A_Tb427v9	ID_108	ID_106
Chr11_5A_core_3A_Tb427v9	ID_108	ID_109
Chr11_5A_core_3A_Tb427v9	ID_108	ID_111
Chr11_5A_core_3A_Tb427v9	ID_110	ID_105
Chr11_5A_core_3A_Tb427v9	ID_110	ID_108
Chr11_5A_core_3A_Tb427v9	ID_110	ID_111
Chr11_5A_core_3A_Tb427v9	ID_110	ID_113
Chr11_5A_core_3A_Tb427v9	ID_112	ID_110
Chr11_5A_core_3A_Tb427v9	ID_112	ID_111
Chr11_5A_core_3A_Tb427v9	ID_112	ID_113
Chr11_5A_core_3A_Tb427v9	ID_112	ID_114
Chr11_5A_core_3A_Tb427v9	ID_112	ID_115
Chr11_5A_core_3A_Tb427v9	ID_112	ID_116
Chr11_5A_core_3A_Tb427v9	ID_112	ID_117
Chr11_5A_core_3A_Tb427v9	ID_112	ID_118
Chr11_5A_core_3A_Tb427v9	ID_113	ID_114
Chr11_5A_core_3A_Tb427v9	ID_113	ID_115
Chr11_5A_core_3A_Tb427v9	ID_113	ID_116
Chr11_5A_core_3A_Tb427v9	ID_113	ID_117
Chr10_5A_core_3A_Tb427v9	ID_124	ID_123
Chr10_5A_core_3A_Tb427v9	ID_124	ID_125
Chr10_5A_core_3A_Tb427v9	ID_124	ID_126
Chr10_5A_core_3A_Tb427v9	ID_124	ID_127
Chr10_5A_core_3A_Tb427v9	ID_124	ID_128
Chr10_5A_core_3A_Tb427v9	ID_124	ID_129
Chr10_5A_core_3A_Tb427v9	ID_124	ID_130
Chr10_5A_core_3A_Tb427v9	ID_124	ID_131
Chr10_5A_core_3A_Tb427v9	ID_124	ID_132
Chr10_5A_core_3A_Tb427v9	ID_124	ID_133
Chr10_5A_core_3A_Tb427v9	ID_124	ID_134
Chr10_5A_core_3A_Tb427v9	ID_124	ID_135
Chr10_5A_core_3A_Tb427v9	ID_124	ID_136
Chr10_5A_core_3A_Tb427v9	ID_124	ID_137
Chr10_5A_core_3A_Tb427v9	ID_124	ID_138
Chr10_5A_core_3A_Tb427v9	ID_124	ID_140
Chr10_5A_core_3A_Tb427v9	ID_124	ID_141
Chr10_5A_core_3A_Tb427v9	ID_124	ID_142
Chr10_5A_core_3A_Tb427v9	ID_124	ID_143
Chr10_5A_core_3A_Tb427v9	ID_124	ID_144
Chr10_5A_core_3A_Tb427v9	ID_124	ID_145
Chr10_5A_core_3A_Tb427v9	ID_124	ID_146
Chr10_5A_core_3A_Tb427v9	ID_124	ID_147
Chr10_5A_core_3A_Tb427v9	ID_124	ID_148
Chr10_5A_core_3A_Tb427v9	ID_124	ID_149
Chr10_5A_core_3A_Tb427v9	ID_124	ID_150
Chr10_5A_core_3A_Tb427v9	ID_124	ID_151
Chr10_5A_core_3A_Tb427v9	ID_124	ID_152
Chr10_5A_core_3A_Tb427v9	ID_126	ID_125
Chr10_5A_core_3A_Tb427v9	ID_126	ID_127
Chr10_5A_core_3A_Tb427v9	ID_126	ID_128
Chr10_5A_core_3A_Tb427v9	ID_126	ID_129
Chr10_5A_core_3A_Tb427v9	ID_126	ID_131
Chr10_5A_core_3A_Tb427v9	ID_126	ID_132
Chr10_5A_core_3A_Tb427v9	ID_126	ID_133
Chr10_5A_core_3A_Tb427v9	ID_130	ID_126
Chr10_5A_core_3A_Tb427v9	ID_130	ID_129
Chr10_5A_core_3A_Tb427v9	ID_130	ID_131
Chr10_5A_core_3A_Tb427v9	ID_130	ID_132
Chr10_5A_core_3A_Tb427v9	ID_130	ID_133
Chr10_5A_core_3A_Tb427v9	ID_130	ID_134
Chr10_5A_core_3A_Tb427v9	ID_130	ID_135
Chr10_5A_core_3A_Tb427v9	ID_130	ID_136
Chr10_5A_core_3A_Tb427v9	ID_130	ID_137
Chr10_5A_core_3A_Tb427v9	ID_134	ID_133
Chr10_5A_core_3A_Tb427v9	ID_134	ID_135
Chr10_5A_core_3A_Tb427v9	ID_134	ID_136
Chr10_5A_core_3A_Tb427v9	ID_134	ID_137
Chr10_5A_core_3A_Tb427v9	ID_134	ID_138
Chr10_5A_core_3A_Tb427v9	ID_134	ID_140
Chr10_5A_core_3A_Tb427v9	ID_134	ID_141
Chr10_5A_core_3A_Tb427v9	ID_134	ID_142
Chr10_5A_core_3A_Tb427v9	ID_134	ID_143
Chr10_5A_core_3A_Tb427v9	ID_139	ID_134
Chr10_5A_core_3A_Tb427v9	ID_139	ID_138
Chr10_5A_core_3A_Tb427v9	ID_139	ID_140
Chr10_5A_core_3A_Tb427v9	ID_139	ID_141
Chr10_5A_core_3A_Tb427v9	ID_139	ID_142
Chr10_5A_core_3A_Tb427v9	ID_139	ID_143
Chr10_5A_core_3A_Tb427v9	ID_139	ID_144
Chr10_5A_core_3A_Tb427v9	ID_139	ID_146
Chr10_5A_core_3A_Tb427v9	ID_139	ID_147
Chr10_5A_core_3A_Tb427v9	ID_139	ID_148
Chr10_5A_core_3A_Tb427v9	ID_139	ID_149
Chr10_5A_core_3A_Tb427v9	ID_139	ID_150
Chr10_5A_core_3A_Tb427v9	ID_139	ID_151
Chr10_5A_core_3A_Tb427v9	ID_139	ID_152
Chr10_5A_core_3A_Tb427v9	ID_139	ID_153
Chr10_5A_core_3A_Tb427v9	ID_145	ID_139
Chr10_5A_core_3A_Tb427v9	ID_145	ID_144
Chr10_5A_core_3A_Tb427v9	ID_145	ID_146
Chr10_5A_core_3A_Tb427v9	ID_145	ID_147
Chr10_5A_core_3A_Tb427v9	ID_145	ID_148
Chr10_5A_core_3A_Tb427v9	ID_145	ID_149
Chr10_5A_core_3A_Tb427v9	ID_145	ID_150
Chr10_5A_core_3A_Tb427v9	ID_145	ID_151
Chr10_5A_core_3A_Tb427v9	ID_145	ID_152
Chr10_5A_core_3A_Tb427v9	ID_145	ID_153
Chr10_5A_core_3A_Tb427v9	ID_145	ID_155
Chr10_5A_core_3A_Tb427v9	ID_145	ID_156
Chr10_5A_core_3A_Tb427v9	ID_145	ID_157
Chr10_5A_core_3A_Tb427v9	ID_145	ID_158
Chr10_5A_core_3A_Tb427v9	ID_145	ID_160
Chr10_5A_core_3A_Tb427v9	ID_145	ID_161
Chr10_5A_core_3A_Tb427v9	ID_145	ID_162
Chr10_5A_core_3A_Tb427v9	ID_145	ID_163
Chr10_5A_core_3A_Tb427v9	ID_145	ID_164
Chr10_5A_core_3A_Tb427v9	ID_154	ID_145
Chr10_5A_core_3A_Tb427v9	ID_154	ID_153
Chr10_5A_core_3A_Tb427v9	ID_154	ID_155
Chr10_5A_core_3A_Tb427v9	ID_154	ID_156
Chr10_5A_core_3A_Tb427v9	ID_154	ID_157
Chr10_5A_core_3A_Tb427v9	ID_154	ID_158
Chr10_5A_core_3A_Tb427v9	ID_154	ID_159
Chr10_5A_core_3A_Tb427v9	ID_154	ID_160
Chr10_5A_core_3A_Tb427v9	ID_154	ID_161
Chr10_5A_core_3A_Tb427v9	ID_154	ID_162
Chr10_5A_core_3A_Tb427v9	ID_154	ID_163
Chr10_5A_core_3A_Tb427v9	ID_154	ID_164
Chr10_5A_core_3A_Tb427v9	ID_154	ID_165
Chr10_5A_core_3A_Tb427v9	ID_154	ID_166
Chr10_5A_core_3A_Tb427v9	ID_154	ID_167
Chr10_5A_core_3A_Tb427v9	ID_154	ID_168
Chr10_5A_core_3A_Tb427v9	ID_154	ID_169
Chr10_5A_core_3A_Tb427v9	ID_154	ID_170
Chr10_5A_core_3A_Tb427v9	ID_154	ID_171
Chr10_5A_core_3A_Tb427v9	ID_154	ID_172
Chr10_5A_core_3A_Tb427v9	ID_154	ID_173
Chr10_5A_core_3A_Tb427v9	ID_154	ID_174
Chr10_5A_core_3A_Tb427v9	ID_154	ID_175
Chr10_5A_core_3A_Tb427v9	ID_154	ID_176
Chr10_5A_core_3A_Tb427v9	ID_154	ID_177
Chr10_5A_core_3A_Tb427v9	ID_154	ID_178
Chr10_5A_core_3A_Tb427v9	ID_154	ID_179
Chr10_5A_core_3A_Tb427v9	ID_154	ID_180
Chr10_5A_core_3A_Tb427v9	ID_154	ID_181
Chr10_5A_core_3A_Tb427v9	ID_154	ID_182
Chr10_5A_core_3A_Tb427v9	ID_154	ID_183
Chr10_5A_core_3A_Tb427v9	ID_154	ID_184
Chr10_5A_core_3A_Tb427v9	ID_156	ID_155
Chr10_5A_core_3A_Tb427v9	ID_156	ID_157
Chr10_5A_core_3A_Tb427v9	ID_156	ID_158
Chr10_5A_core_3A_Tb427v9	ID_159	ID_158
Chr10_5A_core_3A_Tb427v9	ID_159	ID_160
Chr10_5A_core_3A_Tb427v9	ID_159	ID_161
Chr10_5A_core_3A_Tb427v9	ID_159	ID_162
Chr10_5A_core_3A_Tb427v9	ID_159	ID_163
Chr10_5A_core_3A_Tb427v9	ID_159	ID_164
Chr10_5A_core_3A_Tb427v9	ID_166	ID_165
Chr10_5A_core_3A_Tb427v9	ID_166	ID_168
Chr10_5A_core_3A_Tb427v9	ID_166	ID_170
Chr10_5A_core_3A_Tb427v9	ID_166	ID_171
Chr10_5A_core_3A_Tb427v9	ID_166	ID_172
Chr10_5A_core_3A_Tb427v9	ID_166	ID_173
Chr10_5A_core_3A_Tb427v9	ID_166	ID_174
Chr10_5A_core_3A_Tb427v9	ID_167	ID_165
Chr10_5A_core_3A_Tb427v9	ID_167	ID_166
Chr10_5A_core_3A_Tb427v9	ID_167	ID_168
Chr10_5A_core_3A_Tb427v9	ID_167	ID_169
Chr10_5A_core_3A_Tb427v9	ID_167	ID_170
Chr10_5A_core_3A_Tb427v9	ID_167	ID_171
Chr10_5A_core_3A_Tb427v9	ID_167	ID_172
Chr10_5A_core_3A_Tb427v9	ID_167	ID_173
Chr10_5A_core_3A_Tb427v9	ID_167	ID_174
Chr10_5A_core_3A_Tb427v9	ID_167	ID_176
Chr10_5A_core_3A_Tb427v9	ID_169	ID_166
Chr10_5A_core_3A_Tb427v9	ID_169	ID_168
Chr10_5A_core_3A_Tb427v9	ID_169	ID_170
Chr10_5A_core_3A_Tb427v9	ID_169	ID_171
Chr10_5A_core_3A_Tb427v9	ID_169	ID_172
Chr10_5A_core_3A_Tb427v9	ID_169	ID_173
Chr10_5A_core_3A_Tb427v9	ID_169	ID_174
Chr10_5A_core_3A_Tb427v9	ID_169	ID_176
Chr10_5A_core_3A_Tb427v9	ID_176	ID_175
Chr10_5A_core_3A_Tb427v9	ID_175	ID_177
Chr10_5A_core_3A_Tb427v9	ID_178	ID_175
Chr10_5A_core_3A_Tb427v9	ID_176	ID_177
Chr10_5A_core_3A_Tb427v9	ID_176	ID_180
Chr10_5A_core_3A_Tb427v9	ID_176	ID_181
Chr10_5A_core_3A_Tb427v9	ID_176	ID_182
Chr10_5A_core_3A_Tb427v9	ID_176	ID_183
Chr10_5A_core_3A_Tb427v9	ID_178	ID_176
Chr10_5A_core_3A_Tb427v9	ID_178	ID_177
Chr10_5A_core_3A_Tb427v9	ID_178	ID_180
Chr10_5A_core_3A_Tb427v9	ID_178	ID_181
Chr10_5A_core_3A_Tb427v9	ID_178	ID_182
Chr10_5A_core_3A_Tb427v9	ID_178	ID_183
Chr10_5A_core_3A_Tb427v9	ID_178	ID_184
Chr10_5A_core_3A_Tb427v9	ID_178	ID_185
Chr10_5A_core_3A_Tb427v9	ID_178	ID_186
Chr10_5A_core_3A_Tb427v9	ID_178	ID_187
Chr10_5A_core_3A_Tb427v9	ID_178	ID_188
Chr10_5A_core_3A_Tb427v9	ID_178	ID_190
Chr10_5A_core_3A_Tb427v9	ID_178	ID_191
Chr10_5A_core_3A_Tb427v9	ID_178	ID_192
Chr10_5A_core_3A_Tb427v9	ID_179	ID_176
Chr10_5A_core_3A_Tb427v9	ID_179	ID_177
Chr10_5A_core_3A_Tb427v9	ID_179	ID_180
Chr10_5A_core_3A_Tb427v9	ID_179	ID_181
Chr10_5A_core_3A_Tb427v9	ID_179	ID_182
Chr10_5A_core_3A_Tb427v9	ID_179	ID_183
Chr10_5A_core_3A_Tb427v9	ID_179	ID_184
Chr10_5A_core_3A_Tb427v9	ID_179	ID_185
Chr10_5A_core_3A_Tb427v9	ID_179	ID_186
Chr10_5A_core_3A_Tb427v9	ID_179	ID_187
Chr10_5A_core_3A_Tb427v9	ID_179	ID_188
Chr10_5A_core_3A_Tb427v9	ID_179	ID_190
Chr10_5A_core_3A_Tb427v9	ID_179	ID_191
Chr10_5A_core_3A_Tb427v9	ID_179	ID_192
Chr10_5A_core_3A_Tb427v9	ID_189	ID_178
Chr10_5A_core_3A_Tb427v9	ID_189	ID_179
Chr10_5A_core_3A_Tb427v9	ID_181	ID_182
Chr10_5A_core_3A_Tb427v9	ID_181	ID_183
Chr10_5A_core_3A_Tb427v9	ID_181	ID_184
Chr10_5A_core_3A_Tb427v9	ID_185	ID_181
Chr10_5A_core_3A_Tb427v9	ID_185	ID_186
Chr10_5A_core_3A_Tb427v9	ID_185	ID_187
Chr10_5A_core_3A_Tb427v9	ID_185	ID_188
Chr10_5A_core_3A_Tb427v9	ID_185	ID_190
Chr10_5A_core_3A_Tb427v9	ID_185	ID_191
Chr10_5A_core_3A_Tb427v9	ID_185	ID_192
Chr10_5A_core_3A_Tb427v9	ID_185	ID_193
Chr10_5A_core_3A_Tb427v9	ID_186	ID_181
Chr10_5A_core_3A_Tb427v9	ID_186	ID_188
Chr10_5A_core_3A_Tb427v9	ID_189	ID_185
Chr10_5A_core_3A_Tb427v9	ID_194	ID_185
Chr10_5A_core_3A_Tb427v9	ID_195	ID_185
Chr10_5A_core_3A_Tb427v9	ID_187	ID_186
Chr10_5A_core_3A_Tb427v9	ID_187	ID_188
Chr10_5A_core_3A_Tb427v9	ID_187	ID_190
Chr10_5A_core_3A_Tb427v9	ID_187	ID_191
Chr10_5A_core_3A_Tb427v9	ID_187	ID_192
Chr10_5A_core_3A_Tb427v9	ID_187	ID_193
Chr10_5A_core_3A_Tb427v9	ID_189	ID_186
Chr10_5A_core_3A_Tb427v9	ID_189	ID_187
Chr10_5A_core_3A_Tb427v9	ID_189	ID_190
Chr10_5A_core_3A_Tb427v9	ID_189	ID_191
Chr10_5A_core_3A_Tb427v9	ID_189	ID_192
Chr10_5A_core_3A_Tb427v9	ID_189	ID_193
Chr10_5A_core_3A_Tb427v9	ID_189	ID_196
Chr10_5A_core_3A_Tb427v9	ID_189	ID_199
Chr10_5A_core_3A_Tb427v9	ID_189	ID_200
Chr10_5A_core_3A_Tb427v9	ID_194	ID_187
Chr10_5A_core_3A_Tb427v9	ID_194	ID_189
Chr10_5A_core_3A_Tb427v9	ID_194	ID_193
Chr10_5A_core_3A_Tb427v9	ID_195	ID_187
Chr10_5A_core_3A_Tb427v9	ID_195	ID_189
Chr10_5A_core_3A_Tb427v9	ID_195	ID_193
Chr10_5A_core_3A_Tb427v9	ID_197	ID_189
Chr10_5A_core_3A_Tb427v9	ID_198	ID_189
Chr10_5A_core_3A_Tb427v9	ID_193	ID_196
Chr10_5A_core_3A_Tb427v9	ID_197	ID_193
Chr10_5A_core_3A_Tb427v9	ID_198	ID_193
Chr10_5A_core_3A_Tb427v9	ID_194	ID_196
Chr10_5A_core_3A_Tb427v9	ID_194	ID_197
Chr10_5A_core_3A_Tb427v9	ID_194	ID_198
Chr10_5A_core_3A_Tb427v9	ID_194	ID_199
Chr10_5A_core_3A_Tb427v9	ID_194	ID_200
Chr10_5A_core_3A_Tb427v9	ID_194	ID_201
Chr10_5A_core_3A_Tb427v9	ID_194	ID_202
Chr10_5A_core_3A_Tb427v9	ID_194	ID_203
Chr10_5A_core_3A_Tb427v9	ID_194	ID_204
Chr10_5A_core_3A_Tb427v9	ID_194	ID_205
Chr10_5A_core_3A_Tb427v9	ID_194	ID_206
Chr10_5A_core_3A_Tb427v9	ID_194	ID_207
Chr10_5A_core_3A_Tb427v9	ID_194	ID_208
Chr10_5A_core_3A_Tb427v9	ID_194	ID_209
Chr10_5A_core_3A_Tb427v9	ID_194	ID_210
Chr10_5A_core_3A_Tb427v9	ID_194	ID_212
Chr10_5A_core_3A_Tb427v9	ID_194	ID_213
Chr10_5A_core_3A_Tb427v9	ID_194	ID_214
Chr10_5A_core_3A_Tb427v9	ID_194	ID_216
Chr10_5A_core_3A_Tb427v9	ID_194	ID_217
Chr10_5A_core_3A_Tb427v9	ID_194	ID_218
Chr10_5A_core_3A_Tb427v9	ID_195	ID_196
Chr10_5A_core_3A_Tb427v9	ID_195	ID_197
Chr10_5A_core_3A_Tb427v9	ID_195	ID_198
Chr10_5A_core_3A_Tb427v9	ID_195	ID_199
Chr10_5A_core_3A_Tb427v9	ID_195	ID_200
Chr10_5A_core_3A_Tb427v9	ID_195	ID_201
Chr10_5A_core_3A_Tb427v9	ID_195	ID_202
Chr10_5A_core_3A_Tb427v9	ID_195	ID_203
Chr10_5A_core_3A_Tb427v9	ID_195	ID_204
Chr10_5A_core_3A_Tb427v9	ID_195	ID_205
Chr10_5A_core_3A_Tb427v9	ID_195	ID_206
Chr10_5A_core_3A_Tb427v9	ID_195	ID_207
Chr10_5A_core_3A_Tb427v9	ID_195	ID_208
Chr10_5A_core_3A_Tb427v9	ID_195	ID_209
Chr10_5A_core_3A_Tb427v9	ID_195	ID_210
Chr10_5A_core_3A_Tb427v9	ID_195	ID_211
Chr10_5A_core_3A_Tb427v9	ID_195	ID_212
Chr10_5A_core_3A_Tb427v9	ID_195	ID_213
Chr10_5A_core_3A_Tb427v9	ID_195	ID_214
Chr10_5A_core_3A_Tb427v9	ID_195	ID_216
Chr10_5A_core_3A_Tb427v9	ID_195	ID_217
Chr10_5A_core_3A_Tb427v9	ID_195	ID_218
Chr10_5A_core_3A_Tb427v9	ID_195	ID_219
Chr10_5A_core_3A_Tb427v9	ID_195	ID_220
Chr10_5A_core_3A_Tb427v9	ID_195	ID_221
Chr10_5A_core_3A_Tb427v9	ID_197	ID_196
Chr10_5A_core_3A_Tb427v9	ID_197	ID_198
Chr10_5A_core_3A_Tb427v9	ID_197	ID_199
Chr10_5A_core_3A_Tb427v9	ID_197	ID_200
Chr10_5A_core_3A_Tb427v9	ID_197	ID_201
Chr10_5A_core_3A_Tb427v9	ID_197	ID_202
Chr10_5A_core_3A_Tb427v9	ID_197	ID_203
Chr10_5A_core_3A_Tb427v9	ID_197	ID_204
Chr10_5A_core_3A_Tb427v9	ID_197	ID_205
Chr10_5A_core_3A_Tb427v9	ID_197	ID_206
Chr10_5A_core_3A_Tb427v9	ID_197	ID_207
Chr10_5A_core_3A_Tb427v9	ID_197	ID_208
Chr10_5A_core_3A_Tb427v9	ID_197	ID_209
Chr10_5A_core_3A_Tb427v9	ID_197	ID_210
Chr10_5A_core_3A_Tb427v9	ID_197	ID_211
Chr10_5A_core_3A_Tb427v9	ID_197	ID_212
Chr10_5A_core_3A_Tb427v9	ID_197	ID_213
Chr10_5A_core_3A_Tb427v9	ID_197	ID_214
Chr10_5A_core_3A_Tb427v9	ID_197	ID_216
Chr10_5A_core_3A_Tb427v9	ID_197	ID_217
Chr10_5A_core_3A_Tb427v9	ID_198	ID_199
Chr10_5A_core_3A_Tb427v9	ID_198	ID_200
Chr10_5A_core_3A_Tb427v9	ID_198	ID_202
Chr10_5A_core_3A_Tb427v9	ID_198	ID_203
Chr10_5A_core_3A_Tb427v9	ID_198	ID_204
Chr10_5A_core_3A_Tb427v9	ID_198	ID_205
Chr10_5A_core_3A_Tb427v9	ID_198	ID_206
Chr10_5A_core_3A_Tb427v9	ID_198	ID_207
Chr10_5A_core_3A_Tb427v9	ID_198	ID_208
Chr10_5A_core_3A_Tb427v9	ID_198	ID_209
Chr10_5A_core_3A_Tb427v9	ID_201	ID_202
Chr10_5A_core_3A_Tb427v9	ID_201	ID_203
Chr10_5A_core_3A_Tb427v9	ID_201	ID_204
Chr10_5A_core_3A_Tb427v9	ID_201	ID_205
Chr10_5A_core_3A_Tb427v9	ID_201	ID_206
Chr10_5A_core_3A_Tb427v9	ID_201	ID_207
Chr10_5A_core_3A_Tb427v9	ID_201	ID_208
Chr10_5A_core_3A_Tb427v9	ID_201	ID_209
Chr10_5A_core_3A_Tb427v9	ID_201	ID_210
Chr10_5A_core_3A_Tb427v9	ID_201	ID_211
Chr10_5A_core_3A_Tb427v9	ID_201	ID_212
Chr10_5A_core_3A_Tb427v9	ID_211	ID_210
Chr10_5A_core_3A_Tb427v9	ID_211	ID_212
Chr10_5A_core_3A_Tb427v9	ID_211	ID_213
Chr10_5A_core_3A_Tb427v9	ID_211	ID_214
Chr10_5A_core_3A_Tb427v9	ID_211	ID_216
Chr10_5A_core_3A_Tb427v9	ID_211	ID_217
Chr10_5A_core_3A_Tb427v9	ID_211	ID_218
Chr10_5A_core_3A_Tb427v9	ID_211	ID_219
Chr10_5A_core_3A_Tb427v9	ID_211	ID_220
Chr10_5A_core_3A_Tb427v9	ID_211	ID_221
Chr10_5A_core_3A_Tb427v9	ID_213	ID_214
Chr10_5A_core_3A_Tb427v9	ID_215	ID_216
Chr10_5A_core_3A_Tb427v9	ID_215	ID_217
Chr10_5A_core_3A_Tb427v9	ID_215	ID_218
Chr10_5A_core_3A_Tb427v9	ID_215	ID_219
Chr10_5A_core_3A_Tb427v9	ID_215	ID_220
Chr10_5A_core_3A_Tb427v9	ID_215	ID_221
Chr10_5A_core_3A_Tb427v9	ID_215	ID_222
Chr10_5A_core_3A_Tb427v9	ID_219	ID_218
Chr10_5A_core_3A_Tb427v9	ID_219	ID_220
Chr10_5A_core_3A_Tb427v9	ID_219	ID_221
Chr10_5A_core_3A_Tb427v9	ID_223	ID_222
Chr10_5A_core_3A_Tb427v9	ID_224	ID_222
Chr10_5A_core_3A_Tb427v9	ID_224	ID_223
Chr10_5A_core_3A_Tb427v9	ID_225	ID_223
Chr10_5A_core_3A_Tb427v9	ID_225	ID_224
Chr10_5A_core_3A_Tb427v9	ID_225	ID_226
Chr10_5A_core_3A_Tb427v9	ID_225	ID_227
Chr10_5A_core_3A_Tb427v9	ID_225	ID_228
Chr10_5A_core_3A_Tb427v9	ID_225	ID_229
Chr10_5A_core_3A_Tb427v9	ID_225	ID_231
Chr10_5A_core_3A_Tb427v9	ID_226	ID_223
Chr10_5A_core_3A_Tb427v9	ID_227	ID_224
Chr10_5A_core_3A_Tb427v9	ID_227	ID_226
Chr10_5A_core_3A_Tb427v9	ID_227	ID_229
Chr10_5A_core_3A_Tb427v9	ID_228	ID_227
Chr10_5A_core_3A_Tb427v9	ID_228	ID_229
Chr10_5A_core_3A_Tb427v9	ID_228	ID_230
Chr10_5A_core_3A_Tb427v9	ID_228	ID_232
Chr10_5A_core_3A_Tb427v9	ID_230	ID_227
Chr10_5A_core_3A_Tb427v9	ID_230	ID_232
Chr10_5A_core_3A_Tb427v9	ID_231	ID_232
Chr10_5A_core_3A_Tb427v9	ID_231	ID_233
Chr10_5A_core_3A_Tb427v9	ID_232	ID_233
Chr10_5A_core_3A_Tb427v9	ID_234	ID_232
Chr10_5A_core_3A_Tb427v9	ID_234	ID_233
Chr10_5A_core_3A_Tb427v9	ID_233	ID_235
Chr10_5A_core_3A_Tb427v9	ID_234	ID_235
Chr10_5A_core_3A_Tb427v9	ID_234	ID_236
Chr10_5A_core_3A_Tb427v9	ID_234	ID_238
Chr10_5A_core_3A_Tb427v9	ID_235	ID_236
Chr10_5A_core_3A_Tb427v9	ID_237	ID_238
Chr9_5A_core_3A_Tb427v9	ID_240	ID_241
Chr9_5A_core_3A_Tb427v9	ID_240	ID_242
Chr9_5A_core_3A_Tb427v9	ID_240	ID_243
Chr9_5A_core_3A_Tb427v9	ID_240	ID_244
Chr9_5A_core_3A_Tb427v9	ID_240	ID_245
Chr9_5A_core_3A_Tb427v9	ID_240	ID_246
Chr9_5A_core_3A_Tb427v9	ID_240	ID_247
Chr9_5A_core_3A_Tb427v9	ID_240	ID_248
Chr9_5A_core_3A_Tb427v9	ID_240	ID_249
Chr9_5A_core_3A_Tb427v9	ID_240	ID_250
Chr9_5A_core_3A_Tb427v9	ID_240	ID_251
Chr9_5A_core_3A_Tb427v9	ID_240	ID_252
Chr9_5A_core_3A_Tb427v9	ID_240	ID_253
Chr9_5A_core_3A_Tb427v9	ID_240	ID_254
Chr9_5A_core_3A_Tb427v9	ID_240	ID_255
Chr9_5A_core_3A_Tb427v9	ID_240	ID_256
Chr9_5A_core_3A_Tb427v9	ID_240	ID_257
Chr9_5A_core_3A_Tb427v9	ID_240	ID_258
Chr9_5A_core_3A_Tb427v9	ID_240	ID_259
Chr9_5A_core_3A_Tb427v9	ID_240	ID_260
Chr9_5A_core_3A_Tb427v9	ID_240	ID_261
Chr9_5A_core_3A_Tb427v9	ID_241	ID_242
Chr9_5A_core_3A_Tb427v9	ID_243	ID_244
Chr9_5A_core_3A_Tb427v9	ID_243	ID_245
Chr9_5A_core_3A_Tb427v9	ID_243	ID_246
Chr9_5A_core_3A_Tb427v9	ID_248	ID_247
Chr9_5A_core_3A_Tb427v9	ID_248	ID_249
Chr9_5A_core_3A_Tb427v9	ID_248	ID_250
Chr9_5A_core_3A_Tb427v9	ID_248	ID_251
Chr9_5A_core_3A_Tb427v9	ID_248	ID_252
Chr9_5A_core_3A_Tb427v9	ID_254	ID_253
Chr9_5A_core_3A_Tb427v9	ID_255	ID_253
Chr9_5A_core_3A_Tb427v9	ID_255	ID_254
Chr9_5A_core_3A_Tb427v9	ID_255	ID_256
Chr9_5A_core_3A_Tb427v9	ID_255	ID_257
Chr9_5A_core_3A_Tb427v9	ID_255	ID_258
Chr9_5A_core_3A_Tb427v9	ID_255	ID_259
Chr9_5A_core_3A_Tb427v9	ID_255	ID_260
Chr9_5A_core_3A_Tb427v9	ID_256	ID_254
Chr9_5A_core_3A_Tb427v9	ID_257	ID_256
Chr9_5A_core_3A_Tb427v9	ID_258	ID_257
Chr9_5A_core_3A_Tb427v9	ID_258	ID_259
Chr9_5A_core_3A_Tb427v9	ID_258	ID_260
Chr9_5A_core_3A_Tb427v9	ID_258	ID_261
Chr9_5A_core_3A_Tb427v9	ID_262	ID_263
Chr9_5A_core_3A_Tb427v9	ID_264	ID_263
Chr9_5A_core_3A_Tb427v9	ID_265	ID_263
Chr9_5A_core_3A_Tb427v9	ID_263	ID_266
Chr9_5A_core_3A_Tb427v9	ID_267	ID_263
Chr9_5A_core_3A_Tb427v9	ID_264	ID_265
Chr9_5A_core_3A_Tb427v9	ID_264	ID_266
Chr9_5A_core_3A_Tb427v9	ID_264	ID_267
Chr9_5A_core_3A_Tb427v9	ID_264	ID_268
Chr9_5A_core_3A_Tb427v9	ID_264	ID_270
Chr9_5A_core_3A_Tb427v9	ID_264	ID_271
Chr9_5A_core_3A_Tb427v9	ID_264	ID_272
Chr9_5A_core_3A_Tb427v9	ID_264	ID_273
Chr9_5A_core_3A_Tb427v9	ID_264	ID_275
Chr9_5A_core_3A_Tb427v9	ID_264	ID_277
Chr9_5A_core_3A_Tb427v9	ID_264	ID_278
Chr9_5A_core_3A_Tb427v9	ID_264	ID_279
Chr9_5A_core_3A_Tb427v9	ID_269	ID_264
Chr9_5A_core_3A_Tb427v9	ID_274	ID_264
Chr9_5A_core_3A_Tb427v9	ID_265	ID_266
Chr9_5A_core_3A_Tb427v9	ID_265	ID_267
Chr9_5A_core_3A_Tb427v9	ID_265	ID_268
Chr9_5A_core_3A_Tb427v9	ID_265	ID_270
Chr9_5A_core_3A_Tb427v9	ID_265	ID_271
Chr9_5A_core_3A_Tb427v9	ID_265	ID_272
Chr9_5A_core_3A_Tb427v9	ID_265	ID_273
Chr9_5A_core_3A_Tb427v9	ID_265	ID_275
Chr9_5A_core_3A_Tb427v9	ID_269	ID_265
Chr9_5A_core_3A_Tb427v9	ID_274	ID_265
Chr9_5A_core_3A_Tb427v9	ID_268	ID_267
Chr9_5A_core_3A_Tb427v9	ID_268	ID_270
Chr9_5A_core_3A_Tb427v9	ID_268	ID_271
Chr9_5A_core_3A_Tb427v9	ID_269	ID_267
Chr9_5A_core_3A_Tb427v9	ID_269	ID_268
Chr9_5A_core_3A_Tb427v9	ID_269	ID_270
Chr9_5A_core_3A_Tb427v9	ID_269	ID_271
Chr9_5A_core_3A_Tb427v9	ID_269	ID_272
Chr9_5A_core_3A_Tb427v9	ID_269	ID_273
Chr9_5A_core_3A_Tb427v9	ID_269	ID_274
Chr9_5A_core_3A_Tb427v9	ID_269	ID_275
Chr9_5A_core_3A_Tb427v9	ID_269	ID_276
Chr9_5A_core_3A_Tb427v9	ID_269	ID_277
Chr9_5A_core_3A_Tb427v9	ID_269	ID_278
Chr9_5A_core_3A_Tb427v9	ID_269	ID_279
Chr9_5A_core_3A_Tb427v9	ID_269	ID_280
Chr9_5A_core_3A_Tb427v9	ID_269	ID_281
Chr9_5A_core_3A_Tb427v9	ID_269	ID_282
Chr9_5A_core_3A_Tb427v9	ID_269	ID_283
Chr9_5A_core_3A_Tb427v9	ID_269	ID_284
Chr9_5A_core_3A_Tb427v9	ID_269	ID_285
Chr9_5A_core_3A_Tb427v9	ID_269	ID_286
Chr9_5A_core_3A_Tb427v9	ID_271	ID_272
Chr9_5A_core_3A_Tb427v9	ID_273	ID_271
Chr9_5A_core_3A_Tb427v9	ID_274	ID_271
Chr9_5A_core_3A_Tb427v9	ID_274	ID_273
Chr9_5A_core_3A_Tb427v9	ID_274	ID_275
Chr9_5A_core_3A_Tb427v9	ID_274	ID_276
Chr9_5A_core_3A_Tb427v9	ID_274	ID_277
Chr9_5A_core_3A_Tb427v9	ID_274	ID_278
Chr9_5A_core_3A_Tb427v9	ID_274	ID_279
Chr9_5A_core_3A_Tb427v9	ID_274	ID_280
Chr9_5A_core_3A_Tb427v9	ID_274	ID_281
Chr9_5A_core_3A_Tb427v9	ID_274	ID_282
Chr9_5A_core_3A_Tb427v9	ID_274	ID_283
Chr9_5A_core_3A_Tb427v9	ID_274	ID_284
Chr9_5A_core_3A_Tb427v9	ID_274	ID_285
Chr9_5A_core_3A_Tb427v9	ID_274	ID_286
Chr9_5A_core_3A_Tb427v9	ID_276	ID_275
Chr9_5A_core_3A_Tb427v9	ID_276	ID_277
Chr9_5A_core_3A_Tb427v9	ID_276	ID_279
Chr9_5A_core_3A_Tb427v9	ID_276	ID_280
Chr9_5A_core_3A_Tb427v9	ID_276	ID_281
Chr9_5A_core_3A_Tb427v9	ID_278	ID_276
Chr9_5A_core_3A_Tb427v9	ID_278	ID_277
Chr9_5A_core_3A_Tb427v9	ID_278	ID_279
Chr9_5A_core_3A_Tb427v9	ID_278	ID_280
Chr9_5A_core_3A_Tb427v9	ID_278	ID_281
Chr9_5A_core_3A_Tb427v9	ID_278	ID_282
Chr9_5A_core_3A_Tb427v9	ID_278	ID_283
Chr9_5A_core_3A_Tb427v9	ID_278	ID_284
Chr9_5A_core_3A_Tb427v9	ID_278	ID_285
Chr9_5A_core_3A_Tb427v9	ID_280	ID_281
Chr9_5A_core_3A_Tb427v9	ID_282	ID_280
Chr9_5A_core_3A_Tb427v9	ID_282	ID_284
Chr9_5A_core_3A_Tb427v9	ID_283	ID_280
Chr9_5A_core_3A_Tb427v9	ID_283	ID_282
Chr9_5A_core_3A_Tb427v9	ID_283	ID_284
Chr9_5A_core_3A_Tb427v9	ID_283	ID_285
Chr9_5A_core_3A_Tb427v9	ID_283	ID_286
Chr9_5A_core_3A_Tb427v9	ID_285	ID_282
Chr9_5A_core_3A_Tb427v9	ID_285	ID_286
Chr8_5A_core_3A_Tb427v9	ID_288	ID_289
Chr8_5A_core_3A_Tb427v9	ID_288	ID_291
Chr8_5A_core_3A_Tb427v9	ID_290	ID_288
Chr8_5A_core_3A_Tb427v9	ID_290	ID_289
Chr8_5A_core_3A_Tb427v9	ID_290	ID_291
Chr8_5A_core_3A_Tb427v9	ID_290	ID_292
Chr8_5A_core_3A_Tb427v9	ID_290	ID_293
Chr8_5A_core_3A_Tb427v9	ID_290	ID_294
Chr8_5A_core_3A_Tb427v9	ID_290	ID_295
Chr8_5A_core_3A_Tb427v9	ID_290	ID_296
Chr8_5A_core_3A_Tb427v9	ID_290	ID_298
Chr8_5A_core_3A_Tb427v9	ID_297	ID_290
Chr8_5A_core_3A_Tb427v9	ID_291	ID_292
Chr8_5A_core_3A_Tb427v9	ID_293	ID_291
Chr8_5A_core_3A_Tb427v9	ID_293	ID_294
Chr8_5A_core_3A_Tb427v9	ID_293	ID_295
Chr8_5A_core_3A_Tb427v9	ID_293	ID_296
Chr8_5A_core_3A_Tb427v9	ID_297	ID_293
Chr8_5A_core_3A_Tb427v9	ID_297	ID_298
Chr8_5A_core_3A_Tb427v9	ID_297	ID_299
Chr8_5A_core_3A_Tb427v9	ID_297	ID_300
Chr8_5A_core_3A_Tb427v9	ID_297	ID_301
Chr8_5A_core_3A_Tb427v9	ID_297	ID_302
Chr8_5A_core_3A_Tb427v9	ID_297	ID_303
Chr8_5A_core_3A_Tb427v9	ID_297	ID_304
Chr8_5A_core_3A_Tb427v9	ID_297	ID_305
Chr8_5A_core_3A_Tb427v9	ID_297	ID_306
Chr8_5A_core_3A_Tb427v9	ID_297	ID_307
Chr8_5A_core_3A_Tb427v9	ID_297	ID_308
Chr8_5A_core_3A_Tb427v9	ID_297	ID_309
Chr8_5A_core_3A_Tb427v9	ID_300	ID_299
Chr8_5A_core_3A_Tb427v9	ID_300	ID_301
Chr8_5A_core_3A_Tb427v9	ID_300	ID_302
Chr8_5A_core_3A_Tb427v9	ID_300	ID_303
Chr8_5A_core_3A_Tb427v9	ID_300	ID_304
Chr8_5A_core_3A_Tb427v9	ID_300	ID_305
Chr8_5A_core_3A_Tb427v9	ID_300	ID_306
Chr8_5A_core_3A_Tb427v9	ID_300	ID_307
Chr8_5A_core_3A_Tb427v9	ID_308	ID_300
Chr8_5A_core_3A_Tb427v9	ID_308	ID_307
Chr8_5A_core_3A_Tb427v9	ID_308	ID_309
Chr8_5A_core_3A_Tb427v9	ID_308	ID_310
Chr8_5A_core_3A_Tb427v9	ID_308	ID_311
Chr8_5A_core_3A_Tb427v9	ID_308	ID_312
Chr8_5A_core_3A_Tb427v9	ID_308	ID_313
Chr8_5A_core_3A_Tb427v9	ID_308	ID_314
Chr8_5A_core_3A_Tb427v9	ID_308	ID_315
Chr8_5A_core_3A_Tb427v9	ID_308	ID_316
Chr8_5A_core_3A_Tb427v9	ID_308	ID_317
Chr8_5A_core_3A_Tb427v9	ID_308	ID_318
Chr8_5A_core_3A_Tb427v9	ID_308	ID_319
Chr8_5A_core_3A_Tb427v9	ID_308	ID_320
Chr8_5A_core_3A_Tb427v9	ID_308	ID_321
Chr8_5A_core_3A_Tb427v9	ID_308	ID_322
Chr8_5A_core_3A_Tb427v9	ID_308	ID_323
Chr8_5A_core_3A_Tb427v9	ID_308	ID_324
Chr8_5A_core_3A_Tb427v9	ID_308	ID_325
Chr8_5A_core_3A_Tb427v9	ID_308	ID_328
Chr8_5A_core_3A_Tb427v9	ID_310	ID_309
Chr8_5A_core_3A_Tb427v9	ID_310	ID_311
Chr8_5A_core_3A_Tb427v9	ID_310	ID_312
Chr8_5A_core_3A_Tb427v9	ID_310	ID_313
Chr8_5A_core_3A_Tb427v9	ID_310	ID_314
Chr8_5A_core_3A_Tb427v9	ID_310	ID_315
Chr8_5A_core_3A_Tb427v9	ID_312	ID_313
Chr8_5A_core_3A_Tb427v9	ID_312	ID_314
Chr8_5A_core_3A_Tb427v9	ID_316	ID_315
Chr8_5A_core_3A_Tb427v9	ID_316	ID_317
Chr8_5A_core_3A_Tb427v9	ID_316	ID_319
Chr8_5A_core_3A_Tb427v9	ID_316	ID_320
Chr8_5A_core_3A_Tb427v9	ID_316	ID_321
Chr8_5A_core_3A_Tb427v9	ID_316	ID_322
Chr8_5A_core_3A_Tb427v9	ID_316	ID_323
Chr8_5A_core_3A_Tb427v9	ID_316	ID_324
Chr8_5A_core_3A_Tb427v9	ID_316	ID_325
Chr8_5A_core_3A_Tb427v9	ID_318	ID_317
Chr8_5A_core_3A_Tb427v9	ID_318	ID_319
Chr8_5A_core_3A_Tb427v9	ID_318	ID_320
Chr8_5A_core_3A_Tb427v9	ID_318	ID_321
Chr8_5A_core_3A_Tb427v9	ID_318	ID_322
Chr8_5A_core_3A_Tb427v9	ID_318	ID_323
Chr8_5A_core_3A_Tb427v9	ID_318	ID_324
Chr8_5A_core_3A_Tb427v9	ID_326	ID_325
Chr8_5A_core_3A_Tb427v9	ID_326	ID_327
Chr8_5A_core_3A_Tb427v9	ID_326	ID_328
Chr8_5A_core_3A_Tb427v9	ID_329	ID_326
Chr8_5A_core_3A_Tb427v9	ID_327	ID_328
Chr8_5A_core_3A_Tb427v9	ID_329	ID_327
Chr6_BES1_core_3A_Tb427v9	ID_330	ID_331
Chr6_BES1_core_3A_Tb427v9	ID_330	ID_332
Chr6_BES1_core_3A_Tb427v9	ID_330	ID_333
Chr6_BES1_core_3A_Tb427v9	ID_330	ID_334
Chr6_BES1_core_3A_Tb427v9	ID_331	ID_332
Chr6_BES1_core_3A_Tb427v9	ID_331	ID_333
Chr6_BES1_core_3A_Tb427v9	ID_331	ID_334
Chr6_BES1_core_3A_Tb427v9	ID_331	ID_335
Chr6_BES1_core_3A_Tb427v9	ID_335	ID_336
Chr6_BES1_core_3A_Tb427v9	ID_337	ID_336
Chr6_BES1_core_3A_Tb427v9	ID_336	ID_338
Chr6_BES1_core_3A_Tb427v9	ID_339	ID_336
Chr6_BES1_core_3A_Tb427v9	ID_337	ID_338
Chr6_BES1_core_3A_Tb427v9	ID_337	ID_339
Chr6_BES1_core_3A_Tb427v9	ID_337	ID_340
Chr6_BES1_core_3A_Tb427v9	ID_337	ID_341
Chr6_BES1_core_3A_Tb427v9	ID_337	ID_342
Chr6_BES1_core_3A_Tb427v9	ID_337	ID_343
Chr6_BES1_core_3A_Tb427v9	ID_337	ID_344
Chr6_BES1_core_3A_Tb427v9	ID_337	ID_345
Chr6_BES1_core_3A_Tb427v9	ID_337	ID_346
Chr6_BES1_core_3A_Tb427v9	ID_337	ID_347
Chr6_BES1_core_3A_Tb427v9	ID_337	ID_348
Chr6_BES1_core_3A_Tb427v9	ID_337	ID_349
Chr6_BES1_core_3A_Tb427v9	ID_337	ID_350
Chr6_BES1_core_3A_Tb427v9	ID_337	ID_351
Chr6_BES1_core_3A_Tb427v9	ID_337	ID_352
Chr6_BES1_core_3A_Tb427v9	ID_337	ID_353
Chr6_BES1_core_3A_Tb427v9	ID_337	ID_354
Chr6_BES1_core_3A_Tb427v9	ID_337	ID_355
Chr6_BES1_core_3A_Tb427v9	ID_337	ID_356
Chr6_BES1_core_3A_Tb427v9	ID_337	ID_357
Chr6_BES1_core_3A_Tb427v9	ID_337	ID_358
Chr6_BES1_core_3A_Tb427v9	ID_337	ID_359
Chr6_BES1_core_3A_Tb427v9	ID_337	ID_360
Chr6_BES1_core_3A_Tb427v9	ID_337	ID_361
Chr6_BES1_core_3A_Tb427v9	ID_337	ID_362
Chr6_BES1_core_3A_Tb427v9	ID_337	ID_363
Chr6_BES1_core_3A_Tb427v9	ID_337	ID_364
Chr6_BES1_core_3A_Tb427v9	ID_340	ID_339
Chr6_BES1_core_3A_Tb427v9	ID_340	ID_341
Chr6_BES1_core_3A_Tb427v9	ID_343	ID_342
Chr6_BES1_core_3A_Tb427v9	ID_343	ID_344
Chr6_BES1_core_3A_Tb427v9	ID_343	ID_346
Chr6_BES1_core_3A_Tb427v9	ID_343	ID_347
Chr6_BES1_core_3A_Tb427v9	ID_343	ID_348
Chr6_BES1_core_3A_Tb427v9	ID_343	ID_349
Chr6_BES1_core_3A_Tb427v9	ID_343	ID_350
Chr6_BES1_core_3A_Tb427v9	ID_345	ID_344
Chr6_BES1_core_3A_Tb427v9	ID_345	ID_346
Chr6_BES1_core_3A_Tb427v9	ID_345	ID_347
Chr6_BES1_core_3A_Tb427v9	ID_345	ID_348
Chr6_BES1_core_3A_Tb427v9	ID_345	ID_349
Chr6_BES1_core_3A_Tb427v9	ID_351	ID_350
Chr6_BES1_core_3A_Tb427v9	ID_351	ID_352
Chr6_BES1_core_3A_Tb427v9	ID_351	ID_353
Chr6_BES1_core_3A_Tb427v9	ID_351	ID_354
Chr6_BES1_core_3A_Tb427v9	ID_351	ID_355
Chr6_BES1_core_3A_Tb427v9	ID_351	ID_356
Chr6_BES1_core_3A_Tb427v9	ID_351	ID_357
Chr6_BES1_core_3A_Tb427v9	ID_351	ID_358
Chr6_BES1_core_3A_Tb427v9	ID_351	ID_359
Chr6_BES1_core_3A_Tb427v9	ID_351	ID_360
Chr6_BES1_core_3A_Tb427v9	ID_351	ID_362
Chr6_BES1_core_3A_Tb427v9	ID_351	ID_363
Chr6_BES1_core_3A_Tb427v9	ID_351	ID_364
Chr6_BES1_core_3A_Tb427v9	ID_351	ID_366
Chr6_BES1_core_3A_Tb427v9	ID_351	ID_367
Chr6_BES1_core_3A_Tb427v9	ID_352	ID_350
Chr6_BES1_core_3A_Tb427v9	ID_352	ID_353
Chr6_BES1_core_3A_Tb427v9	ID_365	ID_351
Chr6_BES1_core_3A_Tb427v9	ID_355	ID_356
Chr6_BES1_core_3A_Tb427v9	ID_355	ID_357
Chr6_BES1_core_3A_Tb427v9	ID_355	ID_358
Chr6_BES1_core_3A_Tb427v9	ID_355	ID_359
Chr6_BES1_core_3A_Tb427v9	ID_361	ID_360
Chr6_BES1_core_3A_Tb427v9	ID_361	ID_362
Chr6_BES1_core_3A_Tb427v9	ID_361	ID_363
Chr6_BES1_core_3A_Tb427v9	ID_361	ID_364
Chr6_BES1_core_3A_Tb427v9	ID_361	ID_366
Chr6_BES1_core_3A_Tb427v9	ID_361	ID_367
Chr6_BES1_core_3A_Tb427v9	ID_365	ID_361
Chr6_BES1_core_3A_Tb427v9	ID_365	ID_366
Chr6_BES1_core_3A_Tb427v9	ID_365	ID_367
Chr6_BES1_core_3A_Tb427v9	ID_365	ID_369
Chr6_BES1_core_3A_Tb427v9	ID_365	ID_370
Chr6_BES1_core_3A_Tb427v9	ID_365	ID_371
Chr6_BES1_core_3A_Tb427v9	ID_365	ID_372
Chr6_BES1_core_3A_Tb427v9	ID_365	ID_373
Chr6_BES1_core_3A_Tb427v9	ID_365	ID_374
Chr6_BES1_core_3A_Tb427v9	ID_368	ID_361
Chr6_BES1_core_3A_Tb427v9	ID_368	ID_367
Chr6_BES1_core_3A_Tb427v9	ID_367	ID_369
Chr6_BES1_core_3A_Tb427v9	ID_368	ID_369
Chr6_BES1_core_3A_Tb427v9	ID_368	ID_370
Chr6_BES1_core_3A_Tb427v9	ID_368	ID_371
Chr6_BES1_core_3A_Tb427v9	ID_368	ID_372
Chr6_BES1_core_3A_Tb427v9	ID_368	ID_373
Chr6_BES1_core_3A_Tb427v9	ID_368	ID_374
Chr6_BES1_core_3A_Tb427v9	ID_369	ID_370
Chr6_BES1_core_3A_Tb427v9	ID_371	ID_369
Chr6_BES1_core_3A_Tb427v9	ID_372	ID_371
Chr6_BES1_core_3A_Tb427v9	ID_372	ID_373
Chr6_BES1_core_3A_Tb427v9	ID_372	ID_374
Chr6_BES1_core_3A_Tb427v9	ID_374	ID_375
Chr6_BES1_core_3A_Tb427v9	ID_376	ID_374
Chr6_BES1_core_3A_Tb427v9	ID_376	ID_375
Chr5_BES5_core_3A_Tb427v9	ID_381	ID_380
Chr5_BES5_core_3A_Tb427v9	ID_381	ID_383
Chr5_BES5_core_3A_Tb427v9	ID_381	ID_384
Chr5_BES5_core_3A_Tb427v9	ID_381	ID_385
Chr5_BES5_core_3A_Tb427v9	ID_381	ID_386
Chr5_BES5_core_3A_Tb427v9	ID_381	ID_387
Chr5_BES5_core_3A_Tb427v9	ID_382	ID_380
Chr5_BES5_core_3A_Tb427v9	ID_382	ID_381
Chr5_BES5_core_3A_Tb427v9	ID_382	ID_383
Chr5_BES5_core_3A_Tb427v9	ID_382	ID_384
Chr5_BES5_core_3A_Tb427v9	ID_382	ID_385
Chr5_BES5_core_3A_Tb427v9	ID_382	ID_386
Chr5_BES5_core_3A_Tb427v9	ID_382	ID_387
Chr5_BES5_core_3A_Tb427v9	ID_388	ID_381
Chr5_BES5_core_3A_Tb427v9	ID_388	ID_382
Chr5_BES5_core_3A_Tb427v9	ID_384	ID_383
Chr5_BES5_core_3A_Tb427v9	ID_384	ID_385
Chr5_BES5_core_3A_Tb427v9	ID_384	ID_386
Chr5_BES5_core_3A_Tb427v9	ID_384	ID_387
Chr5_BES5_core_3A_Tb427v9	ID_388	ID_387
Chr4_5A_core_3A_Tb427v9	ID_393	ID_392
Chr4_5A_core_3A_Tb427v9	ID_393	ID_394
Chr4_5A_core_3A_Tb427v9	ID_393	ID_395
Chr4_5A_core_3A_Tb427v9	ID_394	ID_392
Chr4_5A_core_3A_Tb427v9	ID_394	ID_395
Chr4_5A_core_3A_Tb427v9	ID_396	ID_393
Chr4_5A_core_3A_Tb427v9	ID_396	ID_395
Chr4_5A_core_3A_Tb427v9	ID_396	ID_397
Chr4_5A_core_3A_Tb427v9	ID_396	ID_398
Chr4_5A_core_3A_Tb427v9	ID_396	ID_399
Chr4_5A_core_3A_Tb427v9	ID_396	ID_400
Chr4_5A_core_3A_Tb427v9	ID_396	ID_402
Chr4_5A_core_3A_Tb427v9	ID_396	ID_403
Chr4_5A_core_3A_Tb427v9	ID_396	ID_404
Chr4_5A_core_3A_Tb427v9	ID_396	ID_405
Chr4_5A_core_3A_Tb427v9	ID_396	ID_406
Chr4_5A_core_3A_Tb427v9	ID_401	ID_396
Chr4_5A_core_3A_Tb427v9	ID_398	ID_397
Chr4_5A_core_3A_Tb427v9	ID_397	ID_399
Chr4_5A_core_3A_Tb427v9	ID_398	ID_399
Chr4_5A_core_3A_Tb427v9	ID_398	ID_400
Chr4_5A_core_3A_Tb427v9	ID_398	ID_402
Chr4_5A_core_3A_Tb427v9	ID_398	ID_403
Chr4_5A_core_3A_Tb427v9	ID_398	ID_404
Chr4_5A_core_3A_Tb427v9	ID_398	ID_405
Chr4_5A_core_3A_Tb427v9	ID_398	ID_406
Chr4_5A_core_3A_Tb427v9	ID_401	ID_398
Chr4_5A_core_3A_Tb427v9	ID_399	ID_400
Chr4_5A_core_3A_Tb427v9	ID_401	ID_400
Chr4_5A_core_3A_Tb427v9	ID_401	ID_402
Chr4_5A_core_3A_Tb427v9	ID_401	ID_403
Chr4_5A_core_3A_Tb427v9	ID_401	ID_404
Chr4_5A_core_3A_Tb427v9	ID_401	ID_405
Chr4_5A_core_3A_Tb427v9	ID_401	ID_406
Chr4_5A_core_3A_Tb427v9	ID_401	ID_407
Chr4_5A_core_3A_Tb427v9	ID_401	ID_408
Chr4_5A_core_3A_Tb427v9	ID_401	ID_409
Chr4_5A_core_3A_Tb427v9	ID_401	ID_411
Chr4_5A_core_3A_Tb427v9	ID_406	ID_407
Chr4_5A_core_3A_Tb427v9	ID_406	ID_408
Chr4_5A_core_3A_Tb427v9	ID_407	ID_408
Chr4_5A_core_3A_Tb427v9	ID_407	ID_409
Chr4_5A_core_3A_Tb427v9	ID_407	ID_411
Chr4_5A_core_3A_Tb427v9	ID_410	ID_407
Chr4_5A_core_3A_Tb427v9	ID_408	ID_409
Chr4_5A_core_3A_Tb427v9	ID_408	ID_411
Chr4_5A_core_3A_Tb427v9	ID_410	ID_408
Chr4_5A_core_3A_Tb427v9	ID_410	ID_409
Chr4_5A_core_3A_Tb427v9	ID_410	ID_411
Chr4_5A_core_3A_Tb427v9	ID_410	ID_412
Chr4_5A_core_3A_Tb427v9	ID_410	ID_413
Chr4_5A_core_3A_Tb427v9	ID_410	ID_414
Chr4_5A_core_3A_Tb427v9	ID_410	ID_415
Chr4_5A_core_3A_Tb427v9	ID_412	ID_413
Chr4_5A_core_3A_Tb427v9	ID_412	ID_414
Chr4_5A_core_3A_Tb427v9	ID_415	ID_412
Chr4_5A_core_3A_Tb427v9	ID_414	ID_413
Chr4_5A_core_3A_Tb427v9	ID_415	ID_413
Chr4_5A_core_3A_Tb427v9	ID_415	ID_414
Chr3_5A_core_3A_BES15_Tb427v9	ID_417	ID_418
Chr3_5A_core_3A_BES15_Tb427v9	ID_417	ID_419
Chr3_5A_core_3A_BES15_Tb427v9	ID_417	ID_420
Chr3_5A_core_3A_BES15_Tb427v9	ID_417	ID_421
Chr3_5A_core_3A_BES15_Tb427v9	ID_422	ID_417
Chr3_5A_core_3A_BES15_Tb427v9	ID_423	ID_417
Chr3_5A_core_3A_BES15_Tb427v9	ID_557	ID_417
Chr3_5A_core_3A_BES15_Tb427v9	ID_425	ID_417
Chr3_5A_core_3A_BES15_Tb427v9	ID_418	ID_419
Chr3_5A_core_3A_BES15_Tb427v9	ID_418	ID_420
Chr3_5A_core_3A_BES15_Tb427v9	ID_418	ID_421
Chr3_5A_core_3A_BES15_Tb427v9	ID_422	ID_418
Chr3_5A_core_3A_BES15_Tb427v9	ID_421	ID_420
Chr3_5A_core_3A_BES15_Tb427v9	ID_422	ID_421
Chr3_5A_core_3A_BES15_Tb427v9	ID_422	ID_426
Chr3_5A_core_3A_BES15_Tb427v9	ID_422	ID_427
Chr3_5A_core_3A_BES15_Tb427v9	ID_422	ID_428
Chr3_5A_core_3A_BES15_Tb427v9	ID_422	ID_429
Chr3_5A_core_3A_BES15_Tb427v9	ID_422	ID_430
Chr3_5A_core_3A_BES15_Tb427v9	ID_422	ID_431
Chr3_5A_core_3A_BES15_Tb427v9	ID_423	ID_422
Chr3_5A_core_3A_BES15_Tb427v9	ID_423	ID_557
Chr3_5A_core_3A_BES15_Tb427v9	ID_423	ID_426
Chr3_5A_core_3A_BES15_Tb427v9	ID_423	ID_427
Chr3_5A_core_3A_BES15_Tb427v9	ID_423	ID_428
Chr3_5A_core_3A_BES15_Tb427v9	ID_423	ID_429
Chr3_5A_core_3A_BES15_Tb427v9	ID_423	ID_430
Chr3_5A_core_3A_BES15_Tb427v9	ID_423	ID_431
Chr3_5A_core_3A_BES15_Tb427v9	ID_423	ID_432
Chr3_5A_core_3A_BES15_Tb427v9	ID_423	ID_433
Chr3_5A_core_3A_BES15_Tb427v9	ID_423	ID_434
Chr3_5A_core_3A_BES15_Tb427v9	ID_423	ID_435
Chr3_5A_core_3A_BES15_Tb427v9	ID_557	ID_422
Chr3_5A_core_3A_BES15_Tb427v9	ID_425	ID_422
Chr3_5A_core_3A_BES15_Tb427v9	ID_425	ID_426
Chr3_5A_core_3A_BES15_Tb427v9	ID_425	ID_427
Chr3_5A_core_3A_BES15_Tb427v9	ID_425	ID_428
Chr3_5A_core_3A_BES15_Tb427v9	ID_425	ID_429
Chr3_5A_core_3A_BES15_Tb427v9	ID_425	ID_430
Chr3_5A_core_3A_BES15_Tb427v9	ID_425	ID_431
Chr3_5A_core_3A_BES15_Tb427v9	ID_425	ID_432
Chr3_5A_core_3A_BES15_Tb427v9	ID_425	ID_433
Chr3_5A_core_3A_BES15_Tb427v9	ID_425	ID_434
Chr3_5A_core_3A_BES15_Tb427v9	ID_425	ID_435
Chr3_5A_core_3A_BES15_Tb427v9	ID_557	ID_426
Chr3_5A_core_3A_BES15_Tb427v9	ID_557	ID_427
Chr3_5A_core_3A_BES15_Tb427v9	ID_557	ID_428
Chr3_5A_core_3A_BES15_Tb427v9	ID_557	ID_429
Chr3_5A_core_3A_BES15_Tb427v9	ID_557	ID_430
Chr3_5A_core_3A_BES15_Tb427v9	ID_557	ID_431
Chr3_5A_core_3A_BES15_Tb427v9	ID_557	ID_432
Chr3_5A_core_3A_BES15_Tb427v9	ID_557	ID_433
Chr3_5A_core_3A_BES15_Tb427v9	ID_557	ID_434
Chr3_5A_core_3A_BES15_Tb427v9	ID_557	ID_435
Chr3_5A_core_3A_BES15_Tb427v9	ID_433	ID_432
Chr3_5A_core_3A_BES15_Tb427v9	ID_433	ID_434
Chr3_5A_core_3A_BES15_Tb427v9	ID_433	ID_435
Chr3_5A_core_3A_BES15_Tb427v9	ID_436	ID_433
Chr3_5A_core_3A_BES15_Tb427v9	ID_437	ID_436
Chr3_5A_core_3A_BES15_Tb427v9	ID_437	ID_440
Chr3_5A_core_3A_BES15_Tb427v9	ID_437	ID_441
Chr3_5A_core_3A_BES15_Tb427v9	ID_437	ID_442
Chr3_5A_core_3A_BES15_Tb427v9	ID_437	ID_443
Chr3_5A_core_3A_BES15_Tb427v9	ID_437	ID_444
Chr3_5A_core_3A_BES15_Tb427v9	ID_438	ID_436
Chr3_5A_core_3A_BES15_Tb427v9	ID_438	ID_437
Chr3_5A_core_3A_BES15_Tb427v9	ID_438	ID_440
Chr3_5A_core_3A_BES15_Tb427v9	ID_438	ID_441
Chr3_5A_core_3A_BES15_Tb427v9	ID_438	ID_442
Chr3_5A_core_3A_BES15_Tb427v9	ID_438	ID_443
Chr3_5A_core_3A_BES15_Tb427v9	ID_438	ID_444
Chr3_5A_core_3A_BES15_Tb427v9	ID_438	ID_445
Chr3_5A_core_3A_BES15_Tb427v9	ID_438	ID_446
Chr3_5A_core_3A_BES15_Tb427v9	ID_439	ID_436
Chr3_5A_core_3A_BES15_Tb427v9	ID_439	ID_437
Chr3_5A_core_3A_BES15_Tb427v9	ID_439	ID_438
Chr3_5A_core_3A_BES15_Tb427v9	ID_439	ID_440
Chr3_5A_core_3A_BES15_Tb427v9	ID_439	ID_441
Chr3_5A_core_3A_BES15_Tb427v9	ID_439	ID_442
Chr3_5A_core_3A_BES15_Tb427v9	ID_439	ID_443
Chr3_5A_core_3A_BES15_Tb427v9	ID_439	ID_444
Chr3_5A_core_3A_BES15_Tb427v9	ID_439	ID_445
Chr3_5A_core_3A_BES15_Tb427v9	ID_439	ID_446
Chr3_5A_core_3A_BES15_Tb427v9	ID_446	ID_445
Chr2_5A_core_BES12_Tb427v9	ID_447	ID_448
Chr2_5A_core_BES12_Tb427v9	ID_447	ID_449
Chr2_5A_core_BES12_Tb427v9	ID_450	ID_447
Chr2_5A_core_BES12_Tb427v9	ID_449	ID_448
Chr2_5A_core_BES12_Tb427v9	ID_450	ID_449
Chr1_5A_core_3A_Tb427v9	ID_452	ID_451
Chr1_5A_core_3A_Tb427v9	ID_451	ID_453
Chr1_5A_core_3A_Tb427v9	ID_451	ID_454
Chr1_5A_core_3A_Tb427v9	ID_451	ID_455
Chr1_5A_core_3A_Tb427v9	ID_451	ID_456
Chr1_5A_core_3A_Tb427v9	ID_451	ID_457
Chr1_5A_core_3A_Tb427v9	ID_451	ID_459
Chr1_5A_core_3A_Tb427v9	ID_458	ID_451
Chr1_5A_core_3A_Tb427v9	ID_452	ID_453
Chr1_5A_core_3A_Tb427v9	ID_452	ID_454
Chr1_5A_core_3A_Tb427v9	ID_452	ID_455
Chr1_5A_core_3A_Tb427v9	ID_452	ID_456
Chr1_5A_core_3A_Tb427v9	ID_452	ID_457
Chr1_5A_core_3A_Tb427v9	ID_452	ID_458
Chr1_5A_core_3A_Tb427v9	ID_452	ID_459
Chr1_5A_core_3A_Tb427v9	ID_452	ID_460
Chr1_5A_core_3A_Tb427v9	ID_452	ID_461
Chr1_5A_core_3A_Tb427v9	ID_452	ID_462
Chr1_5A_core_3A_Tb427v9	ID_452	ID_463
Chr1_5A_core_3A_Tb427v9	ID_452	ID_464
Chr1_5A_core_3A_Tb427v9	ID_452	ID_465
Chr1_5A_core_3A_Tb427v9	ID_452	ID_466
Chr1_5A_core_3A_Tb427v9	ID_452	ID_467
Chr1_5A_core_3A_Tb427v9	ID_452	ID_468
Chr1_5A_core_3A_Tb427v9	ID_452	ID_469
Chr1_5A_core_3A_Tb427v9	ID_452	ID_470
Chr1_5A_core_3A_Tb427v9	ID_452	ID_471
Chr1_5A_core_3A_Tb427v9	ID_452	ID_472
Chr1_5A_core_3A_Tb427v9	ID_452	ID_473
Chr1_5A_core_3A_Tb427v9	ID_452	ID_474
Chr1_5A_core_3A_Tb427v9	ID_452	ID_475
Chr1_5A_core_3A_Tb427v9	ID_452	ID_476
Chr1_5A_core_3A_Tb427v9	ID_452	ID_477
Chr1_5A_core_3A_Tb427v9	ID_452	ID_479
Chr1_5A_core_3A_Tb427v9	ID_452	ID_481
Chr1_5A_core_3A_Tb427v9	ID_454	ID_455
Chr1_5A_core_3A_Tb427v9	ID_454	ID_456
Chr1_5A_core_3A_Tb427v9	ID_454	ID_457
Chr1_5A_core_3A_Tb427v9	ID_458	ID_454
Chr1_5A_core_3A_Tb427v9	ID_458	ID_459
Chr1_5A_core_3A_Tb427v9	ID_460	ID_458
Chr1_5A_core_3A_Tb427v9	ID_460	ID_459
Chr1_5A_core_3A_Tb427v9	ID_460	ID_462
Chr1_5A_core_3A_Tb427v9	ID_460	ID_463
Chr1_5A_core_3A_Tb427v9	ID_461	ID_458
Chr1_5A_core_3A_Tb427v9	ID_461	ID_460
Chr1_5A_core_3A_Tb427v9	ID_461	ID_462
Chr1_5A_core_3A_Tb427v9	ID_461	ID_463
Chr1_5A_core_3A_Tb427v9	ID_461	ID_464
Chr1_5A_core_3A_Tb427v9	ID_461	ID_465
Chr1_5A_core_3A_Tb427v9	ID_461	ID_466
Chr1_5A_core_3A_Tb427v9	ID_461	ID_467
Chr1_5A_core_3A_Tb427v9	ID_461	ID_468
Chr1_5A_core_3A_Tb427v9	ID_461	ID_469
Chr1_5A_core_3A_Tb427v9	ID_461	ID_470
Chr1_5A_core_3A_Tb427v9	ID_461	ID_471
Chr1_5A_core_3A_Tb427v9	ID_461	ID_472
Chr1_5A_core_3A_Tb427v9	ID_465	ID_464
Chr1_5A_core_3A_Tb427v9	ID_465	ID_466
Chr1_5A_core_3A_Tb427v9	ID_465	ID_467
Chr1_5A_core_3A_Tb427v9	ID_465	ID_468
Chr1_5A_core_3A_Tb427v9	ID_465	ID_469
Chr1_5A_core_3A_Tb427v9	ID_465	ID_470
Chr1_5A_core_3A_Tb427v9	ID_465	ID_471
Chr1_5A_core_3A_Tb427v9	ID_465	ID_472
Chr1_5A_core_3A_Tb427v9	ID_465	ID_473
Chr1_5A_core_3A_Tb427v9	ID_465	ID_474
Chr1_5A_core_3A_Tb427v9	ID_465	ID_476
Chr1_5A_core_3A_Tb427v9	ID_472	ID_473
Chr1_5A_core_3A_Tb427v9	ID_475	ID_476
Chr1_5A_core_3A_Tb427v9	ID_475	ID_477
Chr1_5A_core_3A_Tb427v9	ID_475	ID_478
Chr1_5A_core_3A_Tb427v9	ID_475	ID_479
Chr1_5A_core_3A_Tb427v9	ID_475	ID_480
Chr1_5A_core_3A_Tb427v9	ID_475	ID_481
Chr1_5A_core_3A_Tb427v9	ID_475	ID_483
Chr1_5A_core_3A_Tb427v9	ID_478	ID_477
Chr1_5A_core_3A_Tb427v9	ID_478	ID_479
Chr1_5A_core_3A_Tb427v9	ID_478	ID_481
Chr1_5A_core_3A_Tb427v9	ID_478	ID_483
Chr1_5A_core_3A_Tb427v9	ID_480	ID_479
Chr1_5A_core_3A_Tb427v9	ID_480	ID_481
Chr1_5A_core_3A_Tb427v9	ID_480	ID_483
Chr1_5A_core_3A_Tb427v9	ID_483	ID_482
Chr1_5A_core_3A_Tb427v9	ID_483	ID_486
Chr1_5A_core_3A_Tb427v9	ID_483	ID_487
Chr1_5A_core_3A_Tb427v9	ID_484	ID_482
Chr1_5A_core_3A_Tb427v9	ID_484	ID_483
Chr1_5A_core_3A_Tb427v9	ID_484	ID_486
Chr1_5A_core_3A_Tb427v9	ID_484	ID_487
Chr1_5A_core_3A_Tb427v9	ID_484	ID_488
Chr1_5A_core_3A_Tb427v9	ID_484	ID_489
Chr1_5A_core_3A_Tb427v9	ID_484	ID_490
Chr1_5A_core_3A_Tb427v9	ID_484	ID_491
Chr1_5A_core_3A_Tb427v9	ID_743	ID_483
Chr1_5A_core_3A_Tb427v9	ID_488	ID_483
Chr1_5A_core_3A_Tb427v9	ID_743	ID_484
Chr1_5A_core_3A_Tb427v9	ID_492	ID_484
Chr1_5A_core_3A_Tb427v9	ID_743	ID_486
Chr1_5A_core_3A_Tb427v9	ID_743	ID_487
Chr1_5A_core_3A_Tb427v9	ID_743	ID_488
Chr1_5A_core_3A_Tb427v9	ID_743	ID_489
Chr1_5A_core_3A_Tb427v9	ID_743	ID_490
Chr1_5A_core_3A_Tb427v9	ID_743	ID_491
Chr1_5A_core_3A_Tb427v9	ID_743	ID_492
Chr1_5A_core_3A_Tb427v9	ID_743	ID_493
Chr1_5A_core_3A_Tb427v9	ID_743	ID_494
Chr1_5A_core_3A_Tb427v9	ID_743	ID_495
Chr1_5A_core_3A_Tb427v9	ID_743	ID_496
Chr1_5A_core_3A_Tb427v9	ID_743	ID_497
Chr1_5A_core_3A_Tb427v9	ID_743	ID_499
Chr1_5A_core_3A_Tb427v9	ID_743	ID_500
Chr1_5A_core_3A_Tb427v9	ID_743	ID_501
Chr1_5A_core_3A_Tb427v9	ID_743	ID_502
Chr1_5A_core_3A_Tb427v9	ID_743	ID_503
Chr1_5A_core_3A_Tb427v9	ID_487	ID_486
Chr1_5A_core_3A_Tb427v9	ID_488	ID_487
Chr1_5A_core_3A_Tb427v9	ID_488	ID_490
Chr1_5A_core_3A_Tb427v9	ID_489	ID_487
Chr1_5A_core_3A_Tb427v9	ID_489	ID_488
Chr1_5A_core_3A_Tb427v9	ID_489	ID_490
Chr1_5A_core_3A_Tb427v9	ID_489	ID_491
Chr1_5A_core_3A_Tb427v9	ID_492	ID_489
Chr1_5A_core_3A_Tb427v9	ID_493	ID_489
Chr1_5A_core_3A_Tb427v9	ID_494	ID_489
Chr1_5A_core_3A_Tb427v9	ID_490	ID_491
Chr1_5A_core_3A_Tb427v9	ID_492	ID_493
Chr1_5A_core_3A_Tb427v9	ID_492	ID_494
Chr1_5A_core_3A_Tb427v9	ID_492	ID_495
Chr1_5A_core_3A_Tb427v9	ID_492	ID_497
Chr1_5A_core_3A_Tb427v9	ID_492	ID_498
Chr1_5A_core_3A_Tb427v9	ID_496	ID_492
Chr1_5A_core_3A_Tb427v9	ID_493	ID_494
Chr1_5A_core_3A_Tb427v9	ID_493	ID_495
Chr1_5A_core_3A_Tb427v9	ID_493	ID_497
Chr1_5A_core_3A_Tb427v9	ID_493	ID_498
Chr1_5A_core_3A_Tb427v9	ID_496	ID_493
Chr1_5A_core_3A_Tb427v9	ID_494	ID_495
Chr1_5A_core_3A_Tb427v9	ID_496	ID_494
Chr1_5A_core_3A_Tb427v9	ID_496	ID_497
Chr1_5A_core_3A_Tb427v9	ID_496	ID_498
Chr1_5A_core_3A_Tb427v9	ID_496	ID_499
Chr1_5A_core_3A_Tb427v9	ID_496	ID_500
Chr1_5A_core_3A_Tb427v9	ID_496	ID_501
Chr1_5A_core_3A_Tb427v9	ID_496	ID_502
Chr1_5A_core_3A_Tb427v9	ID_498	ID_499
Chr1_5A_core_3A_Tb427v9	ID_498	ID_500
Chr1_5A_core_3A_Tb427v9	ID_498	ID_501
Chr1_5A_core_3A_Tb427v9	ID_498	ID_502
Chr1_5A_core_3A_Tb427v9	ID_503	ID_498
Chr1_5A_core_3A_Tb427v9	ID_500	ID_499
Chr1_5A_core_3A_Tb427v9	ID_500	ID_501
Chr1_5A_core_3A_Tb427v9	ID_500	ID_502
Chr1_5A_core_3A_Tb427v9	ID_503	ID_502
Chr11_3B_Tb427v9	ID_505	ID_506
Chr11_3B_Tb427v9	ID_505	ID_507
Chr11_3B_Tb427v9	ID_508	ID_505
Chr11_3B_Tb427v9	ID_507	ID_506
Chr11_3B_Tb427v9	ID_508	ID_507
Chr10_3B_Tb427v9	ID_515	ID_514
Chr8_5B_Tb427v9	ID_518	ID_519
Chr8_5B_Tb427v9	ID_518	ID_520
Chr6_3B_Tb427v9	ID_523	ID_526
Chr6_3B_Tb427v9	ID_523	ID_718
Chr6_3B_Tb427v9	ID_525	ID_523
Chr6_3B_Tb427v9	ID_525	ID_718

## Sheet: Hi-C TADs 1Kb Resolution
Chromosome	Start	End	ID	SeparationScore	Length (bp)
Chr11_5A_core_3A_Tb427v9	384000	706000	ID_0.01_1	-0.0453774	322000
Chr11_5A_core_3A_Tb427v9	706000	1351000	ID_0.01_2	-0.077084	645000
Chr11_5A_core_3A_Tb427v9	1351000	1652000	ID_0.01_3	-0.0469099	301000
Chr11_5A_core_3A_Tb427v9	1652000	1877000	ID_0.01_4	-0.0219336	225000
Chr11_5A_core_3A_Tb427v9	1877000	2410000	ID_0.01_5	-0.0210482	533000
Chr11_5A_core_3A_Tb427v9	2410000	2418000	ID_0.01_6	-0.0331833	8000
Chr11_5A_core_3A_Tb427v9	2418000	2432000	ID_0.01_7	-0.0233522	14000
Chr11_5A_core_3A_Tb427v9	2432000	2675000	ID_0.01_8	0.000292964	243000
Chr11_5A_core_3A_Tb427v9	2675000	2723000	ID_0.01_9	-0.101641	48000
Chr11_5A_core_3A_Tb427v9	2723000	2734000	ID_0.01_10	-0.115134	11000
Chr11_5A_core_3A_Tb427v9	2734000	3049000	ID_0.01_11	-0.117181	315000
Chr11_5A_core_3A_Tb427v9	3049000	3310000	ID_0.01_12	-0.063176	261000
Chr11_5A_core_3A_Tb427v9	3310000	3512000	ID_0.01_13	-0.102109	202000
Chr11_5A_core_3A_Tb427v9	3512000	3614000	ID_0.01_14	-0.0755309	102000
Chr11_5A_core_3A_Tb427v9	3614000	4676000	ID_0.01_15	-0.0983153	1062000
Chr11_5A_core_3A_Tb427v9	4676000	5440000	ID_0.01_16	-0.102668	764000
Chr11_5A_core_3A_Tb427v9	5440000	5455000	ID_0.01_17	-0.0368689	15000
Chr11_5A_core_3A_Tb427v9	5455000	5468000	ID_0.01_18	-0.137713	13000
Chr10_5A_core_3A_Tb427v9	156000	1776000	ID_0.01_19	-0.0309619	1620000
Chr10_5A_core_3A_Tb427v9	1776000	2769000	ID_0.01_20	-0.107277	993000
Chr10_5A_core_3A_Tb427v9	2769000	2824000	ID_0.01_21	0.0182144	55000
Chr10_5A_core_3A_Tb427v9	2824000	3352000	ID_0.01_22	0.0102551	528000
Chr10_5A_core_3A_Tb427v9	3352000	3783000	ID_0.01_23	0.0117441	431000
Chr10_5A_core_3A_Tb427v9	3783000	3908000	ID_0.01_24	-0.0779547	125000
Chr10_5A_core_3A_Tb427v9	3908000	4121000	ID_0.01_25	-0.0112646	213000
Chr10_5A_core_3A_Tb427v9	4121000	5071000	ID_0.01_26	-0.112039	950000
Chr10_5A_core_3A_Tb427v9	5071000	5337000	ID_0.01_27	-0.00914749	266000
Chr10_5A_core_3A_Tb427v9	5337000	5353000	ID_0.01_28	-0.101954	16000
Chr10_5A_core_3A_Tb427v9	5353000	5404000	ID_0.01_29	-0.0958662	51000
Chr9_5A_core_3A_Tb427v9	705000	740000	ID_0.01_30	-0.0745417	35000
Chr9_5A_core_3A_Tb427v9	740000	818000	ID_0.01_31	-0.0458124	78000
Chr9_5A_core_3A_Tb427v9	818000	867000	ID_0.01_32	-0.065458	49000
Chr9_5A_core_3A_Tb427v9	867000	917000	ID_0.01_33	-0.016799	50000
Chr9_5A_core_3A_Tb427v9	917000	1061000	ID_0.01_34	-0.0210093	144000
Chr9_5A_core_3A_Tb427v9	1061000	1721000	ID_0.01_35	-0.0853759	660000
Chr9_5A_core_3A_Tb427v9	1721000	1731000	ID_0.01_36	-0.0621346	10000
Chr9_5A_core_3A_Tb427v9	1731000	1876000	ID_0.01_37	-0.0699781	145000
Chr9_5A_core_3A_Tb427v9	1876000	1955000	ID_0.01_38	-0.0904301	79000
Chr8_5A_core_3A_Tb427v9	1440000	2052000	ID_0.01_39	0.0113722	612000
Chr8_5A_core_3A_Tb427v9	2052000	2734000	ID_0.01_40	-0.0742368	682000
Chr6_BES1_core_3A_Tb427v9	79000	378000	ID_0.01_41	-0.124713	299000
Chr6_BES1_core_3A_Tb427v9	378000	1321000	ID_0.01_42	-0.0461071	943000
Chr6_BES1_core_3A_Tb427v9	1321000	2247000	ID_0.01_43	-0.0707451	926000
Chr6_BES1_core_3A_Tb427v9	2247000	2575000	ID_0.01_44	-0.0909574	328000
Chr5_BES5_core_3A_Tb427v9	276000	358000	ID_0.01_45	-0.12539	82000
Chr5_BES5_core_3A_Tb427v9	358000	605000	ID_0.01_46	-0.0359589	247000
Chr5_BES5_core_3A_Tb427v9	605000	1383000	ID_0.01_47	-0.0243762	778000
Chr4_5A_core_3A_Tb427v9	540000	572000	ID_0.01_48	-0.0901551	32000
Chr4_5A_core_3A_Tb427v9	572000	972500	ID_0.01_49	-0.0343595	400500
Chr4_5A_core_3A_Tb427v9	972500	1444000	ID_0.01_50	-0.124083	471500
Chr3_5A_core_3A_BES15_Tb427v9	325000	327000	ID_0.01_51	-0.144561	2000
Chr3_5A_core_3A_BES15_Tb427v9	327000	464000	ID_0.01_52	-0.141481	137000
Chr3_5A_core_3A_BES15_Tb427v9	464000	1218000	ID_0.01_53	-0.0816682	754000
Chr3_5A_core_3A_BES15_Tb427v9	1218000	1310000	ID_0.01_54	-0.0561079	92000
Chr3_5A_core_3A_BES15_Tb427v9	1310000	1589000	ID_0.01_55	-0.17971	279000
Chr3_5A_core_3A_BES15_Tb427v9	1589000	1651000	ID_0.01_56	-0.0571135	62000
Chr2_5A_core_BES12_Tb427v9	202000	214000	ID_0.01_57	-0.136584	12000
Chr2_5A_core_BES12_Tb427v9	214000	899000	ID_0.01_58	-0.0982507	685000
Chr1_5A_core_3A_Tb427v9	213000	236000	ID_0.01_59	-0.110091	23000
Chr1_5A_core_3A_Tb427v9	236000	287000	ID_0.01_60	-0.0905436	51000
Chr1_5A_core_3A_Tb427v9	287000	425000	ID_0.01_61	0.00750698	138000
Chr1_5A_core_3A_Tb427v9	425000	763000	ID_0.01_62	-0.100626	338000
Chr1_5A_core_3A_Tb427v9	763000	827000	ID_0.01_63	-0.0129204	64000
Chr1_5A_core_3A_Tb427v9	827000	1108000	ID_0.01_64	-0.0156886	281000
Chr1_5A_core_3A_Tb427v9	1108000	1119000	ID_0.01_65	-0.0665805	11000
Chr1_5A_core_3A_Tb427v9	1119000	1262000	ID_0.01_66	-0.0502099	143000
Chr1_5A_core_3A_Tb427v9	1262000	1275000	ID_0.01_67	-0.130875	13000
Chr1_5A_core_3A_Tb427v9	1275000	2098000	ID_0.01_68	-0.126321	823000
Chr1_5A_core_3A_Tb427v9	2098000	2263000	ID_0.01_69	-0.0261962	165000
Chr1_5A_core_3A_Tb427v9	2263000	3012000	ID_0.01_70	-0.0381296	749000
Chr11_3B_Tb427v9	313000	325000	ID_0.01_71	-0.131938	12000
Chr11_3B_Tb427v9	325000	873000	ID_0.01_72	-0.105993	548000
Chr10_3B_Tb427v9	561000	655000	ID_0.01_73	-0.0658649	94000
Chr10_3B_Tb427v9	655000	669000	ID_0.01_74	-0.0152101	14000
Chr10_3B_Tb427v9	669000	956000	ID_0.01_75	0.00164965	287000
Chr8_5B_Tb427v9	177000	628000	ID_0.01_76	-0.0547611	451000
Chr6_3B_Tb427v9	500000	520000	ID_0.01_77	-0.10977	20000

## Sheet: Hi-C TADs 10Kb Resolution
Chromosome	Start	End	ID	SeparationScore	Length (bp)
Chr11_5A_core_3A_Tb427v9	960000	1360000	ID_0.01_1	-0.307672	400000
Chr11_5A_core_3A_Tb427v9	1360000	2150000	ID_0.01_2	-0.211274	790000
Chr11_5A_core_3A_Tb427v9	2150000	2210000	ID_0.01_3	-0.463943	60000
Chr11_5A_core_3A_Tb427v9	2210000	2520000	ID_0.01_4	-0.575157	310000
Chr11_5A_core_3A_Tb427v9	2520000	2690000	ID_0.01_5	-0.505168	170000
Chr11_5A_core_3A_Tb427v9	2690000	3120000	ID_0.01_6	-0.605439	430000
Chr11_5A_core_3A_Tb427v9	3120000	3830000	ID_0.01_7	-0.386356	710000
Chr11_5A_core_3A_Tb427v9	3830000	4280000	ID_0.01_8	-0.0454882	450000
Chr11_5A_core_3A_Tb427v9	4280000	4350000	ID_0.01_9	-0.349212	70000
Chr11_5A_core_3A_Tb427v9	4350000	4670000	ID_0.01_10	-0.527938	320000
Chr11_5A_core_3A_Tb427v9	4670000	4960000	ID_0.01_11	-0.346519	290000
Chr11_5A_core_3A_Tb427v9	4960000	5190000	ID_0.01_12	-0.320158	230000
Chr11_5A_core_3A_Tb427v9	5190000	5450000	ID_0.01_13	-0.394119	260000
Chr10_5A_core_3A_Tb427v9	400000	1110000	ID_0.01_14	-0.17082	710000
Chr10_5A_core_3A_Tb427v9	1110000	1820000	ID_0.01_15	-0.106276	710000
Chr10_5A_core_3A_Tb427v9	1820000	1900000	ID_0.01_16	-0.259031	80000
Chr10_5A_core_3A_Tb427v9	1900000	2200000	ID_0.01_17	-0.0504415	300000
Chr10_5A_core_3A_Tb427v9	2200000	2580000	ID_0.01_18	-0.371461	380000
Chr10_5A_core_3A_Tb427v9	2580000	2620000	ID_0.01_19	-0.550487	40000
Chr10_5A_core_3A_Tb427v9	2620000	2740000	ID_0.01_20	-0.529964	120000
Chr10_5A_core_3A_Tb427v9	2740000	3100000	ID_0.01_21	-0.311182	360000
Chr10_5A_core_3A_Tb427v9	3100000	3150000	ID_0.01_22	-0.401859	50000
Chr10_5A_core_3A_Tb427v9	3150000	3730000	ID_0.01_23	-0.314712	580000
Chr10_5A_core_3A_Tb427v9	3730000	4100000	ID_0.01_24	-0.340754	370000
Chr10_5A_core_3A_Tb427v9	4100000	4370000	ID_0.01_25	-0.563316	270000
Chr10_5A_core_3A_Tb427v9	4370000	4890000	ID_0.01_26	-0.222716	520000
Chr10_5A_core_3A_Tb427v9	4890000	5210000	ID_0.01_27	-0.0597987	320000
Chr10_5A_core_3A_Tb427v9	5210000	5360000	ID_0.01_28	-0.0739415	150000
Chr9_5A_core_3A_Tb427v9	220000	420000	ID_0.01_29	-0.14942	200000
Chr9_5A_core_3A_Tb427v9	420000	570000	ID_0.01_30	-0.372489	150000
Chr9_5A_core_3A_Tb427v9	570000	710000	ID_0.01_31	-0.38625	140000
Chr9_5A_core_3A_Tb427v9	710000	1050000	ID_0.01_32	-0.303221	340000
Chr9_5A_core_3A_Tb427v9	1050000	1110000	ID_0.01_33	-0.231205	60000
Chr9_5A_core_3A_Tb427v9	1110000	1260000	ID_0.01_34	-0.296121	150000
Chr9_5A_core_3A_Tb427v9	1260000	1300000	ID_0.01_35	-0.524015	40000
Chr9_5A_core_3A_Tb427v9	1300000	1520000	ID_0.01_36	-0.512952	220000
Chr9_5A_core_3A_Tb427v9	1520000	1750000	ID_0.01_37	-0.0999975	230000
Chr9_5A_core_3A_Tb427v9	1750000	2040000	ID_0.01_38	-0.223938	290000
Chr9_5A_core_3A_Tb427v9	2040000	2350000	ID_0.01_39	0.0284846	310000
Chr9_5A_core_3A_Tb427v9	2350000	2500000	ID_0.01_40	-0.715708	150000
Chr9_5A_core_3A_Tb427v9	2500000	2540000	ID_0.01_41	-0.566995	40000
Chr9_5A_core_3A_Tb427v9	2540000	2740000	ID_0.01_42	-0.52274	200000
Chr9_5A_core_3A_Tb427v9	2740000	2960000	ID_0.01_43	-0.175914	220000
Chr9_5A_core_3A_Tb427v9	2960000	3330000	ID_0.01_44	-0.0336985	370000
Chr9_5A_core_3A_Tb427v9	3330000	3880000	ID_0.01_45	-0.380329	550000
Chr8_5A_core_3A_Tb427v9	230000	410000	ID_0.01_46	0.0325756	180000
Chr8_5A_core_3A_Tb427v9	410000	520000	ID_0.01_47	-0.0734369	110000
Chr8_5A_core_3A_Tb427v9	520000	630000	ID_0.01_48	0.12648	110000
Chr8_5A_core_3A_Tb427v9	630000	680000	ID_0.01_49	-0.158195	50000
Chr8_5A_core_3A_Tb427v9	680000	790000	ID_0.01_50	-0.0563157	110000
Chr8_5A_core_3A_Tb427v9	790000	1560000	ID_0.01_51	-0.150078	770000
Chr8_5A_core_3A_Tb427v9	1560000	1680000	ID_0.01_52	-0.158068	120000
Chr8_5A_core_3A_Tb427v9	1680000	2000000	ID_0.01_53	-0.367284	320000
Chr8_5A_core_3A_Tb427v9	2000000	2590000	ID_0.01_54	-0.151006	590000
Chr8_5A_core_3A_Tb427v9	2590000	2720000	ID_0.01_55	-0.390843	130000
Chr8_5A_core_3A_Tb427v9	2720000	2900000	ID_0.01_56	-0.198401	180000
Chr8_5A_core_3A_Tb427v9	2900000	3150000	ID_0.01_57	-0.641355	250000
Chr8_5A_core_3A_Tb427v9	3150000	3330000	ID_0.01_58	-0.518255	180000
Chr8_5A_core_3A_Tb427v9	3330000	3520000	ID_0.01_59	-0.310638	190000
Chr7_5A_core_Tb427v9	310000	460000	ID_0.01_60	-0.418607	150000
Chr7_5A_core_Tb427v9	460000	680000	ID_0.01_61	-0.422384	220000
Chr7_5A_core_Tb427v9	680000	1160000	ID_0.01_62	-0.541675	480000
Chr7_5A_core_Tb427v9	1160000	1340000	ID_0.01_63	0.0211125	180000
Chr7_5A_core_Tb427v9	1340000	1600000	ID_0.01_64	-0.654134	260000
Chr7_5A_core_Tb427v9	1600000	1820000	ID_0.01_65	-0.207819	220000
Chr7_5A_core_Tb427v9	1820000	2010000	ID_0.01_66	0.034186	190000
Chr7_5A_core_Tb427v9	2010000	2120000	ID_0.01_67	-0.430774	110000
Chr7_5A_core_Tb427v9	2120000	2450000	ID_0.01_68	-0.137338	330000
Chr7_5A_core_Tb427v9	2450000	2800000	ID_0.01_69	-0.228823	350000
Chr7_5A_core_Tb427v9	2800000	3050000	ID_0.01_70	-0.675397	250000
Chr6_BES1_core_3A_Tb427v9	210000	360000	ID_0.01_71	-0.226774	150000
Chr6_BES1_core_3A_Tb427v9	360000	410000	ID_0.01_72	-0.287312	50000
Chr6_BES1_core_3A_Tb427v9	410000	640000	ID_0.01_73	-0.235709	230000
Chr6_BES1_core_3A_Tb427v9	640000	940000	ID_0.01_74	-0.217285	300000
Chr6_BES1_core_3A_Tb427v9	940000	1430000	ID_0.01_75	-0.0863355	490000
Chr6_BES1_core_3A_Tb427v9	1430000	2250000	ID_0.01_76	-0.462149	820000
Chr6_BES1_core_3A_Tb427v9	2250000	2410000	ID_0.01_77	-0.317706	160000
Chr5_BES5_core_3A_Tb427v9	300000	670000	ID_0.01_78	-0.485918	370000
Chr5_BES5_core_3A_Tb427v9	670000	700000	ID_0.01_79	-0.256805	30000
Chr5_BES5_core_3A_Tb427v9	700000	1100000	ID_0.01_80	-0.122255	400000
Chr5_BES5_core_3A_Tb427v9	1100000	1170000	ID_0.01_81	0.0274485	70000
Chr5_BES5_core_3A_Tb427v9	1170000	1520000	ID_0.01_82	-0.0710986	350000
Chr4_5A_core_3A_Tb427v9	350000	520000	ID_0.01_83	-0.352992	170000
Chr4_5A_core_3A_Tb427v9	520000	840000	ID_0.01_84	-0.402856	320000
Chr4_5A_core_3A_Tb427v9	840000	970000	ID_0.01_85	-0.205603	130000
Chr4_5A_core_3A_Tb427v9	970000	1170000	ID_0.01_86	-0.642163	200000
Chr4_5A_core_3A_Tb427v9	1170000	1530000	ID_0.01_87	-0.520238	360000
Chr4_5A_core_3A_Tb427v9	1530000	1640000	ID_0.01_88	-0.3037	110000
Chr3_5A_core_3A_BES15_Tb427v9	340000	500000	ID_0.01_89	-0.463794	160000
Chr3_5A_core_3A_BES15_Tb427v9	500000	1330000	ID_0.01_90	-0.445886	830000
Chr3_5A_core_3A_BES15_Tb427v9	1330000	1690000	ID_0.01_91	-0.732753	360000
Chr3_5A_core_3A_BES15_Tb427v9	1690000	1970000	ID_0.01_92	0.0359962	280000
Chr2_5A_core_BES12_Tb427v9	200000	320000	ID_0.01_93	-0.610725	120000
Chr2_5A_core_BES12_Tb427v9	320000	880000	ID_0.01_94	-0.225172	560000
Chr1_5A_core_3A_Tb427v9	200000	370000	ID_0.01_95	-0.45632	170000
Chr1_5A_core_3A_Tb427v9	370000	590000	ID_0.01_96	-0.291581	220000
Chr1_5A_core_3A_Tb427v9	590000	840000	ID_0.01_97	-0.13079	250000
Chr1_5A_core_3A_Tb427v9	840000	1090000	ID_0.01_98	-0.4697	250000
Chr1_5A_core_3A_Tb427v9	1090000	1300000	ID_0.01_99	-0.361229	210000
Chr1_5A_core_3A_Tb427v9	1300000	1620000	ID_0.01_100	-0.51631	320000
Chr1_5A_core_3A_Tb427v9	1620000	1930000	ID_0.01_101	-0.117362	310000
Chr1_5A_core_3A_Tb427v9	1930000	2460000	ID_0.01_102	-0.0916142	530000
Chr1_5A_core_3A_Tb427v9	2460000	3010000	ID_0.01_103	-0.531476	550000
Chr1_5A_core_3A_Tb427v9	3010000	3080000	ID_0.01_104	-0.242314	70000
Chr11_3B_Tb427v9	310000	670000	ID_0.01_105	-0.706819	360000
Chr10_3B_Tb427v9	520000	590000	ID_0.01_106	-0.211782	70000
Chr9_3B_Tb427v9	150000	280000	ID_0.01_107	-0.173469	130000
Chr8_5B_Tb427v9	120000	620000	ID_0.01_108	-0.48534	500000
Chr6_3B_Tb427v9	540000	930000	ID_0.01_109	-0.352235	390000

## Sheet: Hi-C TADs 50Kb Resolution
Chromosome	Start	End	ID	SeparationScore	Length (bp)
Chr11_5A_core_3A_Tb427v9	1700000	2150000	ID_0.05_1	-0.175552	450000
Chr11_5A_core_3A_Tb427v9	2150000	4600000	ID_0.05_2	-0.401679	2450000
Chr10_5A_core_3A_Tb427v9	2230000	2580000	ID_0.05_3	-0.147823	350000
Chr10_5A_core_3A_Tb427v9	2580000	3030000	ID_0.05_4	-0.757602	450000
Chr10_5A_core_3A_Tb427v9	3030000	4080000	ID_0.05_5	-0.404327	1050000
Chr9_5A_core_3A_Tb427v9	1300000	2350000	ID_0.05_6	-0.295553	1050000
Chr4_5A_core_3A_Tb427v9	950000	1500000	ID_0.05_7	-0.941224	550000
Chr3_5A_core_3A_BES15_Tb427v9	500000	1310000	ID_0.05_8	-0.572135	810000

## Sheet: Hi-C merged TADs
Chromosome	Start	End	ID	SeparationScore	Length (bp)
Chr11_5A_core_3A_Tb427v9	384000	706000	ID_1	-0.0453774	322000
Chr11_5A_core_3A_Tb427v9	706000	1351000	ID_2	-0.077084	645000
Chr11_5A_core_3A_Tb427v9	960000	1360000	ID_3	-0.307672	400000
Chr11_5A_core_3A_Tb427v9	1351000	1652000	ID_4	-0.0469099	301000
Chr11_5A_core_3A_Tb427v9	1360000	2150000	ID_5	-0.211274	790000
Chr11_5A_core_3A_Tb427v9	1652000	1877000	ID_6	-0.0219336	225000
Chr11_5A_core_3A_Tb427v9	1700000	2150000	ID_7	-0.175552	450000
Chr11_5A_core_3A_Tb427v9	1877000	2410000	ID_8	-0.0210482	533000
Chr11_5A_core_3A_Tb427v9	2150000	2210000	ID_9	-0.463943	60000
Chr11_5A_core_3A_Tb427v9	2150000	4600000	ID_10	-0.401679	2450000
Chr11_5A_core_3A_Tb427v9	2210000	2520000	ID_11	-0.575157	310000
Chr11_5A_core_3A_Tb427v9	2410000	2418000	ID_12	-0.0331833	8000
Chr11_5A_core_3A_Tb427v9	2418000	2432000	ID_13	-0.0233522	14000
Chr11_5A_core_3A_Tb427v9	2432000	2675000	ID_14	0.000292964	243000
Chr11_5A_core_3A_Tb427v9	2520000	2690000	ID_15	-0.505168	170000
Chr11_5A_core_3A_Tb427v9	2675000	2723000	ID_16	-0.101641	48000
Chr11_5A_core_3A_Tb427v9	2690000	3120000	ID_17	-0.605439	430000
Chr11_5A_core_3A_Tb427v9	2723000	2734000	ID_18	-0.115134	11000
Chr11_5A_core_3A_Tb427v9	2734000	3049000	ID_19	-0.117181	315000
Chr11_5A_core_3A_Tb427v9	3049000	3310000	ID_20	-0.063176	261000
Chr11_5A_core_3A_Tb427v9	3120000	3830000	ID_21	-0.386356	710000
Chr11_5A_core_3A_Tb427v9	3310000	3512000	ID_22	-0.102109	202000
Chr11_5A_core_3A_Tb427v9	3512000	3614000	ID_23	-0.0755309	102000
Chr11_5A_core_3A_Tb427v9	3614000	4676000	ID_24	-0.0983153	1062000
Chr11_5A_core_3A_Tb427v9	3830000	4280000	ID_25	-0.0454882	450000
Chr11_5A_core_3A_Tb427v9	4280000	4350000	ID_26	-0.349212	70000
Chr11_5A_core_3A_Tb427v9	4350000	4670000	ID_27	-0.527938	320000
Chr11_5A_core_3A_Tb427v9	4670000	4960000	ID_28	-0.346519	290000
Chr11_5A_core_3A_Tb427v9	4676000	5440000	ID_29	-0.102668	764000
Chr11_5A_core_3A_Tb427v9	4960000	5190000	ID_30	-0.320158	230000
Chr11_5A_core_3A_Tb427v9	5190000	5450000	ID_31	-0.394119	260000
Chr11_5A_core_3A_Tb427v9	5440000	5455000	ID_32	-0.0368689	15000
Chr11_5A_core_3A_Tb427v9	5455000	5468000	ID_33	-0.137713	13000
Chr10_5A_core_3A_Tb427v9	156000	1776000	ID_34	-0.0309619	1620000
Chr10_5A_core_3A_Tb427v9	400000	1110000	ID_35	-0.17082	710000
Chr10_5A_core_3A_Tb427v9	1110000	1820000	ID_36	-0.106276	710000
Chr10_5A_core_3A_Tb427v9	1776000	2769000	ID_37	-0.107277	993000
Chr10_5A_core_3A_Tb427v9	1820000	1900000	ID_38	-0.259031	80000
Chr10_5A_core_3A_Tb427v9	1900000	2200000	ID_39	-0.0504415	300000
Chr10_5A_core_3A_Tb427v9	2200000	2580000	ID_40	-0.371461	380000
Chr10_5A_core_3A_Tb427v9	2230000	2580000	ID_41	-0.147823	350000
Chr10_5A_core_3A_Tb427v9	2580000	2620000	ID_42	-0.550487	40000
Chr10_5A_core_3A_Tb427v9	2580000	3030000	ID_43	-0.757602	450000
Chr10_5A_core_3A_Tb427v9	2620000	2740000	ID_44	-0.529964	120000
Chr10_5A_core_3A_Tb427v9	2740000	3100000	ID_45	-0.311182	360000
Chr10_5A_core_3A_Tb427v9	2769000	2824000	ID_46	0.0182144	55000
Chr10_5A_core_3A_Tb427v9	2824000	3352000	ID_47	0.0102551	528000
Chr10_5A_core_3A_Tb427v9	3030000	4080000	ID_48	-0.404327	1050000
Chr10_5A_core_3A_Tb427v9	3100000	3150000	ID_49	-0.401859	50000
Chr10_5A_core_3A_Tb427v9	3150000	3730000	ID_50	-0.314712	580000
Chr10_5A_core_3A_Tb427v9	3352000	3783000	ID_51	0.0117441	431000
Chr10_5A_core_3A_Tb427v9	3730000	4100000	ID_52	-0.340754	370000
Chr10_5A_core_3A_Tb427v9	3783000	3908000	ID_53	-0.0779547	125000
Chr10_5A_core_3A_Tb427v9	3908000	4121000	ID_54	-0.0112646	213000
Chr10_5A_core_3A_Tb427v9	4100000	4370000	ID_55	-0.563316	270000
Chr10_5A_core_3A_Tb427v9	4121000	5071000	ID_56	-0.112039	950000
Chr10_5A_core_3A_Tb427v9	4370000	4890000	ID_57	-0.222716	520000
Chr10_5A_core_3A_Tb427v9	4890000	5210000	ID_58	-0.0597987	320000
Chr10_5A_core_3A_Tb427v9	5071000	5337000	ID_59	-0.00914749	266000
Chr10_5A_core_3A_Tb427v9	5210000	5360000	ID_60	-0.0739415	150000
Chr10_5A_core_3A_Tb427v9	5337000	5353000	ID_61	-0.101954	16000
Chr10_5A_core_3A_Tb427v9	5353000	5404000	ID_62	-0.0958662	51000
Chr9_5A_core_3A_Tb427v9	220000	420000	ID_63	-0.14942	200000
Chr9_5A_core_3A_Tb427v9	420000	570000	ID_64	-0.372489	150000
Chr9_5A_core_3A_Tb427v9	570000	710000	ID_65	-0.38625	140000
Chr9_5A_core_3A_Tb427v9	705000	740000	ID_66	-0.0745417	35000
Chr9_5A_core_3A_Tb427v9	710000	1050000	ID_67	-0.303221	340000
Chr9_5A_core_3A_Tb427v9	740000	818000	ID_68	-0.0458124	78000
Chr9_5A_core_3A_Tb427v9	818000	867000	ID_69	-0.065458	49000
Chr9_5A_core_3A_Tb427v9	867000	917000	ID_70	-0.016799	50000
Chr9_5A_core_3A_Tb427v9	917000	1061000	ID_71	-0.0210093	144000
Chr9_5A_core_3A_Tb427v9	1050000	1110000	ID_72	-0.231205	60000
Chr9_5A_core_3A_Tb427v9	1061000	1721000	ID_73	-0.0853759	660000
Chr9_5A_core_3A_Tb427v9	1110000	1260000	ID_74	-0.296121	150000
Chr9_5A_core_3A_Tb427v9	1260000	1300000	ID_75	-0.524015	40000
Chr9_5A_core_3A_Tb427v9	1300000	1520000	ID_76	-0.512952	220000
Chr9_5A_core_3A_Tb427v9	1300000	2350000	ID_77	-0.295553	1050000
Chr9_5A_core_3A_Tb427v9	1520000	1750000	ID_78	-0.0999975	230000
Chr9_5A_core_3A_Tb427v9	1721000	1731000	ID_79	-0.0621346	10000
Chr9_5A_core_3A_Tb427v9	1731000	1876000	ID_80	-0.0699781	145000
Chr9_5A_core_3A_Tb427v9	1750000	2040000	ID_81	-0.223938	290000
Chr9_5A_core_3A_Tb427v9	1876000	1955000	ID_82	-0.0904301	79000
Chr8_5A_core_3A_Tb427v9	230000	410000	ID_83	0.0325756	180000
Chr8_5A_core_3A_Tb427v9	410000	520000	ID_84	-0.0734369	110000
Chr8_5A_core_3A_Tb427v9	520000	630000	ID_85	0.12648	110000
Chr8_5A_core_3A_Tb427v9	630000	680000	ID_86	-0.158195	50000
Chr8_5A_core_3A_Tb427v9	680000	790000	ID_87	-0.0563157	110000
Chr8_5A_core_3A_Tb427v9	790000	1560000	ID_88	-0.150078	770000
Chr8_5A_core_3A_Tb427v9	1440000	2052000	ID_89	0.0113722	612000
Chr8_5A_core_3A_Tb427v9	1560000	1680000	ID_90	-0.158068	120000
Chr8_5A_core_3A_Tb427v9	1680000	2000000	ID_91	-0.367284	320000
Chr8_5A_core_3A_Tb427v9	2000000	2590000	ID_92	-0.151006	590000
Chr8_5A_core_3A_Tb427v9	2052000	2734000	ID_93	-0.0742368	682000
Chr6_BES1_core_3A_Tb427v9	79000	378000	ID_94	-0.124713	299000
Chr6_BES1_core_3A_Tb427v9	210000	360000	ID_95	-0.226774	150000
Chr6_BES1_core_3A_Tb427v9	360000	410000	ID_96	-0.287312	50000
Chr6_BES1_core_3A_Tb427v9	378000	1321000	ID_97	-0.0461071	943000
Chr6_BES1_core_3A_Tb427v9	410000	640000	ID_98	-0.235709	230000
Chr6_BES1_core_3A_Tb427v9	640000	940000	ID_99	-0.217285	300000
Chr6_BES1_core_3A_Tb427v9	940000	1430000	ID_100	-0.0863355	490000
Chr6_BES1_core_3A_Tb427v9	1321000	2247000	ID_101	-0.0707451	926000
Chr6_BES1_core_3A_Tb427v9	1430000	2250000	ID_102	-0.462149	820000
Chr6_BES1_core_3A_Tb427v9	2247000	2575000	ID_103	-0.0909574	328000
Chr5_BES5_core_3A_Tb427v9	276000	358000	ID_104	-0.12539	82000
Chr5_BES5_core_3A_Tb427v9	300000	670000	ID_105	-0.485918	370000
Chr5_BES5_core_3A_Tb427v9	358000	605000	ID_106	-0.0359589	247000
Chr5_BES5_core_3A_Tb427v9	605000	1383000	ID_107	-0.0243762	778000
Chr4_5A_core_3A_Tb427v9	350000	520000	ID_108	-0.352992	170000
Chr4_5A_core_3A_Tb427v9	520000	840000	ID_109	-0.402856	320000
Chr4_5A_core_3A_Tb427v9	540000	572000	ID_110	-0.0901551	32000
Chr4_5A_core_3A_Tb427v9	572000	972500	ID_111	-0.0343595	400500
Chr4_5A_core_3A_Tb427v9	840000	970000	ID_112	-0.205603	130000
Chr4_5A_core_3A_Tb427v9	950000	1500000	ID_113	-0.941224	550000
Chr4_5A_core_3A_Tb427v9	970000	1170000	ID_114	-0.642163	200000
Chr4_5A_core_3A_Tb427v9	972500	1444000	ID_115	-0.124083	471500
Chr3_5A_core_3A_BES15_Tb427v9	325000	327000	ID_116	-0.144561	2000
Chr3_5A_core_3A_BES15_Tb427v9	327000	464000	ID_117	-0.141481	137000
Chr3_5A_core_3A_BES15_Tb427v9	340000	500000	ID_118	-0.463794	160000
Chr3_5A_core_3A_BES15_Tb427v9	464000	1218000	ID_119	-0.0816682	754000
Chr3_5A_core_3A_BES15_Tb427v9	500000	1330000	ID_120	-0.445886	830000
Chr3_5A_core_3A_BES15_Tb427v9	500000	1310000	ID_191	-0.572135	810000
Chr3_5A_core_3A_BES15_Tb427v9	1218000	1310000	ID_122	-0.0561079	92000
Chr3_5A_core_3A_BES15_Tb427v9	1310000	1589000	ID_123	-0.17971	279000
Chr3_5A_core_3A_BES15_Tb427v9	1330000	1690000	ID_124	-0.732753	360000
Chr3_5A_core_3A_BES15_Tb427v9	1589000	1651000	ID_125	-0.0571135	62000
Chr2_5A_core_BES12_Tb427v9	200000	320000	ID_126	-0.610725	120000
Chr2_5A_core_BES12_Tb427v9	202000	214000	ID_127	-0.136584	12000
Chr2_5A_core_BES12_Tb427v9	214000	899000	ID_128	-0.0982507	685000
Chr1_5A_core_3A_Tb427v9	200000	370000	ID_129	-0.45632	170000
Chr1_5A_core_3A_Tb427v9	213000	236000	ID_130	-0.110091	23000
Chr1_5A_core_3A_Tb427v9	236000	287000	ID_131	-0.0905436	51000
Chr1_5A_core_3A_Tb427v9	287000	425000	ID_132	0.00750698	138000
Chr1_5A_core_3A_Tb427v9	370000	590000	ID_133	-0.291581	220000
Chr1_5A_core_3A_Tb427v9	425000	763000	ID_134	-0.100626	338000
Chr1_5A_core_3A_Tb427v9	590000	840000	ID_135	-0.13079	250000
Chr1_5A_core_3A_Tb427v9	763000	827000	ID_136	-0.0129204	64000
Chr1_5A_core_3A_Tb427v9	827000	1108000	ID_137	-0.0156886	281000
Chr1_5A_core_3A_Tb427v9	840000	1090000	ID_138	-0.4697	250000
Chr1_5A_core_3A_Tb427v9	1090000	1300000	ID_139	-0.361229	210000
Chr1_5A_core_3A_Tb427v9	1108000	1119000	ID_140	-0.0665805	11000
Chr1_5A_core_3A_Tb427v9	1119000	1262000	ID_141	-0.0502099	143000
Chr1_5A_core_3A_Tb427v9	1262000	1275000	ID_142	-0.130875	13000
Chr1_5A_core_3A_Tb427v9	1275000	2098000	ID_143	-0.126321	823000
Chr1_5A_core_3A_Tb427v9	1300000	1620000	ID_144	-0.51631	320000
Chr1_5A_core_3A_Tb427v9	1620000	1930000	ID_145	-0.117362	310000
Chr1_5A_core_3A_Tb427v9	1930000	2460000	ID_146	-0.0916142	530000
Chr1_5A_core_3A_Tb427v9	2098000	2263000	ID_147	-0.0261962	165000
Chr1_5A_core_3A_Tb427v9	2263000	3012000	ID_148	-0.0381296	749000
Chr11_3B_Tb427v9	310000	670000	ID_149	-0.706819	360000
Chr11_3B_Tb427v9	313000	325000	ID_150	-0.131938	12000
Chr11_3B_Tb427v9	325000	873000	ID_151	-0.105993	548000
Chr10_3B_Tb427v9	520000	590000	ID_152	-0.211782	70000
Chr10_3B_Tb427v9	561000	655000	ID_153	-0.0658649	94000
Chr10_3B_Tb427v9	655000	669000	ID_154	-0.0152101	14000
Chr10_3B_Tb427v9	669000	956000	ID_155	0.00164965	287000
Chr8_5B_Tb427v9	120000	620000	ID_156	-0.48534	500000
Chr8_5B_Tb427v9	177000	628000	ID_157	-0.0547611	451000
Chr6_3B_Tb427v9	500000	520000	ID_160	-0.10977	20000
Chr6_3B_Tb427v9	540000	930000	ID_159	-0.352235	390000
Chr6_3B_Tb427v9	500000	520000	ID_160	-0.10977	20000
Chr9_5A_core_3A_Tb427v9	2040000	2350000	ID_161	0.0284846	310000
Chr9_5A_core_3A_Tb427v9	2350000	2500000	ID_162	-0.715708	150000
Chr9_5A_core_3A_Tb427v9	2500000	2540000	ID_163	-0.566995	40000
Chr9_5A_core_3A_Tb427v9	2540000	2740000	ID_164	-0.52274	200000
Chr9_5A_core_3A_Tb427v9	2740000	2960000	ID_165	-0.175914	220000
Chr9_5A_core_3A_Tb427v9	2960000	3330000	ID_166	-0.0336985	370000
Chr9_5A_core_3A_Tb427v9	3330000	3880000	ID_167	-0.380329	550000
Chr8_5A_core_3A_Tb427v9	2590000	2720000	ID_168	-0.390843	130000
Chr8_5A_core_3A_Tb427v9	2720000	2900000	ID_169	-0.198401	180000
Chr8_5A_core_3A_Tb427v9	2900000	3150000	ID_170	-0.641355	250000
Chr8_5A_core_3A_Tb427v9	3150000	3330000	ID_171	-0.518255	180000
Chr8_5A_core_3A_Tb427v9	3330000	3520000	ID_172	-0.310638	190000
Chr7_5A_core_Tb427v9	310000	460000	ID_173	-0.418607	150000
Chr7_5A_core_Tb427v9	460000	680000	ID_174	-0.422384	220000
Chr7_5A_core_Tb427v9	680000	1160000	ID_175	-0.541675	480000
Chr7_5A_core_Tb427v9	1160000	1340000	ID_176	0.0211125	180000
Chr7_5A_core_Tb427v9	1340000	1600000	ID_177	-0.654134	260000
Chr7_5A_core_Tb427v9	1600000	1820000	ID_178	-0.207819	220000
Chr7_5A_core_Tb427v9	1820000	2010000	ID_179	0.034186	190000
Chr7_5A_core_Tb427v9	2010000	2120000	ID_180	-0.430774	110000
Chr7_5A_core_Tb427v9	2120000	2450000	ID_181	-0.137338	330000
Chr7_5A_core_Tb427v9	2450000	2800000	ID_182	-0.228823	350000
Chr7_5A_core_Tb427v9	2800000	3050000	ID_183	-0.675397	250000
Chr6_BES1_core_3A_Tb427v9	2250000	2410000	ID_184	-0.317706	160000
Chr5_BES5_core_3A_Tb427v9	670000	700000	ID_185	-0.256805	30000
Chr5_BES5_core_3A_Tb427v9	700000	1100000	ID_186	-0.122255	400000
Chr5_BES5_core_3A_Tb427v9	1100000	1170000	ID_187	0.0274485	70000
Chr5_BES5_core_3A_Tb427v9	1170000	1520000	ID_188	-0.0710986	350000
Chr4_5A_core_3A_Tb427v9	1170000	1530000	ID_189	-0.520238	360000
Chr4_5A_core_3A_Tb427v9	1530000	1640000	ID_190	-0.3037	110000
Chr3_5A_core_3A_BES15_Tb427v9	500000	1310000	ID_191	-0.572135	810000
Chr3_5A_core_3A_BES15_Tb427v9	1690000	1970000	ID_192	0.0359962	280000
Chr2_5A_core_BES12_Tb427v9	320000	880000	ID_193	-0.225172	560000
Chr1_5A_core_3A_Tb427v9	2460000	3010000	ID_194	-0.531476	550000
Chr1_5A_core_3A_Tb427v9	3010000	3080000	ID_195	-0.242314	70000
Chr9_3B_Tb427v9	150000	280000	ID_196	-0.173469	130000

## Sheet: Pore-C TADs 1Kb Resolution
Chromosome	Start	End	ID	SeparationScore	Length (bp)
Chr11_5A_core_3A_Tb427v9	144000	198000	ID_0.01_1	-0.191836	54000
Chr11_5A_core_3A_Tb427v9	198000	263000	ID_0.01_2	-0.00248314	65000
Chr11_5A_core_3A_Tb427v9	263000	299000	ID_0.01_3	0.0916112	36000
Chr11_5A_core_3A_Tb427v9	299000	311000	ID_0.01_4	0.597693	12000
Chr11_5A_core_3A_Tb427v9	311000	378000	ID_0.01_5	0.613849	67000
Chr11_5A_core_3A_Tb427v9	378000	384000	ID_0.01_6	-0.0762708	6000
Chr11_5A_core_3A_Tb427v9	384000	490000	ID_0.01_7	-0.0833958	106000
Chr11_5A_core_3A_Tb427v9	490000	546000	ID_0.01_8	-0.183738	56000
Chr11_5A_core_3A_Tb427v9	546000	673000	ID_0.01_9	0.160802	127000
Chr11_5A_core_3A_Tb427v9	673000	704000	ID_0.01_10	-0.202196	31000
Chr11_5A_core_3A_Tb427v9	704000	812000	ID_0.01_11	-0.192137	108000
Chr11_5A_core_3A_Tb427v9	812000	819000	ID_0.01_12	-0.010434	7000
Chr11_5A_core_3A_Tb427v9	819000	909000	ID_0.01_13	0.0230727	90000
Chr11_5A_core_3A_Tb427v9	909000	919000	ID_0.01_14	0.000974406	10000
Chr11_5A_core_3A_Tb427v9	919000	934000	ID_0.01_15	0.0260909	15000
Chr11_5A_core_3A_Tb427v9	934000	966000	ID_0.01_16	0.167492	32000
Chr11_5A_core_3A_Tb427v9	966000	1057000	ID_0.01_17	-0.0896055	91000
Chr11_5A_core_3A_Tb427v9	1057000	1148000	ID_0.01_18	-0.21121	91000
Chr11_5A_core_3A_Tb427v9	1148000	1246000	ID_0.01_19	-0.0322139	98000
Chr11_5A_core_3A_Tb427v9	1246000	1257000	ID_0.01_20	0.143061	11000
Chr11_5A_core_3A_Tb427v9	1257000	1266000	ID_0.01_21	0.211828	9000
Chr11_5A_core_3A_Tb427v9	1266000	1312000	ID_0.01_22	0.18453	46000
Chr11_5A_core_3A_Tb427v9	1312000	1351000	ID_0.01_23	0.033068	39000
Chr11_5A_core_3A_Tb427v9	1351000	1521000	ID_0.01_24	-0.0958367	170000
Chr11_5A_core_3A_Tb427v9	1521000	1568000	ID_0.01_25	0.0463566	47000
Chr11_5A_core_3A_Tb427v9	1568000	1631000	ID_0.01_26	0.0286168	63000
Chr11_5A_core_3A_Tb427v9	1631000	1818000	ID_0.01_27	0.0978082	187000
Chr11_5A_core_3A_Tb427v9	1818000	2066000	ID_0.01_28	0.0118207	248000
Chr11_5A_core_3A_Tb427v9	2066000	2205000	ID_0.01_29	0.0172342	139000
Chr11_5A_core_3A_Tb427v9	2205000	2247000	ID_0.01_30	-0.251722	42000
Chr11_5A_core_3A_Tb427v9	2247000	2333000	ID_0.01_31	-0.125178	86000
Chr11_5A_core_3A_Tb427v9	2333000	2360000	ID_0.01_32	0.057337	27000
Chr11_5A_core_3A_Tb427v9	2360000	2492000	ID_0.01_33	0.0479804	132000
Chr11_5A_core_3A_Tb427v9	2492000	2629000	ID_0.01_34	-0.207619	137000
Chr11_5A_core_3A_Tb427v9	2629000	2704000	ID_0.01_35	-0.0594412	75000
Chr11_5A_core_3A_Tb427v9	2704000	2911000	ID_0.01_36	-0.123122	207000
Chr11_5A_core_3A_Tb427v9	2911000	2920000	ID_0.01_37	-0.131986	9000
Chr11_5A_core_3A_Tb427v9	2920000	3013000	ID_0.01_38	-0.145699	93000
Chr11_5A_core_3A_Tb427v9	3013000	3065000	ID_0.01_39	-0.0479555	52000
Chr11_5A_core_3A_Tb427v9	3065000	3100000	ID_0.01_40	0.0648952	35000
Chr11_5A_core_3A_Tb427v9	3100000	3120000	ID_0.01_41	-0.0998574	20000
Chr11_5A_core_3A_Tb427v9	3120000	3184000	ID_0.01_42	-0.0851182	64000
Chr11_5A_core_3A_Tb427v9	3184000	3206000	ID_0.01_43	-0.0275975	22000
Chr11_5A_core_3A_Tb427v9	3206000	3315000	ID_0.01_44	-0.0426039	109000
Chr11_5A_core_3A_Tb427v9	3315000	3347000	ID_0.01_45	-0.224315	32000
Chr11_5A_core_3A_Tb427v9	3347000	3456000	ID_0.01_46	-0.0180111	109000
Chr11_5A_core_3A_Tb427v9	3456000	3512000	ID_0.01_47	-0.0500769	56000
Chr11_5A_core_3A_Tb427v9	3512000	3559000	ID_0.01_48	-0.0879869	47000
Chr11_5A_core_3A_Tb427v9	3559000	3614000	ID_0.01_49	-0.0915585	55000
Chr11_5A_core_3A_Tb427v9	3614000	3877000	ID_0.01_50	-0.155632	263000
Chr11_5A_core_3A_Tb427v9	3877000	3933000	ID_0.01_51	-0.166979	56000
Chr11_5A_core_3A_Tb427v9	3933000	3963000	ID_0.01_52	0.0895606	30000
Chr11_5A_core_3A_Tb427v9	3963000	3984000	ID_0.01_53	0.189511	21000
Chr11_5A_core_3A_Tb427v9	3984000	4044000	ID_0.01_54	0.102647	60000
Chr11_5A_core_3A_Tb427v9	4044000	4069000	ID_0.01_55	-0.0423107	25000
Chr11_5A_core_3A_Tb427v9	4069000	4165000	ID_0.01_56	0.0075902	96000
Chr11_5A_core_3A_Tb427v9	4165000	4208000	ID_0.01_57	0.130611	43000
Chr11_5A_core_3A_Tb427v9	4208000	4215000	ID_0.01_58	-0.114183	7000
Chr11_5A_core_3A_Tb427v9	4215000	4276000	ID_0.01_59	-0.128597	61000
Chr11_5A_core_3A_Tb427v9	4276000	4302000	ID_0.01_60	0.0031217	26000
Chr11_5A_core_3A_Tb427v9	4302000	4488000	ID_0.01_61	-0.225032	186000
Chr11_5A_core_3A_Tb427v9	4488000	4509000	ID_0.01_62	0.0342642	21000
Chr11_5A_core_3A_Tb427v9	4509000	4521000	ID_0.01_63	-0.0657965	12000
Chr11_5A_core_3A_Tb427v9	4521000	4675000	ID_0.01_64	-0.0750091	154000
Chr11_5A_core_3A_Tb427v9	4675000	4700000	ID_0.01_65	-0.255899	25000
Chr11_5A_core_3A_Tb427v9	4700000	4835000	ID_0.01_66	-0.175296	135000
Chr11_5A_core_3A_Tb427v9	4835000	5231000	ID_0.01_67	-0.119313	396000
Chr11_5A_core_3A_Tb427v9	5231000	5244000	ID_0.01_68	-0.0994943	13000
Chr11_5A_core_3A_Tb427v9	5244000	5252000	ID_0.01_69	-0.135696	8000
Chr11_5A_core_3A_Tb427v9	5252000	5367000	ID_0.01_70	-0.145567	115000
Chr11_5A_core_3A_Tb427v9	5367000	5442000	ID_0.01_71	-0.131212	75000
Chr11_5A_core_3A_Tb427v9	5442000	5455000	ID_0.01_72	-0.185039	13000
Chr11_5A_core_3A_Tb427v9	5455000	5616000	ID_0.01_73	-0.284388	161000
Chr10_5A_core_3A_Tb427v9	39000	60000	ID_0.01_74	-0.0921847	21000
Chr10_5A_core_3A_Tb427v9	60000	136000	ID_0.01_75	-0.187717	76000
Chr10_5A_core_3A_Tb427v9	136000	149000	ID_0.01_76	-0.0178842	13000
Chr10_5A_core_3A_Tb427v9	149000	204000	ID_0.01_77	0.0208958	55000
Chr10_5A_core_3A_Tb427v9	204000	310000	ID_0.01_78	0.0328074	106000
Chr10_5A_core_3A_Tb427v9	310000	385000	ID_0.01_79	-0.258923	75000
Chr10_5A_core_3A_Tb427v9	385000	392000	ID_0.01_80	-0.0455541	7000
Chr10_5A_core_3A_Tb427v9	392000	444000	ID_0.01_81	-0.0771721	52000
Chr10_5A_core_3A_Tb427v9	444000	544000	ID_0.01_82	0.143408	100000
Chr10_5A_core_3A_Tb427v9	544000	571000	ID_0.01_83	-0.0760217	27000
Chr10_5A_core_3A_Tb427v9	571000	728000	ID_0.01_84	-0.0649141	157000
Chr10_5A_core_3A_Tb427v9	728000	772000	ID_0.01_85	-0.0247768	44000
Chr10_5A_core_3A_Tb427v9	772000	826000	ID_0.01_86	-0.0429748	54000
Chr10_5A_core_3A_Tb427v9	826000	1042000	ID_0.01_87	-0.0239478	216000
Chr10_5A_core_3A_Tb427v9	1042000	1126000	ID_0.01_88	0.15306	84000
Chr10_5A_core_3A_Tb427v9	1126000	1181000	ID_0.01_89	0.0413848	55000
Chr10_5A_core_3A_Tb427v9	1181000	1212000	ID_0.01_90	-0.0188171	31000
Chr10_5A_core_3A_Tb427v9	1212000	1224000	ID_0.01_91	-0.10097	12000
Chr10_5A_core_3A_Tb427v9	1224000	1238000	ID_0.01_92	-0.130627	14000
Chr10_5A_core_3A_Tb427v9	1238000	1282000	ID_0.01_93	-0.103376	44000
Chr10_5A_core_3A_Tb427v9	1282000	1397000	ID_0.01_94	0.105252	115000
Chr10_5A_core_3A_Tb427v9	1397000	1432000	ID_0.01_95	0.155243	35000
Chr10_5A_core_3A_Tb427v9	1432000	1454000	ID_0.01_96	0.0886714	22000
Chr10_5A_core_3A_Tb427v9	1454000	1462000	ID_0.01_97	-0.038314	8000
Chr10_5A_core_3A_Tb427v9	1462000	1645000	ID_0.01_98	-0.0405392	183000
Chr10_5A_core_3A_Tb427v9	1645000	1670000	ID_0.01_99	0.0636062	25000
Chr10_5A_core_3A_Tb427v9	1670000	1729000	ID_0.01_100	0.0383022	59000
Chr10_5A_core_3A_Tb427v9	1729000	1789000	ID_0.01_101	-0.103915	60000
Chr10_5A_core_3A_Tb427v9	1789000	1824000	ID_0.01_102	-0.124613	35000
Chr10_5A_core_3A_Tb427v9	1824000	1879000	ID_0.01_103	-0.0425646	55000
Chr10_5A_core_3A_Tb427v9	1879000	1939000	ID_0.01_104	-0.0247449	60000
Chr10_5A_core_3A_Tb427v9	1939000	1952000	ID_0.01_105	0.0918185	13000
Chr10_5A_core_3A_Tb427v9	1952000	1993000	ID_0.01_106	0.0604538	41000
Chr10_5A_core_3A_Tb427v9	1993000	2032000	ID_0.01_107	-0.00111447	39000
Chr10_5A_core_3A_Tb427v9	2032000	2153000	ID_0.01_108	0.122708	121000
Chr10_5A_core_3A_Tb427v9	2153000	2178000	ID_0.01_109	-0.159134	25000
Chr10_5A_core_3A_Tb427v9	2178000	2203000	ID_0.01_110	-0.158091	25000
Chr10_5A_core_3A_Tb427v9	2203000	2271000	ID_0.01_111	0.052247	68000
Chr10_5A_core_3A_Tb427v9	2271000	2285000	ID_0.01_112	-0.0232382	14000
Chr10_5A_core_3A_Tb427v9	2285000	2314000	ID_0.01_113	-0.0156136	29000
Chr10_5A_core_3A_Tb427v9	2314000	2349000	ID_0.01_114	0.101431	35000
Chr10_5A_core_3A_Tb427v9	2349000	2361000	ID_0.01_115	0.137532	12000
Chr10_5A_core_3A_Tb427v9	2361000	2474000	ID_0.01_116	0.116098	113000
Chr10_5A_core_3A_Tb427v9	2474000	2603000	ID_0.01_117	0.00670823	129000
Chr10_5A_core_3A_Tb427v9	2603000	2621000	ID_0.01_118	-0.201273	18000
Chr10_5A_core_3A_Tb427v9	2621000	2633000	ID_0.01_119	-0.219741	12000
Chr10_5A_core_3A_Tb427v9	2633000	2678000	ID_0.01_120	-0.0455076	45000
Chr10_5A_core_3A_Tb427v9	2678000	2711000	ID_0.01_121	0.0911474	33000
Chr10_5A_core_3A_Tb427v9	2711000	2854000	ID_0.01_122	-0.159432	143000
Chr10_5A_core_3A_Tb427v9	2854000	2907000	ID_0.01_123	0.0128524	53000
Chr10_5A_core_3A_Tb427v9	2907000	2995000	ID_0.01_124	0.0605124	88000
Chr10_5A_core_3A_Tb427v9	2995000	3011000	ID_0.01_125	-0.0739192	16000
Chr10_5A_core_3A_Tb427v9	3011000	3228000	ID_0.01_126	-0.00115426	217000
Chr10_5A_core_3A_Tb427v9	3228000	3337000	ID_0.01_127	0.0588947	109000
Chr10_5A_core_3A_Tb427v9	3337000	3352000	ID_0.01_128	-0.0051164	15000
Chr10_5A_core_3A_Tb427v9	3352000	3373000	ID_0.01_129	0.0481326	21000
Chr10_5A_core_3A_Tb427v9	3373000	3486000	ID_0.01_130	0.0665215	113000
Chr10_5A_core_3A_Tb427v9	3486000	3503000	ID_0.01_131	-0.0186553	17000
Chr10_5A_core_3A_Tb427v9	3503000	3557000	ID_0.01_132	0.0686025	54000
Chr10_5A_core_3A_Tb427v9	3557000	3571000	ID_0.01_133	0.0444634	14000
Chr10_5A_core_3A_Tb427v9	3571000	3582000	ID_0.01_134	0.039107	11000
Chr10_5A_core_3A_Tb427v9	3582000	3628000	ID_0.01_135	-0.0139951	46000
Chr10_5A_core_3A_Tb427v9	3628000	3724000	ID_0.01_136	-0.0102134	96000
Chr10_5A_core_3A_Tb427v9	3724000	3737000	ID_0.01_137	-0.137296	13000
Chr10_5A_core_3A_Tb427v9	3737000	3903000	ID_0.01_138	-0.200202	166000
Chr10_5A_core_3A_Tb427v9	3903000	3908000	ID_0.01_139	0.114569	5000
Chr10_5A_core_3A_Tb427v9	3908000	3943000	ID_0.01_140	0.0908742	35000
Chr10_5A_core_3A_Tb427v9	3943000	3959000	ID_0.01_141	-0.0695391	16000
Chr10_5A_core_3A_Tb427v9	3959000	4030000	ID_0.01_142	-0.124752	71000
Chr10_5A_core_3A_Tb427v9	4030000	4083000	ID_0.01_143	-0.0243418	53000
Chr10_5A_core_3A_Tb427v9	4083000	4097000	ID_0.01_144	-0.252874	14000
Chr10_5A_core_3A_Tb427v9	4097000	4121000	ID_0.01_145	-0.312395	24000
Chr10_5A_core_3A_Tb427v9	4121000	4465000	ID_0.01_146	-0.288436	344000
Chr10_5A_core_3A_Tb427v9	4465000	4560000	ID_0.01_147	-0.166192	95000
Chr10_5A_core_3A_Tb427v9	4560000	5163000	ID_0.01_148	-0.142785	603000
Chr10_5A_core_3A_Tb427v9	5163000	5337000	ID_0.01_149	-0.252925	174000
Chr10_5A_core_3A_Tb427v9	5337000	5352000	ID_0.01_150	-0.296045	15000
Chr10_5A_core_3A_Tb427v9	5352000	5475000	ID_0.01_151	-0.302909	123000
Chr9_5A_core_3A_Tb427v9	198000	211000	ID_0.01_152	-0.133649	13000
Chr9_5A_core_3A_Tb427v9	211000	442000	ID_0.01_153	-0.212805	231000
Chr9_5A_core_3A_Tb427v9	442000	449000	ID_0.01_154	-0.181869	7000
Chr9_5A_core_3A_Tb427v9	449000	551000	ID_0.01_155	-0.184002	102000
Chr9_5A_core_3A_Tb427v9	551000	563000	ID_0.01_156	-0.102513	12000
Chr9_5A_core_3A_Tb427v9	563000	602000	ID_0.01_157	-0.137868	39000
Chr9_5A_core_3A_Tb427v9	602000	628000	ID_0.01_158	0.00881027	26000
Chr9_5A_core_3A_Tb427v9	628000	648000	ID_0.01_159	0.0597984	20000
Chr9_5A_core_3A_Tb427v9	648000	673000	ID_0.01_160	0.0264531	25000
Chr9_5A_core_3A_Tb427v9	673000	702000	ID_0.01_161	-0.124736	29000
Chr9_5A_core_3A_Tb427v9	702000	721000	ID_0.01_162	-0.0967101	19000
Chr9_5A_core_3A_Tb427v9	721000	794000	ID_0.01_163	0.144639	73000
Chr9_5A_core_3A_Tb427v9	794000	950000	ID_0.01_164	0.0242542	156000
Chr9_5A_core_3A_Tb427v9	950000	1062000	ID_0.01_165	0.253236	112000
Chr9_5A_core_3A_Tb427v9	1062000	1093000	ID_0.01_166	-0.15448	31000
Chr9_5A_core_3A_Tb427v9	1093000	1201000	ID_0.01_167	-0.159949	108000
Chr9_5A_core_3A_Tb427v9	1201000	1242000	ID_0.01_168	0.0938447	41000
Chr9_5A_core_3A_Tb427v9	1242000	1357000	ID_0.01_169	-0.00577265	115000
Chr9_5A_core_3A_Tb427v9	1357000	1540000	ID_0.01_170	-0.176603	183000
Chr9_5A_core_3A_Tb427v9	1540000	1592000	ID_0.01_171	-0.134645	52000
Chr9_5A_core_3A_Tb427v9	1592000	1659000	ID_0.01_172	0.254824	67000
Chr9_5A_core_3A_Tb427v9	1659000	1778000	ID_0.01_173	-0.00704567	119000
Chr9_5A_core_3A_Tb427v9	1778000	1795000	ID_0.01_174	0.000306157	17000
Chr9_5A_core_3A_Tb427v9	1795000	1958000	ID_0.01_175	0.0161085	163000
Chr9_5A_core_3A_Tb427v9	1958000	2064000	ID_0.01_176	-0.0122225	106000
Chr9_5A_core_3A_Tb427v9	2064000	2075000	ID_0.01_177	0.144249	11000
Chr9_5A_core_3A_Tb427v9	2075000	2170000	ID_0.01_178	0.193024	95000
Chr9_5A_core_3A_Tb427v9	2170000	2296000	ID_0.01_179	0.0602303	126000
Chr9_5A_core_3A_Tb427v9	2296000	2359000	ID_0.01_180	0.114127	63000
Chr9_5A_core_3A_Tb427v9	2359000	2483000	ID_0.01_181	-0.199933	124000
Chr9_5A_core_3A_Tb427v9	2483000	2499000	ID_0.01_182	-0.210009	16000
Chr9_5A_core_3A_Tb427v9	2499000	2516000	ID_0.01_183	-0.22274	17000
Chr9_5A_core_3A_Tb427v9	2516000	2657000	ID_0.01_184	-0.225279	141000
Chr9_5A_core_3A_Tb427v9	2657000	2762000	ID_0.01_185	-0.0972078	105000
Chr9_5A_core_3A_Tb427v9	2762000	2887000	ID_0.01_186	-0.119131	125000
Chr9_5A_core_3A_Tb427v9	2887000	3153000	ID_0.01_187	-0.0893403	266000
Chr9_5A_core_3A_Tb427v9	3153000	3182000	ID_0.01_188	-0.0668478	29000
Chr9_5A_core_3A_Tb427v9	3182000	3362000	ID_0.01_189	-0.0382384	180000
Chr9_5A_core_3A_Tb427v9	3362000	3739000	ID_0.01_190	-0.22738	377000
Chr9_5A_core_3A_Tb427v9	3739000	3804000	ID_0.01_191	-0.108867	65000
Chr9_5A_core_3A_Tb427v9	3804000	3845000	ID_0.01_192	-0.0455182	41000
Chr9_5A_core_3A_Tb427v9	3845000	3898000	ID_0.01_193	-0.129689	53000
Chr9_5A_core_3A_Tb427v9	3898000	3980000	ID_0.01_194	-0.107061	82000
Chr8_5A_core_3A_Tb427v9	90000	200000	ID_0.01_195	-0.196779	110000
Chr8_5A_core_3A_Tb427v9	200000	481000	ID_0.01_196	-0.090121	281000
Chr8_5A_core_3A_Tb427v9	481000	504000	ID_0.01_197	-0.0976344	23000
Chr8_5A_core_3A_Tb427v9	504000	842000	ID_0.01_198	-0.140641	338000
Chr8_5A_core_3A_Tb427v9	842000	986000	ID_0.01_199	0.0767931	144000
Chr8_5A_core_3A_Tb427v9	986000	1082000	ID_0.01_200	0.0362583	96000
Chr8_5A_core_3A_Tb427v9	1082000	1099000	ID_0.01_201	0.184868	17000
Chr8_5A_core_3A_Tb427v9	1099000	1231000	ID_0.01_202	0.243536	132000
Chr8_5A_core_3A_Tb427v9	1231000	1281000	ID_0.01_203	-0.0879709	50000
Chr8_5A_core_3A_Tb427v9	1281000	1311000	ID_0.01_204	0.132913	30000
Chr8_5A_core_3A_Tb427v9	1311000	1405000	ID_0.01_205	0.208868	94000
Chr8_5A_core_3A_Tb427v9	1405000	1413000	ID_0.01_206	0.077829	8000
Chr8_5A_core_3A_Tb427v9	1413000	1465000	ID_0.01_207	0.0813286	52000
Chr8_5A_core_3A_Tb427v9	1465000	1516000	ID_0.01_208	0.0809249	51000
Chr8_5A_core_3A_Tb427v9	1516000	1563000	ID_0.01_209	-0.0564693	47000
Chr8_5A_core_3A_Tb427v9	1563000	1593000	ID_0.01_210	0.207158	30000
Chr8_5A_core_3A_Tb427v9	1593000	1661000	ID_0.01_211	0.324586	68000
Chr8_5A_core_3A_Tb427v9	1661000	1688000	ID_0.01_212	-0.0316794	27000
Chr8_5A_core_3A_Tb427v9	1688000	1752000	ID_0.01_213	-0.196913	64000
Chr8_5A_core_3A_Tb427v9	1752000	1829000	ID_0.01_214	0.107942	77000
Chr8_5A_core_3A_Tb427v9	1829000	1863000	ID_0.01_215	-0.081394	34000
Chr8_5A_core_3A_Tb427v9	1863000	1888000	ID_0.01_216	0.144036	25000
Chr8_5A_core_3A_Tb427v9	1888000	1928000	ID_0.01_217	0.0463075	40000
Chr8_5A_core_3A_Tb427v9	1928000	1939000	ID_0.01_218	0.0915327	11000
Chr8_5A_core_3A_Tb427v9	1939000	1950000	ID_0.01_219	0.0288521	11000
Chr8_5A_core_3A_Tb427v9	1950000	2034000	ID_0.01_220	0.017456	84000
Chr8_5A_core_3A_Tb427v9	2034000	2052000	ID_0.01_221	-0.119334	18000
Chr8_5A_core_3A_Tb427v9	2052000	2136000	ID_0.01_222	-0.131123	84000
Chr8_5A_core_3A_Tb427v9	2136000	2287000	ID_0.01_223	0.0527585	151000
Chr8_5A_core_3A_Tb427v9	2287000	2311000	ID_0.01_224	-0.0602746	24000
Chr8_5A_core_3A_Tb427v9	2311000	2395000	ID_0.01_225	0.157883	84000
Chr8_5A_core_3A_Tb427v9	2395000	2476000	ID_0.01_226	0.135466	81000
Chr8_5A_core_3A_Tb427v9	2476000	2510000	ID_0.01_227	0.0793716	34000
Chr8_5A_core_3A_Tb427v9	2510000	2616000	ID_0.01_228	-0.0991897	106000
Chr8_5A_core_3A_Tb427v9	2616000	2629000	ID_0.01_229	0.064853	13000
Chr8_5A_core_3A_Tb427v9	2629000	2679000	ID_0.01_230	-0.0197513	50000
Chr8_5A_core_3A_Tb427v9	2679000	2712000	ID_0.01_231	0.072258	33000
Chr8_5A_core_3A_Tb427v9	2712000	2819000	ID_0.01_232	0.151833	107000
Chr8_5A_core_3A_Tb427v9	2819000	2882000	ID_0.01_233	0.0479565	63000
Chr8_5A_core_3A_Tb427v9	2882000	2946000	ID_0.01_234	-0.29886	64000
Chr8_5A_core_3A_Tb427v9	2946000	3114000	ID_0.01_235	0.0380963	168000
Chr8_5A_core_3A_Tb427v9	3114000	3136000	ID_0.01_236	-0.128698	22000
Chr8_5A_core_3A_Tb427v9	3136000	3218000	ID_0.01_237	-0.129597	82000
Chr8_5A_core_3A_Tb427v9	3218000	3587000	ID_0.01_238	-0.191279	369000
Chr7_5A_core_Tb427v9	52000	65000	ID_0.01_239	0.162326	13000
Chr7_5A_core_Tb427v9	65000	139000	ID_0.01_240	0.168871	74000
Chr7_5A_core_Tb427v9	139000	163000	ID_0.01_241	0.0313179	24000
Chr7_5A_core_Tb427v9	163000	216000	ID_0.01_242	-0.0534348	53000
Chr7_5A_core_Tb427v9	216000	248000	ID_0.01_243	-0.00459901	32000
Chr7_5A_core_Tb427v9	248000	282000	ID_0.01_244	-0.0520492	34000
Chr7_5A_core_Tb427v9	282000	462000	ID_0.01_245	0.0712893	180000
Chr7_5A_core_Tb427v9	462000	469000	ID_0.01_246	-0.133123	7000
Chr7_5A_core_Tb427v9	469000	525000	ID_0.01_247	-0.134293	56000
Chr7_5A_core_Tb427v9	525000	554000	ID_0.01_248	-0.0672149	29000
Chr7_5A_core_Tb427v9	554000	564000	ID_0.01_249	-0.147408	10000
Chr7_5A_core_Tb427v9	564000	614000	ID_0.01_250	-0.122686	50000
Chr7_5A_core_Tb427v9	614000	678000	ID_0.01_251	-0.160065	64000
Chr7_5A_core_Tb427v9	678000	715000	ID_0.01_252	-0.216141	37000
Chr7_5A_core_Tb427v9	715000	951000	ID_0.01_253	-0.27143	236000
Chr7_5A_core_Tb427v9	951000	994000	ID_0.01_254	0.0376946	43000
Chr7_5A_core_Tb427v9	994000	1092000	ID_0.01_255	0.0257798	98000
Chr7_5A_core_Tb427v9	1092000	1099000	ID_0.01_256	0.0927406	7000
Chr7_5A_core_Tb427v9	1099000	1169000	ID_0.01_257	0.156794	70000
Chr7_5A_core_Tb427v9	1169000	1188000	ID_0.01_258	-0.208883	19000
Chr7_5A_core_Tb427v9	1188000	1247000	ID_0.01_259	-0.198261	59000
Chr7_5A_core_Tb427v9	1247000	1308000	ID_0.01_260	-0.0152596	61000
Chr7_5A_core_Tb427v9	1308000	1357000	ID_0.01_261	-0.225469	49000
Chr7_5A_core_Tb427v9	1357000	1448000	ID_0.01_262	-0.317856	91000
Chr7_5A_core_Tb427v9	1448000	1479000	ID_0.01_263	0.00368839	31000
Chr7_5A_core_Tb427v9	1479000	1556000	ID_0.01_264	-0.0275579	77000
Chr7_5A_core_Tb427v9	1556000	1632000	ID_0.01_265	-0.0514834	76000
Chr7_5A_core_Tb427v9	1632000	1643000	ID_0.01_266	-0.0714099	11000
Chr7_5A_core_Tb427v9	1643000	1684000	ID_0.01_267	-0.0901938	41000
Chr7_5A_core_Tb427v9	1684000	1725000	ID_0.01_268	0.108005	41000
Chr7_5A_core_Tb427v9	1725000	1898000	ID_0.01_269	0.043621	173000
Chr7_5A_core_Tb427v9	1898000	1915000	ID_0.01_270	-0.0349256	17000
Chr7_5A_core_Tb427v9	1915000	1980000	ID_0.01_271	-0.0618928	65000
Chr7_5A_core_Tb427v9	1980000	2037000	ID_0.01_272	-0.227578	57000
Chr7_5A_core_Tb427v9	2037000	2060000	ID_0.01_273	-0.159321	23000
Chr7_5A_core_Tb427v9	2060000	2148000	ID_0.01_274	-0.0389141	88000
Chr7_5A_core_Tb427v9	2148000	2343000	ID_0.01_275	-0.05522	195000
Chr7_5A_core_Tb427v9	2343000	2360000	ID_0.01_276	-0.0217748	17000
Chr7_5A_core_Tb427v9	2360000	2367000	ID_0.01_277	-0.0397261	7000
Chr7_5A_core_Tb427v9	2367000	2380000	ID_0.01_278	-0.0298232	13000
Chr7_5A_core_Tb427v9	2380000	2404000	ID_0.01_279	0.00806055	24000
Chr7_5A_core_Tb427v9	2404000	2438000	ID_0.01_280	-0.0537927	34000
Chr7_5A_core_Tb427v9	2438000	2457000	ID_0.01_281	-0.200667	19000
Chr7_5A_core_Tb427v9	2457000	2465000	ID_0.01_282	-0.20712	8000
Chr7_5A_core_Tb427v9	2465000	2521000	ID_0.01_283	-0.201913	56000
Chr7_5A_core_Tb427v9	2521000	2565000	ID_0.01_284	-0.134918	44000
Chr7_5A_core_Tb427v9	2565000	2678000	ID_0.01_285	0.0204209	113000
Chr7_5A_core_Tb427v9	2678000	2755000	ID_0.01_286	0.187791	77000
Chr7_5A_core_Tb427v9	2755000	2781000	ID_0.01_287	-0.0848343	26000
Chr7_5A_core_Tb427v9	2781000	2801000	ID_0.01_288	-0.0689687	20000
Chr7_5A_core_Tb427v9	2801000	2808000	ID_0.01_289	-0.247598	7000
Chr7_5A_core_Tb427v9	2808000	2819000	ID_0.01_290	-0.230921	11000
Chr7_5A_core_Tb427v9	2819000	2829000	ID_0.01_291	-0.124232	10000
Chr7_5A_core_Tb427v9	2829000	2897000	ID_0.01_292	-0.165025	68000
Chr7_5A_core_Tb427v9	2897000	2933000	ID_0.01_293	-0.105783	36000
Chr7_5A_core_Tb427v9	2933000	3046000	ID_0.01_294	0.0422981	113000
Chr6_BES1_core_3A_Tb427v9	269000	279000	ID_0.01_295	0.0385354	10000
Chr6_BES1_core_3A_Tb427v9	279000	313000	ID_0.01_296	-0.00629054	34000
Chr6_BES1_core_3A_Tb427v9	313000	323000	ID_0.01_297	-0.0703215	10000
Chr6_BES1_core_3A_Tb427v9	323000	379000	ID_0.01_298	-0.0837459	56000
Chr6_BES1_core_3A_Tb427v9	379000	402000	ID_0.01_299	-0.0810062	23000
Chr6_BES1_core_3A_Tb427v9	402000	600000	ID_0.01_300	-0.0370902	198000
Chr6_BES1_core_3A_Tb427v9	600000	621000	ID_0.01_301	0.157431	21000
Chr6_BES1_core_3A_Tb427v9	621000	671000	ID_0.01_302	0.0491792	50000
Chr6_BES1_core_3A_Tb427v9	671000	757000	ID_0.01_303	-0.189076	86000
Chr6_BES1_core_3A_Tb427v9	757000	792000	ID_0.01_304	0.197202	35000
Chr6_BES1_core_3A_Tb427v9	792000	814000	ID_0.01_305	0.128552	22000
Chr6_BES1_core_3A_Tb427v9	814000	829000	ID_0.01_306	0.104024	15000
Chr6_BES1_core_3A_Tb427v9	829000	865000	ID_0.01_307	0.0146194	36000
Chr6_BES1_core_3A_Tb427v9	865000	975000	ID_0.01_308	0.0484941	110000
Chr6_BES1_core_3A_Tb427v9	975000	1011000	ID_0.01_309	-0.0510732	36000
Chr6_BES1_core_3A_Tb427v9	1011000	1087000	ID_0.01_310	0.281791	76000
Chr6_BES1_core_3A_Tb427v9	1087000	1099000	ID_0.01_311	0.0375803	12000
Chr6_BES1_core_3A_Tb427v9	1099000	1106000	ID_0.01_312	0.0538505	7000
Chr6_BES1_core_3A_Tb427v9	1106000	1157000	ID_0.01_313	0.0245764	51000
Chr6_BES1_core_3A_Tb427v9	1157000	1179000	ID_0.01_314	0.0828304	22000
Chr6_BES1_core_3A_Tb427v9	1179000	1188000	ID_0.01_315	-0.100044	9000
Chr6_BES1_core_3A_Tb427v9	1188000	1203000	ID_0.01_316	-0.0934895	15000
Chr6_BES1_core_3A_Tb427v9	1203000	1215000	ID_0.01_317	-0.0635026	12000
Chr6_BES1_core_3A_Tb427v9	1215000	1321000	ID_0.01_318	-0.0829398	106000
Chr6_BES1_core_3A_Tb427v9	1321000	1374000	ID_0.01_319	-0.068987	53000
Chr6_BES1_core_3A_Tb427v9	1374000	1545000	ID_0.01_320	-0.192016	171000
Chr6_BES1_core_3A_Tb427v9	1545000	1578000	ID_0.01_321	-0.0148789	33000
Chr6_BES1_core_3A_Tb427v9	1578000	1822000	ID_0.01_322	0.058732	244000
Chr6_BES1_core_3A_Tb427v9	1822000	2124000	ID_0.01_323	-0.0717988	302000
Chr6_BES1_core_3A_Tb427v9	2124000	2356000	ID_0.01_324	-0.163483	232000
Chr6_BES1_core_3A_Tb427v9	2356000	2443000	ID_0.01_325	-0.0243516	87000
Chr6_BES1_core_3A_Tb427v9	2443000	2615000	ID_0.01_326	-0.187855	172000
Chr5_BES5_core_3A_Tb427v9	54000	77000	ID_0.01_327	-0.248466	23000
Chr5_BES5_core_3A_Tb427v9	77000	219000	ID_0.01_328	-0.254074	142000
Chr5_BES5_core_3A_Tb427v9	219000	277000	ID_0.01_329	-0.0420742	58000
Chr5_BES5_core_3A_Tb427v9	277000	357000	ID_0.01_330	-0.284138	80000
Chr5_BES5_core_3A_Tb427v9	357000	459000	ID_0.01_331	-0.0783355	102000
Chr5_BES5_core_3A_Tb427v9	459000	506000	ID_0.01_332	-0.0782476	47000
Chr5_BES5_core_3A_Tb427v9	506000	530000	ID_0.01_333	-0.0426341	24000
Chr5_BES5_core_3A_Tb427v9	530000	657000	ID_0.01_334	-0.0159361	127000
Chr5_BES5_core_3A_Tb427v9	657000	767000	ID_0.01_335	0.0322966	110000
Chr5_BES5_core_3A_Tb427v9	767000	819000	ID_0.01_336	-0.148071	52000
Chr5_BES5_core_3A_Tb427v9	819000	828000	ID_0.01_337	-0.0902231	9000
Chr5_BES5_core_3A_Tb427v9	828000	873000	ID_0.01_338	-0.107069	45000
Chr5_BES5_core_3A_Tb427v9	873000	890000	ID_0.01_339	-0.042756	17000
Chr5_BES5_core_3A_Tb427v9	890000	1020000	ID_0.01_340	-0.0133925	130000
Chr5_BES5_core_3A_Tb427v9	1020000	1049000	ID_0.01_341	-0.0362132	29000
Chr5_BES5_core_3A_Tb427v9	1049000	1110000	ID_0.01_342	0.175159	61000
Chr5_BES5_core_3A_Tb427v9	1110000	1248000	ID_0.01_343	-0.0138042	138000
Chr5_BES5_core_3A_Tb427v9	1248000	1265000	ID_0.01_344	0.0398701	17000
Chr5_BES5_core_3A_Tb427v9	1265000	1270000	ID_0.01_345	-0.0404614	5000
Chr5_BES5_core_3A_Tb427v9	1270000	1412000	ID_0.01_346	-0.0428484	142000
Chr5_BES5_core_3A_Tb427v9	1412000	1432000	ID_0.01_347	-0.0859863	20000
Chr5_BES5_core_3A_Tb427v9	1432000	1448000	ID_0.01_348	0.017503	16000
Chr5_BES5_core_3A_Tb427v9	1448000	1474000	ID_0.01_349	-0.0149873	26000
Chr5_BES5_core_3A_Tb427v9	1474000	1506000	ID_0.01_350	-0.111463	32000
Chr5_BES5_core_3A_Tb427v9	1506000	1518000	ID_0.01_351	-0.237259	12000
Chr5_BES5_core_3A_Tb427v9	1518000	1714000	ID_0.01_352	-0.257368	196000
Chr5_BES5_core_3A_Tb427v9	1714000	1740000	ID_0.01_353	0.0011486	26000
Chr5_BES5_core_3A_Tb427v9	1740000	1756000	ID_0.01_354	0.0338487	16000
Chr5_BES5_core_3A_Tb427v9	1756000	1852000	ID_0.01_355	0.0354699	96000
Chr4_5A_core_3A_Tb427v9	85000	114000	ID_0.01_356	-0.285397	29000
Chr4_5A_core_3A_Tb427v9	114000	227000	ID_0.01_357	0.0131854	113000
Chr4_5A_core_3A_Tb427v9	227000	263000	ID_0.01_358	0.226417	36000
Chr4_5A_core_3A_Tb427v9	263000	404000	ID_0.01_359	0.185861	141000
Chr4_5A_core_3A_Tb427v9	404000	518000	ID_0.01_360	0.0519654	114000
Chr4_5A_core_3A_Tb427v9	518000	566000	ID_0.01_361	-0.159112	48000
Chr4_5A_core_3A_Tb427v9	566000	587000	ID_0.01_362	0.0821184	21000
Chr4_5A_core_3A_Tb427v9	587000	696000	ID_0.01_363	0.0842341	109000
Chr4_5A_core_3A_Tb427v9	696000	719000	ID_0.01_364	0.157063	23000
Chr4_5A_core_3A_Tb427v9	719000	741000	ID_0.01_365	0.0710297	22000
Chr4_5A_core_3A_Tb427v9	741000	782000	ID_0.01_366	0.11204	41000
Chr4_5A_core_3A_Tb427v9	782000	929000	ID_0.01_367	0.0852391	147000
Chr4_5A_core_3A_Tb427v9	929000	960000	ID_0.01_368	0.252286	31000
Chr4_5A_core_3A_Tb427v9	960000	970000	ID_0.01_369	-0.139961	10000
Chr4_5A_core_3A_Tb427v9	970000	1019000	ID_0.01_370	-0.132097	49000
Chr4_5A_core_3A_Tb427v9	1019000	1025000	ID_0.01_371	0.219879	6000
Chr4_5A_core_3A_Tb427v9	1025000	1054000	ID_0.01_372	0.20409	29000
Chr4_5A_core_3A_Tb427v9	1054000	1240000	ID_0.01_373	0.155985	186000
Chr4_5A_core_3A_Tb427v9	1240000	1366000	ID_0.01_374	-0.0849546	126000
Chr4_5A_core_3A_Tb427v9	1366000	1407000	ID_0.01_375	-0.0879479	41000
Chr4_5A_core_3A_Tb427v9	1407000	1434000	ID_0.01_376	-0.105126	27000
Chr4_5A_core_3A_Tb427v9	1434000	1537000	ID_0.01_377	-0.104474	103000
Chr4_5A_core_3A_Tb427v9	1537000	1551000	ID_0.01_378	-0.173687	14000
Chr4_5A_core_3A_Tb427v9	1551000	1817000	ID_0.01_379	-0.111616	266000
Chr3_5A_core_3A_BES15_Tb427v9	20000	116000	ID_0.01_380	-0.155945	96000
Chr3_5A_core_3A_BES15_Tb427v9	116000	678000	ID_0.01_381	-0.151202	562000
Chr3_5A_core_3A_BES15_Tb427v9	678000	684000	ID_0.01_382	0.0929221	6000
Chr3_5A_core_3A_BES15_Tb427v9	684000	854000	ID_0.01_383	0.0851851	170000
Chr3_5A_core_3A_BES15_Tb427v9	854000	1019000	ID_0.01_384	0.033934	165000
Chr3_5A_core_3A_BES15_Tb427v9	1019000	1033000	ID_0.01_385	-0.151103	14000
Chr3_5A_core_3A_BES15_Tb427v9	1033000	1169000	ID_0.01_386	-0.140366	136000
Chr3_5A_core_3A_BES15_Tb427v9	1169000	1175000	ID_0.01_387	0.115146	6000
Chr3_5A_core_3A_BES15_Tb427v9	1175000	1234000	ID_0.01_388	0.136439	59000
Chr3_5A_core_3A_BES15_Tb427v9	1234000	1246000	ID_0.01_389	0.170555	12000
Chr3_5A_core_3A_BES15_Tb427v9	1246000	1279000	ID_0.01_390	0.211444	33000
Chr3_5A_core_3A_BES15_Tb427v9	1279000	1397000	ID_0.01_391	0.115852	118000
Chr3_5A_core_3A_BES15_Tb427v9	1397000	1421000	ID_0.01_392	-0.0494811	24000
Chr3_5A_core_3A_BES15_Tb427v9	1421000	1450000	ID_0.01_393	0.124178	29000
Chr3_5A_core_3A_BES15_Tb427v9	1450000	1515000	ID_0.01_394	-0.0466108	65000
Chr3_5A_core_3A_BES15_Tb427v9	1515000	1578000	ID_0.01_395	-0.0935955	63000
Chr3_5A_core_3A_BES15_Tb427v9	1578000	1588000	ID_0.01_396	-0.0322662	10000
Chr3_5A_core_3A_BES15_Tb427v9	1588000	1602000	ID_0.01_397	-0.0722296	14000
Chr3_5A_core_3A_BES15_Tb427v9	1602000	1687000	ID_0.01_398	-0.0842313	85000
Chr3_5A_core_3A_BES15_Tb427v9	1687000	1706000	ID_0.01_399	0.140934	19000
Chr3_5A_core_3A_BES15_Tb427v9	1706000	1734000	ID_0.01_400	0.0117451	28000
Chr3_5A_core_3A_BES15_Tb427v9	1734000	1844000	ID_0.01_401	0.0027765	110000
Chr3_5A_core_3A_BES15_Tb427v9	1844000	1868000	ID_0.01_402	0.118115	24000
Chr3_5A_core_3A_BES15_Tb427v9	1868000	1906000	ID_0.01_403	0.0791676	38000
Chr2_5A_core_BES12_Tb427v9	210000	274000	ID_0.01_404	-0.310168	64000
Chr2_5A_core_BES12_Tb427v9	274000	330000	ID_0.01_405	-0.156101	56000
Chr2_5A_core_BES12_Tb427v9	330000	343000	ID_0.01_406	0.0190704	13000
Chr2_5A_core_BES12_Tb427v9	343000	561000	ID_0.01_407	0.105806	218000
Chr2_5A_core_BES12_Tb427v9	561000	578000	ID_0.01_408	0.00301099	17000
Chr2_5A_core_BES12_Tb427v9	578000	596000	ID_0.01_409	0.149223	18000
Chr2_5A_core_BES12_Tb427v9	596000	648000	ID_0.01_410	-0.0103781	52000
Chr2_5A_core_BES12_Tb427v9	648000	756000	ID_0.01_411	0.108776	108000
Chr2_5A_core_BES12_Tb427v9	756000	831000	ID_0.01_412	-0.0478604	75000
Chr2_5A_core_BES12_Tb427v9	831000	837000	ID_0.01_413	0.303465	6000
Chr2_5A_core_BES12_Tb427v9	837000	1079000	ID_0.01_414	0.298616	242000
Chr1_5A_core_3A_Tb427v9	250000	252000	ID_0.01_415	0.17405	2000
Chr1_5A_core_3A_Tb427v9	252000	258000	ID_0.01_416	0.20686	6000
Chr1_5A_core_3A_Tb427v9	258000	274000	ID_0.01_417	0.194839	16000
Chr1_5A_core_3A_Tb427v9	274000	474000	ID_0.01_418	0.371152	200000
Chr1_5A_core_3A_Tb427v9	474000	491000	ID_0.01_419	-0.118648	17000
Chr1_5A_core_3A_Tb427v9	491000	574000	ID_0.01_420	-0.104474	83000
Chr1_5A_core_3A_Tb427v9	574000	599000	ID_0.01_421	-0.00254902	25000
Chr1_5A_core_3A_Tb427v9	599000	634000	ID_0.01_422	0.0696092	35000
Chr1_5A_core_3A_Tb427v9	634000	650000	ID_0.01_423	-0.117826	16000
Chr1_5A_core_3A_Tb427v9	650000	672000	ID_0.01_424	-0.0956694	22000
Chr1_5A_core_3A_Tb427v9	672000	687000	ID_0.01_425	0.0766059	15000
Chr1_5A_core_3A_Tb427v9	687000	694000	ID_0.01_426	0.0739945	7000
Chr1_5A_core_3A_Tb427v9	694000	719000	ID_0.01_427	0.129694	25000
Chr1_5A_core_3A_Tb427v9	719000	802000	ID_0.01_428	0.329949	83000
Chr1_5A_core_3A_Tb427v9	802000	828000	ID_0.01_429	0.00209574	26000
Chr1_5A_core_3A_Tb427v9	828000	838000	ID_0.01_430	-0.0312938	10000
Chr1_5A_core_3A_Tb427v9	838000	846000	ID_0.01_431	-0.104274	8000
Chr1_5A_core_3A_Tb427v9	846000	873000	ID_0.01_432	-0.129373	27000
Chr1_5A_core_3A_Tb427v9	873000	992000	ID_0.01_433	0.141272	119000
Chr1_5A_core_3A_Tb427v9	992000	1109000	ID_0.01_434	-0.102266	117000
Chr1_5A_core_3A_Tb427v9	1109000	1192000	ID_0.01_435	-0.155827	83000
Chr1_5A_core_3A_Tb427v9	1192000	1280000	ID_0.01_436	-0.0350061	88000
Chr1_5A_core_3A_Tb427v9	1280000	2007000	ID_0.01_437	-0.235542	727000
Chr1_5A_core_3A_Tb427v9	2007000	2164000	ID_0.01_438	0.00292915	157000
Chr1_5A_core_3A_Tb427v9	2164000	2201000	ID_0.01_439	-0.04608	37000
Chr1_5A_core_3A_Tb427v9	2201000	2331000	ID_0.01_440	-0.0767859	130000
Chr1_5A_core_3A_Tb427v9	2331000	3024000	ID_0.01_441	-0.140003	693000
Chr11_3B_Tb427v9	227000	313000	ID_0.01_442	0.0501885	86000
Chr11_3B_Tb427v9	313000	345000	ID_0.01_443	-0.240644	32000
Chr11_3B_Tb427v9	345000	385000	ID_0.01_444	-0.0988095	40000
Chr11_3B_Tb427v9	385000	651000	ID_0.01_445	0.0517279	266000
Chr11_3B_Tb427v9	651000	683000	ID_0.01_446	-0.0601642	32000
Chr11_3B_Tb427v9	683000	866000	ID_0.01_447	0.0478382	183000
Chr10_3B_Tb427v9	89000	195000	ID_0.01_448	-0.0620304	106000
Chr10_3B_Tb427v9	195000	343000	ID_0.01_449	0.0636991	148000
Chr10_3B_Tb427v9	343000	411000	ID_0.01_450	-0.0465891	68000
Chr10_3B_Tb427v9	411000	446000	ID_0.01_451	0.0210257	35000
Chr10_3B_Tb427v9	446000	479000	ID_0.01_452	-0.0169196	33000
Chr9_3B_Tb427v9	83000	176000	ID_0.01_453	-0.0950059	93000
Chr9_3B_Tb427v9	176000	234000	ID_0.01_454	0.117879	58000
Chr9_3B_Tb427v9	234000	247000	ID_0.01_455	-0.0695262	13000
Chr9_3B_Tb427v9	247000	365000	ID_0.01_456	-0.121205	118000
Chr9_3B_Tb427v9	365000	397000	ID_0.01_457	0.0721549	32000
Chr9_3B_Tb427v9	397000	443000	ID_0.01_458	0.0100833	46000
Chr8_5B_Tb427v9	338000	589000	ID_0.01_459	-0.103934	251000
Chr6_3B_Tb427v9	294000	501000	ID_0.01_460	-0.0293171	207000
Chr6_3B_Tb427v9	501000	667000	ID_0.01_461	-0.191965	166000
Chr6_3B_Tb427v9	667000	1002000	ID_0.01_462	-0.0306573	335000
Chr1_3B_Tb427v9	32000	93000	ID_0.01_463	0.0977158	61000

## Sheet: Pore-C TADs 10Kb Resolution
Chromosome	Start	End	ID	SeparationScore	Length (bp)
Chr11_5A_core_3A_Tb427v9	460000	2150000	ID_0.01_1	-0.646256	1690000
Chr11_5A_core_3A_Tb427v9	2150000	2210000	ID_0.01_2	-0.81078	60000
Chr11_5A_core_3A_Tb427v9	2210000	2490000	ID_0.01_3	-0.888863	280000
Chr11_5A_core_3A_Tb427v9	2490000	2740000	ID_0.01_4	-0.519773	250000
Chr11_5A_core_3A_Tb427v9	2740000	3120000	ID_0.01_5	-0.678667	380000
Chr11_5A_core_3A_Tb427v9	3120000	3290000	ID_0.01_6	-0.204018	170000
Chr11_5A_core_3A_Tb427v9	3290000	3870000	ID_0.01_7	-0.646931	580000
Chr11_5A_core_3A_Tb427v9	3870000	4220000	ID_0.01_8	-0.256856	350000
Chr11_5A_core_3A_Tb427v9	4220000	4300000	ID_0.01_9	-0.0100078	80000
Chr11_5A_core_3A_Tb427v9	4300000	4410000	ID_0.01_10	-0.610931	110000
Chr11_5A_core_3A_Tb427v9	4410000	4680000	ID_0.01_11	-0.036888	270000
Chr11_5A_core_3A_Tb427v9	4680000	5032000	ID_0.01_12	-0.814158	352000
Chr11_5A_core_3A_Tb427v9	5032000	5463000	ID_0.01_13	-0.732939	431000
Chr10_5A_core_3A_Tb427v9	270000	630000	ID_0.01_14	-0.956392	360000
Chr10_5A_core_3A_Tb427v9	630000	1240000	ID_0.01_15	-0.211991	610000
Chr10_5A_core_3A_Tb427v9	1240000	2180000	ID_0.01_16	-0.110004	940000
Chr10_5A_core_3A_Tb427v9	2180000	2490000	ID_0.01_17	-0.390781	310000
Chr10_5A_core_3A_Tb427v9	2490000	2710000	ID_0.01_18	0.135195	220000
Chr10_5A_core_3A_Tb427v9	2710000	3140000	ID_0.01_19	-0.513794	430000
Chr10_5A_core_3A_Tb427v9	3140000	3960000	ID_0.01_20	-0.879489	820000
Chr10_5A_core_3A_Tb427v9	3960000	4100000	ID_0.01_21	-0.299512	140000
Chr10_5A_core_3A_Tb427v9	4100000	4460000	ID_0.01_22	-1.24763	360000
Chr10_5A_core_3A_Tb427v9	4460000	5193000	ID_0.01_23	-0.584025	733000
Chr10_5A_core_3A_Tb427v9	5193000	5474000	ID_0.01_24	-0.843887	281000
Chr9_5A_core_3A_Tb427v9	210000	1061000	ID_0.01_25	-0.583863	851000
Chr9_5A_core_3A_Tb427v9	1061000	1542000	ID_0.01_26	-0.282687	481000
Chr9_5A_core_3A_Tb427v9	1542000	1902000	ID_0.01_27	-0.0927288	360000
Chr9_5A_core_3A_Tb427v9	1902000	2142000	ID_0.01_28	-0.360542	240000
Chr9_5A_core_3A_Tb427v9	2142000	3097000	ID_0.01_29	0.728913	955000
Chr9_5A_core_3A_Tb427v9	3097000	3407000	ID_0.01_30	-0.294522	310000
Chr9_5A_core_3A_Tb427v9	3407000	3867000	ID_0.01_31	-0.973808	460000
Chr8_5A_core_3A_Tb427v9	370000	1000000	ID_0.01_32	-0.463325	630000
Chr8_5A_core_3A_Tb427v9	1000000	1490000	ID_0.01_33	-0.414086	490000
Chr8_5A_core_3A_Tb427v9	1490000	1690000	ID_0.01_34	-0.156709	200000
Chr8_5A_core_3A_Tb427v9	1690000	2030000	ID_0.01_35	-0.565856	340000
Chr8_5A_core_3A_Tb427v9	2030000	2250000	ID_0.01_36	-0.133047	220000
Chr8_5A_core_3A_Tb427v9	2250000	2560000	ID_0.01_37	-0.291754	310000
Chr8_5A_core_3A_Tb427v9	2560000	2750000	ID_0.01_38	-0.869278	190000
Chr8_5A_core_3A_Tb427v9	2750000	2900000	ID_0.01_39	-0.337301	150000
Chr7_5A_core_Tb427v9	330000	690000	ID_0.01_40	-0.105328	360000
Chr7_5A_core_Tb427v9	690000	1171000	ID_0.01_41	-0.920356	481000
Chr7_5A_core_Tb427v9	1171000	1321000	ID_0.01_42	-0.404965	150000
Chr7_5A_core_Tb427v9	1321000	1611000	ID_0.01_43	-1.24529	290000
Chr7_5A_core_Tb427v9	1611000	2011000	ID_0.01_44	-0.480604	400000
Chr7_5A_core_Tb427v9	2011000	2261000	ID_0.01_45	-0.994226	250000
Chr7_5A_core_Tb427v9	2261000	2491000	ID_0.01_46	-0.380579	230000
Chr7_5A_core_Tb427v9	2491000	2801000	ID_0.01_47	-0.723761	310000
Chr6_BES1_core_3A_Tb427v9	700000	960000	ID_0.01_48	-0.531985	260000
Chr6_BES1_core_3A_Tb427v9	960000	1080000	ID_0.01_49	0.163552	120000
Chr6_BES1_core_3A_Tb427v9	1080000	1180000	ID_0.01_50	0.337484	100000
Chr6_BES1_core_3A_Tb427v9	1180000	1471000	ID_0.01_51	-0.0879967	291000
Chr6_BES1_core_3A_Tb427v9	1471000	1621000	ID_0.01_52	-1.05244	150000
Chr6_BES1_core_3A_Tb427v9	1621000	2241000	ID_0.01_53	-0.370308	620000
Chr6_BES1_core_3A_Tb427v9	2241000	2461000	ID_0.01_54	-0.945655	220000
Chr5_BES5_core_3A_Tb427v9	301000	941000	ID_0.01_55	-1.08047	640000
Chr5_BES5_core_3A_Tb427v9	941000	1523000	ID_0.01_56	-0.284528	582000
Chr4_5A_core_3A_Tb427v9	350000	500000	ID_0.01_57	-0.413597	150000
Chr4_5A_core_3A_Tb427v9	500000	870000	ID_0.01_58	-0.400817	370000
Chr4_5A_core_3A_Tb427v9	870000	970000	ID_0.01_59	-0.256262	100000
Chr4_5A_core_3A_Tb427v9	970000	1161000	ID_0.01_60	-0.307846	191000
Chr4_5A_core_3A_Tb427v9	1161000	1511000	ID_0.01_61	-0.647339	350000
Chr4_5A_core_3A_Tb427v9	1511000	1903000	ID_0.01_62	-0.870743	392000
Chr4_5A_core_3A_Tb427v9	1903000	2283000	ID_0.01_63	-0.867337	380000
Chr3_5A_core_3A_BES15_Tb427v9	321000	501000	ID_0.01_64	-1.07601	180000
Chr3_5A_core_3A_BES15_Tb427v9	501000	1341000	ID_0.01_65	-1.04683	840000
Chr3_5A_core_3A_BES15_Tb427v9	1341000	1811000	ID_0.01_66	-0.630142	470000
Chr3_5A_core_3A_BES15_Tb427v9	1811000	1961000	ID_0.01_67	-0.0235703	150000
Chr2_5A_core_BES12_Tb427v9	210000	270000	ID_0.01_68	-1.16039	60000
Chr2_5A_core_BES12_Tb427v9	270000	730000	ID_0.01_69	-0.511802	460000
Chr2_5A_core_BES12_Tb427v9	730000	890000	ID_0.01_70	0.134563	160000
Chr1_5A_core_3A_Tb427v9	210000	1020000	ID_0.01_71	-0.726464	810000
Chr1_5A_core_3A_Tb427v9	1020000	1140000	ID_0.01_72	0.106232	120000
Chr1_5A_core_3A_Tb427v9	1140000	1332000	ID_0.01_73	-0.410836	192000
Chr1_5A_core_3A_Tb427v9	1332000	1442000	ID_0.01_74	-0.929273	110000
Chr1_5A_core_3A_Tb427v9	1442000	2345000	ID_0.01_75	-0.215289	903000
Chr1_5A_core_3A_Tb427v9	2345000	2475000	ID_0.01_76	-0.36774	130000
Chr1_5A_core_3A_Tb427v9	2475000	2795000	ID_0.01_77	-0.937545	320000
Chr1_5A_core_3A_Tb427v9	2795000	2915000	ID_0.01_78	-0.318709	120000
Chr1_5A_core_3A_Tb427v9	2915000	3075000	ID_0.01_79	-0.260031	160000
Chr8_5B_Tb427v9	110000	640000	ID_0.01_80	-0.690626	530000
Chr6_3B_Tb427v9	520000	630000	ID_0.01_81	-0.851863	110000

## Sheet: Pore-C TADs 50Kb Resolution
Chromosome	Start	End	ID	SeparationScore	Length (bp)
Chr11_5A_core_3A_Tb427v9	700000	1050000	ID_0.01_1	0.374036	350000
Chr11_5A_core_3A_Tb427v9	1050000	3600000	ID_0.01_2	0.311544	2550000
Chr11_5A_core_3A_Tb427v9	3600000	4700000	ID_0.01_3	-0.00333598	1100000
Chr10_5A_core_3A_Tb427v9	2600000	3050000	ID_0.01_4	0.229244	450000
Chr10_5A_core_3A_Tb427v9	3050000	4100000	ID_0.01_5	0.219685	1050000
Chr9_5A_core_3A_Tb427v9	1151000	2352000	ID_0.01_6	0.517199	1201000
Chr7_5A_core_Tb427v9	750000	1301000	ID_0.01_7	-0.176983	551000
Chr7_5A_core_Tb427v9	1301000	2001000	ID_0.01_8	-0.236296	700000
Chr4_5A_core_3A_Tb427v9	950000	1501000	ID_0.01_9	-0.0459019	551000
Chr1_5A_core_3A_Tb427v9	850000	1100000	ID_0.01_10	-0.31518	250000
Chr1_5A_core_3A_Tb427v9	1100000	2455000	ID_0.01_11	-0.427544	1355000

## Sheet: Pore-C merged TADs
Chromosome	Start	End	ID	SeparationScore	Length (bp)
Chr11_5A_core_3A_Tb427v9	144000	198000	ID_1	-0.191836	54000
Chr11_5A_core_3A_Tb427v9	198000	263000	ID_2	-0.00248314	65000
Chr11_5A_core_3A_Tb427v9	263000	299000	ID_3	0.0916112	36000
Chr11_5A_core_3A_Tb427v9	299000	311000	ID_4	0.597693	12000
Chr11_5A_core_3A_Tb427v9	311000	378000	ID_5	0.613849	67000
Chr11_5A_core_3A_Tb427v9	378000	384000	ID_6	-0.0762708	6000
Chr11_5A_core_3A_Tb427v9	384000	490000	ID_7	-0.0833958	106000
Chr11_5A_core_3A_Tb427v9	460000	2150000	ID_8	-0.646256	1690000
Chr11_5A_core_3A_Tb427v9	490000	546000	ID_9	-0.183738	56000
Chr11_5A_core_3A_Tb427v9	546000	673000	ID_10	0.160802	127000
Chr11_5A_core_3A_Tb427v9	673000	704000	ID_11	-0.202196	31000
Chr11_5A_core_3A_Tb427v9	700000	1050000	ID_12	0.374036	350000
Chr11_5A_core_3A_Tb427v9	704000	812000	ID_13	-0.192137	108000
Chr11_5A_core_3A_Tb427v9	812000	819000	ID_14	-0.010434	7000
Chr11_5A_core_3A_Tb427v9	819000	909000	ID_15	0.0230727	90000
Chr11_5A_core_3A_Tb427v9	909000	919000	ID_16	0.000974406	10000
Chr11_5A_core_3A_Tb427v9	919000	934000	ID_17	0.0260909	15000
Chr11_5A_core_3A_Tb427v9	934000	966000	ID_18	0.167492	32000
Chr11_5A_core_3A_Tb427v9	966000	1057000	ID_19	-0.0896055	91000
Chr11_5A_core_3A_Tb427v9	1050000	3600000	ID_20	0.311544	2550000
Chr11_5A_core_3A_Tb427v9	1057000	1148000	ID_21	-0.21121	91000
Chr11_5A_core_3A_Tb427v9	1148000	1246000	ID_22	-0.0322139	98000
Chr11_5A_core_3A_Tb427v9	1246000	1257000	ID_23	0.143061	11000
Chr11_5A_core_3A_Tb427v9	1257000	1266000	ID_24	0.211828	9000
Chr11_5A_core_3A_Tb427v9	1266000	1312000	ID_25	0.18453	46000
Chr11_5A_core_3A_Tb427v9	1312000	1351000	ID_26	0.033068	39000
Chr11_5A_core_3A_Tb427v9	1351000	1521000	ID_27	-0.0958367	170000
Chr11_5A_core_3A_Tb427v9	1521000	1568000	ID_28	0.0463566	47000
Chr11_5A_core_3A_Tb427v9	1568000	1631000	ID_29	0.0286168	63000
Chr11_5A_core_3A_Tb427v9	1631000	1818000	ID_30	0.0978082	187000
Chr11_5A_core_3A_Tb427v9	1818000	2066000	ID_31	0.0118207	248000
Chr11_5A_core_3A_Tb427v9	2066000	2205000	ID_32	0.0172342	139000
Chr11_5A_core_3A_Tb427v9	2150000	2210000	ID_33	-0.81078	60000
Chr11_5A_core_3A_Tb427v9	2205000	2247000	ID_34	-0.251722	42000
Chr11_5A_core_3A_Tb427v9	2210000	2490000	ID_35	-0.888863	280000
Chr11_5A_core_3A_Tb427v9	2247000	2333000	ID_36	-0.125178	86000
Chr11_5A_core_3A_Tb427v9	2333000	2360000	ID_37	0.057337	27000
Chr11_5A_core_3A_Tb427v9	2360000	2492000	ID_38	0.0479804	132000
Chr11_5A_core_3A_Tb427v9	2490000	2740000	ID_39	-0.519773	250000
Chr11_5A_core_3A_Tb427v9	2492000	2629000	ID_40	-0.207619	137000
Chr11_5A_core_3A_Tb427v9	2629000	2704000	ID_41	-0.0594412	75000
Chr11_5A_core_3A_Tb427v9	2704000	2911000	ID_42	-0.123122	207000
Chr11_5A_core_3A_Tb427v9	2740000	3120000	ID_43	-0.678667	380000
Chr11_5A_core_3A_Tb427v9	2911000	2920000	ID_44	-0.131986	9000
Chr11_5A_core_3A_Tb427v9	2920000	3013000	ID_45	-0.145699	93000
Chr11_5A_core_3A_Tb427v9	3013000	3065000	ID_46	-0.0479555	52000
Chr11_5A_core_3A_Tb427v9	3065000	3100000	ID_47	0.0648952	35000
Chr11_5A_core_3A_Tb427v9	3100000	3120000	ID_48	-0.0998574	20000
Chr11_5A_core_3A_Tb427v9	3120000	3184000	ID_49	-0.0851182	64000
Chr11_5A_core_3A_Tb427v9	3120000	3290000	ID_50	-0.204018	170000
Chr11_5A_core_3A_Tb427v9	3184000	3206000	ID_51	-0.0275975	22000
Chr11_5A_core_3A_Tb427v9	3206000	3315000	ID_52	-0.0426039	109000
Chr11_5A_core_3A_Tb427v9	3290000	3870000	ID_53	-0.646931	580000
Chr11_5A_core_3A_Tb427v9	3315000	3347000	ID_54	-0.224315	32000
Chr11_5A_core_3A_Tb427v9	3347000	3456000	ID_55	-0.0180111	109000
Chr11_5A_core_3A_Tb427v9	3456000	3512000	ID_56	-0.0500769	56000
Chr11_5A_core_3A_Tb427v9	3512000	3559000	ID_57	-0.0879869	47000
Chr11_5A_core_3A_Tb427v9	3559000	3614000	ID_58	-0.0915585	55000
Chr11_5A_core_3A_Tb427v9	3600000	4700000	ID_59	-0.00333598	1100000
Chr11_5A_core_3A_Tb427v9	3614000	3877000	ID_60	-0.155632	263000
Chr11_5A_core_3A_Tb427v9	3870000	4220000	ID_61	-0.256856	350000
Chr11_5A_core_3A_Tb427v9	3877000	3933000	ID_62	-0.166979	56000
Chr11_5A_core_3A_Tb427v9	3933000	3963000	ID_63	0.0895606	30000
Chr11_5A_core_3A_Tb427v9	3963000	3984000	ID_64	0.189511	21000
Chr11_5A_core_3A_Tb427v9	3984000	4044000	ID_65	0.102647	60000
Chr11_5A_core_3A_Tb427v9	4044000	4069000	ID_66	-0.0423107	25000
Chr11_5A_core_3A_Tb427v9	4069000	4165000	ID_67	0.0075902	96000
Chr11_5A_core_3A_Tb427v9	4165000	4208000	ID_68	0.130611	43000
Chr11_5A_core_3A_Tb427v9	4208000	4215000	ID_69	-0.114183	7000
Chr11_5A_core_3A_Tb427v9	4215000	4276000	ID_70	-0.128597	61000
Chr11_5A_core_3A_Tb427v9	4220000	4300000	ID_71	-0.0100078	80000
Chr11_5A_core_3A_Tb427v9	4276000	4302000	ID_72	0.0031217	26000
Chr11_5A_core_3A_Tb427v9	4300000	4410000	ID_73	-0.610931	110000
Chr11_5A_core_3A_Tb427v9	4302000	4488000	ID_74	-0.225032	186000
Chr11_5A_core_3A_Tb427v9	4410000	4680000	ID_75	-0.036888	270000
Chr11_5A_core_3A_Tb427v9	4488000	4509000	ID_76	0.0342642	21000
Chr11_5A_core_3A_Tb427v9	4509000	4521000	ID_77	-0.0657965	12000
Chr11_5A_core_3A_Tb427v9	4521000	4675000	ID_78	-0.0750091	154000
Chr11_5A_core_3A_Tb427v9	4675000	4700000	ID_79	-0.255899	25000
Chr11_5A_core_3A_Tb427v9	4680000	5032000	ID_80	-0.814158	352000
Chr11_5A_core_3A_Tb427v9	4700000	4835000	ID_81	-0.175296	135000
Chr11_5A_core_3A_Tb427v9	4835000	5231000	ID_82	-0.119313	396000
Chr11_5A_core_3A_Tb427v9	5032000	5463000	ID_83	-0.732939	431000
Chr11_5A_core_3A_Tb427v9	5231000	5244000	ID_84	-0.0994943	13000
Chr11_5A_core_3A_Tb427v9	5244000	5252000	ID_85	-0.135696	8000
Chr11_5A_core_3A_Tb427v9	5252000	5367000	ID_86	-0.145567	115000
Chr11_5A_core_3A_Tb427v9	5367000	5442000	ID_87	-0.131212	75000
Chr11_5A_core_3A_Tb427v9	5442000	5455000	ID_88	-0.185039	13000
Chr11_5A_core_3A_Tb427v9	5455000	5616000	ID_89	-0.284388	161000
Chr10_5A_core_3A_Tb427v9	39000	60000	ID_90	-0.0921847	21000
Chr10_5A_core_3A_Tb427v9	60000	136000	ID_91	-0.187717	76000
Chr10_5A_core_3A_Tb427v9	136000	149000	ID_92	-0.0178842	13000
Chr10_5A_core_3A_Tb427v9	149000	204000	ID_93	0.0208958	55000
Chr10_5A_core_3A_Tb427v9	204000	310000	ID_94	0.0328074	106000
Chr10_5A_core_3A_Tb427v9	270000	630000	ID_95	-0.956392	360000
Chr10_5A_core_3A_Tb427v9	310000	385000	ID_96	-0.258923	75000
Chr10_5A_core_3A_Tb427v9	385000	392000	ID_97	-0.0455541	7000
Chr10_5A_core_3A_Tb427v9	392000	444000	ID_98	-0.0771721	52000
Chr10_5A_core_3A_Tb427v9	444000	544000	ID_99	0.143408	100000
Chr10_5A_core_3A_Tb427v9	544000	571000	ID_100	-0.0760217	27000
Chr10_5A_core_3A_Tb427v9	571000	728000	ID_101	-0.0649141	157000
Chr10_5A_core_3A_Tb427v9	630000	1240000	ID_102	-0.211991	610000
Chr10_5A_core_3A_Tb427v9	728000	772000	ID_103	-0.0247768	44000
Chr10_5A_core_3A_Tb427v9	772000	826000	ID_104	-0.0429748	54000
Chr10_5A_core_3A_Tb427v9	826000	1042000	ID_105	-0.0239478	216000
Chr10_5A_core_3A_Tb427v9	1042000	1126000	ID_106	0.15306	84000
Chr10_5A_core_3A_Tb427v9	1126000	1181000	ID_107	0.0413848	55000
Chr10_5A_core_3A_Tb427v9	1181000	1212000	ID_108	-0.0188171	31000
Chr10_5A_core_3A_Tb427v9	1212000	1224000	ID_109	-0.10097	12000
Chr10_5A_core_3A_Tb427v9	1224000	1238000	ID_110	-0.130627	14000
Chr10_5A_core_3A_Tb427v9	1238000	1282000	ID_111	-0.103376	44000
Chr10_5A_core_3A_Tb427v9	1240000	2180000	ID_112	-0.110004	940000
Chr10_5A_core_3A_Tb427v9	1282000	1397000	ID_113	0.105252	115000
Chr10_5A_core_3A_Tb427v9	1397000	1432000	ID_114	0.155243	35000
Chr10_5A_core_3A_Tb427v9	1432000	1454000	ID_115	0.0886714	22000
Chr10_5A_core_3A_Tb427v9	1454000	1462000	ID_116	-0.038314	8000
Chr10_5A_core_3A_Tb427v9	1462000	1645000	ID_117	-0.0405392	183000
Chr10_5A_core_3A_Tb427v9	1645000	1670000	ID_118	0.0636062	25000
Chr10_5A_core_3A_Tb427v9	1670000	1729000	ID_119	0.0383022	59000
Chr10_5A_core_3A_Tb427v9	1729000	1789000	ID_120	-0.103915	60000
Chr10_5A_core_3A_Tb427v9	1789000	1824000	ID_121	-0.124613	35000
Chr10_5A_core_3A_Tb427v9	1824000	1879000	ID_122	-0.0425646	55000
Chr10_5A_core_3A_Tb427v9	1879000	1939000	ID_123	-0.0247449	60000
Chr10_5A_core_3A_Tb427v9	1939000	1952000	ID_124	0.0918185	13000
Chr10_5A_core_3A_Tb427v9	1952000	1993000	ID_125	0.0604538	41000
Chr10_5A_core_3A_Tb427v9	1993000	2032000	ID_126	-0.00111447	39000
Chr10_5A_core_3A_Tb427v9	2032000	2153000	ID_127	0.122708	121000
Chr10_5A_core_3A_Tb427v9	2153000	2178000	ID_128	-0.159134	25000
Chr10_5A_core_3A_Tb427v9	2178000	2203000	ID_129	-0.158091	25000
Chr10_5A_core_3A_Tb427v9	2180000	2490000	ID_130	-0.390781	310000
Chr10_5A_core_3A_Tb427v9	2203000	2271000	ID_131	0.052247	68000
Chr10_5A_core_3A_Tb427v9	2271000	2285000	ID_132	-0.0232382	14000
Chr10_5A_core_3A_Tb427v9	2285000	2314000	ID_133	-0.0156136	29000
Chr10_5A_core_3A_Tb427v9	2314000	2349000	ID_134	0.101431	35000
Chr10_5A_core_3A_Tb427v9	2349000	2361000	ID_135	0.137532	12000
Chr10_5A_core_3A_Tb427v9	2361000	2474000	ID_136	0.116098	113000
Chr10_5A_core_3A_Tb427v9	2474000	2603000	ID_137	0.00670823	129000
Chr10_5A_core_3A_Tb427v9	2490000	2710000	ID_138	0.135195	220000
Chr10_5A_core_3A_Tb427v9	2600000	3050000	ID_139	0.229244	450000
Chr10_5A_core_3A_Tb427v9	2603000	2621000	ID_140	-0.201273	18000
Chr10_5A_core_3A_Tb427v9	2621000	2633000	ID_141	-0.219741	12000
Chr10_5A_core_3A_Tb427v9	2633000	2678000	ID_142	-0.0455076	45000
Chr10_5A_core_3A_Tb427v9	2678000	2711000	ID_143	0.0911474	33000
Chr10_5A_core_3A_Tb427v9	2710000	3140000	ID_144	-0.513794	430000
Chr10_5A_core_3A_Tb427v9	2711000	2854000	ID_145	-0.159432	143000
Chr10_5A_core_3A_Tb427v9	2854000	2907000	ID_146	0.0128524	53000
Chr10_5A_core_3A_Tb427v9	2907000	2995000	ID_147	0.0605124	88000
Chr10_5A_core_3A_Tb427v9	2995000	3011000	ID_148	-0.0739192	16000
Chr10_5A_core_3A_Tb427v9	3011000	3228000	ID_149	-0.00115426	217000
Chr10_5A_core_3A_Tb427v9	3050000	4100000	ID_150	0.219685	1050000
Chr10_5A_core_3A_Tb427v9	3140000	3960000	ID_151	-0.879489	820000
Chr10_5A_core_3A_Tb427v9	3228000	3337000	ID_152	0.0588947	109000
Chr10_5A_core_3A_Tb427v9	3337000	3352000	ID_153	-0.0051164	15000
Chr10_5A_core_3A_Tb427v9	3352000	3373000	ID_154	0.0481326	21000
Chr10_5A_core_3A_Tb427v9	3373000	3486000	ID_155	0.0665215	113000
Chr10_5A_core_3A_Tb427v9	3486000	3503000	ID_156	-0.0186553	17000
Chr10_5A_core_3A_Tb427v9	3503000	3557000	ID_157	0.0686025	54000
Chr10_5A_core_3A_Tb427v9	3557000	3571000	ID_158	0.0444634	14000
Chr10_5A_core_3A_Tb427v9	3571000	3582000	ID_159	0.039107	11000
Chr10_5A_core_3A_Tb427v9	3582000	3628000	ID_160	-0.0139951	46000
Chr10_5A_core_3A_Tb427v9	3628000	3724000	ID_161	-0.0102134	96000
Chr10_5A_core_3A_Tb427v9	3724000	3737000	ID_162	-0.137296	13000
Chr10_5A_core_3A_Tb427v9	3737000	3903000	ID_163	-0.200202	166000
Chr10_5A_core_3A_Tb427v9	3903000	3908000	ID_164	0.114569	5000
Chr10_5A_core_3A_Tb427v9	3908000	3943000	ID_165	0.0908742	35000
Chr10_5A_core_3A_Tb427v9	3943000	3959000	ID_166	-0.0695391	16000
Chr10_5A_core_3A_Tb427v9	3959000	4030000	ID_167	-0.124752	71000
Chr10_5A_core_3A_Tb427v9	3960000	4100000	ID_168	-0.299512	140000
Chr10_5A_core_3A_Tb427v9	4030000	4083000	ID_169	-0.0243418	53000
Chr10_5A_core_3A_Tb427v9	4083000	4097000	ID_170	-0.252874	14000
Chr10_5A_core_3A_Tb427v9	4097000	4121000	ID_171	-0.312395	24000
Chr10_5A_core_3A_Tb427v9	4100000	4460000	ID_172	-1.24763	360000
Chr10_5A_core_3A_Tb427v9	4121000	4465000	ID_173	-0.288436	344000
Chr10_5A_core_3A_Tb427v9	4460000	5193000	ID_174	-0.584025	733000
Chr10_5A_core_3A_Tb427v9	4465000	4560000	ID_175	-0.166192	95000
Chr10_5A_core_3A_Tb427v9	4560000	5163000	ID_176	-0.142785	603000
Chr10_5A_core_3A_Tb427v9	5163000	5337000	ID_177	-0.252925	174000
Chr10_5A_core_3A_Tb427v9	5193000	5474000	ID_178	-0.843887	281000
Chr10_5A_core_3A_Tb427v9	5337000	5352000	ID_179	-0.296045	15000
Chr10_5A_core_3A_Tb427v9	5352000	5475000	ID_180	-0.302909	123000
Chr9_5A_core_3A_Tb427v9	198000	211000	ID_181	-0.133649	13000
Chr9_5A_core_3A_Tb427v9	210000	1061000	ID_182	-0.583863	851000
Chr9_5A_core_3A_Tb427v9	211000	442000	ID_183	-0.212805	231000
Chr9_5A_core_3A_Tb427v9	442000	449000	ID_184	-0.181869	7000
Chr9_5A_core_3A_Tb427v9	449000	551000	ID_185	-0.184002	102000
Chr9_5A_core_3A_Tb427v9	551000	563000	ID_186	-0.102513	12000
Chr9_5A_core_3A_Tb427v9	563000	602000	ID_187	-0.137868	39000
Chr9_5A_core_3A_Tb427v9	602000	628000	ID_188	0.00881027	26000
Chr9_5A_core_3A_Tb427v9	628000	648000	ID_189	0.0597984	20000
Chr9_5A_core_3A_Tb427v9	648000	673000	ID_190	0.0264531	25000
Chr9_5A_core_3A_Tb427v9	673000	702000	ID_191	-0.124736	29000
Chr9_5A_core_3A_Tb427v9	702000	721000	ID_192	-0.0967101	19000
Chr9_5A_core_3A_Tb427v9	721000	794000	ID_193	0.144639	73000
Chr9_5A_core_3A_Tb427v9	794000	950000	ID_194	0.0242542	156000
Chr9_5A_core_3A_Tb427v9	950000	1062000	ID_195	0.253236	112000
Chr9_5A_core_3A_Tb427v9	1061000	1542000	ID_196	-0.282687	481000
Chr9_5A_core_3A_Tb427v9	1062000	1093000	ID_197	-0.15448	31000
Chr9_5A_core_3A_Tb427v9	1093000	1201000	ID_198	-0.159949	108000
Chr9_5A_core_3A_Tb427v9	1151000	2352000	ID_199	0.517199	1201000
Chr9_5A_core_3A_Tb427v9	1201000	1242000	ID_200	0.0938447	41000
Chr9_5A_core_3A_Tb427v9	1242000	1357000	ID_201	-0.00577265	115000
Chr9_5A_core_3A_Tb427v9	1357000	1540000	ID_202	-0.176603	183000
Chr9_5A_core_3A_Tb427v9	1540000	1592000	ID_203	-0.134645	52000
Chr9_5A_core_3A_Tb427v9	1542000	1902000	ID_204	-0.0927288	360000
Chr9_5A_core_3A_Tb427v9	1592000	1659000	ID_205	0.254824	67000
Chr9_5A_core_3A_Tb427v9	1659000	1778000	ID_206	-0.00704567	119000
Chr9_5A_core_3A_Tb427v9	1778000	1795000	ID_207	0.000306157	17000
Chr9_5A_core_3A_Tb427v9	1795000	1958000	ID_208	0.0161085	163000
Chr9_5A_core_3A_Tb427v9	1902000	2142000	ID_209	-0.360542	240000
Chr9_5A_core_3A_Tb427v9	1958000	2064000	ID_210	-0.0122225	106000
Chr9_5A_core_3A_Tb427v9	2064000	2075000	ID_211	0.144249	11000
Chr9_5A_core_3A_Tb427v9	2075000	2170000	ID_212	0.193024	95000
Chr9_5A_core_3A_Tb427v9	2142000	3097000	ID_213	0.728913	955000
Chr9_5A_core_3A_Tb427v9	2170000	2296000	ID_214	0.0602303	126000
Chr9_5A_core_3A_Tb427v9	2296000	2359000	ID_215	0.114127	63000
Chr9_5A_core_3A_Tb427v9	2359000	2483000	ID_216	-0.199933	124000
Chr9_5A_core_3A_Tb427v9	2483000	2499000	ID_217	-0.210009	16000
Chr9_5A_core_3A_Tb427v9	2499000	2516000	ID_218	-0.22274	17000
Chr9_5A_core_3A_Tb427v9	2516000	2657000	ID_219	-0.225279	141000
Chr9_5A_core_3A_Tb427v9	2657000	2762000	ID_220	-0.0972078	105000
Chr9_5A_core_3A_Tb427v9	2762000	2887000	ID_221	-0.119131	125000
Chr9_5A_core_3A_Tb427v9	2887000	3153000	ID_222	-0.0893403	266000
Chr9_5A_core_3A_Tb427v9	3097000	3407000	ID_223	-0.294522	310000
Chr9_5A_core_3A_Tb427v9	3153000	3182000	ID_224	-0.0668478	29000
Chr9_5A_core_3A_Tb427v9	3182000	3362000	ID_225	-0.0382384	180000
Chr9_5A_core_3A_Tb427v9	3362000	3739000	ID_226	-0.22738	377000
Chr9_5A_core_3A_Tb427v9	3407000	3867000	ID_227	-0.973808	460000
Chr9_5A_core_3A_Tb427v9	3739000	3804000	ID_228	-0.108867	65000
Chr9_5A_core_3A_Tb427v9	3804000	3845000	ID_229	-0.0455182	41000
Chr9_5A_core_3A_Tb427v9	3845000	3898000	ID_230	-0.129689	53000
Chr9_5A_core_3A_Tb427v9	3898000	3980000	ID_231	-0.107061	82000
Chr8_5A_core_3A_Tb427v9	90000	200000	ID_232	-0.196779	110000
Chr8_5A_core_3A_Tb427v9	200000	481000	ID_233	-0.090121	281000
Chr8_5A_core_3A_Tb427v9	370000	1000000	ID_234	-0.463325	630000
Chr8_5A_core_3A_Tb427v9	481000	504000	ID_235	-0.0976344	23000
Chr8_5A_core_3A_Tb427v9	504000	842000	ID_236	-0.140641	338000
Chr8_5A_core_3A_Tb427v9	842000	986000	ID_237	0.0767931	144000
Chr8_5A_core_3A_Tb427v9	986000	1082000	ID_238	0.0362583	96000
Chr8_5A_core_3A_Tb427v9	1000000	1490000	ID_239	-0.414086	490000
Chr8_5A_core_3A_Tb427v9	1082000	1099000	ID_240	0.184868	17000
Chr8_5A_core_3A_Tb427v9	1099000	1231000	ID_241	0.243536	132000
Chr8_5A_core_3A_Tb427v9	1231000	1281000	ID_242	-0.0879709	50000
Chr8_5A_core_3A_Tb427v9	1281000	1311000	ID_243	0.132913	30000
Chr8_5A_core_3A_Tb427v9	1311000	1405000	ID_244	0.208868	94000
Chr8_5A_core_3A_Tb427v9	1405000	1413000	ID_245	0.077829	8000
Chr8_5A_core_3A_Tb427v9	1413000	1465000	ID_246	0.0813286	52000
Chr8_5A_core_3A_Tb427v9	1465000	1516000	ID_247	0.0809249	51000
Chr8_5A_core_3A_Tb427v9	1490000	1690000	ID_248	-0.156709	200000
Chr8_5A_core_3A_Tb427v9	1516000	1563000	ID_249	-0.0564693	47000
Chr8_5A_core_3A_Tb427v9	1563000	1593000	ID_250	0.207158	30000
Chr8_5A_core_3A_Tb427v9	1593000	1661000	ID_251	0.324586	68000
Chr8_5A_core_3A_Tb427v9	1661000	1688000	ID_252	-0.0316794	27000
Chr8_5A_core_3A_Tb427v9	1688000	1752000	ID_253	-0.196913	64000
Chr8_5A_core_3A_Tb427v9	1690000	2030000	ID_254	-0.565856	340000
Chr8_5A_core_3A_Tb427v9	1752000	1829000	ID_255	0.107942	77000
Chr8_5A_core_3A_Tb427v9	1829000	1863000	ID_256	-0.081394	34000
Chr8_5A_core_3A_Tb427v9	1863000	1888000	ID_257	0.144036	25000
Chr8_5A_core_3A_Tb427v9	1888000	1928000	ID_258	0.0463075	40000
Chr8_5A_core_3A_Tb427v9	1928000	1939000	ID_259	0.0915327	11000
Chr8_5A_core_3A_Tb427v9	1939000	1950000	ID_260	0.0288521	11000
Chr8_5A_core_3A_Tb427v9	1950000	2034000	ID_261	0.017456	84000
Chr8_5A_core_3A_Tb427v9	2030000	2250000	ID_262	-0.133047	220000
Chr8_5A_core_3A_Tb427v9	2034000	2052000	ID_263	-0.119334	18000
Chr8_5A_core_3A_Tb427v9	2052000	2136000	ID_264	-0.131123	84000
Chr8_5A_core_3A_Tb427v9	2136000	2287000	ID_265	0.0527585	151000
Chr8_5A_core_3A_Tb427v9	2250000	2560000	ID_266	-0.291754	310000
Chr8_5A_core_3A_Tb427v9	2287000	2311000	ID_267	-0.0602746	24000
Chr8_5A_core_3A_Tb427v9	2311000	2395000	ID_268	0.157883	84000
Chr8_5A_core_3A_Tb427v9	2395000	2476000	ID_269	0.135466	81000
Chr8_5A_core_3A_Tb427v9	2476000	2510000	ID_270	0.0793716	34000
Chr8_5A_core_3A_Tb427v9	2510000	2616000	ID_271	-0.0991897	106000
Chr8_5A_core_3A_Tb427v9	2560000	2750000	ID_272	-0.869278	190000
Chr8_5A_core_3A_Tb427v9	2616000	2629000	ID_273	0.064853	13000
Chr8_5A_core_3A_Tb427v9	2629000	2679000	ID_274	-0.0197513	50000
Chr8_5A_core_3A_Tb427v9	2679000	2712000	ID_275	0.072258	33000
Chr8_5A_core_3A_Tb427v9	2712000	2819000	ID_276	0.151833	107000
Chr8_5A_core_3A_Tb427v9	2750000	2900000	ID_277	-0.337301	150000
Chr8_5A_core_3A_Tb427v9	2819000	2882000	ID_278	0.0479565	63000
Chr8_5A_core_3A_Tb427v9	2882000	2946000	ID_279	-0.29886	64000
Chr8_5A_core_3A_Tb427v9	2946000	3114000	ID_280	0.0380963	168000
Chr8_5A_core_3A_Tb427v9	3114000	3136000	ID_281	-0.128698	22000
Chr8_5A_core_3A_Tb427v9	3136000	3218000	ID_282	-0.129597	82000
Chr8_5A_core_3A_Tb427v9	3218000	3587000	ID_283	-0.191279	369000
Chr7_5A_core_Tb427v9	52000	65000	ID_284	0.162326	13000
Chr7_5A_core_Tb427v9	65000	139000	ID_285	0.168871	74000
Chr7_5A_core_Tb427v9	139000	163000	ID_286	0.0313179	24000
Chr7_5A_core_Tb427v9	163000	216000	ID_287	-0.0534348	53000
Chr7_5A_core_Tb427v9	216000	248000	ID_288	-0.00459901	32000
Chr7_5A_core_Tb427v9	248000	282000	ID_289	-0.0520492	34000
Chr7_5A_core_Tb427v9	282000	462000	ID_290	0.0712893	180000
Chr7_5A_core_Tb427v9	330000	690000	ID_291	-0.105328	360000
Chr7_5A_core_Tb427v9	462000	469000	ID_292	-0.133123	7000
Chr7_5A_core_Tb427v9	469000	525000	ID_293	-0.134293	56000
Chr7_5A_core_Tb427v9	525000	554000	ID_294	-0.0672149	29000
Chr7_5A_core_Tb427v9	554000	564000	ID_295	-0.147408	10000
Chr7_5A_core_Tb427v9	564000	614000	ID_296	-0.122686	50000
Chr7_5A_core_Tb427v9	614000	678000	ID_297	-0.160065	64000
Chr7_5A_core_Tb427v9	678000	715000	ID_298	-0.216141	37000
Chr7_5A_core_Tb427v9	690000	1171000	ID_299	-0.920356	481000
Chr7_5A_core_Tb427v9	715000	951000	ID_300	-0.27143	236000
Chr7_5A_core_Tb427v9	750000	1301000	ID_301	-0.176983	551000
Chr7_5A_core_Tb427v9	951000	994000	ID_302	0.0376946	43000
Chr7_5A_core_Tb427v9	994000	1092000	ID_303	0.0257798	98000
Chr7_5A_core_Tb427v9	1092000	1099000	ID_304	0.0927406	7000
Chr7_5A_core_Tb427v9	1099000	1169000	ID_305	0.156794	70000
Chr7_5A_core_Tb427v9	1169000	1188000	ID_306	-0.208883	19000
Chr7_5A_core_Tb427v9	1171000	1321000	ID_307	-0.404965	150000
Chr7_5A_core_Tb427v9	1188000	1247000	ID_308	-0.198261	59000
Chr7_5A_core_Tb427v9	1247000	1308000	ID_309	-0.0152596	61000
Chr7_5A_core_Tb427v9	1301000	2001000	ID_310	-0.236296	700000
Chr7_5A_core_Tb427v9	1308000	1357000	ID_311	-0.225469	49000
Chr7_5A_core_Tb427v9	1321000	1611000	ID_312	-1.24529	290000
Chr7_5A_core_Tb427v9	1357000	1448000	ID_313	-0.317856	91000
Chr7_5A_core_Tb427v9	1448000	1479000	ID_314	0.00368839	31000
Chr7_5A_core_Tb427v9	1479000	1556000	ID_315	-0.0275579	77000
Chr7_5A_core_Tb427v9	1556000	1632000	ID_316	-0.0514834	76000
Chr7_5A_core_Tb427v9	1611000	2011000	ID_317	-0.480604	400000
Chr7_5A_core_Tb427v9	1632000	1643000	ID_318	-0.0714099	11000
Chr7_5A_core_Tb427v9	1643000	1684000	ID_319	-0.0901938	41000
Chr7_5A_core_Tb427v9	1684000	1725000	ID_320	0.108005	41000
Chr7_5A_core_Tb427v9	1725000	1898000	ID_321	0.043621	173000
Chr7_5A_core_Tb427v9	1898000	1915000	ID_322	-0.0349256	17000
Chr7_5A_core_Tb427v9	1915000	1980000	ID_323	-0.0618928	65000
Chr7_5A_core_Tb427v9	1980000	2037000	ID_324	-0.227578	57000
Chr7_5A_core_Tb427v9	2011000	2261000	ID_325	-0.994226	250000
Chr7_5A_core_Tb427v9	2037000	2060000	ID_326	-0.159321	23000
Chr7_5A_core_Tb427v9	2060000	2148000	ID_327	-0.0389141	88000
Chr7_5A_core_Tb427v9	2148000	2343000	ID_328	-0.05522	195000
Chr7_5A_core_Tb427v9	2261000	2491000	ID_329	-0.380579	230000
Chr7_5A_core_Tb427v9	2343000	2360000	ID_330	-0.0217748	17000
Chr7_5A_core_Tb427v9	2360000	2367000	ID_331	-0.0397261	7000
Chr7_5A_core_Tb427v9	2367000	2380000	ID_332	-0.0298232	13000
Chr7_5A_core_Tb427v9	2380000	2404000	ID_333	0.00806055	24000
Chr7_5A_core_Tb427v9	2404000	2438000	ID_334	-0.0537927	34000
Chr7_5A_core_Tb427v9	2438000	2457000	ID_335	-0.200667	19000
Chr7_5A_core_Tb427v9	2457000	2465000	ID_336	-0.20712	8000
Chr7_5A_core_Tb427v9	2465000	2521000	ID_337	-0.201913	56000
Chr7_5A_core_Tb427v9	2491000	2801000	ID_338	-0.723761	310000
Chr7_5A_core_Tb427v9	2521000	2565000	ID_339	-0.134918	44000
Chr7_5A_core_Tb427v9	2565000	2678000	ID_340	0.0204209	113000
Chr7_5A_core_Tb427v9	2678000	2755000	ID_341	0.187791	77000
Chr7_5A_core_Tb427v9	2755000	2781000	ID_342	-0.0848343	26000
Chr7_5A_core_Tb427v9	2781000	2801000	ID_343	-0.0689687	20000
Chr7_5A_core_Tb427v9	2801000	2808000	ID_344	-0.247598	7000
Chr7_5A_core_Tb427v9	2808000	2819000	ID_345	-0.230921	11000
Chr7_5A_core_Tb427v9	2819000	2829000	ID_346	-0.124232	10000
Chr7_5A_core_Tb427v9	2829000	2897000	ID_347	-0.165025	68000
Chr7_5A_core_Tb427v9	2897000	2933000	ID_348	-0.105783	36000
Chr7_5A_core_Tb427v9	2933000	3046000	ID_349	0.0422981	113000
Chr6_BES1_core_3A_Tb427v9	269000	279000	ID_350	0.0385354	10000
Chr6_BES1_core_3A_Tb427v9	279000	313000	ID_351	-0.00629054	34000
Chr6_BES1_core_3A_Tb427v9	313000	323000	ID_352	-0.0703215	10000
Chr6_BES1_core_3A_Tb427v9	323000	379000	ID_353	-0.0837459	56000
Chr6_BES1_core_3A_Tb427v9	379000	402000	ID_354	-0.0810062	23000
Chr6_BES1_core_3A_Tb427v9	402000	600000	ID_355	-0.0370902	198000
Chr6_BES1_core_3A_Tb427v9	600000	621000	ID_356	0.157431	21000
Chr6_BES1_core_3A_Tb427v9	621000	671000	ID_357	0.0491792	50000
Chr6_BES1_core_3A_Tb427v9	671000	757000	ID_358	-0.189076	86000
Chr6_BES1_core_3A_Tb427v9	700000	960000	ID_359	-0.531985	260000
Chr6_BES1_core_3A_Tb427v9	757000	792000	ID_360	0.197202	35000
Chr6_BES1_core_3A_Tb427v9	792000	814000	ID_361	0.128552	22000
Chr6_BES1_core_3A_Tb427v9	814000	829000	ID_362	0.104024	15000
Chr6_BES1_core_3A_Tb427v9	829000	865000	ID_363	0.0146194	36000
Chr6_BES1_core_3A_Tb427v9	865000	975000	ID_364	0.0484941	110000
Chr6_BES1_core_3A_Tb427v9	960000	1080000	ID_365	0.163552	120000
Chr6_BES1_core_3A_Tb427v9	975000	1011000	ID_366	-0.0510732	36000
Chr6_BES1_core_3A_Tb427v9	1011000	1087000	ID_367	0.281791	76000
Chr6_BES1_core_3A_Tb427v9	1080000	1180000	ID_368	0.337484	100000
Chr6_BES1_core_3A_Tb427v9	1087000	1099000	ID_369	0.0375803	12000
Chr6_BES1_core_3A_Tb427v9	1099000	1106000	ID_370	0.0538505	7000
Chr6_BES1_core_3A_Tb427v9	1106000	1157000	ID_371	0.0245764	51000
Chr6_BES1_core_3A_Tb427v9	1157000	1179000	ID_372	0.0828304	22000
Chr6_BES1_core_3A_Tb427v9	1179000	1188000	ID_373	-0.100044	9000
Chr6_BES1_core_3A_Tb427v9	1180000	1471000	ID_374	-0.0879967	291000
Chr6_BES1_core_3A_Tb427v9	1188000	1203000	ID_375	-0.0934895	15000
Chr6_BES1_core_3A_Tb427v9	1203000	1215000	ID_376	-0.0635026	12000
Chr6_BES1_core_3A_Tb427v9	1215000	1321000	ID_377	-0.0829398	106000
Chr6_BES1_core_3A_Tb427v9	1321000	1374000	ID_378	-0.068987	53000
Chr6_BES1_core_3A_Tb427v9	1374000	1545000	ID_379	-0.192016	171000
Chr6_BES1_core_3A_Tb427v9	1471000	1621000	ID_380	-1.05244	150000
Chr6_BES1_core_3A_Tb427v9	1545000	1578000	ID_381	-0.0148789	33000
Chr6_BES1_core_3A_Tb427v9	1578000	1822000	ID_382	0.058732	244000
Chr6_BES1_core_3A_Tb427v9	1621000	2241000	ID_383	-0.370308	620000
Chr6_BES1_core_3A_Tb427v9	1822000	2124000	ID_384	-0.0717988	302000
Chr6_BES1_core_3A_Tb427v9	2124000	2356000	ID_385	-0.163483	232000
Chr6_BES1_core_3A_Tb427v9	2241000	2461000	ID_386	-0.945655	220000
Chr6_BES1_core_3A_Tb427v9	2356000	2443000	ID_387	-0.0243516	87000
Chr6_BES1_core_3A_Tb427v9	2443000	2615000	ID_388	-0.187855	172000
Chr5_BES5_core_3A_Tb427v9	54000	77000	ID_389	-0.248466	23000
Chr5_BES5_core_3A_Tb427v9	77000	219000	ID_390	-0.254074	142000
Chr5_BES5_core_3A_Tb427v9	219000	277000	ID_391	-0.0420742	58000
Chr5_BES5_core_3A_Tb427v9	277000	357000	ID_392	-0.284138	80000
Chr5_BES5_core_3A_Tb427v9	301000	941000	ID_393	-1.08047	640000
Chr5_BES5_core_3A_Tb427v9	357000	459000	ID_394	-0.0783355	102000
Chr5_BES5_core_3A_Tb427v9	459000	506000	ID_395	-0.0782476	47000
Chr5_BES5_core_3A_Tb427v9	506000	530000	ID_396	-0.0426341	24000
Chr5_BES5_core_3A_Tb427v9	530000	657000	ID_397	-0.0159361	127000
Chr5_BES5_core_3A_Tb427v9	657000	767000	ID_398	0.0322966	110000
Chr5_BES5_core_3A_Tb427v9	767000	819000	ID_399	-0.148071	52000
Chr5_BES5_core_3A_Tb427v9	819000	828000	ID_400	-0.0902231	9000
Chr5_BES5_core_3A_Tb427v9	828000	873000	ID_401	-0.107069	45000
Chr5_BES5_core_3A_Tb427v9	873000	890000	ID_402	-0.042756	17000
Chr5_BES5_core_3A_Tb427v9	890000	1020000	ID_403	-0.0133925	130000
Chr5_BES5_core_3A_Tb427v9	941000	1523000	ID_404	-0.284528	582000
Chr5_BES5_core_3A_Tb427v9	1020000	1049000	ID_405	-0.0362132	29000
Chr5_BES5_core_3A_Tb427v9	1049000	1110000	ID_406	0.175159	61000
Chr5_BES5_core_3A_Tb427v9	1110000	1248000	ID_407	-0.0138042	138000
Chr5_BES5_core_3A_Tb427v9	1248000	1265000	ID_408	0.0398701	17000
Chr5_BES5_core_3A_Tb427v9	1265000	1270000	ID_409	-0.0404614	5000
Chr5_BES5_core_3A_Tb427v9	1270000	1412000	ID_410	-0.0428484	142000
Chr5_BES5_core_3A_Tb427v9	1412000	1432000	ID_411	-0.0859863	20000
Chr5_BES5_core_3A_Tb427v9	1432000	1448000	ID_412	0.017503	16000
Chr5_BES5_core_3A_Tb427v9	1448000	1474000	ID_413	-0.0149873	26000
Chr5_BES5_core_3A_Tb427v9	1474000	1506000	ID_414	-0.111463	32000
Chr5_BES5_core_3A_Tb427v9	1506000	1518000	ID_415	-0.237259	12000
Chr5_BES5_core_3A_Tb427v9	1518000	1714000	ID_416	-0.257368	196000
Chr5_BES5_core_3A_Tb427v9	1714000	1740000	ID_417	0.0011486	26000
Chr5_BES5_core_3A_Tb427v9	1740000	1756000	ID_418	0.0338487	16000
Chr5_BES5_core_3A_Tb427v9	1756000	1852000	ID_419	0.0354699	96000
Chr4_5A_core_3A_Tb427v9	85000	114000	ID_420	-0.285397	29000
Chr4_5A_core_3A_Tb427v9	114000	227000	ID_421	0.0131854	113000
Chr4_5A_core_3A_Tb427v9	227000	263000	ID_422	0.226417	36000
Chr4_5A_core_3A_Tb427v9	263000	404000	ID_423	0.185861	141000
Chr4_5A_core_3A_Tb427v9	350000	500000	ID_424	-0.413597	150000
Chr4_5A_core_3A_Tb427v9	404000	518000	ID_425	0.0519654	114000
Chr4_5A_core_3A_Tb427v9	500000	870000	ID_426	-0.400817	370000
Chr4_5A_core_3A_Tb427v9	518000	566000	ID_427	-0.159112	48000
Chr4_5A_core_3A_Tb427v9	566000	587000	ID_428	0.0821184	21000
Chr4_5A_core_3A_Tb427v9	587000	696000	ID_429	0.0842341	109000
Chr4_5A_core_3A_Tb427v9	696000	719000	ID_430	0.157063	23000
Chr4_5A_core_3A_Tb427v9	719000	741000	ID_431	0.0710297	22000
Chr4_5A_core_3A_Tb427v9	741000	782000	ID_432	0.11204	41000
Chr4_5A_core_3A_Tb427v9	782000	929000	ID_433	0.0852391	147000
Chr4_5A_core_3A_Tb427v9	870000	970000	ID_434	-0.256262	100000
Chr4_5A_core_3A_Tb427v9	929000	960000	ID_435	0.252286	31000
Chr4_5A_core_3A_Tb427v9	950000	1501000	ID_436	-0.0459019	551000
Chr4_5A_core_3A_Tb427v9	960000	970000	ID_437	-0.139961	10000
Chr4_5A_core_3A_Tb427v9	970000	1019000	ID_438	-0.132097	49000
Chr4_5A_core_3A_Tb427v9	970000	1161000	ID_439	-0.307846	191000
Chr4_5A_core_3A_Tb427v9	1019000	1025000	ID_440	0.219879	6000
Chr4_5A_core_3A_Tb427v9	1025000	1054000	ID_441	0.20409	29000
Chr4_5A_core_3A_Tb427v9	1054000	1240000	ID_442	0.155985	186000
Chr4_5A_core_3A_Tb427v9	1161000	1511000	ID_443	-0.647339	350000
Chr4_5A_core_3A_Tb427v9	1240000	1366000	ID_444	-0.0849546	126000
Chr4_5A_core_3A_Tb427v9	1366000	1407000	ID_445	-0.0879479	41000
Chr4_5A_core_3A_Tb427v9	1407000	1434000	ID_446	-0.105126	27000
Chr4_5A_core_3A_Tb427v9	1434000	1537000	ID_447	-0.104474	103000
Chr4_5A_core_3A_Tb427v9	1511000	1903000	ID_448	-0.870743	392000
Chr4_5A_core_3A_Tb427v9	1537000	1551000	ID_449	-0.173687	14000
Chr4_5A_core_3A_Tb427v9	1551000	1817000	ID_450	-0.111616	266000
Chr3_5A_core_3A_BES15_Tb427v9	20000	116000	ID_451	-0.155945	96000
Chr3_5A_core_3A_BES15_Tb427v9	116000	678000	ID_452	-0.151202	562000
Chr3_5A_core_3A_BES15_Tb427v9	321000	501000	ID_453	-1.07601	180000
Chr3_5A_core_3A_BES15_Tb427v9	501000	1341000	ID_454	-1.04683	840000
Chr3_5A_core_3A_BES15_Tb427v9	678000	684000	ID_455	0.0929221	6000
Chr3_5A_core_3A_BES15_Tb427v9	684000	854000	ID_456	0.0851851	170000
Chr3_5A_core_3A_BES15_Tb427v9	854000	1019000	ID_457	0.033934	165000
Chr3_5A_core_3A_BES15_Tb427v9	1019000	1033000	ID_458	-0.151103	14000
Chr3_5A_core_3A_BES15_Tb427v9	1033000	1169000	ID_459	-0.140366	136000
Chr3_5A_core_3A_BES15_Tb427v9	1169000	1175000	ID_460	0.115146	6000
Chr3_5A_core_3A_BES15_Tb427v9	1175000	1234000	ID_461	0.136439	59000
Chr3_5A_core_3A_BES15_Tb427v9	1234000	1246000	ID_462	0.170555	12000
Chr3_5A_core_3A_BES15_Tb427v9	1246000	1279000	ID_463	0.211444	33000
Chr3_5A_core_3A_BES15_Tb427v9	1279000	1397000	ID_464	0.115852	118000
Chr3_5A_core_3A_BES15_Tb427v9	1341000	1811000	ID_465	-0.630142	470000
Chr3_5A_core_3A_BES15_Tb427v9	1397000	1421000	ID_466	-0.0494811	24000
Chr3_5A_core_3A_BES15_Tb427v9	1421000	1450000	ID_467	0.124178	29000
Chr3_5A_core_3A_BES15_Tb427v9	1450000	1515000	ID_468	-0.0466108	65000
Chr3_5A_core_3A_BES15_Tb427v9	1515000	1578000	ID_469	-0.0935955	63000
Chr3_5A_core_3A_BES15_Tb427v9	1578000	1588000	ID_470	-0.0322662	10000
Chr3_5A_core_3A_BES15_Tb427v9	1588000	1602000	ID_471	-0.0722296	14000
Chr3_5A_core_3A_BES15_Tb427v9	1602000	1687000	ID_472	-0.0842313	85000
Chr3_5A_core_3A_BES15_Tb427v9	1687000	1706000	ID_473	0.140934	19000
Chr3_5A_core_3A_BES15_Tb427v9	1706000	1734000	ID_474	0.0117451	28000
Chr3_5A_core_3A_BES15_Tb427v9	1734000	1844000	ID_475	0.0027765	110000
Chr3_5A_core_3A_BES15_Tb427v9	1811000	1961000	ID_476	-0.0235703	150000
Chr3_5A_core_3A_BES15_Tb427v9	1844000	1868000	ID_477	0.118115	24000
Chr3_5A_core_3A_BES15_Tb427v9	1868000	1906000	ID_478	0.0791676	38000
Chr2_5A_core_BES12_Tb427v9	210000	270000	ID_479	-1.16039	60000
Chr2_5A_core_BES12_Tb427v9	270000	730000	ID_480	-0.511802	460000
Chr2_5A_core_BES12_Tb427v9	274000	330000	ID_481	-0.156101	56000
Chr2_5A_core_BES12_Tb427v9	330000	343000	ID_482	0.0190704	13000
Chr2_5A_core_BES12_Tb427v9	343000	561000	ID_483	0.105806	218000
Chr2_5A_core_BES12_Tb427v9	561000	578000	ID_484	0.00301099	17000
Chr2_5A_core_BES12_Tb427v9	578000	596000	ID_485	0.149223	18000
Chr2_5A_core_BES12_Tb427v9	596000	648000	ID_486	-0.0103781	52000
Chr2_5A_core_BES12_Tb427v9	648000	756000	ID_487	0.108776	108000
Chr2_5A_core_BES12_Tb427v9	730000	890000	ID_488	0.134563	160000
Chr2_5A_core_BES12_Tb427v9	756000	831000	ID_489	-0.0478604	75000
Chr2_5A_core_BES12_Tb427v9	831000	837000	ID_490	0.303465	6000
Chr2_5A_core_BES12_Tb427v9	837000	1079000	ID_491	0.298616	242000
Chr1_5A_core_3A_Tb427v9	210000	1020000	ID_492	-0.726464	810000
Chr1_5A_core_3A_Tb427v9	250000	252000	ID_493	0.17405	2000
Chr1_5A_core_3A_Tb427v9	252000	258000	ID_494	0.20686	6000
Chr1_5A_core_3A_Tb427v9	258000	274000	ID_495	0.194839	16000
Chr1_5A_core_3A_Tb427v9	274000	474000	ID_496	0.371152	200000
Chr1_5A_core_3A_Tb427v9	474000	491000	ID_497	-0.118648	17000
Chr1_5A_core_3A_Tb427v9	491000	574000	ID_498	-0.104474	83000
Chr1_5A_core_3A_Tb427v9	574000	599000	ID_499	-0.00254902	25000
Chr1_5A_core_3A_Tb427v9	599000	634000	ID_500	0.0696092	35000
Chr1_5A_core_3A_Tb427v9	634000	650000	ID_501	-0.117826	16000
Chr1_5A_core_3A_Tb427v9	650000	672000	ID_502	-0.0956694	22000
Chr1_5A_core_3A_Tb427v9	672000	687000	ID_503	0.0766059	15000
Chr1_5A_core_3A_Tb427v9	687000	694000	ID_504	0.0739945	7000
Chr1_5A_core_3A_Tb427v9	694000	719000	ID_505	0.129694	25000
Chr1_5A_core_3A_Tb427v9	719000	802000	ID_506	0.329949	83000
Chr1_5A_core_3A_Tb427v9	802000	828000	ID_507	0.00209574	26000
Chr1_5A_core_3A_Tb427v9	828000	838000	ID_508	-0.0312938	10000
Chr1_5A_core_3A_Tb427v9	838000	846000	ID_509	-0.104274	8000
Chr1_5A_core_3A_Tb427v9	846000	873000	ID_510	-0.129373	27000
Chr1_5A_core_3A_Tb427v9	850000	1100000	ID_511	-0.31518	250000
Chr1_5A_core_3A_Tb427v9	873000	992000	ID_512	0.141272	119000
Chr1_5A_core_3A_Tb427v9	992000	1109000	ID_513	-0.102266	117000
Chr1_5A_core_3A_Tb427v9	1020000	1140000	ID_514	0.106232	120000
Chr1_5A_core_3A_Tb427v9	1100000	2455000	ID_551	-0.427544	1355000
Chr1_5A_core_3A_Tb427v9	1109000	1192000	ID_516	-0.155827	83000
Chr1_5A_core_3A_Tb427v9	1140000	1332000	ID_517	-0.410836	192000
Chr1_5A_core_3A_Tb427v9	1192000	1280000	ID_518	-0.0350061	88000
Chr1_5A_core_3A_Tb427v9	1280000	2007000	ID_519	-0.235542	727000
Chr1_5A_core_3A_Tb427v9	1332000	1442000	ID_520	-0.929273	110000
Chr1_5A_core_3A_Tb427v9	1442000	2345000	ID_521	-0.215289	903000
Chr1_5A_core_3A_Tb427v9	2007000	2164000	ID_522	0.00292915	157000
Chr1_5A_core_3A_Tb427v9	2164000	2201000	ID_523	-0.04608	37000
Chr1_5A_core_3A_Tb427v9	2201000	2331000	ID_524	-0.0767859	130000
Chr1_5A_core_3A_Tb427v9	2331000	3024000	ID_525	-0.140003	693000
Chr11_3B_Tb427v9	227000	313000	ID_526	0.0501885	86000
Chr11_3B_Tb427v9	313000	345000	ID_527	-0.240644	32000
Chr11_3B_Tb427v9	345000	385000	ID_528	-0.0988095	40000
Chr11_3B_Tb427v9	385000	651000	ID_529	0.0517279	266000
Chr11_3B_Tb427v9	651000	683000	ID_530	-0.0601642	32000
Chr11_3B_Tb427v9	683000	866000	ID_531	0.0478382	183000
Chr10_3B_Tb427v9	89000	195000	ID_532	-0.0620304	106000
Chr10_3B_Tb427v9	195000	343000	ID_533	0.0636991	148000
Chr10_3B_Tb427v9	343000	411000	ID_534	-0.0465891	68000
Chr10_3B_Tb427v9	411000	446000	ID_535	0.0210257	35000
Chr10_3B_Tb427v9	446000	479000	ID_536	-0.0169196	33000
Chr9_3B_Tb427v9	83000	176000	ID_537	-0.0950059	93000
Chr9_3B_Tb427v9	176000	234000	ID_538	0.117879	58000
Chr9_3B_Tb427v9	234000	247000	ID_539	-0.0695262	13000
Chr9_3B_Tb427v9	247000	365000	ID_540	-0.121205	118000
Chr9_3B_Tb427v9	365000	397000	ID_541	0.0721549	32000
Chr9_3B_Tb427v9	397000	443000	ID_542	0.0100833	46000
Chr8_5B_Tb427v9	110000	640000	ID_543	-0.690626	530000
Chr8_5B_Tb427v9	338000	589000	ID_544	-0.103934	251000
Chr6_3B_Tb427v9	294000	501000	ID_545	-0.0293171	207000
Chr6_3B_Tb427v9	501000	667000	ID_546	-0.191965	166000
Chr6_3B_Tb427v9	520000	630000	ID_547	-0.851863	110000
Chr6_3B_Tb427v9	667000	1002000	ID_548	-0.0306573	335000
Chr1_3B_Tb427v9	32000	93000	ID_549	0.0977158	61000
Chr4_5A_core_3A_Tb427v9	1903000	2283000	ID_550	-0.867337	380000
Chr1_5A_core_3A_Tb427v9	1100000	2455000	ID_551	-0.427544	1355000
Chr1_5A_core_3A_Tb427v9	2345000	2475000	ID_552	-0.36774	130000
Chr1_5A_core_3A_Tb427v9	2475000	2795000	ID_553	-0.937545	320000
Chr1_5A_core_3A_Tb427v9	2795000	2915000	ID_554	-0.318709	120000
Chr1_5A_core_3A_Tb427v9	2915000	3075000	ID_555	-0.260031	160000

[truncated: 1 more sheets: Loops]
