# Supplementary material for: Chromosome compartment assembly is essential for subtelomeric gene silencing in trypanosomes
Source: Nat Commun. 2025 Nov 26;16:11669. doi: 10.1038/s41467-025-66824-3 (PMC12749359; doi:10.1038/s41467-025-66824-3)
Supplement: Supplementary file 11 — Source data [file 41467_2025_66824_MOESM11_ESM.zip]

Archive with 11 entries (10 files):
- Source_data/
- Source_data/Figure 1B.jpg
- Source_data/Figure 1C.tif
- Source_data/Mut - DIC-M.png
- Source_data/Mut-DAPI.png
- Source_data/Mut-RAP1-HA.png
- Source_data/Source_Data.xlsx
- Source_data/WT - DAPI.png
- Source_data/WT - DIC-M.png
- Source_data/WT - MERGE.png
- Source_data/WT - RAP1-HA.png
