# Supplementary material for: Chromosome compartment assembly is essential for subtelomeric gene silencing in trypanosomes
Source: Nat Commun. 2025 Nov 26;16:11669. doi: 10.1038/s41467-025-66824-3 (PMC12749359; doi:10.1038/s41467-025-66824-3)
Supplement: Supplementary file 11 — Source data [file 41467_2025_66824_MOESM11_ESM.zip › Source_data/Source_Data.xlsx]

## Sheet: Figure 1D
Total	Inter-link	Mono-link	Loop-link	Non-link
8709	2648	117	16	5928
11510	6001	64	13	5432
8796	2576	93	11	6116
13934	8029	80	21	5804
10265	6165	65	13	4022
1787	1413	2	0	372
18383	7946	95	29	10313
7276	1509	48	4	5715
3840	851	20	5	2964
10592	2417	58	21	8096
20294	10911	71	43	9269
1933	443	17	3	1470
17996	7131	45	14	10806
23403	7716	113	38	15537

## Sheet: Figure 3D
core	sub	core	sub	Dist core-sub
S	S	L	L	N
data__Short-range A	data__Short-range B	data__Long-range A	data__Long-range B	data__Between A and B
0.926	1.02881	1.1667	0.8052	0.22971
1.01315	1.06596	1.17274	0.89477	0.26297
1.02004	1.04697	0.96084	0.81694	0.32581
0.95698	1.12163	1.00438	1.14791	0.36657
0.97366	1.1014	1.12797	0.72361	0.47358
0.95779	1.06476	0.91485	0.89251	0.48854
0.92701	1.1099	0.77554	1.23932	0.52023
0.91577	0.95993	0.82826	1.02956	0.46336
0.90155	0.97722	0.79088	1.16495	0.49665
0.88703	0.9359	0.87011	1.00714	0.48709
0.92818	1.07485	0.86137	1.13619	0.47092
0.97407	1.00451	0.82448	1.09934	0.44032
0.98953	0.88538	0.93187	1.13573	0.45181
1.08777	0.93659	1.13331	1.22404	0.51684
0.97258	0.91071	1.14104	1.31235	0.57492
1.05034	1.06021	1.1721	1.40066	0.56772
1.0835	1.10274	1.12796	1.52604	0.52746
0.99333	0.99773	1.07047	1.32849	0.44602
1.03085	1.15367	0.99907	1.67066	0.54846
1.14549	1.18532	1.06568	1.28418	0.55497
1.05502	1.17008	1.143	1.33091	0.42944
1.0976	1.13243	1.06225	1.69003	0.46583
1.19229	1.19601	1.0956	1.72002	0.5899
0.96024	1.24702	0.9443	1.37308	0.53966
1.06284	1.27612	1.02111	1.71828	0.51355
1.18666	1.27104	1.22843	1.60033	0.42741
1.20784	1.23159	1.45511	1.21084	0.6063
1.11705	1.12742	1.33346	0.84672	0.48205
1.25045	1.1122	1.21608	1.02139	0.33871
1.25278	1.07648	1.1455	0.69306	0.56873
1.23306	1.11961	0.901	1.22826	0.51552
1.21093	1.22492	1.03424	1.27926	0.35173
1.01783	1.15516	0.87496	1.11004	0.3401
1.01315	1.06596	1.1667	0.74702	0.32026
0.98824	1.07731	1.19926	0.84651	0.42405
0.98157	1.088	0.96478	0.87097	0.60867
1.00019	1.12163	0.93803	1.14791	0.53918
0.98843	1.11644	1.00291	0.84048	0.56158
1.00602	0.98175	0.88457	0.91206	0.53734
0.93644	1.08662	0.86015	1.26509	0.53211
0.92772	1.03069	1.08567	1.02956	0.46336
0.92101	1.02393	0.91386	1.25646	0.48109
0.93325	0.96165	0.87011	1.06494	0.49565
0.92818	1.09583	0.86137	1.25066	0.53632
0.98294	0.99948	0.88937	1.21633	0.51337
1.03801	1.00646	1.04547	1.13573	0.56683
1.10802	0.93486	1.20642	1.22404	0.5625
1.13011	1.04371	1.26413	1.31235	0.57492
1.10964	1.24022	1.1721	1.40066	0.61421
1.07559	1.12317	1.07285	1.58158	0.50659
1.06339	1.13859	0.99691	1.32849	0.45115
1.12872	1.24961	0.94441	1.44995	0.51528
1.14549	1.18532	0.99555	1.14742	0.5504
1.15143	1.17008	1.07917	1.33091	0.43484
1.15672	1.18572	1.01934	1.69003	0.41344
1.2622	1.22822	1.0956	1.72002	0.55077
1.15638	1.30368	0.93591	1.37308	0.51859
1.04024	1.34035	1.0851	1.71828	0.51355
0.97284	1.26363	1.22843	1.52419	0.54533
1.21925	1.23159	1.35309	1.16547	0.7266
1.12089	1.16169	1.29905	0.84672	0.62103
1.36528	1.09965	1.0218	0.98718	0.58207
1.23921	1.08295	0.89349	0.69306	0.56873
1.23306	1.29165	0.85427	1.11645	0.5415
1.15807	1.34981	0.97219	1.16508	0.35173
1.14152	1.3038	0.87496	1.11004	0.3401
1.02004	1.04697	0.92075	0.99177	0.38339
0.98157	1.088	1.04143	0.97745	0.45152
1.01109	1.0754	0.99523	1.06957	0.5692
1.00019	1.10148	0.85362	1.30079	0.59766
0.9904	1.09658	0.97381	1.03246	0.58384
0.99608	1.02607	0.91485	1.16713	0.58672
0.96459	0.93218	1.01719	1.27614	0.63507
1.05521	0.924	0.9176	1.17232	0.61828
0.96268	0.87954	0.92143	1.36143	0.53611
0.96141	0.9299	0.87011	1.16748	0.63746
0.95357	0.98032	0.90935	1.2932	0.67721
0.95662	1.06976	1.00232	1.48562	0.61277
1.00681	1.04379	1.01701	1.47413	0.57008
1.02055	0.91806	1.21995	1.44241	0.59905
1.08624	1.04371	1.18143	1.32297	0.59364
1.12433	1.15705	1.15244	1.33614	0.53611
1.16314	1.29524	1.08451	1.36815	0.51473
1.10775	1.15653	1.09569	1.07862	0.56329
1.13061	1.133	0.99907	1.38106	0.57491
1.13797	1.1522	1.06568	1.15625	0.5504
1.04247	1.19363	1.16421	1.38938	0.54565
1.12404	1.17214	1.18705	1.71692	0.45954
1.28899	1.31753	1.22898	1.7344	0.54078
1.31255	1.19227	0.9011	1.46095	0.55307
1.10335	1.20761	1.08263	1.5094	0.70883
1.13032	1.21766	1.26031	1.29917	0.59322
1.02968	1.2371	1.35309	1.14247	0.64722
1.20507	1.20946	1.32409	1.05755	0.52113
1.19846	1.08241	1.08514	1.15222	0.53102
1.23921	1.07865	0.89834	0.84514	0.49372
1.2197	1.18569	0.79447	1.12558	0.46083
1.30464	1.28698	0.90331	1.01432	0.34373
1.23711	1.34981	0.76065	0.99146	0.33387
0.95698	1.12163	0.99304	1.16217	0.46089
1.00019	1.12163	1.01335	1.15298	0.50301
1.00019	1.10148	1.03785	1.23792	0.62538
0.99118	0.98062	0.94058	1.41333	0.69356
0.94821	1.00627	1.00291	1.36738	0.54456
0.98618	0.96697	0.88208	1.46369	0.5547
1.02081	0.98394	0.74397	1.37644	0.54765
1.01113	0.92921	0.82357	1.23681	0.56174
0.94562	0.98525	0.79432	1.53786	0.48234
0.95254	0.87143	0.85849	1.36015	0.53742
0.92267	0.9594	0.85311	1.44035	0.51644
0.97115	0.96518	0.82448	1.52291	0.47855
0.99997	0.91612	0.79548	1.47062	0.45181
0.9527	0.92647	0.96711	1.36908	0.52535
0.95386	0.98359	1.05716	1.32015	0.60967
1.18782	1.18983	1.12394	1.32456	0.64681
1.15036	1.13131	1.01458	1.29166	0.53442
1.07767	1.09377	1.01594	1.15068	0.53728
1.06804	1.12264	0.94734	1.3373	0.55554
1.11999	1.18593	0.95614	1.20304	0.53373
1.09342	1.20004	0.87437	1.51644	0.57129
1.19779	1.16772	0.97552	1.85326	0.46647
1.14845	1.20995	0.92059	1.82654	0.56522
1.2706	1.19227	0.9011	1.40855	0.58351
1.27951	1.22705	1.10998	1.52578	0.64022
1.21935	1.23498	1.27841	1.47121	0.63393
1.08528	1.21379	1.35309	1.4117	0.7338
1.07689	1.16163	1.32409	1.37068	0.78313
1.23111	1.03539	1.23054	1.37814	0.81032
1.11246	1.12051	1.32409	1.00813	0.71519
1.06153	1.2051	0.901	1.41441	0.59692
1.2746	1.2118	0.97219	1.39314	0.61484
1.21815	1.23038	0.91748	1.29666	0.51869
0.97366	1.1014	1.03465	1.25386	0.36468
0.98843	1.11644	1.05871	1.20013	0.36873
0.9904	1.09658	1.10038	1.16709	0.69299
0.94821	1.00627	1.08557	1.45714	0.66497
0.97777	0.89456	1.10766	1.56507	0.62015
0.96811	0.94016	0.94438	1.48351	0.54674
0.98705	0.98314	0.92097	1.40148	0.56669
0.90603	1.03272	0.96933	1.26282	0.50129
0.9801	0.92273	0.96767	1.53621	0.44422
0.95426	0.90434	0.97019	1.46616	0.47225
0.96982	0.91237	0.95898	1.58824	0.40224
0.92567	0.86943	0.89662	1.57576	0.3553
0.97996	0.8592	0.97027	1.7269	0.35315
1.03293	0.90126	1.38947	1.44104	0.50881
1.03013	1.04996	1.23895	1.24082	0.62901
1.18322	1.14064	1.12394	1.27665	0.59046
1.08331	1.31672	1.00833	1.28223	0.57099
1.04228	1.06795	1.05227	1.05732	0.47462
1.01443	1.26719	0.98723	1.369	0.34946
1.04371	1.26627	0.99589	1.39923	0.45033
1.10279	1.15314	1.07917	1.6442	0.46565
1.08453	1.16516	1.06491	1.84654	0.41591
1.13413	1.22618	1.04169	1.78367	0.49241
1.19105	1.23302	0.95838	1.66769	0.52681
1.24884	1.23165	1.25557	1.48793	0.52528
1.19284	1.15086	1.31164	1.31623	0.60728
1.1033	1.22323	1.35309	1.49209	0.76909
1.19309	1.10102	1.39473	1.54535	0.72313
1.22352	1.02391	1.10805	1.469	0.6781
1.11305	1.12576	1.32409	1.36199	0.60065
1.04708	1.36297	1.06375	1.55586	0.48168
1.04708	1.36425	0.99231	1.30818	0.44851
1.01471	1.38442	0.99406	1.36018	0.52057
0.95779	1.06476	1.12287	1.25648	0.48644
1.00602	0.98175	1.14933	1.24649	0.47208
0.99608	1.02607	1.11371	1.17219	0.49764
0.98618	0.96697	1.02433	1.36511	0.54089
0.96811	0.94016	1.00291	1.30194	0.49456
0.93053	0.96819	0.96938	1.25594	0.48253
0.98024	0.94401	1.02277	1.38306	0.42531
0.93642	0.97099	1.06698	1.35214	0.41116
0.97151	0.99628	0.91413	1.63353	0.36173
0.95386	0.97093	0.955	1.77614	0.4876
0.96044	0.99875	1.04206	1.46473	0.59917
0.92017	0.93838	0.93928	1.45772	0.49713
1.03388	0.80102	0.96303	1.42071	0.46684
1.10004	0.93193	1.20405	1.27248	0.52248
1.17099	0.98007	1.10752	1.17264	0.48707
1.18172	1.11836	1.15244	1.27989	0.52483
1.11746	1.30159	1.13461	1.25198	0.57023
1.01369	1.08399	1.11389	1.13668	0.51084
1.08375	1.26334	0.99907	1.30868	0.44381
1.08223	1.2764	1.03331	1.456	0.44819
1.13152	1.16903	1.15662	1.59768	0.50805
1.14174	1.15518	1.17711	1.79592	0.3757
1.1628	1.22407	1.20989	1.68154	0.42896
1.15532	1.28478	0.9011	1.48869	0.46204
1.11722	1.23165	1.25557	1.46023	0.55439
1.18673	1.15197	1.40503	1.19958	0.60303
1.20484	1.25863	1.35309	1.20317	0.65706
1.16916	1.08678	1.49726	1.06212	0.64694
1.06206	1.04595	1.16953	1.24096	0.67923
1.13469	1.13313	1.32409	1.23666	0.66084
1.06763	1.28497	1.48951	1.55544	0.5324
1.08266	1.42588	1.32409	1.38156	0.5473
1.02956	1.37007	1.24287	1.5455	0.5473
0.92701	1.1099	1.20107	1.18132	0.47586
0.93644	1.08662	1.22201	1.22048	0.4812
0.96459	0.93218	1.03111	1.22219	0.49679
1.02081	0.98394	1.1185	1.20829	0.55495
0.98705	0.98314	0.98617	1.18273	0.4812
0.98024	0.94401	0.95931	1.30999	0.38749
0.98789	1.0171	1.00875	1.32906	0.381
0.9616	0.97134	1.00032	1.23177	0.44258
0.94175	0.98501	0.96405	1.31007	0.40377
1.00177	0.97016	1.0501	1.39292	0.43018
0.92705	1.03782	1.07175	1.49432	0.45701
0.88988	1.00524	1.24371	1.42187	0.41862
1.03729	1.0031	1.13677	1.5115	0.44186
1.01812	1.05015	1.01673	1.207	0.44054
1.11238	1.06298	1.14699	1.22254	0.52811
1.16787	1.13317	1.15941	1.38061	0.59938
1.13101	1.25544	1.11167	1.2939	0.53879
1.14413	1.33101	1.07756	1.13981	0.50633
0.97779	1.32278	1.01124	1.29708	0.46203
1.02647	1.14929	1.06818	1.48387	0.43629
0.97662	1.10696	1.18511	1.63618	0.42124
1.10324	1.13315	1.21769	1.72253	0.39304
1.11157	1.34713	1.20574	1.56371	0.42972
1.04854	1.41359	1.07038	1.53835	0.51016
1.11409	1.23868	1.25042	1.33995	0.62606
1.07373	1.24678	1.43046	1.13701	0.73008
1.20974	1.28737	1.56088	1.16635	0.733
1.12322	1.0242	1.52814	1.01831	0.66347
1.15658	1.00985	1.31778	0.99457	0.6096
1.1114	1.29034	1.40927	0.96061	0.6513
1.00641	1.5377	1.68316	1.43668	0.55876
1.06131	1.55359	1.42457	1.30175	0.57006
0.99741	1.34332	1.37797	1.66955	0.62163
0.91577	0.95993	1.14313	1.27453	0.463
0.92772	1.03069	1.21751	1.23591	0.44196
1.05521	0.924	1.25696	1.25995	0.46719
1.01113	0.92921	1.21887	1.35778	0.51737
0.90603	1.03272	1.05329	1.47631	0.39797
0.93642	0.97099	1.16699	1.32439	0.39797
0.9616	0.97134	1.12364	1.27507	0.36034
0.98054	0.94649	0.99827	1.07499	0.4039
0.92599	0.97808	0.88071	1.06485	0.40378
0.91123	0.96423	0.98331	1.03763	0.47509
1.02569	1.00375	1.07217	1.04297	0.49177
1.02208	0.96462	1.07656	1.2534	0.41576
1.04545	0.94086	1.07048	1.34491	0.44427
0.98369	1.08445	0.92796	1.14152	0.52443
1.13785	1.12562	1.22796	1.20194	0.79816
1.15144	1.2381	1.15471	1.21353	0.75614
1.13993	1.22208	1.08147	1.23304	0.6106
0.99483	1.23363	1.01783	1.19933	0.54801
0.89146	1.25947	1.01514	1.15644	0.4958
0.91726	1.14352	1.2837	1.42404	0.53656
0.94691	1.12458	1.22737	1.70086	0.51121
1.11822	1.11917	1.16025	1.64669	0.46408
1.0135	1.25941	1.20335	1.49672	0.44123
0.9525	1.37961	1.13926	1.38973	0.52362
1.04609	1.36814	1.31398	1.24484	0.70504
0.99854	1.23967	1.50167	1.08348	0.61459
0.97392	1.16806	1.28626	1.09663	0.6401
1.11753	1.06534	1.54202	1.07273	0.68909
1.12673	1.22328	1.31147	1.04026	0.71517
0.98729	1.34539	1.27813	0.90502	0.68121
0.93401	1.51605	1.31147	1.52672	0.59603
1.02203	1.44062	1.31147	1.22532	0.61329
1.09306	1.33682	1.47325	1.58972	0.61329
0.90155	0.97722	1.16384	1.46621	0.4537
0.92101	1.02393	1.26097	1.33649	0.44078
0.96268	0.87954	1.26388	1.37328	0.3617
0.94562	0.98525	1.29001	1.44145	0.37643
0.9801	0.92273	1.29083	1.51373	0.36709
0.97151	0.99628	1.08508	1.36954	0.35055
0.94175	0.98501	1.08362	1.21202	0.40385
0.92599	0.97808	1.01942	1.14059	0.51172
0.97701	0.96363	0.89469	1.18491	0.50374
0.9379	0.94128	0.83673	1.21251	0.46622
0.94224	0.98233	0.99564	1.08914	0.46529
1.02456	0.964	0.98048	1.42619	0.44176
0.99792	0.99408	1.00418	1.4605	0.48861
1.01036	1.08516	0.86602	1.10835	0.5365
1.12384	1.07265	1.09211	1.25534	0.68553
1.15964	1.21621	1.11959	1.15915	0.6631
1.03262	1.11531	1.02545	1.39042	0.56858
0.94375	1.14608	1.15492	1.29654	0.66348
0.97355	1.27194	1.14313	1.33581	0.51932
0.94443	1.0996	1.10957	1.50265	0.57919
0.8912	1.13759	1.17041	1.65732	0.46393
0.91026	1.15889	1.14684	1.47388	0.42758
0.95485	1.15673	1.1118	1.54871	0.49487
1.02266	1.28791	0.99576	1.38992	0.53536
1.02624	1.21994	1.226	1.32076	0.58883
1.04039	1.17391	1.3921	1.00442	0.55192
0.97104	1.21837	1.27877	0.86843	0.6887
1.03687	1.23502	1.50463	0.99603	0.60386
1.12697	1.04273	1.33444	0.91428	0.70483
1.09648	1.22265	1.27536	0.90871	0.74395
1.00713	1.33032	1.30516	1.55393	0.5866
1.10467	1.42114	1.32952	1.48314	0.55108
1.11904	1.11878	1.30516	1.70485	0.54395
0.88703	0.9359	1.05603	1.48833	0.57491
0.93325	0.96165	1.04337	1.3393	0.57491
0.96141	0.9299	1.0371	1.33888	0.51325
0.95254	0.87143	1.21468	1.49134	0.52593
0.95426	0.90434	1.0994	1.60696	0.42748
0.95386	0.97093	1.13023	1.36421	0.34828
1.00177	0.97016	1.16962	1.2709	0.46322
0.91123	0.96423	1.05604	1.22224	0.59624
0.9379	0.94128	0.91946	1.42563	0.60062
0.97036	0.91058	0.95372	1.5231	0.59604
0.99727	0.83883	0.94797	1.36451	0.60937
1.01371	0.8549	0.97205	1.33836	0.46762
1.01858	0.87528	0.93789	1.50499	0.55589
1.04868	1.0183	0.86047	1.05439	0.56727
1.15423	1.10176	0.98145	1.23514	0.58973
1.23854	1.14715	1.11814	1.21216	0.63036
1.19699	1.28689	1.11474	1.47268	0.65753
1.15032	1.23124	1.16665	1.30156	0.67116
0.98587	1.22668	1.05074	1.41958	0.59659
1.01732	1.29355	1.071	1.48296	0.64612
0.95767	1.16972	1.0922	1.52997	0.44468
0.93497	1.12486	1.10891	1.52232	0.37672
0.97811	1.15802	1.07997	1.72317	0.50113
0.97917	1.25159	1.11054	1.54654	0.53266
1.05618	1.24544	1.21614	1.48668	0.55565
1.22414	1.18381	1.30732	1.04768	0.56141
1.08056	1.26139	1.27065	0.98833	0.70392
1.09344	1.09043	1.4396	1.00852	0.57701
1.12107	0.98508	1.29885	1.02704	0.54342
1.05045	1.30345	1.29885	0.9488	0.68756
1.07798	1.32382	1.14945	1.60893	0.60112
1.11242	1.24737	1.13325	1.30805	0.4638
1.15656	1.31934	1.13325	1.59331	0.45929
0.92818	1.07485	1.0848	1.40624	0.53894
0.92818	1.09583	1.13304	1.31551	0.52611
0.95357	0.98032	1.18643	1.24561	0.53894
0.92267	0.9594	1.34724	1.43066	0.53894
0.96982	0.91237	1.21961	1.42876	0.53894
0.96044	0.99875	1.22847	1.1199	0.52937
0.92705	1.03782	1.26094	1.26679	0.39186
1.02569	1.00375	1.13422	1.22461	0.59489
0.94224	0.98233	0.93829	1.4259	0.6696
0.99727	0.83883	0.98711	1.35559	0.67274
1.06786	0.80854	1.01832	1.27867	0.67589
0.94859	0.85812	1.05174	1.21169	0.60955
1.04511	0.85989	0.97163	1.15252	0.60975
1.21429	0.9552	0.97066	1.11854	0.64915
1.12079	1.06063	1.07693	1.23437	0.59439
1.20851	1.14377	1.18729	1.32441	0.53838
1.15896	1.14013	1.10874	1.42453	0.58203
1.14304	1.19744	1.09796	1.28888	0.64879
1.0772	1.26289	1.07516	1.36812	0.60281
1.11231	1.22094	1.0975	1.43687	0.5917
1.01534	1.12892	1.11466	1.49192	0.51085
0.92987	1.06016	1.14139	1.36748	0.47463
1.03429	1.14166	1.14879	1.44862	0.58518
1.21911	1.20974	0.9817	1.50327	0.60017
1.17096	1.26163	1.20629	1.38992	0.64466
1.07297	1.23861	1.38231	1.1599	0.59366
1.02418	1.22627	1.25361	1.30183	0.69497
1.00243	1.11362	1.4533	1.21875	0.58496
1.2108	0.95665	1.29688	1.20758	0.59613
1.11087	1.21007	1.26319	1.2597	0.6427
1.07232	1.22574	1.12883	1.41075	0.64955
0.99811	1.26727	1.07701	1.43282	0.65384
1.16351	1.35687	1.05872	1.47463	0.50517
0.97407	1.00451	1.08182	1.20305	0.58016
0.98294	0.99948	1.23621	1.21079	0.52223
0.95662	1.06976	1.35126	1.15234	0.59448
0.97115	0.96518	1.4071	1.28971	0.62258
0.92567	0.86943	1.24383	1.23163	0.52736
0.92017	0.93838	1.1484	1.08382	0.47687
0.88988	1.00524	1.09757	1.23448	0.44317
1.02208	0.96462	1.11358	1.1767	0.51629
1.02456	0.964	0.96465	1.32496	0.58996
1.01371	0.8549	0.86311	1.15903	0.51794
0.94859	0.85812	0.94856	1.30291	0.63079
0.96398	0.85921	1.10127	1.22923	0.64187
1.05837	0.91234	0.99046	1.26417	0.58762
1.10319	0.92688	1.01065	1.09907	0.64387
1.13025	0.9853	0.99025	1.19473	0.5142
1.21803	0.9866	1.19195	1.28271	0.49388
1.12713	1.10378	1.23796	1.42413	0.61086
1.07895	1.06807	1.26403	1.39798	0.72201
1.04792	1.22761	1.28133	1.53082	0.65642
1.11529	1.10412	1.04702	1.41816	0.69483
1.03071	1.10824	1.17185	1.62597	0.61113
0.91419	1.10458	1.17386	1.41343	0.61376
0.97767	1.122	1.19896	1.53802	0.67919
1.11727	1.15922	1.10684	1.59378	0.74786
1.11234	1.26927	1.32904	1.46101	0.7587
0.98641	1.16212	1.24922	1.10614	0.68769
1.16871	1.24504	1.2008	1.09755	0.76959
1.16564	1.17235	1.28014	1.276	0.78189
1.2158	1.18791	1.17896	1.43813	0.6796
1.17781	1.13535	1.24552	1.31138	0.65059
1.09878	1.29395	1.11877	1.47791	0.68377
1.13727	1.35254	1.0646	1.54666	0.73894
1.2026	1.36246	0.90676	1.47791	0.66864
0.98953	0.88538	1.07884	1.00537	0.61278
1.03801	1.00646	1.26831	1.10681	0.61278
1.00681	1.04379	1.25099	1.08206	0.66077
0.99997	0.91612	1.29146	1.23916	0.57934
0.97996	0.8592	1.37652	1.23916	0.62261
1.03388	0.80102	1.25249	1.0918	0.57177
1.03729	1.0031	1.28611	1.19869	0.54937
1.04545	0.94086	1.24091	1.26068	0.45078
0.99792	0.99408	1.08827	1.21144	0.57102
1.01858	0.87528	1.05155	1.1663	0.52489
1.04511	0.85989	1.02779	1.24211	0.49149
1.05837	0.91234	1.02916	1.14791	0.51253
0.98018	0.92182	0.98157	1.21571	0.53356
1.09419	0.95429	0.97465	1.19664	0.5946
1.16994	1.01437	1.04458	1.21069	0.48378
1.20251	0.88171	1.15529	1.44869	0.47099
1.16755	1.04029	1.09445	1.58473	0.53612
1.10357	1.13837	1.20728	1.5847	0.51544
0.95748	1.14892	1.22362	1.76793	0.53369
0.96592	1.12095	1.08512	1.51905	0.63065
0.94487	1.12976	1.21211	1.67336	0.69629
0.9265	1.08677	1.20633	1.56596	0.64223
0.96239	1.04638	1.09039	1.77957	0.70863
1.14249	1.0796	1.07809	1.49618	0.81327
1.17501	1.06414	1.14861	1.38601	0.73253
1.14964	1.06589	1.31335	1.15652	0.74592
1.1349	1.10757	1.20171	0.95467	0.80178
1.15235	1.1699	1.18471	0.99609	0.85021
1.07842	1.19067	1.20237	1.05506	0.80618
1.13618	1.21806	1.14842	1.20233	0.75015
1.17711	1.24552	1.14212	1.38273	0.74446
1.16288	1.35803	1.21044	1.45508	0.6315
1.07167	1.32757	1.13387	1.3946	0.5727
1.08777	0.93659	1.04096	1.02013	0.68014
1.10802	0.93486	1.20335	1.22733	0.69324
1.02055	0.91806	1.27881	0.99628	0.60537
0.9527	0.92647	1.35768	1.05434	0.5418
1.03293	0.90126	1.25635	1.00511	0.53754
1.10004	0.93193	1.29646	0.95593	0.55514
1.01812	1.05015	1.23416	1.08259	0.55589
0.98369	1.08445	1.15642	1.06714	0.44653
1.01036	1.08516	1.10958	1.3394	0.76072
1.04868	1.0183	1.17807	1.16321	0.67295
1.21429	0.9552	1.13068	1.39792	0.60845
1.10319	0.92688	1.01534	1.11362	0.5324
1.09419	0.95429	0.92502	1.38197	0.45287
1.00366	0.94514	0.92446	1.26471	0.5536
1.07828	0.96793	1.03171	1.32025	0.49648
1.1356	0.9456	1.17672	1.41225	0.52345
1.1429	0.98685	0.95987	1.5575	0.63559
1.04257	1.02067	1.08009	1.56423	0.65213
0.95718	1.059	1.1778	1.59849	0.72357
1.01247	1.07816	0.99485	1.37002	0.65964
0.95025	1.08105	1.19231	1.80054	0.6313
1.06309	1.09519	1.17965	1.52491	0.6418
1.03596	1.11257	1.11824	1.62243	0.66433
1.08996	1.12809	1.14442	1.52721	0.76903
1.13182	0.97388	1.17672	1.37462	0.70698
1.14641	1.02549	1.37749	1.26978	0.64772
1.26622	1.04503	1.24131	1.00297	0.70432
1.13242	1.14406	1.14597	0.97913	0.82622
1.08795	1.2093	1.15652	1.19859	0.80801
1.11874	1.16507	0.92343	0.96308	0.72768
1.09952	1.3886	0.94747	1.19779	0.7487
1.14385	1.39551	0.92385	1.34133	0.72918
1.03867	1.37746	0.80699	1.30253	0.58667
0.97258	0.91071	0.9972	0.9516	0.75607
1.13011	1.04371	1.08655	1.17619	0.71465
1.08624	1.04371	1.14647	0.9516	0.74644
0.95386	0.98359	1.12623	1.0413	0.67804
1.03013	1.04996	1.20714	0.94665	0.59143
1.17099	0.98007	1.23431	0.97255	0.59111
1.11238	1.06298	1.21836	1.04242	0.63564
1.13785	1.12562	1.0748	1.24182	0.71823
1.12384	1.07265	1.20782	1.33454	0.66447
1.15423	1.10176	1.20563	1.1007	0.69693
1.12079	1.06063	1.04797	1.19677	0.6982
1.13025	0.9853	0.97238	1.19123	0.58948
1.16994	1.01437	0.94899	1.30741	0.49262
1.07828	0.96793	0.91391	1.22431	0.56729
1.00002	1.03103	1.07543	1.28286	0.46072
1.07661	1.00202	0.97824	1.35571	0.51215
1.07803	1.01217	1.01034	1.46733	0.59412
1.06914	1.03307	1.02847	1.39153	0.6669
1.0083	1.06292	1.08852	1.36868	0.71599
1.04288	1.07025	1.05622	1.14113	0.73895
1.06444	1.06701	1.20257	1.321	0.74228
1.18014	1.12706	1.24657	1.15572	0.63796
1.11279	1.14626	1.2509	1.28262	0.62185
1.11303	1.17967	1.13338	1.43334	0.80875
1.29099	1.13109	1.14166	1.3774	0.77271
1.23057	1.0855	1.23017	1.19424	0.7848
1.25134	1.16611	1.23639	1.13316	0.76672
1.20959	1.18734	1.08436	1.13829	0.79308
1.05361	1.21072	1.16034	1.18284	0.78217
1.17508	1.17545	1.1518	1.04108	0.78217
1.04461	1.35155	1.07183	1.09824	0.78217
1.05365	1.39091	1.14573	1.24077	0.78217
1.04101	1.30705	1.12948	1.25362	0.71976
1.05034	1.06021	0.91911	0.97047	0.69474
1.10964	1.24022	1.03621	1.20401	0.75747
1.12433	1.15705	1.10537	0.97616	0.77269
1.18782	1.18983	1.2526	0.98734	0.73512
1.18322	1.14064	1.19766	0.96835	0.66414
1.18172	1.11836	1.11373	0.97616	0.74908
1.16787	1.13317	1.11301	1.00318	0.58592
1.15144	1.2381	1.021	1.07515	0.60119
1.15964	1.21621	1.01953	1.18813	0.6533
1.23854	1.14715	1.07321	1.03783	0.59482
1.20851	1.14377	1.0047	1.08184	0.64957
1.21803	0.9866	0.92941	1.05157	0.64615
1.20251	0.88171	0.86327	1.14485	0.57566
1.1356	0.9456	0.96686	1.05556	0.60675
1.07661	1.00202	0.96553	1.14411	0.59154
1.01186	0.97996	1.02151	1.25145	0.66215
1.04908	1.02279	1.07765	1.32159	0.66071
1.046	1.04661	1.07167	1.17751	0.65628
1.05679	1.06837	1.26147	1.08486	0.79752
1.14179	1.01331	1.17076	0.9775	0.81894
1.14953	1.03689	1.12208	1.0558	0.85518
1.20466	1.05172	1.19719	0.98524	0.68362
1.1837	1.12997	1.10685	1.04881	0.62531
1.26055	1.1523	1.13509	1.05428	0.72257
1.25572	1.15228	1.1199	1.13287	0.71762
1.19266	1.17287	1.19167	1.12554	0.66337
1.22437	1.14775	1.2362	1.12769	0.56906
1.25286	1.204	1.26099	1.1019	0.54877
1.14694	1.24436	1.26099	1.287	0.61054
1.06739	1.20293	1.21424	1.08762	0.53431
1.04052	1.3145	1.12662	1.15232	0.69047
1.06089	1.31629	1.06602	1.33508	0.57347
1.02022	1.23901	1.03973	1.32781	0.57347
1.0835	1.10274	0.96608	1.03901	0.66533
1.07559	1.12317	1.05245	1.47025	0.7625
1.16314	1.29524	1.04531	1.09158	0.7625
1.15036	1.13131	1.07114	1.01921	0.58248
1.08331	1.31672	1.2397	1.04347	0.56011
1.11746	1.30159	1.0833	1.17719	0.54349
1.13101	1.25544	1.0831	1.20912	0.62822
1.13993	1.22208	0.99665	1.27607	0.66855
1.03262	1.11531	1.01989	1.27396	0.50987
1.19699	1.28689	1.01136	1.27363	0.63509
1.15896	1.14013	0.89768	1.269	0.7603
1.12713	1.10378	0.86458	1.25896	0.88552
1.16755	1.04029	0.86137	1.24892	0.61271
1.1429	0.98685	1.01406	1.23888	0.63665
1.07803	1.01217	1.15445	1.30256	0.55008
1.04908	1.02279	1.14686	1.2121	0.6683
0.96888	1.07693	1.1936	1.24135	0.64441
1.02042	1.07969	1.2428	1.27706	0.64566
1.03303	1.08245	1.3047	1.19113	0.7691
1.03141	1.03827	1.26903	0.99611	0.76949
1.09825	1.04849	1.23782	1.0737	0.69153
1.05991	1.08956	1.1785	1.0363	0.49704
1.17447	1.1352	1.13759	1.00243	0.50063
1.18619	1.13548	1.11131	1.00659	0.65238
1.21126	1.13468	1.06483	1.15927	0.7959
1.11339	1.16788	1.31118	1.12298	0.74887
1.21053	1.21564	1.3494	1.04607	0.63977
1.21232	1.23598	1.22781	1.09043	0.57762
1.16305	1.2292	1.25468	1.0504	0.74128
1.10453	1.28111	1.23164	0.83561	0.57917
1.10948	1.31732	1.13286	1.00563	0.61199
1.16284	1.27834	1.05166	1.07038	0.61698
1.17077	1.20199	0.88386	1.09052	0.62857
0.99333	0.99773	0.92293	1.05248	0.71784
1.06339	1.13859	0.946	1.47424	0.76917
1.10775	1.15653	0.95761	1.15325	0.57256
1.07767	1.09377	0.91676	1.1621	0.48191
1.04228	1.06795	0.94818	1.13397	0.50494
1.01369	1.08399	0.83944	1.20635	0.54674
1.14413	1.33101	0.89532	1.3494	0.69464
0.99483	1.23363	0.80741	1.35347	0.78062
0.94375	1.14608	0.80256	1.21817	0.58913
1.15032	1.23124	0.79896	1.28517	0.62167
1.14304	1.19744	0.79537	1.3725	0.63056
1.07895	1.06807	0.83159	1.40063	0.79098
1.10357	1.13837	0.8633	1.51118	0.59169
1.04257	1.02067	1.00357	1.28407	0.63288
1.06914	1.03307	1.1042	1.41413	0.69058
1.046	1.04661	1.16745	1.2661	0.82276
1.02042	1.07969	1.03636	1.29213	0.76878
0.98321	1.11488	0.99073	1.2317	0.78813
0.98102	1.10729	1.14193	1.18089	0.83644
1.03314	1.04465	1.12578	1.03037	0.8342
1.06429	1.06654	1.10962	1.09126	0.71278
1.14219	1.08905	1.17841	1.17392	0.59729
1.10343	1.17527	1.0638	1.08473	0.75104
1.11671	1.12001	1.09373	1.11758	0.7981
1.08291	1.1654	1.08886	1.21083	0.83469
1.02591	1.16594	1.19676	1.10357	0.79643
1.06426	1.25422	1.17386	1.00719	0.6986
1.06607	1.17904	1.04606	1.11857	0.83519
1.07063	1.24132	1.20728	1.17507	0.80583
1.00943	1.27656	1.22935	0.8234	0.80837
0.95135	1.31737	1.2334	1.11356	0.64812
1.0456	1.27063	1.20728	1.21973	0.80795
1.07038	1.27063	1.05529	1.09779	0.63824
1.03085	1.15367	0.91385	1.06271	0.77471
1.12872	1.24961	0.91385	1.40633	0.83837
1.13061	1.133	0.88744	1.18148	0.71712
1.06804	1.12264	0.82263	1.20194	0.4974
1.01443	1.26719	0.90068	1.14483	0.53797
1.08375	1.26334	0.85691	1.196	0.62643
0.97779	1.32278	0.87074	1.36553	0.75803
0.89146	1.25947	0.84277	1.3714	0.61735
0.97355	1.27194	0.71274	1.264	0.61338
0.98587	1.22668	0.66523	1.24346	0.6028
1.0772	1.26289	0.72656	1.39214	0.63191
1.04792	1.22761	0.86046	1.39661	0.63026
0.95748	1.14892	0.89187	1.37308	0.70582
0.95718	1.059	1.07477	1.29239	0.61886
1.0083	1.06292	1.24305	1.32216	0.76388
1.05679	1.06837	1.23395	1.2961	0.79742
1.03303	1.08245	1.21762	1.31944	0.80653
0.98102	1.10729	0.96373	1.25882	0.81901
0.92592	1.08728	1.07723	1.21543	0.82575
0.97274	1.04035	1.07124	1.12747	0.84896
1.03329	1.03854	1.15232	1.17487	0.7152
1.08266	1.08854	1.17329	1.14874	0.61246
1.10344	1.16187	1.19958	1.14934	0.66167
1.09412	1.20601	1.15421	1.37613	0.73858
1.01079	1.14517	1.10152	1.52397	0.69559
0.95004	1.11924	1.26546	1.42038	0.70429
1.03906	1.158	1.23145	1.18637	0.79041
0.98456	1.15054	1.12932	1.34868	0.73277
1.03138	1.15965	1.22174	1.37726	0.60042
0.95578	1.21495	1.13175	0.98442	0.64658
0.92583	1.1901	1.15989	1.34318	0.69237
0.93502	1.21728	1.13908	1.33778	0.7481
0.92137	1.26597	1.14611	1.09941	0.66678
1.14549	1.18532	0.88914	1.04048	0.5588
1.14549	1.18532	0.96812	1.25973	0.65814
1.13797	1.1522	0.89624	1.09306	0.6677
1.11999	1.18593	0.90958	1.20726	0.57438
1.04371	1.26627	0.83523	1.02036	0.61935
1.08223	1.2764	0.83238	1.12794	0.65852
1.02647	1.14929	0.8701	1.32231	0.63168
0.91726	1.14352	0.87938	1.39519	0.61301
0.94443	1.0996	0.91285	1.22949	0.66065
1.01732	1.29355	0.78176	1.18208	0.58392
1.11231	1.22094	0.84481	1.42056	0.66474
1.11529	1.10412	0.92459	1.32306	0.57802
0.96592	1.12095	0.90054	1.33273	0.47266
1.01247	1.07816	0.98623	1.31807	0.5145
1.04288	1.07025	1.15674	1.2459	0.60942
1.14179	1.01331	1.14712	1.13311	0.54477
1.03141	1.03827	1.18059	1.24413	0.65601
1.03314	1.04465	1.15305	1.14939	0.63434
0.97274	1.04035	1.14753	1.14465	0.6848
0.93967	1.02651	1.04013	1.02382	0.68584
0.99126	1.00061	1.11799	1.07329	0.63654
1.08385	1.07487	1.05689	1.21565	0.57253
1.03835	1.16644	1.02578	1.20974	0.67761
1.10158	1.16718	0.99817	1.40038	0.7418
1.10962	1.19569	1.12133	1.49748	0.71358
1.12102	1.09975	1.13873	1.28527	0.64083
1.11942	1.09596	1.23465	1.15738	0.57296
1.07889	1.09918	1.19812	1.374	0.54021
1.07759	1.07014	1.30828	1.46731	0.63158
1.03076	1.13636	1.21287	1.14807	0.69235
0.96676	1.23848	1.22608	1.19007	0.69946
0.91883	1.26062	1.17079	1.28623	0.67629
0.92811	1.26062	1.15355	1.09079	0.64301
1.05502	1.17008	0.90609	0.98042	0.45657
1.15143	1.17008	0.99967	1.21419	0.61147
1.04247	1.19363	1.08581	1.02536	0.6215
1.09342	1.20004	0.96239	1.21385	0.58378
1.10279	1.15314	0.88791	1.02349	0.6354
1.13152	1.16903	0.89737	1.28898	0.60581
0.97662	1.10696	0.93338	1.24006	0.56038
0.94691	1.12458	0.99242	1.38014	0.61855
0.8912	1.13759	1.0027	1.22437	0.69518
0.95767	1.16972	0.87431	1.24187	0.50079
1.01534	1.12892	0.84938	1.38458	0.63751
1.03071	1.10824	0.89735	1.39299	0.60848
0.94487	1.12976	0.87945	1.364	0.60373
0.95025	1.08105	1.08308	1.4844	0.58739
1.06444	1.06701	1.25145	1.39288	0.64792
1.14953	1.03689	1.32104	1.35361	0.54373
1.09825	1.04849	1.22484	1.49863	0.61006
1.06429	1.06654	1.01355	1.26479	0.63604
1.03329	1.03854	1.0316	1.18869	0.7583
0.99126	1.00061	1.24409	0.99393	0.67733
1.00813	0.98072	1.1772	1.16853	0.69084
1.11858	1.04514	1.16567	1.38897	0.6807
1.01871	1.07774	1.19695	1.21993	0.67906
1.0605	1.14721	1.08988	1.35273	0.757
1.11349	1.19646	1.03313	1.53454	0.7325
1.07155	1.13018	1.10329	1.22345	0.68633
1.08611	1.0334	1.07171	1.18685	0.60751
1.10821	1.05925	0.99698	1.50624	0.5532
1.08758	1.11892	1.0651	1.45568	0.74496
1.06622	1.04987	1.0651	1.20918	0.70496
1.01967	1.11222	1.07408	1.39863	0.69975
0.99228	1.1712	1.08552	1.49796	0.592
0.99531	1.01532	1.107	1.15147	0.592
1.0976	1.13243	0.94553	0.97479	0.66212
1.15672	1.18572	1.06109	1.16405	0.70451
1.12404	1.17214	1.15317	1.06347	0.64184
1.19779	1.16772	1.0509	1.20945	0.56746
1.08453	1.16516	0.83668	1.15951	0.67514
1.14174	1.15518	0.98579	1.13086	0.74376
1.10324	1.13315	0.95748	1.22716	0.82082
1.11822	1.11917	1.0784	1.31634	0.71864
0.91026	1.15889	0.96246	1.21966	0.6093
0.93497	1.12486	0.89725	1.21253	0.531
0.92987	1.06016	0.86265	1.27962	0.59823
0.91419	1.10458	0.87394	1.32156	0.60501
0.9265	1.08677	1.03249	1.2217	0.6565
1.06309	1.09519	1.09214	1.4203	0.62445
1.18014	1.12706	1.20491	1.40031	0.60814
1.20466	1.05172	1.28201	1.33043	0.65166
1.05991	1.08956	1.11849	1.2722	0.73553
1.14219	1.08905	1.16021	1.18758	0.72358
1.08266	1.08854	1.05584	0.96523	0.78692
1.08385	1.07487	1.26524	1.10653	0.71116
1.11858	1.04514	1.21627	1.25223	0.68921
1.03683	1.06426	1.19181	1.45796	0.63484
1.02075	1.06634	1.29819	1.28873	0.78297
1.09339	1.08467	1.0625	1.40865	0.78798
1.0917	1.10172	1.05796	1.53727	0.73088
1.05298	1.1032	1.1126	1.22305	0.74117
1.08996	1.0531	1.11113	1.18959	0.56099
1.07332	1.02202	1.0399	1.44604	0.50329
1.04213	1.06499	1.05632	1.33836	0.63093
1.07796	1.0399	1.05706	1.10873	0.61044
1.07001	1.08312	1.0177	1.26514	0.58899
1.05003	1.08655	1.0177	1.45599	0.60412
1.04578	1.07348	0.99736	1.19189	0.6664
1.19229	1.19601	0.99592	1.13558	0.55796
1.2622	1.22822	1.18541	1.12541	0.62624
1.28899	1.31753	1.12771	1.19767	0.53479
1.14845	1.20995	0.98878	1.27205	0.5516
1.13413	1.22618	0.85482	1.19902	0.61003
1.1628	1.22407	0.9332	1.27628	0.63697
1.11157	1.34713	1.01075	1.30349	0.60532
1.0135	1.25941	1.05025	1.52417	0.56251
0.95485	1.15673	1.04218	1.30529	0.57331
0.97811	1.15802	0.97847	1.29831	0.46525
1.03429	1.14166	0.98256	1.24796	0.52306
0.97768	1.122	0.85107	1.37043	0.59163
0.96239	1.04638	0.96573	1.32584	0.54778
1.03596	1.11257	1.14696	1.43281	0.53524
1.11279	1.14626	1.17644	1.34772	0.5438
1.1837	1.12997	1.19325	1.28144	0.53624
1.17447	1.1352	1.12719	1.24533	0.66275
1.10343	1.17527	1.16379	1.12095	0.67047
1.10344	1.16187	1.12786	1.05064	0.74135
1.03835	1.16644	1.19526	1.18965	0.68302
1.01871	1.07774	1.2143	1.251	0.65925
1.02075	1.06634	1.19587	1.34192	0.61615
1.02891	1.05152	1.1105	1.23441	0.61967
1.07387	1.08341	0.99066	1.31694	0.63377
1.02446	1.05946	1.18003	1.33428	0.6712
1.05315	1.0625	1.11788	1.18931	0.60537
1.07489	1.05229	1.12386	1.14737	0.52045
1.02696	0.98804	1.05955	1.26117	0.54523
0.9986	0.99437	1.05721	1.25439	0.56182
1.06805	0.99437	1.05721	1.0782	0.62601
1.01056	1.10245	1.19913	1.24199	0.59089
0.99605	1.10285	1.11829	1.24272	0.61361
1.04813	1.19691	0.98097	1.2007	0.62601
0.96024	1.24702	0.88769	1.1648	0.48737
1.15638	1.30368	1.04005	1.17017	0.57826
1.31255	1.19227	1.02578	1.31157	0.538
1.2706	1.19227	0.92853	1.23129	0.55302
1.19105	1.23302	0.87177	1.23129	0.51892
1.15532	1.28478	0.89679	1.23129	0.49659
1.04854	1.41359	0.9526	1.33147	0.54839
0.9525	1.37961	1.08181	1.54908	0.46503
1.02266	1.28791	1.01841	1.41342	0.36083
0.97917	1.25159	0.955	1.51162	0.39812
1.21911	1.20974	0.97643	1.43296	0.51617
1.11727	1.15922	0.9868	1.43265	0.59407
1.14249	1.0796	0.96912	1.3478	0.57942
1.08996	1.12809	1.19608	1.40831	0.55966
1.11303	1.17967	1.18526	1.39843	0.49805
1.26055	1.1523	1.14787	1.17302	0.4725
1.18619	1.13548	1.1485	1.37867	0.56844
1.11671	1.12001	1.18446	1.0852	0.57154
1.09412	1.20601	1.16673	1.15825	0.63017
1.10158	1.16718	1.16087	1.37126	0.61844
1.0605	1.14721	1.18763	1.28602	0.65133
1.09339	1.08467	1.16576	1.43771	0.68579
1.07387	1.08341	1.12796	1.33251	0.61271
1.06258	0.98724	1.09813	1.34793	0.59899
1.01822	1.04182	1.28521	1.22543	0.62415
0.9421	1.00033	1.38991	1.00825	0.56592
1.02521	0.99996	1.22273	0.92303	0.48849
1.07628	1.01587	1.22189	1.0763	0.59039
0.99564	0.94705	1.0818	1.07852	0.63982
0.99302	1.01509	1.01217	1.04641	0.75182
1.00046	1.13006	1.10464	1.22514	0.68829
0.99699	1.17513	1.13132	1.23309	0.57088
0.95763	1.17363	1.01484	1.23309	0.52145
1.06284	1.27612	1.00752	1.24191	0.52253
1.04024	1.34035	1.01556	1.15054	0.67679
1.10335	1.20761	1.163	1.31173	0.57521
1.27951	1.22705	1.01869	1.34872	0.4868
1.24884	1.23165	0.78566	1.36647	0.40536
1.11722	1.23165	0.89827	1.32485	0.42203
1.11409	1.23868	0.8297	1.31571	0.55829
1.04609	1.36814	0.89155	1.50599	0.51927
1.02624	1.21994	0.90195	1.45179	0.51197
1.05618	1.24544	0.88393	1.54509	0.51958
1.17096	1.26163	0.85902	1.44783	0.60688
1.11234	1.26927	0.90385	1.56969	0.79216
1.17501	1.06414	0.95959	1.40456	0.61098
1.13182	0.97388	1.13912	1.54938	0.54883
1.29099	1.13109	1.13701	1.47978	0.51099
1.25572	1.15228	1.24232	1.46214	0.54906
1.21126	1.13468	1.21198	1.47475	0.63016
1.08291	1.1654	1.1606	1.08585	0.65876
1.01079	1.14517	1.21845	1.33075	0.62466
1.10962	1.19569	1.12647	1.46055	0.55355
1.11349	1.19646	1.14731	1.44012	0.70394
1.0917	1.10172	1.13565	1.35509	0.60591
1.02446	1.05946	1.11803	1.29718	0.66433
1.01822	1.04182	1.13196	1.40338	0.62109
0.9756	0.99329	1.32131	1.11659	0.60695
1.01227	0.94783	1.18846	1.02748	0.55896
0.99382	1.02629	1.10976	0.93826	0.54877
1.00719	0.99286	1.16776	1.03343	0.51109
1.06235	0.96084	1.17836	1.13323	0.62168
1.03867	1.03393	1.00783	1.00117	0.68261
0.99068	1.06538	1.10407	1.16401	0.62601
0.99231	1.05297	1.20439	1.27491	0.56641
1.06255	1.05297	1.06173	1.5366	0.53857
1.18666	1.27104	0.90076	1.09556	0.47836
0.97284	1.26363	0.91372	1.0148	0.56376
1.13032	1.21766	1.00079	1.2719	0.46437
1.21935	1.23498	0.90837	1.37892	0.42263
1.19284	1.15086	0.78803	1.39626	0.53233
1.18673	1.15197	0.82728	1.35015	0.51909
1.07373	1.24678	0.86198	1.39571	0.52803
0.99854	1.23967	0.89372	1.53655	0.52374
1.04039	1.17391	0.8619	1.44848	0.47488
1.22414	1.18381	0.74411	1.57255	0.50214
1.07297	1.23861	0.7698	1.48217	0.5894
0.98641	1.16212	0.78246	1.69519	0.61585
1.14964	1.06589	0.93529	1.58342	0.53181
1.14641	1.02549	0.91555	1.58576	0.45823
1.23057	1.0855	1.04486	1.53153	0.53109
1.19266	1.17287	1.12415	1.55616	0.48936
1.11339	1.16788	1.14998	1.59276	0.50936
1.02591	1.16594	1.08877	1.28143	0.58937
0.95004	1.11924	1.30257	1.46822	0.59197
1.12102	1.09975	1.27752	1.44363	0.53699
1.07155	1.13018	1.28769	1.52375	0.61684
1.05298	1.1032	1.19809	1.47283	0.65302
1.05315	1.0625	1.11881	1.29468	0.68621
0.9421	1.00033	1.11205	1.56776	0.65845
1.01227	0.94783	1.14534	1.3444	0.68962
0.93587	1.05438	1.15353	1.13899	0.67181
0.98009	1.09183	1.07797	1.10771	0.53956
1.0353	0.94156	1.17964	1.2023	0.55703
1.04409	0.95595	0.92929	1.117	0.62633
1.0369	0.99745	0.93387	0.96607	0.68643
1.09346	1.03166	0.93078	1.201	0.67776
1.05532	1.17274	1.04595	1.1698	0.62479
1.07347	1.02189	0.92929	1.19123	0.6615
1.20784	1.23159	0.93214	1.19593	0.68531
1.21925	1.23159	0.99374	1.19912	0.6607
1.02968	1.2371	1.04795	1.17217	0.48457
1.08528	1.21379	0.98021	1.31901	0.50858
1.1033	1.22323	0.88487	1.3776	0.59697
1.20484	1.25863	0.82025	1.35968	0.62547
1.20974	1.28737	0.97047	1.41778	0.5616
0.97392	1.16806	1.03209	1.53599	0.53547
0.97104	1.21837	0.91287	1.4531	0.53917
1.08056	1.26139	0.7791	1.44652	0.49411
1.02418	1.22627	0.82209	1.40217	0.52757
1.16871	1.24504	0.83747	1.47491	0.58158
1.1349	1.10757	0.90424	1.48218	0.5431
1.26622	1.04503	0.88575	1.45126	0.45241
1.25134	1.16611	1.03061	1.41464	0.48974
1.22437	1.14775	1.1015	1.44865	0.44734
1.21053	1.21564	1.123	1.48265	0.47379
1.06426	1.25422	1.01778	1.26657	0.49859
1.03906	1.158	1.11812	1.48383	0.5356
1.11942	1.09596	1.15172	1.40361	0.55932
1.08611	1.0334	1.18642	1.57535	0.61751
1.08996	1.0531	1.07543	1.45477	0.5815
1.07489	1.05229	1.08877	1.13698	0.63076
1.02521	0.99996	1.16787	1.72567	0.74421
0.99382	1.02629	1.22078	1.33518	0.77396
0.98009	1.09183	1.24897	1.30702	0.69805
0.96382	1.02843	1.1421	1.28134	0.70758
1.01242	0.98293	1.14089	1.266	0.57074
1.047	0.96056	1.07198	1.12998	0.61041
1.04662	0.97702	0.94476	1.07354	0.65699
1.05347	1.10939	0.93167	1.30619	0.73656
0.94754	1.04772	0.93167	1.27001	0.74387
0.96557	1.04772	0.93167	1.4636	0.79064
1.11705	1.12742	0.94375	1.10564	0.64055
1.12089	1.16169	0.91207	1.11703	0.56753
1.20507	1.20946	1.04063	1.00099	0.55336
1.07689	1.16163	1.03085	1.19441	0.55057
1.19309	1.10102	0.96106	1.16448	0.55057
1.16916	1.08678	0.85606	0.92499	0.55057
1.12322	1.0242	0.93865	1.40578	0.59832
1.11753	1.06534	0.98551	1.57512	0.54936
1.03687	1.23502	0.75072	1.45332	0.40863
1.09344	1.09043	0.73533	1.28944	0.44943
1.00243	1.11362	0.83014	1.40382	0.47603
1.16564	1.17235	0.87466	1.38643	0.50974
1.15235	1.1699	0.93586	1.40432	0.48289
1.13242	1.14406	0.96824	1.39291	0.4303
1.20959	1.18734	1.06653	1.3738	0.49657
1.25286	1.204	1.05946	1.34012	0.50841
1.21232	1.23598	1.05859	1.38571	0.46893
1.06607	1.17904	0.99877	1.26258	0.56843
0.98456	1.15054	1.31884	1.46171	0.50869
1.07889	1.09918	1.23423	1.42835	0.58718
1.10821	1.05925	1.08229	1.45894	0.67061
1.07332	1.02202	1.04533	1.38654	0.7368
1.02696	0.98804	1.11501	1.15335	0.79715
1.07628	1.01587	1.41662	1.88359	0.89113
1.00719	0.99286	1.33399	1.37995	0.75101
1.0353	0.94156	1.16031	1.41876	0.77684
1.01242	0.98293	1.03	1.45024	0.60521
1.05229	0.92024	1.04467	1.43887	0.6047
1.02043	0.95708	0.98777	1.1753	0.64453
1.02848	0.95496	1.00875	1.34611	0.69269
1.01137	1.02248	1.03437	1.64066	0.80107
0.91358	1.10076	1.03437	1.46721	0.82225
1.01137	1.11746	1.06755	1.88949	0.83215
1.25045	1.1122	0.9225	1.03407	0.697
1.36528	1.09965	0.83813	1.14029	0.51289
1.19846	1.08241	1.01901	1.10623	0.51289
1.23111	1.03539	0.99321	1.12156	0.41737
1.22352	1.02391	0.98882	1.09155	0.51348
1.06206	1.04595	0.95206	1.23635	0.50602
1.15658	1.00985	1.02334	1.48301	0.52453
1.12673	1.22328	0.96144	1.60438	0.49072
1.12697	1.04273	0.87361	1.52237	0.43456
1.12107	0.98508	0.74037	1.47111	0.47557
1.2108	0.95665	0.87057	1.53069	0.39471
1.2158	1.18791	0.89361	1.5241	0.47192
1.07842	1.19067	0.86936	1.47996	0.46276
1.08795	1.2093	0.91127	1.3351	0.41431
1.05361	1.21072	0.98215	1.32297	0.48095
1.14694	1.24436	1.02142	1.31015	0.40444
1.16305	1.2292	1.11009	1.56429	0.41256
1.07063	1.24132	1.02449	1.28	0.45382
1.03138	1.15965	1.19665	1.45589	0.53494
1.07759	1.07014	1.23255	1.41878	0.57269
1.08758	1.11892	1.09926	1.34492	0.72274
1.04213	1.06499	1.09336	1.40997	0.81135
0.9986	0.99437	1.21614	1.29155	0.8696
0.99564	0.94705	1.23847	2.0028	0.90493
1.06235	0.96084	1.28323	1.38389	0.91353
1.04409	0.95595	1.16031	1.51413	0.8404
1.047	0.96056	1.05304	1.56741	0.73614
1.02043	0.95708	1.0153	1.73878	0.77647
0.96868	0.94843	0.97756	1.3639	0.79387
0.98456	0.97133	0.95557	1.29678	0.68826
1.00797	1.06797	1.10345	1.78632	0.68766
0.91358	1.11199	1.1145	1.50705	0.6789
1.11219	1.11553	1.19035	1.90125	0.63408
1.25278	1.07648	0.9025	0.97316	0.70867
1.23921	1.08295	0.83813	1.1742	0.55556
1.23921	1.07865	0.96252	1.1943	0.47685
1.11246	1.12051	0.93298	1.17812	0.42061
1.11305	1.12576	0.8469	1.17189	0.54427
1.13469	1.13313	0.73946	1.45904	0.53037
1.1114	1.29034	0.94616	1.57497	0.52014
0.98729	1.34539	0.93384	1.74799	0.56463
1.09648	1.22265	0.78102	1.60951	0.49425
1.05045	1.30345	0.58367	1.41359	0.45531
1.11087	1.21007	0.75422	1.45633	0.41136
1.17781	1.13535	0.76834	1.40216	0.44308
1.13618	1.21806	0.82348	1.35348	0.42704
1.11874	1.16507	0.87641	1.2767	0.41953
1.17508	1.17545	0.96484	1.18737	0.48335
1.06739	1.20293	0.99721	1.20423	0.4336
1.10453	1.28111	1.05859	1.50373	0.41689
1.00943	1.27656	1.03154	1.40423	0.51507
0.95578	1.21495	1.06194	1.55855	0.62759
1.03076	1.13636	1.1065	1.3882	0.64254
1.06622	1.04987	1.15434	1.32127	0.75443
1.07796	1.0399	1.1262	1.31387	0.80286
1.06805	0.99437	1.06357	1.30647	0.84521
0.99302	1.01509	0.9395	1.66772	0.89704
1.03867	1.03393	1.10577	1.53552	0.9479
1.0369	0.99745	1.08225	1.46187	0.99924
1.04662	0.97702	1.05873	1.56134	0.73893
1.02848	0.95496	0.97868	1.86787	0.81755
0.98456	0.97133	0.96348	1.44298	0.73475
0.99377	0.97273	1.02556	1.29206	0.73988
0.94569	0.9858	1.08398	1.51432	0.6667
0.93107	0.97432	1.10339	1.44298	0.65513
1.02851	1.05087	1.10339	1.652	0.73991
1.23306	1.11961	0.85606	0.92132	0.49618
1.23306	1.29165	0.82727	1.15452	0.47592
1.2197	1.18569	0.97542	1.26137	0.55482
1.06153	1.2051	0.93465	1.18361	0.50492
1.04708	1.36297	0.90133	1.11367	0.58238
1.06763	1.28497	0.85606	1.38839	0.52372
1.00641	1.5377	0.95813	1.63371	0.5532
0.93401	1.51605	0.95241	1.79827	0.58543
1.00713	1.33032	0.78334	1.52951	0.48114
1.07798	1.32382	0.77306	1.44591	0.5207
1.07232	1.22574	0.76705	1.60195	0.50273
1.09878	1.29395	0.89097	1.32196	0.42078
1.17711	1.24552	0.92552	1.39041	0.4678
1.09952	1.3886	0.93526	1.21831	0.53709
1.04461	1.35155	0.96484	1.22603	0.48164
1.04052	1.3145	0.95763	1.18604	0.47035
1.10948	1.31732	1.0071	1.40758	0.42907
0.95135	1.31737	1.0172	1.49542	0.48656
0.92583	1.1901	0.99135	1.72156	0.6462
0.96676	1.23848	1.17461	1.55825	0.67034
1.01967	1.11222	1.09926	1.47438	0.7651
1.07001	1.08312	1.00393	1.50011	0.78138
1.01056	1.10245	1.11368	1.36855	0.7302
1.00046	1.13006	0.94441	1.66194	0.88914
0.99068	1.06538	1.05298	1.54653	0.87784
1.09346	1.03166	0.99329	1.38353	1.03683
1.05347	1.10939	0.88815	1.26358	0.83721
1.01137	1.02248	0.88005	1.56118	0.86703
1.00797	1.06797	0.96348	1.1467	0.84935
0.94569	0.9858	0.90532	1.11045	0.75282
0.94109	0.97772	0.88065	1.52586	0.73057
1.03752	1.00245	1.10339	1.11443	0.7971
0.96164	1.07582	1.10339	1.32945	0.85818
1.21093	1.22492	0.89079	0.90725	0.58923
1.15807	1.34981	0.8019	1.06181	0.56507
1.30464	1.28698	0.91116	1.20644	0.51693
1.2746	1.2118	0.89206	1.12865	0.56546
1.04708	1.36425	0.85501	1.0558	0.51429
1.08266	1.42588	0.85606	1.31659	0.474
1.06131	1.55359	0.91102	1.31871	0.48677
1.02203	1.44062	0.93384	1.58893	0.53124
1.10467	1.42114	0.78102	1.49885	0.52497
1.11242	1.24737	0.63664	1.40521	0.57218
0.99811	1.26727	0.70026	1.50461	0.52287
1.13727	1.35254	0.88456	1.3507	0.56849
1.16288	1.35803	0.91039	1.46757	0.53769
1.14385	1.39551	0.88991	1.17938	0.58623
1.05365	1.39091	0.9142	1.11805	0.56971
1.06089	1.31629	1.01827	1.18981	0.61946
1.16284	1.27834	0.93295	1.41267	0.57323
1.0456	1.27063	0.99046	1.43266	0.59612
0.93502	1.21728	0.99358	1.58906	0.63724
0.91883	1.26062	1.10448	1.50316	0.66186
0.99228	1.1712	1.01159	1.40702	0.74637
1.05003	1.08655	0.95054	1.4202	0.76917
0.99605	1.10285	1.01002	1.40087	0.66824
0.99699	1.17513	0.8231	1.70964	0.88801
0.99231	1.05297	1.05298	1.47278	0.87784
1.05532	1.17274	0.97889	1.34603	0.94219
0.94754	1.04772	0.89099	1.16218	0.89291
0.91358	1.10076	0.95881	1.2896	0.78962
0.91358	1.11199	0.96348	1.05511	0.68154
0.93107	0.97432	0.93734	0.99663	0.72648
1.03752	1.00245	0.84618	1.34637	0.63951
0.99422	0.97751	0.91813	1.19883	0.53764
0.99572	0.99183	0.92713	1.20883	0.56065
1.01783	1.15516	0.90322	0.90725	0.54892
1.14152	1.3038	0.78153	1.06181	0.45613
1.23711	1.34981	0.85733	1.20644	0.43313
1.21815	1.23038	0.85606	1.12865	0.45849
1.01471	1.38442	0.84168	1.0558	0.56546
1.02956	1.37007	0.85606	1.25345	0.50687
0.99741	1.34332	0.93653	1.21786	0.43937
1.09306	1.33682	0.95241	1.48685	0.48999
1.11904	1.11878	0.79495	1.37289	0.39959
1.15656	1.31934	0.77108	1.29578	0.52673
1.16351	1.35687	0.70987	1.4035	0.54422
1.2026	1.36246	0.93162	1.3507	0.56849
1.07167	1.32757	0.88669	1.41706	0.61766
1.03867	1.37746	0.90892	1.17938	0.70002
1.04101	1.30705	0.91152	1.07882	0.50809
1.02022	1.23901	0.94393	1.06686	0.5164
1.17077	1.20199	0.81122	1.44776	0.47905
1.07038	1.27063	0.9473	1.44347	0.54921
0.92137	1.26597	0.97135	1.58906	0.70401
0.92811	1.26062	1.11607	1.50316	0.65301
0.99531	1.01532	1.09926	1.36848	0.60934
1.04578	1.07348	0.98856	1.38965	0.75072
1.04813	1.19691	1.01741	1.40242	0.64105
0.95763	1.17363	0.86872	1.72887	0.79428
1.06255	1.05297	1.04946	1.44556	0.83646
1.07347	1.02189	1.05519	1.23695	0.64076
0.96557	1.04772	0.93045	1.09679	0.84886
1.01137	1.11746	0.93734	1.40278	0.61539
1.11219	1.11553	0.96348	1.05511	0.61623
1.02851	1.05087	0.93734	1.01427	0.65284
0.96164	1.07582	0.82193	1.22122	0.63065
0.99572	0.99183	0.93734	1.19883	0.5432
1.04232	0.99494	0.93734	1.20883	0.59744

## Sheet: Figure 3F
TAD	Comp	Loops
400000	1019999	60000
790000	1499999	80000
60000	754249	40000
310000	199999	120000
170000	849999	30000
430000	134332	120000
710000	499999	70000
450000	1459999	150000
70000	219999	60000
320000	149999	60000
290000	1399999	290000
230000	919999	60000
260000		150000
710000	1459999	110000
710000	591878	50000
80000	100000	380000
300000	1259999	100000
380000	1349999	100000
40000	850000	100000
120000	2249999	100000
360000	800000	50000
50000	2349999	100000
580000	488422	410000
370000	350000	130000
270000	2199999	80000
520000	1449999	90000
320000	4080000	100000
150000	1659999	80000
200000	4700000	1050000
150000	1048143	40000
140000	50000	120000
340000		50000
60000		60000
150000		120000
40000
220000
230000
290000
310000
150000
40000
200000
220000
370000
550000
180000
110000
110000
50000
110000
770000
120000
320000
590000
130000
180000
250000
180000
190000
150000
220000
480000
180000
260000
220000
190000
110000
330000
350000
250000
150000
50000
230000
300000
490000
820000
160000
370000
30000
400000
70000
350000
170000
320000
130000
200000
360000
110000
160000
830000
360000
280000
120000
560000
170000
220000
250000
250000
210000
320000
310000
530000
550000
70000
360000
70000
130000
500000
390000

## Sheet: Figure 3H
RAP1	SCC1	BDF	HAT1	HDAC1	RAP1	SCC1	BDF	HAT1	HDAC1
Boundary	Boundary	Boundary	Boundary	Boundary	Not boundary	Not boundary	Not boundary	Not boundary	Not boundary
2.53011	3.95662	4.09438	3.13358	6.03742	0.0721593	-0.572331
2.28312	3.11382	3.72865	3.42267	4.5312	0.84956	0.31342	-0.50063	0.17061	-0.50474
2.73737	4.74606	3.6887	3.08498	4.60373	0	0.79762	-0.43166	0	0.2618
2.07943	5.31162	4.55153	2.97974	3.97871	-0.33537	0.10921	-0.095	0.13765	0.09784
2.53178	6.28675	2.48134	3.8943	2.18528	-0.47717	-0.0883	-0.38523	-1.42722	-0.70384
2.28412	5.49605	2.94784	4.00683	2.66458	-2.02618	-0.07358	-0.86537	0.3107	-0.25478
2.21836	5.04847	2.33302	2.45737	6.31579	0.85153	-0.83675	-0.16578	-0.31372	0.62546
2.40171	5.59409	4.24819	2.9955	3.09591	0.84956	0.71886	-0.22227	0.5333	0.54283
2.22131	6.24484	4.50532	3.1979	2.54016	-0.66171	-0.15478	-1.14465	0.65447	0.11259
2.01697	5.99118	3.95095	3.44613	3.46757	0.78752	-0.47612	0.76175	-1.4138	-0.10252
3.5501	4.15271	3.93688	4.01214	4.29265	-0.41184	-0.31483	-0.26554	-0.73367	-0.06623
1.98322	4.30543	3.07045	2.65933	2.21608	-0.11192	0.67226	0	-0.34995	0.28235
2.77286	5.77538	3.96218	3.51467	5.39396	-0.69062		0.19126	-0.52673
2.10636	5.33775	3.59627	3.7324	4.4546
1.66615	2.52861	2.36202	2.03287	4.18145
2.42116	3.94195	3.10866	1.72986	4.42819
4.56852	5.98562	4.0143	3.38047	5.14819
2.0094	4.1738	3.03906	2.65553	5.77687
4.05721	5.74799	3.87122	3.30413	2.01952
2.34001	6.17481	4.19196	3.37463	3.00909

## Sheet: Figure 3I
Sub (B)	Core (A)
0.27064	0.16267
0.2993	-0.06541
0.40092	0.0222
0.42348	0.01102
0.4341	-0.03257
0.45056	-0.0236
0.45241	0.01382
0.45626	-0.08004
0.46601	-0.02827
0.46762	-0.00256
0.48794	-0.08187
0.48966
0.51451
0.53357
0.54367
0.60886
0.61358
1.02467
1.20129
1.23128
1.29274

## Sheet: Figure 4B
Chr1 boundary 1	Chr10-Chr1a
1020000	2.85591
1030000	2.14345
1030000	0.13953
1040000	6.59014
1040000	0.45448
1050000	1.22213
1050000	5.26847
1060000	10.0385
1060000	138.508
1070000	0.21917
1090000	1.19817
1100000	17.5716
1100000	7.02829
1100000	4.6678

## Sheet: Figure 4C
Chr10 boundary	Chr11-Chr10
3830000	5.15939
3860000	0.71036
3870000	1.2296
3900000	2.26401
4070000	3.15773
4080000	170.095
4110000	0.15211
4130000	0.79809
4190000	9.87464
4200000	12.8485
4260000	22.091
4270000	26.4276
4280000	5.59846
4320000	35.8036
4350000	1.87003
4410000	16.1907
4480000	5.2905
4530000	1.66713

## Sheet: Figure 4D
Chr1 boundary 1	Chr10-Chr1a
1020000	2.85591
1030000	2.14345
1030000	0.13953
1040000	6.59014
1040000	0.45448
1050000	1.22213
1050000	5.26847
1060000	10.0385
1060000	138.508
1070000	0.21917
1090000	1.19817
1100000	17.5716
1100000	7.02829
1100000	4.6678

## Sheet: Figure 4E
Chr	start	end	Chr	start	end
Chr11	4657680	4699533	Chr8	2880961	2916647
Chr11	4657680	4699533	Chr8	1067281	1108401
Chr11	4657680	4699533	Chr3	1961826	1991538
Chr11	4657680	4699533	Chr10	4041817	4121137
Chr10	4041817	4121137	Chr7	3020739	3094115
Chr10	4041817	4121137	Chr1	3011606	3024991
Chr10	4041817	4121137	Chr1	1106718	1120840
Chr10	4041817	4121137	Chr7	3020739	3094115
Chr10	4041817	4121137	Chr5	1459432	1476976
Chr9	2307676	2375562	Chr7	3020739	3094115
Chr8	1067281	1108401	Chr8	2880961	2916647
Chr8	1067281	1108401	Chr7	3020739	3094115
Chr8	1067281	1108401	Chr2	1050262	1087616
Chr8	1067281	1108401	Chr2	200721	214130
Chr8	2880961	2916647	Chr4	949914	986834
Chr7	790832	892950	Chr3	473866	531917
Chr7	790832	892950	Chr3	1961826	1991538
Chr7	790832	892950	Chr4	949914	986834
Chr7	3020739	3094115	Chr3	473866	531917
Chr7	3020739	3094115	Chr3	1961826	1991538
Chr6	1236382	1255448	Chr4	949914	986834
Chr3	473866	531917	Chr3	1961826	1991538
Chr1	1106718	1120840	Chr1	3011606	3024991

## Sheet: Figure 5D
S core	S core	S sub	S sub	L core	L core	L sub	L sub
S core	S core	S sub	S sub	L core	L core	L sub	L sub
TetP	TetM	TetP	TetM	TetP	TetM	TetP	TetM
1.14709	0.90114	1.00754	1.18189	1.06135	0.73113	1.08233	0.89968
1.13415	0.88823	1.15954	1.17292	1.06135	0.71992	1.07651	0.89968
1.13948	0.91948	1.16794	1.16964	1.04631	0.8192	1.06409	1.0362
1.06694	0.92459	1.10392	1.12598	1.06135	0.79168	1.04661	0.88096
1.06064	0.94666	1.1809	1.13362	1.05494	1.19769	1.02173	1.02369
1.06845	0.93643	1.18488	1.07436	1.11274	1.05815	1.02429	1.20996
1.06125	0.98021	1.20016	1.00436	1.19442	0.84059	1.17857	1.26494
1.0857	1.01982	1.09946	0.94286	1.45019	0.90801	1.30006	1.37114
1.10443	1.05184	1.01512	1.02642	1.28535	0.99505	1.25003	1.37489
1.0987	1.08385	1.10713	1.01301	1.17769	0.90247	1.35432	1.41918
1.08757	1.04945	1.12657	0.9982	1.12959	1.2816	1.67382	1.25576
1.12371	1.05481	1.18633	0.99208	1.14732	0.8694	1.56149	1.12669
1.10636	1.05018	1.01521	0.93404	1.23509	0.66038	1.16889	1.20867
1.21059	1.03254	1.21558	0.87269	1.08031	0.62783	1.06989	1.20847
1.285	0.99545	1.2951	0.98884	1.20053	0.69885	1.62236	1.18378
1.19661	0.99658	1.42607	0.92756	1.29878	0.59117	1.88234	1.11088
1.24861	0.9977	1.45771	1.13454	1.28068	0.60192	1.64784	1.02501
1.26875	1.2091	1.3561	1.03175	1.19749	0.60378	1.18341	1.05294
1.20786	1.13468	1.49042	1.06796	1.20938	0.60491	1.03717	1.0761
1.26836	1.13321	1.45318	1.04951	1.18246	0.54572	1.05234	1.12112
1.21844	1.1292	1.42193	1.08686	0.98734	0.70244	1.08589	1.16074
1.26002	1.12103	1.3607	1.11875	1.16943	0.77812	1.17596	1.29376
1.24598	1.10673	1.26491	1.11854	1.29133	0.83982	1.56847	1.34752
1.22792	1.0679	1.31641	0.96989	1.15798	0.76658	1.57715	1.0878
1.29594	1.07813	1.09392	1.11371	1.15879	0.7762	1.59952	1.19628
1.26304	1.09284	1.22549	1.10527	1.06709	0.80511	1.36421	1.1475
1.24335	1.06894	1.4377	1.13686	1.20837	0.7947	1.32857	0.96263
1.40484	0.9253	1.43975	0.99566	1.17685	0.60126	1.38045	1.06401
1.31925	1.04504	1.20332	0.96356	1.21944	0.9448	1.43402	1.06401
1.37174	1.1435	1.3068	0.98592	0.93204	1.05798	1.48759	1.06401
1.37118	1.3142	1.64708	0.93673	1.22517	0.9777	1.41074	1.30422
1.37604	1.34149	1.66447	0.8471	1.0488	0.92535	1.30049	0.94685
1.40463	1.3947	1.25541	0.76573	1.24319	0.64747	1.30049	0.82642
1.13415	0.88823	1.15954	1.17292	1.06135	0.72745	1.08233	1.0362
1.15354	0.91758	1.12242	1.18189	1.06135	0.60711	1.07651	1.0362
1.06526	0.91948	1.13537	1.13631	1.06135	0.88367	1.06409	0.99354
1.04093	0.92459	1.08221	1.07636	1.06135	0.79168	1.04661	0.89165
1.06064	0.92969	1.1542	1.10174	0.9892	1.10346	1.02173	1.03366
1.07807	0.93643	1.12907	1.09648	1.11274	1.0551	1.08385	1.06041
1.06598	0.96646	1.21012	1.00436	1.19478	0.84059	1.23641	1.28601
1.0857	1.00566	1.13375	0.93918	1.33093	0.90801	1.41004	1.37114
1.0973	1.05184	1.04828	0.99414	1.28535	0.99505	1.25003	1.33268
1.12119	0.99123	1.16861	0.96755	1.16649	0.85374	1.35432	1.32622
1.08427	1.04019	1.16145	1.00308	1.12959	1.2816	1.66599	1.27293
1.07514	1.08985	1.17911	1.02198	1.13005	0.84685	1.59965	1.19938
1.15857	0.98683	1.24713	0.88088	1.24423	0.66038	1.16889	1.18101
1.18668	1.05666	1.37841	0.90144	1.00038	0.64635	1.11895	1.14039
1.20909	0.99545	1.30198	0.99921	1.19171	0.66579	1.60985	1.1498
1.35854	0.99658	1.39541	0.97339	1.21827	0.57283	1.60867	1.10201
1.22287	1.09498	1.44477	1.06746	1.23601	0.60192	1.5151	1.02501
1.29691	1.23364	1.40669	1.07412	1.14643	0.628	1.13575	1.05294
1.25024	1.12884	1.49042	1.06305	1.24427	0.664	1.03717	1.06845
1.15981	1.13321	1.50678	1.05351	1.16914	0.73879	1.07969	1.03081
1.21844	1.1292	1.49568	1.13725	1.10759	0.78469	1.13896	1.05986
1.27999	1.12103	1.44503	1.1402	1.12438	0.86445	1.23119	1.20036
1.29363	1.10673	1.40607	1.12855	1.15612	0.88136	1.65894	1.23998
1.30878	1.0679	1.15609	1.09461	1.13462	0.77471	1.60031	1.03768
1.29594	1.07813	1.127	1.20957	1.10086	0.78158	1.53355	1.04225
1.28832	1.01565	1.24735	1.06563	1.06709	0.90978	1.36421	1.01834
1.25809	1.02462	1.4377	1.13219	1.20837	0.7909	1.32857	1.03175
1.28932	1.04504	1.42291	1.02827	1.17685	0.50006	1.38045	1.2309
1.36681	1.04504	1.24247	1.08041	0.9658	0.94888	1.43402	1.08663
1.29632	1.1651	1.32426	1.1611	0.93204	1.18526	1.48759	0.83172
1.28593	1.36881	1.55018	0.96137	1.18623	1.08522	1.44167	1.30422
1.40463	1.19482	1.63373	0.8471	0.92528	0.92535	1.35847	0.94685
1.43139	1.16064	1.28279	0.69287	1.22517	0.61704	1.35847	0.83172
1.13948	0.91948	1.16794	1.16964	1.06135	0.59131	1.11479	1.03834
1.06526	0.91948	1.13537	1.13631	1.02251	0.59749	1.11088	1.03834
1.05542	0.92031	0.99848	1.07873	0.98464	0.59884	1.07014	1.0362
1.05644	0.91893	0.99846	1.11714	1.03967	0.69938	1.05648	0.95474
0.99165	0.93188	1.07792	1.13108	0.9892	0.73372	1.03505	1.03366
1.05886	0.96116	1.1892	1.1476	1.11274	0.75797	1.13962	1.25687
1.03706	0.9631	1.27586	1.08502	1.1588	0.78111	1.32806	1.25499
1.05186	1.01982	1.2322	1.08027	1.33093	0.81724	1.39956	1.37114
1.07674	1.06828	1.25248	1.06856	1.28535	0.88539	1.25003	1.34267
1.07232	0.90233	1.15543	0.98821	1.12706	0.93728	1.34662	1.38392
1.09445	1.11516	1.14866	0.98249	0.976	0.948	1.54328	1.30413
1.06854	1.04078	1.21823	1.01467	1.01787	0.80836	1.67305	1.22524
1.15797	1.0117	1.26267	0.9223	1.10518	0.73281	1.34105	1.20867
1.14567	1.05666	1.38625	1.03361	0.9758	0.70066	1.11202	1.1554
1.17035	0.99545	1.26176	1.11168	1.05544	0.73822	1.19669	1.12978
1.21265	1.12474	1.39176	0.99884	1.17195	0.7532	1.19044	1.10912
1.22287	1.19664	1.2645	1.10812	1.20373	0.67674	1.21865	1.02501
1.12812	1.13804	1.23318	1.16445	1.22269	0.70038	1.05404	1.01144
1.22298	1.08998	1.46725	1.27636	1.3529	0.80554	1.09484	1.06721
1.26859	1.10312	1.43343	1.28567	1.4113	0.80087	1.17244	1.00171
1.35128	1.09697	1.49736	1.08816	1.18275	0.79784	1.25249	1.05986
1.26455	1.12103	1.39112	1.1402	1.28604	0.83139	1.40505	1.19914
1.32064	1.13866	1.35482	1.27027	1.29133	0.88136	1.66681	1.22766
1.27145	1.14065	1.41606	1.13321	1.15798	0.77471	1.53138	0.97957
1.16341	1.07813	1.17022	1.11457	1.1301	0.83688	1.33923	0.90668
1.28198	1.09284	1.13138	1.07721	1.06709	0.91928	1.29146	0.98751
1.34819	1.06894	1.07494	1.19578	1.20837	0.85884	1.2764	0.98567
1.38469	0.9999	1.29865	1.16578	1.17685	0.85639	1.20268	0.90296
1.31925	0.9993	1.38099	1.22895	1.22973	1.13844	1.27589	0.90296
1.33092	1.13512	1.4748	0.99415	1.28349	1.18526	1.45701	0.90296
1.40463	1.34971	1.46581	0.97566	1.28349	1.14304	1.491	1.30422
1.38324	1.3891	1.45706	0.88192	1.22517	1.04733	1.45785	1.05606
1.32308	1.22956	1.22075	0.84368	1.33292	0.98127	1.45785	0.94685
1.06694	0.92459	1.10392	1.12598	0.92044	0.89125	1.17056	1.21399
1.04093	0.92459	1.08221	1.07636	0.92044	0.94709	1.17765	1.08254
1.05644	0.91893	0.99846	1.11714	0.96831	0.90032	1.15661	1.07025
1.05729	0.93667	1.15105	1.1488	1.00049	0.89485	1.10922	1.09099
1.04701	0.95	1.13496	1.10064	0.9892	1.19769	1.1871	1.10794
1.05943	0.98773	1.17261	1.1372	1.11777	1.08659	1.25291	1.33417
1.0777	1.00425	1.22976	1.05539	1.1588	0.88502	1.32076	1.36167
1.05256	1.01982	1.24568	1.05834	1.19983	0.9282	1.3234	1.43129
1.06098	1.06139	1.1788	1.02115	1.24086	1.17378	1.25439	1.39141
1.08314	1.05381	1.22902	0.95708	0.97046	1.02437	1.21764	1.38392
1.11081	1.11516	1.13587	0.97089	1.01988	1.18401	1.38454	1.27778
1.08943	1.06427	1.10912	1.00579	1.08552	1.11884	1.39593	1.19938
1.13259	1.00297	1.21448	0.90942	1.1168	0.92221	1.15685	1.18101
1.20764	1.05858	1.29302	0.93844	1.08031	0.82088	1.04074	1.08995
1.24698	1.11367	1.30246	1.04164	1.19171	0.78253	1.24232	1.04238
1.1923	1.12474	1.38301	1.00276	1.21827	0.75255	1.32847	1.05756
1.2646	1.11555	1.3665	1.03401	1.31064	0.685	1.33439	0.98062
1.28844	1.08918	1.26428	1.12137	1.22269	0.91303	1.24843	1.01114
1.25024	1.11166	1.28213	1.22817	1.25348	0.8806	1.33512	1.02732
1.36177	1.09024	1.49927	1.16113	1.24297	0.8492	1.50317	1.01491
1.36981	1.04602	1.43762	1.12681	1.18275	0.86795	1.65137	1.06344
1.27999	1.17919	1.4225	1.14984	1.19386	0.91936	1.71156	1.15435
1.33531	1.16581	1.32691	1.12247	1.28825	0.94236	1.74775	1.21922
1.35152	1.23269	1.27206	1.11774	1.18081	0.88282	1.60706	0.97957
1.29876	1.14304	1.09814	1.06936	1.15879	0.8512	1.39008	1.03336
1.28832	1.23941	1.25181	1.1312	1.09564	0.91006	1.34185	1.10006
1.38535	1.15986	1.23001	1.16597	1.20837	0.9646	1.32452	1.06851
1.29796	1.16316	1.49526	1.03951	1.17685	1.02247	1.25401	0.9549
1.37928	1.19469	1.4377	1.01475	1.22517	1.1904	1.19736	1.29285
1.3562	1.1262	1.51825	0.94469	1.22517	1.31599	1.20451	1.28776
1.42559	1.26099	1.5329	0.93382	1.22517	1.13596	1.22851	1.23346
1.30613	1.29317	1.43976	0.86887	1.0488	1.17928	1.22923	1.23346
1.33103	1.30133	1.26466	0.85077	1.22517	1.20537	1.22956	1.23346
1.06064	0.94666	1.1809	1.13362	1.00075	1.09201	1.11162	1.07879
1.06064	0.92969	1.1542	1.10174	1.06135	1.12273	1.15516	1.0362
0.99165	0.93188	1.07792	1.13108	1.06135	1.24093	1.34348	1.0362
1.04701	0.95	1.13496	1.10064	1.07321	1.24814	1.3882	1.16854
1.04043	0.92272	1.15746	1.07938	1.07674	1.31158	1.40265	1.06352
1.04918	0.94231	1.15389	1.07145	1.05373	1.26072	1.3662	1.18233
1.05732	0.98474	1.16746	1.03376	1.21312	1.23943	1.28773	1.28601
1.08805	1.01041	1.10609	1.02296	1.19983	1.07229	1.24332	1.35175
1.07423	0.99436	1.07006	1.03857	1.13754	1.28676	1.27194	1.4073
1.05868	1.0691	1.12901	1.01041	1.10174	1.3151	1.18921	1.37666
1.07699	1.02723	1.17151	0.97758	1.10265	1.35691	1.26641	1.28749
1.07564	1.02944	1.16091	1.00905	1.12584	1.24844	1.40053	1.2328
1.09943	1.05378	1.19843	1.02633	1.16955	0.94545	1.25645	1.20867
1.15229	1.11501	1.3557	1.01525	1.17079	1.00879	1.13639	1.11121
1.21186	1.24393	1.33347	1.04261	1.19188	1.03094	1.48032	1.15547
1.21949	1.2218	1.35977	1.06979	1.21419	1.00801	1.58172	1.10417
1.36468	1.1317	1.38173	1.06325	1.34205	0.94381	1.55629	0.94198
1.15086	1.0587	1.30569	1.09884	1.17574	1.0791	1.70462	1.00862
1.25162	1.08998	1.28241	1.13779	1.23564	0.99626	1.83184	1.00783
1.2477	1.12907	1.28422	1.20295	1.19565	0.9792	1.93074	0.98086
1.24028	1.10279	1.40768	1.15422	1.12424	0.93911	1.94331	0.97108
1.27812	1.16552	1.37858	1.13673	1.16842	0.95658	1.95675	1.15086
1.34459	1.20049	1.34687	1.13796	1.17691	0.94063	1.89638	1.19155
1.20574	1.19655	1.31995	1.15062	1.17548	0.84655	1.59716	1.14995
1.29876	1.18054	1.16467	1.06053	1.17405	0.83688	1.46702	1.2385
1.39392	1.1411	1.19837	1.211	1.10722	0.90978	1.33924	1.1211
1.37304	1.15534	1.43486	1.20498	1.22763	0.85884	1.33844	1.02484
1.37756	1.34056	1.57355	1.10445	1.16975	0.90097	1.27036	0.86981
1.32625	1.3686	1.40757	1.04472	1.16831	1.20223	1.26543	1.29285
1.37826	1.21548	1.43196	0.91176	1.24486	1.2887	1.27503	1.10522
1.33733	1.36915	1.42443	0.95367	1.24486	1.28215	1.18558	0.96874
1.32648	1.31182	1.36586	0.81451	1.16778	1.26858	1.21463	0.86981
1.29443	1.15632	1.3102	0.81451	1.34845	1.27301	1.24077	1.05405
1.06845	0.93643	1.18488	1.07436	1.06135	1.12183	1.2516	1.04244
1.07807	0.93643	1.12907	1.09648	1.05582	1.13846	1.3139	1.04244
1.05886	0.96116	1.1892	1.1476	1.02817	1.35034	1.5081	1.04244
1.05943	0.98773	1.17261	1.1372	1.00816	1.36169	1.60342	1.04244
1.04918	0.94231	1.15389	1.07145	1.02977	1.37123	1.61819	1.07948
1.04514	0.96122	1.2586	0.99406	1.04222	1.3642	1.4255	1.0936
1.00056	1.01914	1.11737	1.02148	1.1588	1.15375	1.30427	1.23375
1.03649	0.97946	1.18859	1.0256	1.20773	1.15943	1.28419	1.32285
1.07937	0.9816	1.15718	1.13402	1.21106	1.2927	1.2011	1.39471
1.03477	1.11326	1.21757	1.10745	1.06057	1.4301	1.15281	1.37672
1.10035	1.06263	1.21735	0.98683	1.04316	1.41378	1.28962	1.29073
1.07669	1.03184	1.19745	1.01907	1.07319	1.12629	1.46817	1.28249
1.08377	1.02907	1.25157	1.01167	1.09858	1.03123	1.404	1.24509
1.15276	1.1813	1.33624	0.99475	1.06382	1.16264	1.35043	1.1554
1.16677	1.1984	1.38865	1.03465	1.06653	0.99787	1.64308	1.3353
1.2514	1.13345	1.33653	1.04209	1.08642	0.96716	1.84928	1.32655
1.22052	1.17379	1.37577	1.12465	1.15388	0.98769	1.68083	1.00942
1.32629	1.06101	1.44047	1.0816	1.11346	1.01948	1.55046	1.0352
1.25528	1.05068	1.34697	1.10393	1.20897	0.90468	1.9301	1.05393
1.24174	1.09088	1.34663	1.14714	1.19402	1.05304	2.04659	0.93262
1.23288	1.06056	1.28813	1.14948	1.18013	0.9393	1.97629	0.91912
1.38366	1.15161	1.44467	1.02708	1.24998	0.91936	2.05933	1.11193
1.33916	1.1852	1.47006	1.12641	1.20542	0.94063	2.04079	1.23008
1.24026	1.24633	1.42819	1.25274	1.09756	0.79277	1.76175	1.29193
1.31867	1.30075	1.17136	1.1744	1.08813	0.8512	1.59546	1.39179
1.40249	1.15636	1.1269	1.06333	1.0559	0.90978	1.4085	1.39512
1.34625	1.28242	1.39617	1.04602	1.15535	0.94176	1.35522	1.11072
1.32048	1.39419	1.37084	1.1017	1.13491	0.92184	1.28671	1.06389
1.30967	1.28605	1.3718	1.03189	1.12366	0.92475	1.41554	1.19759
1.45407	1.18226	1.527	1.08056	1.10681	1.24363	1.34191	1.18542
1.37563	1.32845	1.40987	0.93581	1.13987	1.19546	1.24804	0.99633
1.25835	1.17532	1.48216	0.9198	1.10681	1.12641	1.18872	0.81803
1.19272	1.17532	1.33074	0.88724	1.10681	0.92043	1.17395	0.89461
1.06125	0.98021	1.20016	1.00436	1.17377	1.36118	1.56526	0.9729
1.06598	0.96646	1.21012	1.00436	1.17377	1.29988	1.56526	0.95661
1.03706	0.9631	1.27586	1.08502	1.07719	1.32108	1.58163	0.95661
1.0777	1.00425	1.22976	1.05539	1.04382	1.38445	1.60768	0.95661
1.05732	0.98474	1.16746	1.03376	1.04476	1.43964	1.51542	0.9939
1.00056	1.01914	1.11737	1.02148	1.10453	1.36541	1.33552	1.05517
1.02565	1.01426	1.07615	1.08174	1.27396	1.24982	1.28603	1.22429
1.0256	0.96884	1.1004	1.05006	1.21359	1.18777	1.27658	1.33931
1.09131	1.04417	1.0816	1.04192	1.09322	1.28344	1.14404	1.2522
1.03594	1.08609	1.15553	1.12846	1.09815	1.28503	1.15701	1.33795
1.11468	1.10702	1.19901	1.02052	1.10339	1.30703	1.11908	1.16911
1.03352	1.06634	1.15539	1.00517	1.10338	1.16452	1.2699	1.23301
1.04475	1.05302	1.2412	1.00217	1.09378	0.98066	1.33143	1.42153
1.14277	0.99626	1.36144	0.9826	1.08418	1.16745	1.41659	1.10215
1.1847	1.08129	1.35277	0.98981	1.07459	1.14259	1.72127	1.22009
1.2014	1.05454	1.34642	1.03356	1.12958	1.05044	1.73917	1.23345
1.17741	1.11892	1.46665	1.09303	1.14185	1.0259	1.74368	1.01636
1.2225	1.16226	1.59246	1.0982	1.15222	0.95548	1.58481	0.89536
1.25142	1.05856	1.4723	1.09163	1.20867	0.92904	1.64614	0.91193
1.21027	1.02294	1.39732	1.10253	1.19348	0.9784	1.63724	0.86063
1.23841	1.04359	1.27775	0.99141	1.17823	1.11945	1.80956	0.81684
1.22132	1.12323	1.26852	0.95101	1.23259	0.97137	1.78062	1.27092
1.2727	1.13501	1.44188	1.07466	1.13716	0.95362	1.72597	1.28716
1.29543	1.21227	1.31604	1.09841	1.09223	0.87483	1.70974	1.31293
1.2798	1.21573	1.16064	1.16949	1.02833	0.92652	1.5227	1.468
1.26848	1.19307	1.30744	1.20868	0.98002	0.91619	1.36225	1.30364
1.26864	1.13156	1.30401	1.19522	1.00988	1.03257	1.31298	1.048
1.28524	1.14843	1.3792	1.19289	1.08274	1.24403	1.35017	1.31817
1.34734	1.16845	1.37097	1.02564	1.15721	1.34481	1.38912	1.25635
1.29355	1.109	1.47968	0.99384	1.15801	1.40464	1.15359	1.29508
1.28247	1.09069	1.41591	0.97847	1.14292	1.5457	1.11453	1.06141
1.25225	1.0905	1.42271	0.99431	1.14292	1.42797	1.21105	0.94212
1.18579	1.15102	1.2549	0.96822	1.14292	1.43335	1.19492	1.05589
1.0857	1.01982	1.09946	0.94286	1.29561	1.36196	1.52419	1.11197
1.0857	1.00566	1.13375	0.93918	1.29561	1.33222	1.52419	0.98406
1.05186	1.01982	1.2322	1.08027	1.26028	1.30892	1.61386	0.91662
1.05256	1.01982	1.24568	1.05834	1.15447	1.40152	1.7025	0.96743
1.08805	1.01041	1.10609	1.02296	1.15447	1.55725	1.70857	1.20031
1.03649	0.97946	1.18859	1.0256	1.29561	1.36965	1.42076	1.20031
1.0256	0.96884	1.1004	1.05006	1.27136	1.26963	1.39865	1.2495
1.02391	0.99541	1.1484	0.99856	1.2783	1.19631	1.49287	1.30019
1.09132	1.01786	1.14344	1.04491	1.15995	1.3245	1.37418	1.17781
1.09876	1.05508	1.15248	1.06574	1.12976	1.40413	1.22503	1.18872
1.01722	1.05986	1.17145	1.01536	1.10893	1.43452	1.37083	1.13675
1.00794	1.0566	1.1968	1.02218	1.16544	1.20275	1.51332	1.15012
1.08764	0.97036	1.13817	1.0089	1.16727	1.01779	1.27451	1.19359
1.13033	0.94969	1.2486	1.0011	1.12994	1.06736	1.37958	1.10604
1.10925	1.04914	1.28725	1.08459	1.12952	1.15959	1.6106	1.03928
1.10277	1.09986	1.35014	1.06592	1.17275	1.0276	1.75889	1.00771
1.17441	1.01708	1.32458	1.0595	1.17458	0.95805	1.72345	0.95409
1.23986	1.0669	1.40804	1.06337	1.1953	1.00902	1.66433	1.01044
1.19046	1.08826	1.36183	1.10643	1.21601	0.85463	1.82101	1.00083
1.22006	1.05262	1.3769	1.0522	1.19235	0.90287	1.759	0.94635
1.20204	1.0078	1.25277	1.05006	1.17632	0.97269	1.71221	0.88757
1.20695	1.10095	1.39056	1.10222	1.23381	1.13424	1.66542	1.25011
1.24696	1.1581	1.54483	1.27726	1.22659	1.09026	1.61863	1.25229
1.2612	1.21352	1.35929	1.13116	1.10971	0.92769	1.41701	1.37238
1.21336	1.21129	1.26022	1.1014	1.04086	1.03999	1.35315	1.51278
1.23356	1.19123	1.27686	1.07734	1.03961	0.93145	1.26779	1.34539
1.32828	1.1775	1.34173	1.15087	1	1.0811	1.22698	1.10096
1.30554	1.09154	1.31613	1.04738	0.98778	1.33103	1.25393	1.37005
1.36933	1.10465	1.27578	0.95769	0.93036	1.34021	1.45356	1.26166
1.24543	1.0718	1.50871	0.94763	1.01388	1.31811	1.21108	1.19585
1.27362	1.03592	1.61838	0.95319	0.99955	1.35772	1.17735	1.16277
1.30049	1.07027	1.27121	0.91157	0.94875	1.37538	1.31494	1.07197
1.32846	1.12197	1.02466	0.90398	0.94875	1.37538	1.30104	1.07197
1.10443	1.05184	1.01512	1.02642	1.32082	1.19311	1.59486	0.98515
1.0973	1.05184	1.04828	0.99414	1.32276	1.27967	1.59486	1.07938
1.07674	1.06828	1.25248	1.06856	1.34679	1.28692	1.61887	0.92358
1.06098	1.06139	1.1788	1.02115	1.29899	1.3669	1.58388	1.07938
1.07423	0.99436	1.07006	1.03857	1.26415	1.46422	1.53669	1.2355
1.07937	0.9816	1.15718	1.13402	1.27164	1.41468	1.47407	1.07938
1.09131	1.04417	1.0816	1.04192	1.24213	1.26537	1.51126	1.26862
1.09132	1.01786	1.14344	1.04491	1.24579	1.17455	1.64727	1.27141
1.0041	1.02535	1.10892	1.03739	1.20853	1.36659	1.49479	1.28844
1.06366	0.99587	1.15384	1.03156	1.17607	1.3677	1.38139	1.18631
1.04861	1.04684	1.10659	1.0126	1.17918	1.3248	1.43279	1.08418
1.04464	1.02116	1.16494	1.07643	1.22225	1.11696	1.54526	1.0239
1.01593	0.97925	1.22211	1.05957	1.22067	1.01916	1.35097	1.35087
1.17954	0.94465	1.29913	1.16879	1.21909	1.07708	1.36945	1.15556
1.21702	1.00931	1.31243	1.08882	1.17604	1.10298	1.4431	0.94218
1.17411	1.07608	1.20166	1.15431	1.21592	1.08806	1.57521	0.99241
1.1921	1.03648	1.20468	1.1379	1.24172	1.00492	1.61228	1.0539
1.23493	1.05793	1.2542	1.12349	1.23621	1.01796	1.64936	1.14195
1.23341	1.02671	1.31974	1.09154	1.30957	0.976	1.81489	0.98796
1.23396	1.04673	1.29414	1.08871	1.27684	1.04102	1.7148	0.98597
1.22165	1.10194	1.24359	1.12915	1.17442	1.0655	1.62522	1.10863
1.20731	1.17498	1.32342	1.11918	1.27201	1.07147	1.53565	1.32673
1.26541	1.15475	1.25217	1.1552	1.21117	1.01399	1.44608	1.26367
1.2517	1.14463	1.38536	1.00695	1.09764	0.94641	1.2712	1.51929
1.08521	1.12998	1.30323	1.27969	0.9807	0.96031	1.16177	1.56865
1.19573	1.2009	1.25219	1.20675	0.94215	0.84551	1.18618	1.38039
1.20639	1.14734	1.29304	1.12359	0.92164	1.00814	1.24428	1.16941
1.42414	1.10945	1.15724	1.11246	0.94879	1.05596	1.30291	1.11009
1.36223	1.15859	1.11926	1.02935	0.90745	1.26524	1.52805	1.34532
1.44408	1.11569	1.59949	1.04812	0.94975	1.35744	1.33449	1.31767
1.29368	1.11339	1.51182	1.0212	0.94975	1.22118	1.30022	1.26018
1.25779	1.11318	1.36552	0.90248	0.88937	1.29552	1.36594	1.07364
1.30542	1.08997	1.01174	0.90248	0.88937	1.21351	1.35905	0.96503
1.0987	1.08385	1.10713	1.01301	1.22592	1.0605	1.46478	0.85543
1.12119	0.99123	1.16861	0.96755	1.20128	1.0605	1.47907	0.85543
1.07232	0.90233	1.15543	0.98821	1.20128	1.1341	1.48765	0.79446
1.08314	1.05381	1.22902	0.95708	1.20128	1.31318	1.51575	0.98213
1.05868	1.0691	1.12901	1.01041	1.14347	1.48741	1.49491	1.14713
1.03477	1.11326	1.21757	1.10745	1.187	1.43072	1.45982	1.0635
1.03594	1.08609	1.15553	1.12846	1.19607	1.29067	1.54369	1.20201
1.09876	1.05508	1.15248	1.06574	1.25487	1.14621	1.46565	1.18292
1.06366	0.99587	1.15384	1.03156	1.27648	1.5148	1.61035	1.30842
0.98653	0.98895	1.02894	1.03226	1.24386	1.39924	1.58749	1.28766
1.00963	1.00324	1.11672	1.04972	1.28406	1.32464	1.56751	1.39758
1.02277	0.99261	1.08084	1.09354	1.27907	1.01089	1.66506	1.4742
1.08876	0.95746	1.1171	1.15762	1.23183	0.98453	1.54855	1.52946
1.09596	0.9418	1.26703	1.07032	1.19441	0.94178	1.52144	1.39912
1.1345	1.01824	1.28067	1.13089	1.09877	1.0074	1.49599	1.3291
1.14011	1.07104	1.12056	1.13842	1.18369	1.12541	1.4344	1.38829
1.18718	1.00249	1.14393	1.18688	1.24302	1.08539	1.39908	1.30899
1.18921	1.02546	1.25469	1.18245	1.27713	0.84304	1.4803	1.43764
1.16405	1.04424	1.2976	1.13078	1.30016	0.86641	1.62876	1.11095
1.11365	1.0034	1.23177	1.10433	1.24427	1.11011	1.57389	1.058
1.18237	1.10148	1.14049	1.16597	1.17252	1.15668	1.73658	1.23389
1.19578	1.12407	1.25062	1.23308	1.15489	1.18701	1.59973	1.30557
1.17418	1.11755	1.31038	1.09841	1.19576	1.07654	1.41216	1.35634
1.0921	1.05471	1.25722	1.01989	1.10946	1.00934	1.31251	1.65248
1.12054	1.11214	1.29121	1.10478	1.06639	1.00209	1.29416	1.57552
1.2009	1.08913	1.34478	1.05126	1.00998	0.7986	1.21498	1.40738
1.19951	1.06298	1.51441	1.05985	0.90444	0.98515	1.24236	1.20298
1.34822	1.05822	1.37438	1.01393	1.0021	1.13948	1.31901	1.34216
1.25318	1.12037	1.07988	1.08012	0.97638	1.14329	1.47723	1.34007
1.15875	1.12543	1.46142	1.0741	1.07988	1.09562	1.40271	1.16147
1.30739	1.05906	1.40972	0.97712	1.06274	1.02267	1.35747	1.11316
1.21792	1.00858	1.37002	1.02471	1.06274	1.17697	1.34434	1.00104
1.18335	1.06935	1.0757	0.89635	1.06274	1.24825	1.34446	0.94693
1.08757	1.04945	1.12657	0.9982	1.36104	0.84574	1.35305	1.06267
1.08427	1.04019	1.16145	1.00308	1.34635	0.85291	1.43811	1.08299
1.09445	1.11516	1.14866	0.98249	1.34635	1.0576	1.63148	1.06267
1.11081	1.11516	1.13587	0.97089	1.32417	1.29792	1.42731	1.08877
1.07699	1.02723	1.17151	0.97758	1.24554	1.36894	1.27918	1.17871
1.10035	1.06263	1.21735	0.98683	1.2308	1.42601	1.35083	1.18767
1.11468	1.10702	1.19901	1.02052	1.35487	1.34241	1.39163	1.16869
1.01722	1.05986	1.17145	1.01536	1.32064	1.12489	1.40862	1.24424
1.04861	1.04684	1.10659	1.0126	1.2864	1.33103	1.37709	1.53648
1.00963	1.00324	1.11672	1.04972	1.25217	1.25202	1.46843	1.26054
0.93676	1.03737	1.20605	1.03422	1.33086	1.38137	1.41626	1.40042
0.96145	1.03435	1.10738	1.05214	1.33588	1.10534	1.44153	1.24912
1.00105	0.99047	1.14072	1.06828	1.26189	1.04421	1.49752	1.28784
1.0835	0.98971	1.25978	1.09935	1.17886	0.97454	1.5951	1.25462
1.11409	0.9952	1.24973	1.14098	1.15673	0.96501	1.57862	1.10119
1.08571	0.94355	1.16635	1.07109	1.14888	1.07286	1.52293	1.03062
1.11091	0.9512	1.15563	1.13403	1.17227	0.95086	1.51262	1.11701
1.10452	0.95593	1.23272	1.11642	1.20757	0.98512	1.5223	1.25518
1.13513	0.9755	1.26875	1.12331	1.20747	0.99225	1.52758	1.10008
1.09327	1.02192	1.1879	1.11232	1.2428	1.24489	1.51865	0.97547
1.06761	1.05885	1.26016	1.19676	1.17062	1.26338	1.57535	1.1456
1.1306	1.07119	1.31911	1.17241	1.15219	1.25201	1.58644	1.27229
1.03013	1.13636	1.23364	1.13049	1.22734	1.2716	1.5565	1.31026
1.07758	1.14108	1.21396	1.07614	1.07531	1.17684	1.51629	1.5133
1.08015	1.0767	1.32566	1.07102	0.99131	1.06527	1.39438	1.60599
1.13332	1.0586	1.38855	1.09083	0.90008	0.83312	1.19699	1.4254
1.15486	1.07848	1.54323	1.14487	0.97038	1.07207	1.15641	1.26101
1.20994	1.12032	1.40831	1.14681	0.93778	1.0662	1.21775	1.29978
1.07496	1.03821	1.23471	1.10739	1.06824	1.21603	1.26935	1.40415
1.26485	1.0692	1.46843	1.15971	1.01273	1.157	1.2928	1.06277
1.2043	1.04621	1.47348	1.11136	1.01273	1.02604	1.30741	1.06277
1.20002	1.07053	1.36319	1.04263	1.01273	1.1428	1.32414	1.00455
1.12402	1.07339	1.33481	0.91001	1.01273	1.26754	1.33128	0.8241
1.12371	1.05481	1.18633	0.99208	1.25897	1.0021	1.42933	0.8796
1.07514	1.08985	1.17911	1.02198	1.27098	1.02571	1.4449	1.03806
1.06854	1.04078	1.21823	1.01467	1.27098	1.19925	1.59426	1.03806
1.08943	1.06427	1.10912	1.00579	1.26311	1.2786	1.52354	1.03806
1.07564	1.02944	1.16091	1.00905	1.18145	1.37391	1.18951	1.28868
1.07669	1.03184	1.19745	1.01907	1.19838	1.39694	1.20032	1.10719
1.03352	1.06634	1.15539	1.00517	1.34452	1.18881	1.33128	1.20692
1.00794	1.0566	1.1968	1.02218	1.31777	1.06929	1.3121	1.16378
1.04464	1.02116	1.16494	1.07643	1.2507	1.28589	1.24122	1.25848
1.02277	0.99261	1.08084	1.09354	1.23879	1.17353	1.22326	1.20017
0.96145	1.03435	1.10738	1.05214	1.25524	1.18497	1.16205	1.36055
0.98341	0.98843	1.06691	1.0077	1.24123	1.14107	1.25724	1.46082
1.02244	0.95705	1.05999	1.06306	1.26112	1.11832	1.3365	1.29884
1.05268	0.98924	1.16774	1.08723	1.21321	1.00425	1.54883	1.36638
1.07643	0.97887	1.1958	1.1137	1.23495	0.98582	1.39329	1.09825
1.06211	0.94413	1.15583	1.15845	1.28658	1.06831	1.38616	0.96092
1.08089	0.93562	1.11411	1.08984	1.24564	0.91902	1.43999	1.09691
1.05586	0.97714	1.17785	1.1059	1.2264	0.90105	1.44188	1.23174
1.04184	0.94771	1.20771	1.09648	1.27664	0.90807	1.38391	1.23929
1.00919	0.98551	1.20159	1.0564	1.30658	1.11527	1.44634	1.0628
1.00262	1.05348	1.2094	1.11279	1.17769	1.33479	1.3823	1.22599
1.06386	1.04562	1.25823	1.11318	1.18212	1.31494	1.3336	1.3911
1.09419	1.01466	1.32014	1.11605	1.18654	1.25186	1.32835	1.40627
1.0405	1.0706	1.28389	1.10308	1.10855	1.23435	1.29564	1.53232
1.12754	1.04083	1.23794	1.10604	1.13477	1.27765	1.28354	1.63646
1.13317	1.00874	1.45403	1.16112	1.12291	1.04007	1.16366	1.37858
1.18006	1.05538	1.43328	1.15639	1.09961	1.10661	1.04826	1.25329
1.25585	1.02077	1.60458	1.10081	0.93707	1.11674	0.93769	1.34451
1.21555	1.00191	1.40528	1.10928	1.02217	1.30348	0.95235	1.31841
1.21182	1.01088	1.33073	1.131	1.16328	1.32121	1.00375	1.19692
1.26819	1.02527	1.40947	1.09728	1.17085	1.1208	1.07196	1.22721
1.25743	1.02895	1.31831	0.92366	1.17085	1.08823	1.15268	0.96406
1.11972	1.04404	1.21957	0.79529	0.94559	1.08823	1.16314	0.81653
1.10636	1.05018	1.01521	0.93404	1.1887	1.00168	1.51768	0.87668
1.15857	0.98683	1.24713	0.88088	1.1887	0.93054	1.51768	0.87668
1.15797	1.0117	1.26267	0.9223	1.1887	1.00386	1.53205	0.87668
1.13259	1.00297	1.21448	0.90942	1.18275	1.33276	1.47326	1.13972
1.09943	1.05378	1.19843	1.02633	1.13327	1.38828	1.33094	1.13988
1.08377	1.02907	1.25157	1.01167	1.14433	1.39348	1.30765	1.36857
1.04475	1.05302	1.2412	1.00217	1.23743	1.18939	1.30562	1.28377
1.08764	0.97036	1.13817	1.0089	1.24051	1.09539	1.34764	1.20909
1.01593	0.97925	1.22211	1.05957	1.17754	1.09644	1.40801	1.13442
1.08876	0.95746	1.1171	1.15762	1.20091	1.13031	1.46837	1.22141
1.00105	0.99047	1.14072	1.06828	1.20027	1.2656	1.39352	1.42169
1.02244	0.95705	1.05999	1.06306	1.21392	1.23103	1.44473	1.40534
0.95585	0.91029	1.13845	1.07155	1.21895	1.26274	1.36115	1.38569
1.03003	0.95982	1.10802	1.06037	1.14623	1.18643	1.40451	1.15655
1.07876	1.01438	1.13802	1.09271	1.1244	1.23231	1.46107	1.11576
1.0411	1.0204	1.06507	1.11822	1.14947	1.27673	1.45142	1.09844
1.01803	0.9301	1.12254	1.08816	1.17172	1.22046	1.44282	1.14133
1.0421	0.92801	1.18978	1.08442	1.15992	1.11672	1.39788	1.16215
1.06758	0.90831	1.11205	1.0853	1.15236	1.00988	1.45357	1.10926
1.05064	0.94123	1.13232	1.0661	1.13977	1.18899	1.40526	0.93694
1.04242	0.95328	1.19007	1.08954	1.14544	1.27025	1.38946	1.18534
1.04741	0.95319	1.21439	1.11779	1.11994	1.34655	1.3213	1.29915
1.09343	1.00374	1.3038	1.07896	1.14661	1.20824	1.25111	1.29078
1.08847	0.98866	1.24639	1.13706	1.16031	1.17326	1.21089	1.56124
1.09649	0.97953	1.28015	1.0333	1.0653	1.29806	1.2156	1.5513
1.10391	0.96594	1.49109	1.17388	1.14961	1.01628	1.14731	1.24965
1.13907	1.04397	1.54549	1.17982	1.17784	1.12782	1.00703	1.32665
1.2579	0.95068	1.53384	1.10515	1.11892	1.33287	0.87711	1.41255
1.17791	1.00607	1.41675	1.10826	1.19098	1.34338	0.84218	1.26862
1.15004	0.95904	1.47088	1.04081	1.4497	1.27831	0.94245	1.12468
1.13531	1.0309	1.46	1.10894	1.31806	1.13823	1.12062	1.23348
1.37061	1.09605	1.2719	0.95301	1.28179	1.16379	1.29384	0.9401
1.13057	1.09633	1.20287	0.73482	1.19098	1.18212	1.3099	0.82819
1.21059	1.03254	1.21558	0.87269	1.19028	1.02048	1.40256	1.05337
1.18668	1.05666	1.37841	0.90144	1.19028	0.89865	1.41926	1.05337
1.14567	1.05666	1.38625	1.03361	1.19028	1.09989	1.44083	1.11294
1.20764	1.05858	1.29302	0.93844	1.16091	1.19109	1.45862	0.9857
1.15229	1.11501	1.3557	1.01525	1.10166	1.26592	1.40252	1.09354
1.15276	1.1813	1.33624	0.99475	1.10802	1.24505	1.40691	1.23097
1.14277	0.99626	1.36144	0.9826	1.16682	1.17906	1.39435	1.32297
1.13033	0.94969	1.2486	1.0011	1.20044	1.06933	1.47691	1.15087
1.17954	0.94465	1.29913	1.16879	1.14321	1.14676	1.55863	1.00287
1.09596	0.9418	1.26703	1.07032	1.19914	1.17009	1.61155	1.29248
1.0835	0.98971	1.25978	1.09935	1.24174	1.16808	1.5426	1.15785
1.05268	0.98924	1.16774	1.08723	1.18569	1.24769	1.67637	1.11568
1.03003	0.95982	1.10802	1.06037	1.16656	1.23529	1.69361	1.19879
1.02296	0.98134	1.10811	0.99727	1.07349	1.25275	1.58569	1.11993
1.04576	1.00829	1.02569	1.02199	1.1131	1.39709	1.48602	0.93428
1.01269	1.01445	0.99844	1.04783	1.10755	1.32348	1.56048	0.98636
0.96903	0.95262	1.07964	1.01667	1.08787	0.973	1.55287	0.98821
1.02731	0.95264	1.05789	1.12059	1.0682	1.01325	1.57605	0.9443
1.01629	0.96783	1.16907	1.1099	1.09775	1.08865	1.57493	1.0223
0.98045	0.94982	1.16558	1.06825	1.11339	1.15431	1.51726	0.83587
1.04427	0.95449	1.29127	1.03997	1.11141	1.29156	1.60566	0.90097
1.03525	0.931	1.27136	1.08124	1.08495	1.43706	1.38855	1.08466
1.03086	1.06619	1.25274	1.04701	0.99327	1.41589	1.24929	1.05317
1.04964	1.07336	1.29201	1.10219	0.9861	1.24374	1.1258	1.41374
1.04413	1.02604	1.35512	0.97279	0.84943	1.37728	1.10922	1.37844
1.07511	1.01673	1.32286	1.05863	0.92939	0.998	1.15107	1.07349
1.13396	1.01181	1.4304	1.22405	0.84005	1.18295	1.05125	1.06879
1.23205	1.02096	1.25996	1.00063	0.84069	1.34674	0.98766	1.04607
1.18764	1.02778	1.02356	1.09424	0.88709	1.30779	0.88556	0.91994
1.16802	1.03034	1.389	1.00346	0.90449	1.19983	0.93892	0.91994
1.17008	1.03034	1.4093	1.02775	0.90449	1.05731	1.09159	0.83985
1.31891	1.03034	1.23236	0.96018	0.90449	1.08482	1.2453	0.90326
1.25683	1.03034	1.19129	0.84377	0.83616	1.10223	1.26122	0.63917
1.285	0.99545	1.2951	0.98884	1.19398	0.75323	1.36598	1.13725
1.20909	0.99545	1.30198	0.99921	1.19719	0.82254	1.38306	1.08616
1.17035	0.99545	1.26176	1.11168	1.19398	0.95929	1.42869	1.29939
1.24698	1.11367	1.30246	1.04164	1.13908	0.92728	1.41587	0.94965
1.21186	1.24393	1.33347	1.04261	1.11595	1.03595	1.33953	1.08618
1.16677	1.1984	1.38865	1.03465	1.12573	1.11977	1.28278	1.10719
1.1847	1.08129	1.35277	0.98981	1.17718	0.97238	1.39402	1.09058
1.10925	1.04914	1.28725	1.08459	1.18	1.0566	1.38379	1.07376
1.21702	1.00931	1.31243	1.08882	1.11597	1.1626	1.50332	1.02387
1.1345	1.01824	1.28067	1.13089	1.19738	1.17959	1.57974	1.16947
1.11409	0.9952	1.24973	1.14098	1.34412	1.12937	1.59175	1.21213
1.07643	0.97887	1.1958	1.1137	1.17472	1.24533	1.74414	1.08908
1.07876	1.01438	1.13802	1.09271	1.26529	1.26064	1.71005	1.19197
1.04576	1.00829	1.02569	1.02199	1.08623	1.29173	1.62483	1.1978
1.03519	0.95829	0.95757	0.98159	1.17972	1.34508	1.65347	1.06016
1.01037	0.99001	0.96629	1.01552	1.12467	1.29376	1.72398	1.08182
0.94008	0.94258	0.98483	1.01992	1.15169	1.00951	1.54067	1.06807
0.93337	0.94717	0.98549	1.03213	1.00212	1.03247	1.50864	1.07674
1.07773	0.94282	1.06122	1.03903	1.11318	1.08819	1.51408	1.03989
1.04997	0.97277	1.1433	1.0275	1.087	1.15133	1.55614	0.87195
1.04018	1.03263	1.25655	1.06129	1.20936	1.36482	1.68338	0.83281
1.07664	0.95612	1.22428	1.04638	1.21243	1.58323	1.47593	0.8467
1.07199	1.0811	1.29931	1.06155	1.06141	1.50542	1.29464	0.99893
1.04986	1.08476	1.25443	1.09935	1.07507	1.37203	1.27831	1.02908
1.06563	1.05163	1.3458	0.96846	1.02654	1.42681	1.27783	1.15435
1.15451	1.05904	1.25939	1.10738	1.12203	1.19594	1.22958	1.16883
1.20693	1.06485	1.3205	1.14959	1.16094	1.35736	1.25114	1.0586
1.18879	1.06021	1.24283	1.0669	1.07002	1.40729	1.08757	1.07888
1.19237	1.05474	1.11103	0.99579	1.24992	1.46275	0.924	1.04944
1.22629	1.09057	1.36602	1.1185	1.30271	1.27419	0.98799	0.89527
1.20702	1.05269	1.36057	0.93951	1.30271	1.12663	1.15526	0.95292
1.27009	0.93801	1.12469	0.89785	1.22906	1.1775	1.15977	0.90684
1.25848	0.96639	1.10184	0.8211	1.30271	1.12429	1.16905	0.87939
1.19661	0.99658	1.42607	0.92756	1.15278	0.73877	1.3294	1.05938
1.35854	0.99658	1.39541	0.97339	1.1452	0.79764	1.34543	1.05938
1.21265	1.12474	1.39176	0.99884	1.1452	0.93306	1.34865	1.09033
1.1923	1.12474	1.38301	1.00276	1.11724	0.98368	1.29356	0.98684
1.21949	1.2218	1.35977	1.06979	1.09744	1.01656	1.2409	1.10435
1.2514	1.13345	1.33653	1.04209	1.17236	1.06991	1.21914	0.98684
1.2014	1.05454	1.34642	1.03356	1.20724	1.03617	1.30145	1.15696
1.10277	1.09986	1.35014	1.06592	1.15276	1.0324	1.2999	1.04921
1.17411	1.07608	1.20166	1.15431	1.11474	1.24885	1.36857	1.0167
1.14011	1.07104	1.12056	1.13842	1.19562	1.35977	1.46517	1.15331
1.08571	0.94355	1.16635	1.07109	1.29955	1.36588	1.43515	1.26813
1.06211	0.94413	1.15583	1.15845	1.18391	1.31431	1.56745	1.07699
1.0411	1.0204	1.06507	1.11822	1.22131	1.3575	1.62115	1.20514
1.01269	1.01445	0.99844	1.04783	1.08269	1.25335	1.57052	1.18346
1.01037	0.99001	0.96629	1.01552	1.14291	1.25657	1.73829	1.15238
0.96045	0.9131	0.94144	0.97432	1.10878	1.28651	1.85584	1.18504
0.95256	0.91619	0.99259	0.98602	1.13011	0.972	1.53483	1.24083
0.98511	0.94411	0.97804	1.0088	1.04051	1.07601	1.45396	1.19952
0.95924	0.94062	1.08256	0.96811	1.0968	1.20436	1.41	1.1044
0.91628	0.94663	1.14543	1.02026	1.11371	1.13755	1.43062	0.94924
0.98509	0.95251	1.13764	1.026	1.17316	1.36785	1.68809	0.93449
1.0947	0.99744	1.17046	1.04076	1.20972	1.58018	1.48655	1.10592
1.07956	1.03523	1.24513	1.04903	1.13612	1.59986	1.35546	1.19959
1.0221	1.05598	1.22669	1.07605	1.03144	1.34155	1.28817	1.27941
1.12471	1.05523	1.12863	1.06679	1.21585	1.55828	1.21481	1.32828
1.1747	0.99474	1.16235	1.11733	1.20747	1.26247	1.18086	1.33627
1.21035	1.04951	1.29613	1.04673	1.05374	1.34793	1.32169	1.29408
1.1531	0.97074	1.23616	1.01903	0.94082	1.43673	1.13727	1.16643
1.13707	1.15224	1.23722	1.05658	1.03713	1.54987	0.95285	1.09439
1.21208	1.11899	1.39275	1.02764	1.25706	1.35348	0.90643	1.0186
1.14928	1.06307	1.42002	1.08125	0.99641	1.08273	0.96408	1.00524
1.09733	1.01404	1.12979	0.91745	0.99641	1.28031	1.08922	1.00524
1.20893	0.89533	1.1252	0.84703	1.03986	1.10322	1.10486	0.92823
1.24861	0.9977	1.45771	1.13454	1.21285	0.95456	1.39984	0.90931
1.22287	1.09498	1.44477	1.06746	1.21102	0.95321	1.39984	0.94031
1.22287	1.19664	1.2645	1.10812	1.21102	1.05139	1.41062	0.90931
1.2646	1.11555	1.3665	1.03401	1.15106	0.99651	1.3131	1.03261
1.36468	1.1317	1.38173	1.06325	1.13431	1.05747	1.22875	1.08765
1.22052	1.17379	1.37577	1.12465	1.21285	1.15247	1.19559	0.90931
1.17741	1.11892	1.46665	1.09303	1.20203	1.10098	1.35778	0.88134
1.17441	1.01708	1.32458	1.0595	1.20504	1.03567	1.26301	0.91128
1.1921	1.03648	1.20468	1.1379	1.16523	1.30137	1.18751	0.91883
1.18718	1.00249	1.14393	1.18688	1.27564	1.42541	1.27879	1.07324
1.11091	0.9512	1.15563	1.13403	1.34159	1.37531	1.32866	1.15626
1.08089	0.93562	1.11411	1.08984	1.30647	1.31836	1.28487	0.95457
1.01803	0.9301	1.12254	1.08816	1.26813	1.33496	1.2453	1.06657
0.96903	0.95262	1.07964	1.01667	1.24714	1.23934	1.27516	1.03423
0.94008	0.94258	0.98483	1.01992	1.14178	1.1381	1.34326	1.02859
0.95256	0.91619	0.99259	0.98602	1.13996	1.06305	1.37646	0.94842
0.89756	0.92189	0.96203	0.98543	1.1614	0.95966	1.45578	1.0945
0.94382	0.91974	0.95518	1.01697	1.22313	1.00289	1.31098	1.21931
1.02525	0.9495	0.96811	1.03158	1.17619	1.03467	1.23762	1.01307
1.04254	0.95694	1.06277	1.02591	1.11761	1.20937	1.40005	0.92832
1.09534	1.03001	1.16989	1.03207	1.01738	1.31294	1.45951	1.00639
1.12719	1.03194	1.18577	1.01378	1.16057	1.63093	1.44072	1.07265
1.09089	1.04295	1.23059	1.06556	1.21342	1.37075	1.16919	1.03406
1.20223	1.0709	1.23565	1.11142	1.03218	1.36331	1.13146	1.19913
1.1302	1.07228	1.21022	1.11504	1.1509	1.51025	1.21455	1.25376
1.04185	1.00607	1.24764	1.10992	1.18073	1.329	1.21617	1.33454
1.09689	1.08698	1.29626	1.05608	1.05819	1.14996	1.30769	1.13017
1.06386	0.9069	1.24449	1.06229	1.02834	1.41188	1.11646	1.25399
1.31829	1.00788	1.18244	1.09505	1.09517	1.42822	0.95067	1.14069
1.11094	1.07244	1.53797	1.09956	1.38423	1.22752	0.89547	1.02021
1.08208	1.08454	1.48754	1.14938	1.10806	1.06702	0.91836	1.02481
1.07229	1.06566	1.23308	1.02863	1.10806	1.30291	1.02513	0.93764
1.08426	0.92747	1.14245	0.90893	1.10806	1.34137	1.04063	0.89174
1.26875	1.2091	1.3561	1.03175	1.13568	0.92049	1.22193	1.05786
1.29691	1.23364	1.40669	1.07412	1.07621	0.99944	1.23493	1.2097
1.12812	1.13804	1.23318	1.16445	1.07621	1.10609	1.28908	0.90785
1.28844	1.08918	1.26428	1.12137	1.06535	1.08049	1.27955	0.93309
1.15086	1.0587	1.30569	1.09884	1.06535	1.31154	1.29494	1.12081
1.32629	1.06101	1.44047	1.0816	1.09587	1.32237	1.33071	0.92633
1.2225	1.16226	1.59246	1.0982	1.17894	1.18801	1.41818	1.02989
1.23986	1.0669	1.40804	1.06337	1.09827	1.37825	1.25212	0.95527
1.23493	1.05793	1.2542	1.12349	1.1123	1.35307	1.31055	0.96348
1.18921	1.02546	1.25469	1.18245	1.19209	1.44197	1.28503	1.10686
1.10452	0.95593	1.23272	1.11642	1.25112	1.42028	1.35202	1.24572
1.05586	0.97714	1.17785	1.1059	1.15152	1.41483	1.41336	0.96836
1.0421	0.92801	1.18978	1.08442	1.15938	1.2185	1.40278	1.07888
1.02731	0.95264	1.05789	1.12059	1.1586	1.22313	1.28714	1.03513
0.93337	0.94717	0.98549	1.03213	1.14065	1.10598	1.24216	0.99568
0.98511	0.94411	0.97804	1.0088	1.12353	1.15286	1.31406	0.92039
0.94382	0.91974	0.95518	1.01697	1.1475	0.96426	1.38762	1.06674
0.91662	0.91108	0.94807	0.96726	1.16177	0.89065	1.16003	1.05861
0.95908	0.93956	1.01872	1.05767	1.22658	1.0473	1.21166	0.99025
0.95072	0.95141	1.00452	1.06098	1.16112	1.29376	1.33985	1.00102
1.0718	1.00239	1.10107	1.09264	1.16321	1.37858	1.61215	1.00435
1.09789	1.02193	1.14492	1.09441	1.19004	1.31109	1.36345	1.06962
1.12569	1.0499	1.17554	1.14882	1.21	1.32933	1.03197	1.04568
1.11057	1.06159	1.22557	1.08155	1.25123	1.30328	0.96911	1.12971
1.04582	1.0555	1.21479	1.14259	1.27347	1.38809	1.0636	1.1652
1.09997	0.97998	1.32889	1.06282	1.20787	1.26445	1.0708	1.22497
1.08549	0.9977	1.46603	1.11051	1.25074	1.03429	1.09722	1.26997
1.10721	0.8933	1.36693	1.09216	1.28732	1.24644	0.99612	1.30033
1.20243	0.90719	1.17663	1.12206	1.25911	1.27387	0.91858	1.07142
1.08719	0.88413	1.25633	1.10277	1.30901	1.16192	0.92405	1.07113
1.08798	0.8953	1.35758	1.11781	1.27416	1.10913	0.93852	1.07142
1.08798	0.93304	1.12784	1.10277	1.27416	1.27619	1.01611	1.02589
1.00975	1.0282	1.05454	0.97571	1.27416	1.39941	1.01611	0.9863
1.20786	1.13468	1.49042	1.06796	1.22484	0.72213	1.15079	0.86261
1.25024	1.12884	1.49042	1.06305	1.21121	0.7674	1.15895	1.35124
1.22298	1.08998	1.46725	1.27636	1.25232	1.01061	1.2242	0.86261
1.25024	1.11166	1.28213	1.22817	1.14213	0.96035	1.28724	0.9669
1.25162	1.08998	1.28241	1.13779	1.28916	1.3292	1.25002	0.96591
1.25528	1.05068	1.34697	1.10393	1.2658	1.12762	1.29223	1.02494
1.25142	1.05856	1.4723	1.09163	1.20209	1.13964	1.30806	0.98678
1.19046	1.08826	1.36183	1.10643	1.13952	1.07633	1.23955	0.94182
1.23341	1.02671	1.31974	1.09154	1.14994	1.38387	1.32071	1.01146
1.16405	1.04424	1.2976	1.13078	1.18043	1.38033	1.13593	0.97868
1.13513	0.9755	1.26875	1.12331	1.21091	1.37425	1.20649	1.20834
1.04184	0.94771	1.20771	1.09648	1.02649	1.24408	1.37009	1.07299
1.06758	0.90831	1.11205	1.0853	1.04891	1.21494	1.40399	1.22707
1.01629	0.96783	1.16907	1.1099	1.04976	1.24183	1.32575	1.10715
1.07773	0.94282	1.06122	1.03903	1.0489	1.05594	1.30442	1.0353
0.95924	0.94062	1.08256	0.96811	1.10172	1.13955	1.37883	0.9822
1.02525	0.9495	0.96811	1.03158	1.10946	1.02173	1.39741	1.03421
0.95908	0.93956	1.01872	1.05767	1.13923	1.0499	1.24114	0.97853
1.0181	0.93849	0.91538	1.0415	1.24202	1.19448	1.24959	1.06545
1.01785	0.99613	0.96543	1.09984	1.19067	1.32833	1.27964	1.02806
1.04181	1.02323	1.0532	1.12224	1.2275	1.50557	1.46425	1.10026
1.02515	1.03172	1.06379	1.15378	1.21531	1.53424	1.23885	0.99234
1.10137	1.06605	1.08138	1.13607	1.20659	1.27154	0.9864	1.05671
1.06564	1.06614	1.15546	1.09749	1.17694	1.26934	0.96481	1.09708
1.00934	1.02999	1.20856	1.15826	1.16903	1.34571	1.0014	1.28676
1.05289	0.98029	1.2508	1.17411	1.1864	1.17411	1.00025	1.20946
1.06726	1.00256	1.25107	1.1924	1.23348	1.04066	1.15864	1.14653
1.19894	0.94196	1.20415	1.13519	1.21648	1.37743	1.02833	1.18261
1.15226	1.0075	1.20392	1.09845	1.16714	1.37107	0.90348	1.19043
1.03039	0.97695	1.15352	1.08791	1.16667	1.266	0.9168	1.0775
1.00868	0.92516	1.20511	1.00435	1.16657	1.30667	0.97595	1.19043
1.13645	0.90086	1.06798	1.07153	1.26826	1.31751	1.02876	1.07673
1.10763	0.92516	0.93341	1.02435	1.11063	1.35686	1.03536	1.05148
1.26836	1.13321	1.45318	1.04951	1.24536	0.67014	1.12973	1.03991
1.15981	1.13321	1.50678	1.05351	1.23175	0.72724	1.12973	1.41229
1.26859	1.10312	1.43343	1.28567	1.23175	0.97164	1.12973	1.10172
1.36177	1.09024	1.49927	1.16113	1.23823	0.93645	1.13611	1.25757
1.2477	1.12907	1.28422	1.20295	1.2381	1.18833	1.21246	1.15631
1.24174	1.09088	1.34663	1.14714	1.19286	1.14828	1.2125	1.01007
1.21027	1.02294	1.39732	1.10253	1.17359	1.25645	1.25428	1.00378
1.22006	1.05262	1.3769	1.0522	1.20665	1.20926	1.2671	0.97331
1.23396	1.04673	1.29414	1.08871	1.25931	1.39037	1.26997	0.95315
1.11365	1.0034	1.23177	1.10433	1.19681	1.29571	1.19069	0.91751
1.09327	1.02192	1.1879	1.11232	1.1707	1.30433	1.22709	1.0228
1.00919	0.98551	1.20159	1.0564	1.06102	1.25154	1.30519	0.88783
1.05064	0.94123	1.13232	1.0661	1.11092	1.12025	1.38332	1.01846
0.98045	0.94982	1.16558	1.06825	1.16082	1.18002	1.37817	0.96981
1.04997	0.97277	1.1433	1.0275	1.13839	1.16457	1.32892	0.98721
0.91628	0.94663	1.14543	1.02026	1.11316	1.03822	1.33869	0.99832
1.04254	0.95694	1.06277	1.02591	1.13548	1.00151	1.29608	1.13726
0.95072	0.95141	1.00452	1.06098	1.17836	1.08586	1.35361	1.17078
1.01785	0.99613	0.96543	1.09984	1.21265	1.14482	1.31113	1.26509
0.96659	1.02651	0.86812	1.07543	1.12764	1.246	1.26605	1.2644
0.96182	0.99216	0.97902	1.11457	1.16189	1.28536	1.44874	1.15343
1.05395	1.03883	1.03318	1.11509	1.14732	1.33869	1.22365	1.24826
1.10858	1.07044	1.09101	1.03293	1.12571	1.41473	1.00988	1.0475
1.02599	1.07218	1.13186	1.0582	1.04744	1.44546	0.96033	1.10444
1.03063	1.03196	1.16521	1.11285	1.05585	1.36094	0.88684	1.14452
1.04028	1.01928	1.21602	1.17056	1.07721	1.02602	0.94452	1.13114
1.08151	0.93892	1.25164	1.15859	1.16621	1.07744	1.06864	1.13681
1.12052	0.93864	1.25001	1.21412	1.10681	1.31153	1.06901	1.10195
1.11988	0.96322	1.3023	1.13812	1.13604	1.1512	0.86388	1.09953
1.09603	0.96712	1.12235	1.08653	1.18935	1.2464	0.92076	1.09953
1.01376	0.94947	1.03747	1.02141	1.08079	1.20776	1.01337	1.09638
1.11647	0.77925	0.84936	1.06247	1.11459	1.33514	1.03057	1.02142
1.09978	0.87392	0.88077	0.95591	1.03911	1.35003	1.03272	0.98866
1.21844	1.1292	1.42193	1.08686	1.19733	0.78833	1.23062	1.01912
1.21844	1.1292	1.49568	1.13725	1.08679	0.72883	1.23466	1.23187
1.35128	1.09697	1.49736	1.08816	1.12508	0.87825	1.25286	1.06315
1.36981	1.04602	1.43762	1.12681	1.12192	0.93895	1.28888	1.20106
1.24028	1.10279	1.40768	1.15422	1.03732	1.13352	1.28649	1.05536
1.23288	1.06056	1.28813	1.14948	1.20284	1.10243	1.40012	1.06572
1.23841	1.04359	1.27775	0.99141	1.10968	1.29393	1.38477	0.91184
1.20204	1.0078	1.25277	1.05006	1.19848	1.35603	1.32952	0.93923
1.22165	1.10194	1.24359	1.12915	1.29622	1.26653	1.21964	0.94633
1.18237	1.10148	1.14049	1.16597	1.47683	1.33795	1.1443	1.1685
1.06761	1.05885	1.26016	1.19676	1.15241	1.33137	1.14565	1.26192
1.00262	1.05348	1.2094	1.11279	1.17575	1.24349	1.06582	0.96693
1.04242	0.95328	1.19007	1.08954	1.21119	1.10744	1.17704	0.93409
1.04427	0.95449	1.29127	1.03997	1.08236	1.08319	1.23561	0.97469
1.04018	1.03263	1.25655	1.06129	1.13726	1.10608	1.216	0.94142
0.98509	0.95251	1.13764	1.026	1.2647	0.94463	1.28603	1.0286
1.09534	1.03001	1.16989	1.03207	1.12947	0.95339	1.27919	1.15527
1.0718	1.00239	1.10107	1.09264	1.16344	1.10541	1.46608	1.18752
1.04181	1.02323	1.0532	1.12224	1.25842	1.11445	1.37267	1.16857
0.96182	0.99216	0.97902	1.11457	1.16345	1.24294	1.27023	1.14107
0.95517	0.99443	0.99274	1.15069	1.13379	1.41295	1.3791	1.25677
0.95897	1.05366	1.00529	1.03467	1.01183	1.46368	1.2058	1.13063
1.06477	1.05484	1.0161	1.11788	1.08255	1.44748	1.10526	1.14315
1.04072	1.03208	1.0934	1.04212	1.01156	1.48409	0.98756	1.13535
1.00917	1.00345	1.09506	1.16853	1.03795	1.31354	0.96331	1.18417
1.08152	0.98761	1.14344	1.06995	1.03633	0.96412	1.02084	1.23298
1.11446	0.95857	1.18154	1.06041	1.11125	1.1364	1.09639	1.17823
1.07796	0.9336	1.17672	1.11744	0.96884	1.04307	1.28088	1.12196
1.09792	0.99362	1.18085	1.09476	0.97228	1.06183	1.13777	1.252
1.10519	0.92995	1.25118	1.08599	1.09936	1.08059	1.20593	1.08126
1.0799	0.85699	1.16766	1.0522	1.07293	1.0941	1.25212	1.02731
1.10568	0.82722	0.93633	1.06468	1.07293	1.06762	1.24573	0.91952
1.0899	0.84676	0.87611	0.94828	1.00694	1.07516	1.24573	0.89467
1.26002	1.12103	1.3607	1.11875	1.10519	1.01446	1.19199	1.00035
1.27999	1.12103	1.44503	1.1402	1.10519	0.9779	1.19199	1.14921
1.26455	1.12103	1.39112	1.1402	1.10519	0.86363	1.22579	1.05145
1.27999	1.17919	1.4225	1.14984	1.10582	0.95671	1.30305	0.92663
1.27812	1.16552	1.37858	1.13673	1.05436	1.12102	1.30473	1.09767
1.38366	1.15161	1.44467	1.02708	1.19798	1.07344	1.36049	0.8418
1.22132	1.12323	1.26852	0.95101	1.06147	1.17955	1.37257	0.92622
1.20695	1.10095	1.39056	1.10222	1.12354	1.22266	1.42795	0.99047
1.20731	1.17498	1.32342	1.11918	1.07038	1.22696	1.26297	0.85329
1.19578	1.12407	1.25062	1.23308	1.15416	1.32783	1.18735	0.98336
1.1306	1.07119	1.31911	1.17241	1.1688	1.33423	1.18418	1.12913
1.06386	1.04562	1.25823	1.11318	1.21384	1.20549	1.12282	0.99445
1.04741	0.95319	1.21439	1.11779	1.1867	1.11996	1.16158	1.09009
1.03525	0.931	1.27136	1.08124	1.14707	1.04553	1.08895	0.98174
1.07664	0.95612	1.22428	1.04638	1.15296	1.04171	1.03979	0.88833
1.0947	0.99744	1.17046	1.04076	1.2997	0.98614	1.0809	1.03152
1.12719	1.03194	1.18577	1.01378	1.19421	1.03301	1.16397	1.15791
1.09789	1.02193	1.14492	1.09441	1.27743	1.1588	1.46298	1.15139
1.02515	1.03172	1.06379	1.15378	1.25756	1.12667	1.41123	1.06125
1.05395	1.03883	1.03318	1.11509	1.23769	1.44806	1.29708	1.05203
0.95897	1.05366	1.00529	1.03467	1.21237	1.72083	1.27523	1.11143
0.97587	1.01157	0.978	1.02372	1.23495	1.77754	1.17719	1.07646
1.01959	0.97048	1.03805	1.07052	1.1626	1.66876	1.07916	1.12558
1.05431	0.97773	1.08535	1.00026	1.04336	1.597	0.91196	1.32292
1.06241	1.03547	1.04993	1.12559	1.24955	1.24855	0.91399	1.3154
1.12822	1.04632	1.09691	1.14043	1.1822	1.17553	0.99671	1.47998
1.15532	1.01255	1.15124	1.09513	1.19235	1.27778	1.09965	1.28706
1.14502	0.9552	1.22156	1.13582	1.07124	1.37643	1.18124	1.1731
1.13618	0.90043	1.2427	1.24095	1.13976	1.38693	1.26772	1.37118
1.10863	0.87208	1.20583	1.21711	1.07	1.23514	1.33527	1.34961
1.1201	0.82954	1.18665	1.08682	1.09339	1.12078	1.35818	1.00861
1.13316	0.87519	0.97282	1.00346	1.10683	1.23218	1.31338	1.05805
1.09866	0.98132	0.75959	0.93679	1.05305	1.13523	1.20375	0.92126
1.24598	1.10673	1.26491	1.11854	1.15601	1.04097	1.2237	0.91463
1.29363	1.10673	1.40607	1.12855	1.15601	1.04059	1.24473	0.91463
1.32064	1.13866	1.35482	1.27027	1.13617	1.2525	1.31763	0.91463
1.33531	1.16581	1.32691	1.12247	1.1445	1.18977	1.31851	1.00094
1.34459	1.20049	1.34687	1.13796	1.11944	1.14438	1.32296	0.90288
1.33916	1.1852	1.47006	1.12641	1.22777	1.10593	1.4019	0.91185
1.2727	1.13501	1.44188	1.07466	1.07842	1.05503	1.43701	0.88486
1.24696	1.1581	1.54483	1.27726	1.13021	1.16448	1.40686	1.06128
1.26541	1.15475	1.25217	1.1552	1.20884	1.27848	1.31582	0.99055
1.17418	1.11755	1.31038	1.09841	1.16796	1.32887	1.23205	0.97255
1.03013	1.13636	1.23364	1.13049	1.12708	1.33462	1.16936	1.07182
1.09419	1.01466	1.32014	1.11605	1.0862	1.26927	1.24517	1.01072
1.09343	1.00374	1.3038	1.07896	1.13241	1.13611	1.36181	1.14048
1.03086	1.06619	1.25274	1.04701	1.13326	1.07979	1.17116	0.98545
1.07199	1.0811	1.29931	1.06155	1.0064	1.02945	1.14931	0.93744
1.07956	1.03523	1.24513	1.04903	1.15883	1.03375	1.20772	1.17507
1.09089	1.04295	1.23059	1.06556	1.09738	1.25828	1.09204	1.1703
1.12569	1.0499	1.17554	1.14882	1.09143	1.31403	1.26094	1.07292
1.10137	1.06605	1.08138	1.13607	1.08221	1.1842	1.22631	1.00663
1.10858	1.07044	1.09101	1.03293	1.02047	1.31021	1.13676	0.98713
1.06477	1.05484	1.0161	1.11788	1.0755	1.39453	1.05404	1.15526
1.01959	0.97048	1.03805	1.07052	1.13147	1.53678	0.95042	1.15878
1.05514	0.95952	0.96953	1.04153	1.2015	1.7595	0.85726	1.32518
1.04048	0.97219	1.02991	1.16593	1.08012	1.30484	0.81492	1.44914
1.10023	0.92779	1.07217	1.08853	1.25215	1.24183	0.88697	1.29411
1.10412	0.93267	1.09625	1.11806	1.37451	1.20448	1.01374	1.35055
1.08321	0.97872	1.10736	1.19634	1.3466	1.17048	1.01796	1.36232
1.15854	0.92096	1.16607	1.22619	1.32093	1.34468	1.10297	1.33315
1.06839	0.92197	1.18249	1.20415	1.2839	1.35944	1.17791	1.18653
1.10009	0.88352	1.19156	1.22802	1.20242	1.30084	1.20218	1.14778
1.07649	0.91068	1.1925	1.20943	1.20242	1.09552	1.19304	0.86342
1.09173	0.95304	1.1925	1.15904	1.34359	1.04323	1.16276	0.89397
1.07395	1.0078	0.85895	1.00153	1.20242	1.04249	1.09145	0.81119
1.22792	1.0679	1.31641	0.96989	1.18728	0.87121	1.09758	0.89206
1.30878	1.0679	1.15609	1.09461	1.18728	0.88424	1.09758	0.94636
1.27145	1.14065	1.41606	1.13321	1.11146	0.97326	1.28741	0.8636
1.35152	1.23269	1.27206	1.11774	1.13777	0.92295	1.32266	1.04129
1.20574	1.19655	1.31995	1.15062	1.09425	1.03618	1.32834	0.94636
1.24026	1.24633	1.42819	1.25274	1.10197	1.07427	1.44331	0.84929
1.29543	1.21227	1.31604	1.09841	1.12957	1.02826	1.35454	0.76886
1.2612	1.21352	1.35929	1.13116	1.23566	1.02418	1.34582	0.97397
1.2517	1.14463	1.38536	1.00695	1.36319	1.20771	1.29267	0.9982
1.0921	1.05471	1.25722	1.01989	1.35046	1.1042	1.19112	0.97015
1.07758	1.14108	1.21396	1.07614	1.26788	1.18943	1.16817	1.13717
1.0405	1.0706	1.28389	1.10308	1.32399	1.19482	1.24229	1.03467
1.08847	0.98866	1.24639	1.13706	1.25889	1.1164	1.28473	1.13365
1.04964	1.07336	1.29201	1.10219	1.33574	1.02663	1.2743	1.04954
1.04986	1.08476	1.25443	1.09935	1.30618	1.01067	1.34567	0.98494
1.0221	1.05598	1.22669	1.07605	1.29046	0.99379	1.34994	1.04833
1.20223	1.0709	1.23565	1.11142	1.25802	0.9776	1.22778	1.09696
1.11057	1.06159	1.22557	1.08155	1.24781	1.21451	1.17236	1.11518
1.06564	1.06614	1.15546	1.09749	1.20429	1.1509	1.22042	1.18896
1.02599	1.07218	1.13186	1.0582	1.22181	1.28797	1.1636	1.15994
1.04072	1.03208	1.0934	1.04212	1.23974	1.3843	1.10681	1.2373
1.05431	0.97773	1.08535	1.00026	1.21424	1.37439	1.05001	1.30656
1.04048	0.97219	1.02991	1.16593	1.19773	1.46712	0.99321	1.35856
0.99724	0.94883	1.03281	1.04529	1.11688	1.13998	0.94382	1.30436
1.07077	0.9859	1.03042	1.09463	1.16895	1.20729	0.91837	1.38436
1.03804	0.98299	1.03377	1.11657	1.26955	1.04589	0.87819	1.38958
1.09294	0.95188	1.08861	1.18615	1.29307	1.0738	0.95735	1.53677
1.06856	0.93991	1.1184	1.15293	1.26871	1.15869	1.11718	1.50559
1.07733	0.92392	1.14018	1.17026	1.2282	1.2064	1.23841	1.3404
1.06561	0.88672	1.14355	1.15541	1.29567	1.15771	1.27574	1.11544
1.02001	0.92323	1.14367	1.08671	0.99765	1.13669	1.17782	0.96319
1.04154	0.94866	1.14367	1.08401	1.1887	1.1095	1.07991	0.96319
1.09299	0.94866	0.83921	0.96293	0.93289	1.11792	1.06767	0.8724
1.29594	1.07813	1.09392	1.11371	1.0781	0.86629	1.11458	0.95309
1.29594	1.07813	1.127	1.20957	1.0781	0.8695	1.11446	0.95309
1.16341	1.07813	1.17022	1.11457	1.0781	0.82255	1.17029	0.94565
1.29876	1.14304	1.09814	1.06936	1.09222	0.99989	1.28064	0.90086
1.29876	1.18054	1.16467	1.06053	1.13243	0.92206	1.34096	0.8893
1.31867	1.30075	1.17136	1.1744	1.12679	1.02743	1.47833	0.90242
1.2798	1.21573	1.16064	1.16949	1.14683	1.04632	1.47793	0.81147
1.21336	1.21129	1.26022	1.1014	1.16029	1.12529	1.37079	0.8864
1.08521	1.12998	1.30323	1.27969	1.22442	1.20851	1.32697	1.01665
1.12054	1.11214	1.29121	1.10478	1.25786	1.16017	1.20285	1.12749
1.08015	1.0767	1.32566	1.07102	1.26138	1.1968	1.21901	1.15584
1.12754	1.04083	1.23794	1.10604	1.18532	1.20442	1.2555	1.12463
1.09649	0.97953	1.28015	1.0333	1.15772	1.13718	1.25212	1.21255
1.04413	1.02604	1.35512	0.97279	1.15011	1.03976	1.31461	1.22845
1.06563	1.05163	1.3458	0.96846	1.31783	1.00635	1.37135	1.14186
1.12471	1.05523	1.12863	1.06679	1.3355	1.09268	1.45282	1.23613
1.1302	1.07228	1.21022	1.11504	1.28821	1.0713	1.38671	1.4378
1.04582	1.0555	1.21479	1.14259	1.23268	1.19949	1.13332	1.54435
1.00934	1.02999	1.20856	1.15826	1.17716	1.08979	1.32005	1.35348
1.03063	1.03196	1.16521	1.11285	1.12163	1.13983	1.33955	1.29063
1.00917	1.00345	1.09506	1.16853	1.12442	1.15134	1.32383	1.2775
1.06241	1.03547	1.04993	1.12559	1.14937	1.18142	1.30811	1.36897
1.10023	0.92779	1.07217	1.08853	1.14106	1.21482	1.29238	1.26311
1.07077	0.9859	1.03042	1.09463	1.13017	1.31469	1.09052	1.3372
1.05322	0.98521	1.05699	1.09629	1.17384	1.18571	1.13665	1.41128
1.0664	0.94516	1.03724	1.09092	1.20335	1.08691	1.00795	1.47517
1.07193	0.96592	1.06319	1.11231	1.14953	1.12453	1.01266	1.39223
1.02342	0.95107	1.12971	1.12011	1.17445	1.0551	1.06341	1.3026
1.04581	0.95251	1.12473	1.10666	1.24812	1.08901	1.19306	1.13952
1.05809	0.91009	1.12616	1.10881	1.18854	1.06555	1.22831	1.04918
1.00489	0.93367	1.12693	1.10881	1.23456	1.06363	1.20442	1.08656
1.01009	0.93367	1.12623	0.9629	1.23456	1.10532	1.18053	0.91556
0.98774	0.89253	0.9928	0.93859	1.17306	1.10532	1.17754	0.8325
1.26304	1.09284	1.22549	1.10527	1.05723	0.91741	1.14296	0.7455
1.28832	1.01565	1.24735	1.06563	1.19895	0.88731	1.14432	0.86763
1.28198	1.09284	1.13138	1.07721	1.07897	0.80672	1.15524	0.79677
1.28832	1.23941	1.25181	1.1312	1.05723	1.00563	1.23807	0.83681
1.39392	1.1411	1.19837	1.211	1.16813	0.99807	1.38436	0.88612
1.40249	1.15636	1.1269	1.06333	1.12232	0.99675	1.49376	0.99012
1.26848	1.19307	1.30744	1.20868	1.11494	1.03541	1.5288	1.12449
1.23356	1.19123	1.27686	1.07734	1.17794	0.98999	1.39857	1.13639
1.19573	1.2009	1.25219	1.20675	1.24095	1.09126	1.26834	1.23735
1.2009	1.08913	1.34478	1.05126	1.17937	1.09291	1.25076	1.23679
1.13332	1.0586	1.38855	1.09083	1.26928	1.10009	1.25113	1.19121
1.13317	1.00874	1.45403	1.16112	1.34813	1.08448	1.25679	1.24815
1.10391	0.96594	1.49109	1.17388	1.36978	1.07615	1.21387	1.20337
1.07511	1.01673	1.32286	1.05863	1.41214	1.00002	1.25794	1.19623
1.15451	1.05904	1.25939	1.10738	1.47244	1.07092	1.30997	1.24933
1.1747	0.99474	1.16235	1.11733	1.46344	1.15276	1.41084	1.22283
1.04185	1.00607	1.24764	1.10992	1.3954	1.15955	1.30813	1.35224
1.09997	0.97998	1.32889	1.06282	1.38423	1.11735	1.13352	1.35164
1.05289	0.98029	1.2508	1.17411	1.28818	1.09579	1.27652	1.25801
1.04028	1.01928	1.21602	1.17056	1.39782	1.04868	1.31428	1.29549
1.08152	0.98761	1.14344	1.06995	1.39863	1.11274	1.324	1.34891
1.12822	1.04632	1.09691	1.14043	1.39943	1.0843	1.33372	1.37913
1.10412	0.93267	1.09625	1.11806	1.23639	1.08791	1.34344	1.22142
1.03804	0.98299	1.03377	1.11657	1.1904	1.15873	1.20844	1.21266
1.0664	0.94516	1.03724	1.09092	1.12952	1.05876	1.23445	1.33152
0.96444	0.94181	1.01506	1.00011	1.32026	0.88498	1.00321	1.34969
0.99332	0.9591	1.07131	1.04001	1.3263	0.8956	0.98604	1.40074
1.08802	0.95208	1.12141	1.06864	1.25902	0.95309	1.01331	1.22204
1.08071	0.96378	1.10928	1.08228	1.29812	0.94349	1.05787	1.02333
0.98554	0.87883	1.10878	1.09575	1.0814	0.94351	1.14701	1.26391
0.96859	0.88629	1.12483	1.03346	1.08722	0.97577	1.24272	1.17485
0.97086	0.88629	1.15817	0.96516	1.08722	0.94561	1.2406	0.81089
0.96859	0.88629	1.10879	0.98422	1.08722	0.93765	1.23416	0.71396
1.24335	1.06894	1.4377	1.13686	1.10961	0.85581	1.14592	0.71746
1.25809	1.02462	1.4377	1.13219	1.15632	0.80725	1.14702	0.76875
1.34819	1.06894	1.07494	1.19578	1.12147	0.82789	1.16911	0.79514
1.38535	1.15986	1.23001	1.16597	1.08423	0.84643	1.23192	0.71507
1.37304	1.15534	1.43486	1.20498	1.20379	0.92881	1.33722	0.93446
1.34625	1.28242	1.39617	1.04602	1.14127	0.99406	1.48134	0.88447
1.26864	1.13156	1.30401	1.19522	1.15671	0.98441	1.50333	1.00075
1.32828	1.1775	1.34173	1.15087	1.21713	0.94246	1.46958	1.10233
1.20639	1.14734	1.29304	1.12359	1.28359	1.03131	1.31768	1.28783
1.19951	1.06298	1.51441	1.05985	1.24445	0.95763	1.16809	1.20114
1.15486	1.07848	1.54323	1.14487	1.42233	1.01226	1.16163	1.211
1.18006	1.05538	1.43328	1.15639	1.45621	0.90503	1.16528	1.24507
1.13907	1.04397	1.54549	1.17982	1.40175	1.02726	1.16893	1.20114
1.13396	1.01181	1.4304	1.22405	1.5549	0.91774	1.17258	1.25523
1.20693	1.06485	1.3205	1.14959	1.68232	1.03402	1.29439	1.10833
1.21035	1.04951	1.29613	1.04673	1.74877	1.06253	1.36144	1.11297
1.09689	1.08698	1.29626	1.05608	1.81522	1.15474	1.30088	1.23581
1.08549	0.9977	1.46603	1.11051	1.76617	1.04833	1.1103	1.16412
1.06726	1.00256	1.25107	1.1924	1.67349	1.0338	1.16456	1.17216
1.08151	0.93892	1.25164	1.15859	1.52101	1.01339	1.23322	1.22312
1.11446	0.95857	1.18154	1.06041	1.44639	0.98098	1.30958	1.36645
1.15532	1.01255	1.15124	1.09513	1.45167	1.09939	1.35934	1.43008
1.08321	0.97872	1.10736	1.19634	1.25484	1.04354	1.3945	1.57425
1.09294	0.95188	1.08861	1.18615	1.06883	1.02327	1.25326	1.47663
1.07193	0.96592	1.06319	1.11231	0.99885	0.96223	1.2075	1.52552
0.99332	0.9591	1.07131	1.04001	1.17823	0.77913	1.01774	1.50115
0.91548	0.93906	1.00664	1.03412	1.24401	0.73554	0.90888	1.3628
1.01421	0.92483	1.09828	1.03788	1.25752	0.66932	1.0004	1.31581
1.13167	0.93671	1.07163	1.06356	1.32395	0.76734	1.09191	1.264
1.01242	0.9189	1.14258	1.01455	1.06257	0.77574	1.17217	1.19227
1.0299	0.86962	1.17514	0.99699	0.97624	0.77138	1.24244	1.21034
1.03149	0.86962	1.08878	1.01455	0.97624	0.7717	1.20996	1.03717
1.02256	0.96042	1.0587	0.98961	0.97624	0.7717	1.2059	0.91888
1.40484	0.9253	1.43975	0.99566	1.11652	0.78586	1.15111	0.85309
1.28932	1.04504	1.42291	1.02827	1.1543	0.82362	1.15592	0.91877
1.38469	0.9999	1.29865	1.16578	1.07295	0.73727	1.19433	0.85309
1.29796	1.16316	1.49526	1.03951	1.07295	0.73917	1.23275	0.84638
1.37756	1.34056	1.57355	1.10445	1.11652	0.90453	1.27299	0.94297
1.32048	1.39419	1.37084	1.1017	1.13003	1.01694	1.31627	0.94297
1.28524	1.14843	1.3792	1.19289	1.1018	0.9173	1.32296	1.03
1.30554	1.09154	1.31613	1.04738	1.04338	0.88299	1.3026	1.05072
1.42414	1.10945	1.15724	1.11246	1.03788	1.05955	1.24536	1.18034
1.34822	1.05822	1.37438	1.01393	1.10288	1.06808	1.17802	1.1187
1.20994	1.12032	1.40831	1.14681	1.27798	1.05743	1.13625	1.19327
1.25585	1.02077	1.60458	1.10081	1.31996	1.1592	1.08536	1.27908
1.2579	0.95068	1.53384	1.10515	1.4285	1.03757	1.04902	1.25052
1.23205	1.02096	1.25996	1.00063	1.5735	0.92449	1.07703	1.28213
1.18879	1.06021	1.24283	1.0669	1.72281	1.01853	1.12558	1.2634
1.1531	0.97074	1.23616	1.01903	1.75413	1.14612	1.11887	1.33001
1.06386	0.9069	1.24449	1.06229	1.85682	1.23746	1.11216	1.352
1.10721	0.8933	1.36693	1.09216	1.6965	1.07014	1.04651	1.29737
1.19894	0.94196	1.20415	1.13519	1.53618	0.96986	1.05482	1.27888
1.12052	0.93864	1.25001	1.21412	1.5557	0.95608	1.14538	1.35356
1.07796	0.9336	1.17672	1.11744	1.38099	1.00806	1.24142	1.28257
1.14502	0.9552	1.22156	1.13582	1.42824	0.99965	1.33745	1.57292
1.15854	0.92096	1.16607	1.22619	1.27328	0.95105	1.43349	1.49134
1.06856	0.93991	1.1184	1.15293	1.19096	0.9633	1.24324	1.31594
1.02342	0.95107	1.12971	1.12011	0.91372	0.85357	1.21097	1.29996
1.08802	0.95208	1.12141	1.06864	1.04208	0.72036	0.99895	1.2724
1.01421	0.92483	1.09828	1.03788	1.09203	0.79618	0.90819	1.18889
0.96045	0.88297	1.09356	1.06137	1.48026	0.71313	1.03762	1.15694
1.04669	0.86078	1.05931	1.07906	1.3894	0.84511	1.05415	1.19594
1.06741	0.94927	1.10069	1.07209	0.95676	0.78333	1.08801	1.15694
1.04479	0.86493	1.11501	0.96466	0.87123	0.69119	1.1637	1.25559
1.01532	0.80898	1.06653	1.0661	0.87123	0.70108	1.16584	1.14661
1.01388	0.77636	1.06865	0.99033	0.87123	0.72792	1.16611	1.08228
1.31925	1.04504	1.20332	0.96356	1.07917	0.71558	1.24602	0.94149
1.36681	1.04504	1.24247	1.08041	1.14881	0.84745	1.24351	0.86666
1.31925	0.9993	1.38099	1.22895	1.14881	0.739	1.22344	0.97835
1.37928	1.19469	1.4377	1.01475	1.13581	0.73428	1.16258	0.96891
1.32625	1.3686	1.40757	1.04472	1.12305	0.8975	1.11216	0.88487
1.30967	1.28605	1.3718	1.03189	1.06536	0.90499	1.01553	0.89874
1.34734	1.16845	1.37097	1.02564	1.04464	0.91148	0.96232	1.01359
1.36933	1.10465	1.27578	0.95769	1.0301	0.9968	1.02694	1.07627
1.36223	1.15859	1.11926	1.02935	1.0162	1.10748	1.12431	1.06415
1.25318	1.12037	1.07988	1.08012	1.00103	1.01964	1.107	1.10925
1.07496	1.03821	1.23471	1.10739	1.0088	0.94753	1.02578	1.11085
1.21555	1.00191	1.40528	1.10928	1.1873	1.02078	0.98225	1.13866
1.17791	1.00607	1.41675	1.10826	1.36581	1.04857	0.98187	1.198
1.18764	1.02778	1.02356	1.09424	1.54431	1.04412	0.89783	1.16371
1.19237	1.05474	1.11103	0.99579	1.68923	1.10003	0.98111	1.15697
1.13707	1.15224	1.23722	1.05658	1.71223	1.26256	0.98073	1.06945
1.31829	1.00788	1.18244	1.09505	1.54468	1.24589	0.98035	1.19861
1.20243	0.90719	1.17663	1.12206	1.56321	1.01026	1.02875	1.13484
1.15226	1.0075	1.20392	1.09845	1.72198	1.01744	0.99907	1.06364
1.11988	0.96322	1.3023	1.13812	1.6831	0.96381	1.08268	1.09432
1.09792	0.99362	1.18085	1.09476	1.46702	0.95159	1.19103	1.10612
1.13618	0.90043	1.2427	1.24095	1.30577	0.96105	1.29937	1.19026
1.06839	0.92197	1.18249	1.20415	1.15746	1.03522	1.40771	1.27979
1.07733	0.92392	1.14018	1.17026	1.16726	0.95789	1.15179	1.18696
1.04581	0.95251	1.12473	1.10666	0.96503	0.87502	1.21837	1.17115
1.08071	0.96378	1.10928	1.08228	1.18687	0.73452	0.9821	1.32968
1.13167	0.93671	1.07163	1.06356	1.17249	0.67728	0.86374	1.17934
1.04669	0.86078	1.05931	1.07906	1.32663	0.70121	0.97862	1.0479
1.0294	0.89233	1.04912	1.06846	1.33966	0.67564	0.90536	0.97864
1.07827	0.94193	1.11308	1.05223	1.02682	0.66124	0.92219	0.99807
1.06057	0.96382	1.15109	1.02919	1.0411	0.65739	1.04895	1.01426
1.03017	0.96099	1.06191	0.99889	1.0411	0.6613	1.12172	0.91808
1.09485	0.7942	1.06998	0.96533	1.0411	0.54225	1.12631	1.03747
1.37174	1.1435	1.3068	0.98592	1.01334	0.80963	1.20732	0.86822
1.29632	1.1651	1.32426	1.1611	1.13334	0.83229	1.20372	0.86822
1.33092	1.13512	1.4748	0.99415	1.13334	0.86346	1.1609	0.95903
1.3562	1.1262	1.51825	0.94469	1.13334	0.82866	1.11278	0.92342
1.37826	1.21548	1.43196	0.91176	1.09679	0.89555	1.08127	0.86822
1.45407	1.18226	1.527	1.08056	1.10183	0.98875	1.03689	0.86822
1.29355	1.109	1.47968	0.99384	1.09138	1.01643	1.04669	0.94745
1.24543	1.0718	1.50871	0.94763	1.20826	1.01816	1.04492	0.948
1.44408	1.11569	1.59949	1.04812	1.17933	1.0029	0.98526	1.10153
1.15875	1.12543	1.46142	1.0741	1.14766	1.01707	0.99289	1.07995
1.26485	1.0692	1.46843	1.15971	1.12736	1.04944	0.91962	1.05837
1.21182	1.01088	1.33073	1.131	1.12924	1.15797	0.89074	1.1034
1.15004	0.95904	1.47088	1.04081	1.20825	1.03847	0.88834	1.19443
1.16802	1.03034	1.389	1.00346	1.26446	1.08201	0.82565	1.28213
1.22629	1.09057	1.36602	1.1185	1.71796	1.11936	0.97333	1.15596
1.21208	1.11899	1.39275	1.02764	1.59312	1.2028	1.02973	1.35047
1.11094	1.07244	1.53797	1.09956	1.58082	1.2186	1.0326	1.3899
1.08719	0.88413	1.25633	1.10277	1.75731	1.05097	1.08215	1.0861
1.03039	0.97695	1.15352	1.08791	1.71109	1.01744	1.10173	1.06837
1.09603	0.96712	1.12235	1.08653	1.61096	1.02611	1.2034	1.07152
1.10519	0.92995	1.25118	1.08599	1.4354	0.94231	1.22946	0.94855
1.10863	0.87208	1.20583	1.21711	1.47301	1.03308	1.39567	0.99169
1.10009	0.88352	1.19156	1.22802	1.08428	1.0403	1.46599	1.1894
1.06561	0.88672	1.14355	1.15541	1.12729	0.91093	1.11079	1.04819
1.05809	0.91009	1.12616	1.10881	0.91372	0.8493	1.10815	1.04461
0.98554	0.87883	1.10878	1.09575	1.04303	0.73321	1.04544	1.14017
1.01242	0.9189	1.14258	1.01455	0.95079	0.75007	0.93445	1.17555
1.06741	0.94927	1.10069	1.07209	1.44942	0.73312	1.03154	1.01651
1.07827	0.94193	1.11308	1.05223	1.15715	0.81878	0.88164	1.02942
1.0391	0.92696	1.10406	1.04998	0.86713	0.68081	0.80806	1.06808
1.0346	0.95661	1.01573	1.00343	0.86527	0.76185	0.90943	1.01664
1.06645	0.95398	1.01812	0.99401	0.86527	0.69892	1.0776	1.01664
1.08137	0.8478	0.99291	0.98177	0.86527	0.65014	1.08652	1.01664
1.37118	1.3142	1.64708	0.93673	1.08595	0.78061	0.97836	1.05336
1.28593	1.36881	1.55018	0.96137	1.1543	0.82458	1.07754	1.15618
1.40463	1.34971	1.46581	0.97566	1.09157	0.86788	1.07319	0.99124
1.42559	1.26099	1.5329	0.93382	1.09157	0.89153	1.1125	0.97505
1.33733	1.36915	1.42443	0.95367	1.13182	0.93716	1.0461	0.97404
1.37563	1.32845	1.40987	0.93581	1.16092	0.96822	0.97222	1.04415
1.28247	1.09069	1.41591	0.97847	1.15251	0.94538	0.99497	0.98902
1.27362	1.03592	1.61838	0.95319	1.1031	0.91425	1.0368	1.1399
1.29368	1.11339	1.51182	1.0212	1.05369	0.961	0.97018	1.11182
1.30739	1.05906	1.40972	0.97712	1.09051	0.91395	0.91813	1.1847
1.2043	1.04621	1.47348	1.11136	1.0088	0.9802	0.87842	1.22905
1.26819	1.02527	1.40947	1.09728	1.1873	1.13527	0.88415	1.12201
1.13531	1.0309	1.46	1.10894	1.36581	1.03757	0.88988	1.19399
1.17008	1.03034	1.4093	1.02775	1.27165	0.99417	0.81998	1.28213
1.20702	1.05269	1.36057	0.93951	1.71796	1.02571	0.86842	1.19824
1.14928	1.06307	1.42002	1.08125	1.59312	1.19056	0.86124	1.20611
1.08208	1.08454	1.48754	1.14938	1.6139	1.15255	0.9432	1.23023
1.08798	0.8953	1.35758	1.11781	1.54048	0.96106	1.07399	1.15613
1.00868	0.92516	1.20511	1.00435	1.4525	0.8644	1.09159	1.17299
1.01376	0.94947	1.03747	1.02141	1.61096	0.9659	1.11663	1.01352
1.0799	0.85699	1.16766	1.0522	1.4354	1.14044	1.08996	1.08853
1.1201	0.82954	1.18665	1.08682	1.33249	1.05291	1.25235	1.19987
1.07649	0.91068	1.1925	1.20943	1.03158	0.90065	1.41881	1.25389
1.02001	0.92323	1.14367	1.08671	1.07355	0.92314	1.14818	1.04633
1.00489	0.93367	1.12693	1.10881	0.91372	0.81697	1.09675	1.1452
0.96859	0.88629	1.12483	1.03346	0.9044	0.7786	0.99391	1.13173
1.0299	0.86962	1.17514	0.99699	0.89508	0.84098	0.93123	1.15846
1.04479	0.86493	1.11501	0.96466	1.30881	0.87725	0.91661	1.17774
1.06057	0.96382	1.15109	1.02919	1.28152	1.0128	0.84517	1.16802
1.0346	0.95661	1.01573	1.00343	0.97132	0.88164	0.75106	0.93875
1.03355	0.98588	0.93867	1.00415	0.93524	0.9638	0.76991	1.01426
1.03689	0.89106	0.96468	1.00415	0.93524	0.78405	1.04961	1.22829
1.10875	0.87394	0.97879	1.01178	0.93524	0.8546	1.08037	0.9385
1.37604	1.34149	1.66447	0.8471	1.03473	0.6788	1.00578	1.00536
1.40463	1.19482	1.63373	0.8471	1.16092	0.57196	1.04175	1.00536
1.38324	1.3891	1.45706	0.88192	1.1543	0.62632	1.05542	0.97696
1.30613	1.29317	1.43976	0.86887	1.1543	0.86667	1.16853	1.0053
1.32648	1.31182	1.36586	0.81451	1.16092	0.94482	1.09321	1.00522
1.25835	1.17532	1.48216	0.9198	1.16092	0.98781	0.94522	1.00515
1.25225	1.0905	1.42271	0.99431	1.15251	0.94619	0.8878	0.84578
1.30049	1.07027	1.27121	0.91157	1.1031	0.94538	0.93243	0.948
1.25779	1.11318	1.36552	0.90248	1.0697	0.92836	0.97018	0.9775
1.21792	1.00858	1.37002	1.02471	1.14237	0.95794	0.90886	1.06541
1.20002	1.07053	1.36319	1.04263	1.21503	1.0034	0.92886	1.10795
1.25743	1.02895	1.31831	0.92366	1.28165	0.93533	1.0012	1.11804
1.37061	1.09605	1.2719	0.95301	1.36036	0.96051	0.9172	1.10943
1.31891	1.03034	1.23236	0.96018	1.43302	0.90725	0.86683	1.21404
1.27009	0.93801	1.12469	0.89785	1.50569	0.97234	1.03812	1.15596
1.09733	1.01404	1.12979	0.91745	1.57835	1.05948	1.00239	1.01231
1.07229	1.06566	1.23308	1.02863	1.6139	1.00401	0.96666	1.36669
1.08798	0.93304	1.12784	1.10277	1.61551	0.87809	1.07387	1.15613
1.13645	0.90086	1.06798	1.07153	1.47096	0.84584	1.09159	1.21876
1.11647	0.77925	0.84936	1.06247	1.5557	0.92837	1.20816	0.90068
1.10568	0.82722	0.93633	1.06468	1.31635	0.98396	1.24003	1.00492
1.13316	0.87519	0.97282	1.00346	1.25973	0.89746	1.27996	0.94214
1.09173	0.95304	1.1925	1.15904	1.11085	0.89129	1.30118	1.03337
1.04154	0.94866	1.14367	1.08401	1.07355	0.96569	1.01295	1.01582
1.01009	0.93367	1.12623	0.9629	0.93079	0.85255	0.8984	1.01879
0.97086	0.88629	1.15817	0.96516	0.9915	0.76813	0.84644	1.13531
1.03149	0.86962	1.08878	1.01455	0.89508	0.81925	0.7203	1.15846
1.01532	0.80898	1.06653	1.0661	1.31884	0.76684	0.70167	1.0977
1.03017	0.96099	1.06191	0.99889	1.31915	1.04512	0.76156	0.97864
1.06645	0.95398	1.01812	0.99401	1.08426	0.96272	0.73333	0.86069
1.03689	0.89106	0.96468	1.00415	1.08708	0.9317	0.81625	0.87236
1.08137	0.98288	0.97335	1.00415	1.08708	0.78381	1.03605	0.77842
1.16323	1.04013	0.97454	1.00415	1.08708	0.733	1.08069	0.67615
1.40463	1.3947	1.25541	0.76573	1.03508	0.64222	1.03562	0.88685
1.43139	1.16064	1.28279	0.69287	1.16092	0.60296	1.20313	0.9511
1.32308	1.22956	1.22075	0.84368	1.1543	0.73204	1.1131	0.97733
1.33103	1.30133	1.26466	0.85077	1.1543	0.89643	1.1803	0.98434
1.29443	1.15632	1.3102	0.81451	1.1274	0.99742	1.11813	0.90238
1.19272	1.17532	1.33074	0.88724	1.15059	1.03779	0.93256	0.98434
1.18579	1.15102	1.2549	0.96822	1.14728	1.03236	0.83757	0.84578
1.32846	1.12197	1.02466	0.90398	1.15642	0.91425	0.86728	0.86005
1.30542	1.08997	1.01174	0.90248	1.16819	0.92457	0.97018	0.8608
1.18335	1.06935	1.0757	0.89635	1.21054	1.03158	0.90886	0.90471
1.12402	1.07339	1.33481	0.91001	1.32678	1.0034	0.95828	0.9566
1.11972	1.04404	1.21957	0.79529	1.23446	0.93698	1.04861	0.97259
1.13057	1.09633	1.20287	0.73482	1.36581	0.89132	0.9172	0.92617
1.25683	1.03034	1.19129	0.84377	1.48163	0.99038	0.86683	1.13155
1.25848	0.96639	1.10184	0.8211	1.66059	1.02571	1.06691	1.06708
1.20893	0.89533	1.1252	0.84703	1.59312	1.11513	1.08872	0.99106
1.08426	0.92747	1.14245	0.90893	1.46828	1.09256	1.04033	1.0659
1.00975	1.0282	1.05454	0.97571	1.66605	0.86156	1.1148	1.15613
1.10763	0.92516	0.93341	1.02435	1.47579	0.92339	1.18136	1.04307
1.09978	0.87392	0.88077	0.95591	1.61096	0.94207	1.25187	1.01352
1.0899	0.84676	0.87611	0.94828	1.40923	0.96521	1.31038	0.97159
1.09866	0.98132	0.75959	0.93679	1.25984	1.03211	1.2929	0.80928
1.07395	1.0078	0.85895	1.00153	1.21801	0.96066	1.246	1.01473
1.09299	0.94866	0.83921	0.96293	1.28134	0.97789	0.89443	0.98114
0.98774	0.89253	0.9928	0.93859	1.06991	0.86349	0.78063	0.88319
0.96859	0.88629	1.10879	0.98422	1.13142	0.8167	0.75074	0.87858
1.02256	0.96042	1.0587	0.98961	0.99129	0.86118	0.62317	0.96635
1.01388	0.77636	1.06865	0.99033	1.65729	0.87809	0.63203	0.93506
1.09485	0.7942	1.06998	0.96533	1.15124	1.03917	0.66509	0.87791
1.08137	0.8478	0.99291	0.98177	0.90688	0.89985	0.72028	0.67615
1.10875	0.87394	0.97879	1.01178	0.90101	1.07311	0.8655	0.67615
1.16323	1.04013	0.97454	1.00415	0.90101	1.0802	1.13108	0.53232
1.16045	1.01914	0.97144	1.01178	0.86706	1.00741	1.15969	0.47899

[truncated: 15 more sheets: Figure 5F, Figure 6B, Figure 6C, Figure 6E, Figure 6F, Supplementary Fig. 1A, Supplementary Fig. 1B, Supplementary Fig. 1C, Supplementary Fig. 1D, Supplementary Fig. 1E, Supplementary Fig. 4B, Supplementary Fig. 4D, Supplementary Fig. 11A, Suppplementary Fig. 11B, Suppplementary Fig. 11C]
